# Supplementary material for: Mathematical comparison of protocols for adapting a bacteriophage to a new host
Source: Virus Evol. 2024 Nov 22;10(1):veae100. doi: 10.1093/ve/veae100 (PMC11665826; doi:10.1093/ve/veae100)
Supplement: veae100_Supp [file veae100_supp.zip]

Archive with 21 entries (20 files):
- veae100_Supp/Mathematica_files/
- veae100_Supp/Mathematica_files/1phage_abort_Fig8A.nb
- veae100_Supp/Mathematica_files/1phage_abort_Fig8B.nb
- veae100_Supp/Mathematica_files/1phage_abort_Fig8C.nb
- veae100_Supp/Mathematica_files/1phage_abort_Fig8D.nb
- veae100_Supp/Mathematica_files/1phage_M1_mixed_Fig1AB.nb
- veae100_Supp/Mathematica_files/1phage_M1_mixed_Fig1CD.nb
- veae100_Supp/Mathematica_files/1phage_M1_mixed_Fig3.nb
- veae100_Supp/Mathematica_files/1phage_M1_mixed_heat_Fig2A.nb
- veae100_Supp/Mathematica_files/1phage_M1_mixed_heat_Fig2B.nb
- veae100_Supp/Mathematica_files/1phage_M1_mixed_heat_Fig2C.nb
- veae100_Supp/Mathematica_files/1phage_M1_mixed_heat_Fig2D.nb
- veae100_Supp/Mathematica_files/1phage_M1_seq_Fig4AC.nb
- veae100_Supp/Mathematica_files/1phage_M1_seq_Fig4D.nb
- veae100_Supp/Mathematica_files/1phage_M3_Fig5A.nb
- veae100_Supp/Mathematica_files/1phage_M3_Fig5B.nb
- veae100_Supp/Mathematica_files/1phage_M3_Fig5C.nb
- veae100_Supp/Mathematica_files/1phage_M3_Fig7AB.nb
- veae100_Supp/Mathematica_files/1phage_M3_Fig7CD.nb
- veae100_Supp/Mathematica_files/1phage_M3_induction_Fig6.nb
- veae100_Supp/Supplement S1.pdf
