# Supplementary material for: Mathematical comparison of protocols for adapting a bacteriophage to a new host
Source: Virus Evol. 2024 Nov 22;10(1):veae100. doi: 10.1093/ve/veae100 (PMC11665826; doi:10.1093/ve/veae100)
Supplement: veae100_Supp [file veae100_supp.zip › veae100_Supp/Mathematica_files/1phage_abort_Fig8B.nb]

(* Content-type: application/vnd.wolfram.mathematica *)

(*** Wolfram Notebook File ***)
(* http://www.wolfram.com/nb *)

(* CreatedBy='Mathematica 12.0' *)

(*CacheID: 234*)
(* Internal cache information:
NotebookFileLineBreakTest
NotebookFileLineBreakTest
NotebookDataPosition[       158,          7]
NotebookDataLength[    101254,       1923]
NotebookOptionsPosition[    100416,       1897]
NotebookOutlinePosition[    100915,       1917]
CellTagsIndexPosition[    100872,       1914]
WindowFrame->Normal*)

(* Beginning of Notebook Content *)
Notebook[{

Cell[CellGroupData[{
Cell["Mathematica file for Fig 8B.  Bull & Krone", "Title",
 CellChangeTimes->{{3.653247233718869*^9, 3.653247243230265*^9}, {
   3.6614597779858513`*^9, 3.661459782037195*^9}, {3.774615520406127*^9, 
   3.774615539182068*^9}, {3.7746294318761*^9, 3.7746294320831327`*^9}, {
   3.775328117976695*^9, 3.775328120775181*^9}, {3.780500404183667*^9, 
   3.780500408533852*^9}, {3.870461617668047*^9, 3.870461629034039*^9}, {
   3.8705279573664627`*^9, 3.870527963183524*^9}, {3.8729671454228153`*^9, 
   3.8729671797882757`*^9}, {3.914265048147461*^9, 3.9142650580049353`*^9}, {
   3.914317618414603*^9, 3.914317663581843*^9}, {3.914592152725358*^9, 
   3.9145921569304123`*^9}, 3.920307982987104*^9, {3.925737985114938*^9, 
   3.925737997322556*^9}, {3.9264500091594667`*^9, 3.9264500094558764`*^9}, {
   3.9409610237511253`*^9, 
   3.940961026749125*^9}},ExpressionUUID->"391f4240-eee2-4e2a-b426-\
1fa52222ca31"],

Cell[CellGroupData[{

Cell[BoxData[{
 RowBox[{
  RowBox[{
   RowBox[{"Module", "[", 
    RowBox[{
     RowBox[{"{", 
      RowBox[{"xx", ",", "yy"}], "}"}], ",", 
     RowBox[{
      RowBox[{"{", 
       RowBox[{
        RowBox[{"StoreP3", "=", 
         RowBox[{"{", "}"}]}], ",", 
        RowBox[{"StoreP2", "=", 
         RowBox[{"{", "}"}]}], ",", 
        RowBox[{"StoreP1", "=", 
         RowBox[{"{", "}"}]}]}], "}"}], ";", "\[IndentingNewLine]", "\t", 
      "\[IndentingNewLine]", "\t", 
      RowBox[{"For", "[", 
       RowBox[{
        RowBox[{"xx", " ", "=", " ", "3.6"}], ",", 
        RowBox[{"xx", "<", "9.51"}], ",", " ", 
        RowBox[{"xx", " ", "+=", " ", "0.4"}], ",", "\[IndentingNewLine]", 
        "\t", 
        RowBox[{"(*", 
         RowBox[{"For", "[", 
          RowBox[{
           RowBox[{"yy", " ", "=", " ", "20"}], ",", 
           RowBox[{"yy", "<", "90"}], ",", 
           RowBox[{"yy", " ", "+=", " ", "3"}], ","}]}], "*)"}], 
        "\[IndentingNewLine]", 
        RowBox[{"(*", 
         RowBox[{"For", "[", 
          RowBox[{
           RowBox[{"yy", " ", "=", " ", 
            RowBox[{"-", "13.6"}]}], ",", 
           RowBox[{"yy", "<", 
            RowBox[{"-", "8.45"}]}], ",", 
           RowBox[{"yy", " ", "+=", " ", ".4"}], ","}]}], "*)"}], 
        "\[IndentingNewLine]", 
        RowBox[{"For", "[", 
         RowBox[{
          RowBox[{"yy", " ", "=", " ", "2"}], ",", 
          RowBox[{"yy", "<", "10.1"}], ",", 
          RowBox[{"yy", " ", "+=", " ", ".5"}], ",", "\[IndentingNewLine]", 
          "\[IndentingNewLine]", 
          RowBox[{
           RowBox[{"Pars", "=", 
            RowBox[{"{", 
             RowBox[{
              RowBox[{"C", " ", "->", " ", "50"}], ",", 
              RowBox[{"B1Val", "->", " ", 
               SuperscriptBox["10", "xx"]}], ",", 
              RowBox[{"B2Val", "->", " ", "1*^8"}], ",", 
              RowBox[{"DIL", " ", "->", " ", "10"}], ",", 
              RowBox[{"r", "\[Rule]", "0.02"}], ",", " ", 
              RowBox[{"dil", "->", "0.1"}], ",", " ", 
              RowBox[{"(*", 
               RowBox[{"Model", " ", "M2"}], "*)"}], "\[IndentingNewLine]", 
              RowBox[{
               SubscriptBox["k", "11"], "->", "1*^-9"}], ",", 
              RowBox[{
               SubscriptBox["k", "12"], "->", "1*^-9"}], ",", 
              RowBox[{
               SubscriptBox["b", "11"], "->", " ", "50"}], ",", 
              RowBox[{
               SubscriptBox["b", "12"], "->", " ", "0"}], ",", 
              "\[IndentingNewLine]", 
              RowBox[{"(*", 
               RowBox[{
                RowBox[{
                 SubscriptBox["k", "21"], "->", "1*^-9"}], ",", " ", 
                RowBox[{
                 SubscriptBox["k", "22"], "->", 
                 SuperscriptBox["10", 
                  RowBox[{"-", "9.0"}]]}], ",", 
                RowBox[{
                 SubscriptBox["b", "21"], "->", " ", "50"}], ",", 
                RowBox[{
                 SubscriptBox["b", "22"], "->", " ", "2.0"}], ","}], " ", 
               "*)"}], "\[IndentingNewLine]", 
              RowBox[{
               SubscriptBox["k", "21"], "->", "1*^-9"}], ",", " ", 
              RowBox[{
               SubscriptBox["k", "22"], "->", 
               SuperscriptBox["10", 
                RowBox[{"-", "9.0"}]]}], ",", 
              RowBox[{
               SubscriptBox["b", "21"], "->", " ", "50"}], ",", 
              RowBox[{
               SubscriptBox["b", "22"], "->", "yy"}], ",", " ", 
              "\[IndentingNewLine]", 
              RowBox[{"(*", 
               RowBox[{
                RowBox[{
                 SubscriptBox["k", "31"], "->", "1*^-9"}], ",", " ", 
                RowBox[{
                 SubscriptBox["k", "32"], "->", 
                 SuperscriptBox["10", 
                  RowBox[{"-", "10.0"}]]}], ",", " ", 
                RowBox[{
                 SubscriptBox["b", "31"], "->", " ", "50"}], ",", 
                RowBox[{
                 SubscriptBox["b", "32"], "->", " ", "0"}], ","}], "  ", 
               "*)"}], "\[IndentingNewLine]", 
              RowBox[{
               SubscriptBox["k", "31"], "->", "1*^-9"}], ",", " ", 
              RowBox[{
               SubscriptBox["k", "32"], "->", 
               SuperscriptBox["10", 
                RowBox[{"-", "9.0"}]]}], ",", " ", 
              RowBox[{
               SubscriptBox["b", "31"], "->", " ", "50"}], ",", 
              RowBox[{
               SubscriptBox["b", "32"], "->", " ", "0"}], ",", "  ", 
              "\[IndentingNewLine]", 
              RowBox[{
               SubscriptBox["\[Delta]", "11"], "->", " ", ".05"}], ",", 
              RowBox[{
               SubscriptBox["\[Delta]", "12"], "->", " ", ".05"}], ",", " ", 
              RowBox[{
               SubscriptBox["\[Delta]", "21"], "->", " ", ".05"}], ",", " ", 
              RowBox[{
               SubscriptBox["\[Delta]", "22"], "->", " ", ".05"}], ",", 
              RowBox[{
               SubscriptBox["\[Delta]", "31"], "->", " ", ".05"}], ",", " ", 
              RowBox[{
               SubscriptBox["\[Delta]", "32"], "->", " ", ".05"}]}], "}"}]}], 
           ";", "\[IndentingNewLine]", "\[IndentingNewLine]", 
           RowBox[{"Sols", "=", 
            RowBox[{"NDSolve", "[", "\[IndentingNewLine]", 
             RowBox[{
              RowBox[{"{", "\[IndentingNewLine]", 
               RowBox[{
                RowBox[{
                 RowBox[{
                  RowBox[{
                   RowBox[{
                    SubscriptBox["B", "1"], "'"}], "[", "t", "]"}], 
                  "\[Equal]", 
                  RowBox[{
                   RowBox[{
                    SubscriptBox["B", "1"], "[", "t", "]"}], 
                   RowBox[{"(", 
                    RowBox[{"r", " ", "-", " ", 
                    RowBox[{
                    SubscriptBox["k", "11"], 
                    RowBox[{
                    SubscriptBox["P", 
                    RowBox[{"1", "f"}]], "[", "t", "]"}]}], " ", "-", " ", 
                    RowBox[{
                    SubscriptBox["k", "21"], 
                    RowBox[{
                    SubscriptBox["P", 
                    RowBox[{"2", "f"}]], "[", "t", "]"}]}], " ", "-", " ", 
                    RowBox[{
                    SubscriptBox["k", "31"], " ", 
                    RowBox[{
                    SubscriptBox["P", 
                    RowBox[{"3", "f"}]], "[", "t", "]"}]}]}], ")"}]}]}], "/.",
                  "Pars"}], ",", " ", "\[IndentingNewLine]", 
                RowBox[{
                 RowBox[{
                  RowBox[{
                   RowBox[{
                    SubscriptBox["B", "2"], "'"}], "[", "t", "]"}], 
                  "\[Equal]", 
                  RowBox[{
                   RowBox[{
                    SubscriptBox["B", "2"], "[", "t", "]"}], 
                   RowBox[{"(", 
                    RowBox[{"r", " ", "-", " ", 
                    RowBox[{
                    SubscriptBox["k", "12"], " ", 
                    RowBox[{
                    SubscriptBox["P", 
                    RowBox[{"1", "f"}]], "[", "t", "]"}]}], "-", " ", 
                    RowBox[{
                    SubscriptBox["k", "22"], 
                    RowBox[{
                    SubscriptBox["P", 
                    RowBox[{"2", "f"}]], "[", "t", "]"}]}], "  ", "-", " ", 
                    RowBox[{
                    SubscriptBox["k", "32"], " ", 
                    RowBox[{
                    SubscriptBox["P", 
                    RowBox[{"3", "f"}]], "[", "t", "]"}]}]}], ")"}]}]}], "/.",
                  "Pars"}], ",", "\[IndentingNewLine]", "\[IndentingNewLine]", 
                RowBox[{
                 RowBox[{
                  RowBox[{
                   RowBox[{
                    SubscriptBox["P", 
                    RowBox[{"1", "f"}]], "'"}], "[", "t", "]"}], "\[Equal]", 
                  " ", 
                  RowBox[{
                   RowBox[{
                    SubscriptBox["b", "11"], 
                    SubscriptBox["\[Delta]", "11"], " ", 
                    RowBox[{
                    SubscriptBox["P", 
                    RowBox[{"11", "i"}]], "[", "t", "]"}]}], "+", 
                   RowBox[{
                    SubscriptBox["b", "12"], 
                    SubscriptBox["\[Delta]", "12"], " ", 
                    RowBox[{
                    SubscriptBox["P", 
                    RowBox[{"12", "i"}]], "[", "t", "]"}]}], "-", " ", 
                   RowBox[{
                    SubscriptBox["k", "11"], " ", 
                    RowBox[{
                    SubscriptBox["P", 
                    RowBox[{"1", "f"}]], "[", "t", "]"}], 
                    RowBox[{
                    SubscriptBox["B", "1"], "[", "t", "]"}]}], "-", " ", 
                   RowBox[{
                    SubscriptBox["k", "12"], " ", 
                    RowBox[{
                    SubscriptBox["P", 
                    RowBox[{"1", "f"}]], "[", "t", "]"}], 
                    RowBox[{
                    SubscriptBox["B", "2"], "[", "t", "]"}]}]}]}], "/.", 
                 "Pars"}], ",", "           ", "\[IndentingNewLine]", 
                RowBox[{
                 RowBox[{
                  RowBox[{
                   RowBox[{
                    SubscriptBox["P", 
                    RowBox[{"11", "i"}]], "'"}], "[", "t", "]"}], "\[Equal]", 
                  " ", 
                  RowBox[{
                   RowBox[{
                    SubscriptBox["k", "11"], " ", 
                    RowBox[{
                    SubscriptBox["P", 
                    RowBox[{"1", "f"}]], "[", "t", "]"}], 
                    RowBox[{
                    SubscriptBox["B", "1"], "[", "t", "]"}]}], " ", "-", " ", 
                   RowBox[{
                    SubscriptBox["\[Delta]", "11"], " ", 
                    RowBox[{
                    SubscriptBox["P", 
                    RowBox[{"11", "i"}]], "[", "t", "]"}]}]}]}], "/.", 
                 "Pars"}], ",", "\[IndentingNewLine]", 
                RowBox[{
                 RowBox[{
                  RowBox[{
                   RowBox[{
                    SubscriptBox["P", 
                    RowBox[{"12", "i"}]], "'"}], "[", "t", "]"}], "\[Equal]", 
                  " ", 
                  RowBox[{
                   RowBox[{
                    SubscriptBox["k", "12"], " ", 
                    RowBox[{
                    SubscriptBox["P", 
                    RowBox[{"1", "f"}]], "[", "t", "]"}], 
                    RowBox[{
                    SubscriptBox["B", "2"], "[", "t", "]"}]}], " ", "-", " ", 
                   RowBox[{
                    SubscriptBox["\[Delta]", "12"], " ", 
                    RowBox[{
                    SubscriptBox["P", 
                    RowBox[{"12", "i"}]], "[", "t", "]"}]}]}]}], "/.", 
                 "Pars"}], ",", "           ", "\[IndentingNewLine]", 
                "            ", 
                RowBox[{"(*", " ", 
                 RowBox[{
                  RowBox[{"free", " ", "phage"}], ";", " ", 
                  RowBox[{
                  "phage", " ", "1", " ", "is", " ", "dead", " ", "end", " ", 
                   "on", " ", 
                   SubscriptBox["B", "2"]}]}], "*)"}], "\[IndentingNewLine]", 
                "\[IndentingNewLine]", 
                RowBox[{"(*", 
                 RowBox[{
                 "phage", " ", "2", " ", "is", " ", "the", " ", "mutant", " ",
                   "that", " ", "can", " ", "somewhat", " ", "grow", " ", 
                  "on", " ", "the", " ", "new", " ", "host", " ", 
                  RowBox[{"(", "2", ")"}]}], "*)"}], "\[IndentingNewLine]", 
                RowBox[{
                 RowBox[{
                  RowBox[{
                   RowBox[{
                    SubscriptBox["P", 
                    RowBox[{"2", "f"}]], "'"}], "[", "t", "]"}], " ", 
                  "\[Equal]", " ", 
                  RowBox[{
                   RowBox[{
                    SubscriptBox["b", "22"], 
                    SubscriptBox["\[Delta]", "22"], " ", 
                    RowBox[{
                    SubscriptBox["P", 
                    RowBox[{"22", "i"}]], "[", "t", "]"}]}], " ", "+", " ", 
                   RowBox[{
                    SubscriptBox["b", "21"], 
                    SubscriptBox["\[Delta]", "21"], 
                    RowBox[{
                    SubscriptBox["P", 
                    RowBox[{"21", "i"}]], "[", "t", "]"}]}], "-", 
                   RowBox[{
                    SubscriptBox["k", "21"], 
                    RowBox[{
                    SubscriptBox["P", 
                    RowBox[{"2", "f"}]], "[", "t", "]"}], 
                    RowBox[{
                    SubscriptBox["B", "1"], "[", "t", "]"}]}], " ", "-", " ", 
                   RowBox[{
                    SubscriptBox["k", "22"], " ", 
                    RowBox[{
                    SubscriptBox["P", 
                    RowBox[{"2", "f"}]], "[", "t", "]"}], 
                    RowBox[{
                    SubscriptBox["B", "2"], "[", "t", "]"}]}]}]}], " ", "/.", 
                 "Pars"}], ",", "\[IndentingNewLine]", 
                RowBox[{
                 RowBox[{
                  RowBox[{
                   RowBox[{
                    SubscriptBox["P", 
                    RowBox[{"21", "i"}]], "'"}], "[", "t", "]"}], "\[Equal]", 
                  " ", 
                  RowBox[{
                   RowBox[{
                    SubscriptBox["k", "21"], " ", 
                    RowBox[{
                    SubscriptBox["P", 
                    RowBox[{"2", "f"}]], "[", "t", "]"}], 
                    RowBox[{
                    SubscriptBox["B", "1"], "[", "t", "]"}]}], " ", "-", " ", 
                   RowBox[{
                    SubscriptBox["\[Delta]", "21"], " ", 
                    RowBox[{
                    SubscriptBox["P", 
                    RowBox[{"21", "i"}]], "[", "t", "]"}]}]}]}], "/.", 
                 "Pars"}], ",", "\[IndentingNewLine]", 
                RowBox[{
                 RowBox[{
                  RowBox[{
                   RowBox[{
                    SubscriptBox["P", 
                    RowBox[{"22", "i"}]], "'"}], "[", "t", "]"}], "\[Equal]", 
                  " ", 
                  RowBox[{
                   RowBox[{
                    SubscriptBox["k", "22"], " ", 
                    RowBox[{
                    SubscriptBox["P", 
                    RowBox[{"2", "f"}]], "[", "t", "]"}], 
                    RowBox[{
                    SubscriptBox["B", "2"], "[", "t", "]"}]}], " ", "-", " ", 
                   RowBox[{
                    SubscriptBox["\[Delta]", "22"], " ", 
                    RowBox[{
                    SubscriptBox["P", 
                    RowBox[{"22", "i"}]], "[", "t", "]"}]}]}]}], "/.", 
                 "Pars"}], ",", "\[IndentingNewLine]", "\[IndentingNewLine]", 
                "\[IndentingNewLine]", 
                RowBox[{"(*", 
                 RowBox[{
                 "p3", " ", "avoids", " ", "B2", " ", "but", " ", "dies", " ",
                   "if", " ", "it", " ", "infects"}], " ", "*)"}], 
                RowBox[{
                 RowBox[{
                  RowBox[{
                   RowBox[{
                    SubscriptBox["P", 
                    RowBox[{"3", "f"}]], "'"}], "[", "t", "]"}], " ", 
                  "\[Equal]", "  ", 
                  RowBox[{
                   RowBox[{
                    SubscriptBox["b", "31"], 
                    SubscriptBox["\[Delta]", "31"], 
                    RowBox[{
                    SubscriptBox["P", 
                    RowBox[{"31", "i"}]], "[", "t", "]"}]}], "+", " ", 
                   RowBox[{
                    SubscriptBox["b", "32"], 
                    SubscriptBox["\[Delta]", "32"], " ", 
                    RowBox[{
                    SubscriptBox["P", 
                    RowBox[{"32", "i"}]], "[", "t", "]"}]}], "  ", "-", 
                   RowBox[{
                    SubscriptBox["k", "31"], 
                    RowBox[{
                    SubscriptBox["P", 
                    RowBox[{"3", "f"}]], "[", "t", "]"}], 
                    RowBox[{
                    SubscriptBox["B", "1"], "[", "t", "]"}]}], " ", "-", " ", 
                   RowBox[{
                    SubscriptBox["k", "32"], " ", 
                    RowBox[{
                    SubscriptBox["P", 
                    RowBox[{"3", "f"}]], "[", "t", "]"}], 
                    RowBox[{
                    SubscriptBox["B", "2"], "[", "t", "]"}]}]}]}], "/.", 
                 "Pars"}], ",", "\[IndentingNewLine]", 
                RowBox[{
                 RowBox[{
                  RowBox[{
                   RowBox[{
                    SubscriptBox["P", 
                    RowBox[{"31", "i"}]], "'"}], "[", "t", "]"}], "\[Equal]", 
                  " ", 
                  RowBox[{
                   RowBox[{
                    SubscriptBox["k", "31"], " ", 
                    RowBox[{
                    SubscriptBox["P", 
                    RowBox[{"3", "f"}]], "[", "t", "]"}], 
                    RowBox[{
                    SubscriptBox["B", "1"], "[", "t", "]"}]}], " ", "-", " ", 
                   RowBox[{
                    SubscriptBox["\[Delta]", "31"], " ", 
                    RowBox[{
                    SubscriptBox["P", 
                    RowBox[{"31", "i"}]], "[", "t", "]"}]}]}]}], "/.", 
                 "Pars"}], ",", "\[IndentingNewLine]", 
                RowBox[{
                 RowBox[{
                  RowBox[{
                   RowBox[{
                    SubscriptBox["P", 
                    RowBox[{"32", "i"}]], "'"}], "[", "t", "]"}], "\[Equal]", 
                  " ", 
                  RowBox[{
                   RowBox[{
                    SubscriptBox["k", "32"], " ", 
                    RowBox[{
                    SubscriptBox["P", 
                    RowBox[{"3", "f"}]], "[", "t", "]"}], 
                    RowBox[{
                    SubscriptBox["B", "2"], "[", "t", "]"}]}], " ", "-", " ", 
                   RowBox[{
                    SubscriptBox["\[Delta]", "32"], " ", 
                    RowBox[{
                    SubscriptBox["P", 
                    RowBox[{"32", "i"}]], "[", "t", "]"}]}]}]}], "/.", 
                 "Pars"}], ",", "\[IndentingNewLine]", "\[IndentingNewLine]", 
                "\[IndentingNewLine]", 
                RowBox[{
                 RowBox[{
                  RowBox[{
                   SubscriptBox["B", "1"], "[", "0", "]"}], "\[Equal]", 
                  "B1Val"}], "/.", "Pars"}], ",", "\[IndentingNewLine]", 
                RowBox[{
                 RowBox[{
                  RowBox[{
                   SubscriptBox["B", "2"], "[", "0", "]"}], "\[Equal]", 
                  "B2Val"}], "/.", "Pars"}], ",", "\[IndentingNewLine]", 
                RowBox[{
                 RowBox[{
                  SubscriptBox["P", 
                   RowBox[{"1", "f"}]], "[", "0", "]"}], "\[Equal]", " ", 
                 "100000000"}], ",", "\[IndentingNewLine]", 
                RowBox[{
                 RowBox[{
                  SubscriptBox["P", 
                   RowBox[{"11", "i"}]], "[", "0", "]"}], "\[Equal]", " ", 
                 "0"}], ",", "\[IndentingNewLine]", 
                RowBox[{
                 RowBox[{
                  SubscriptBox["P", 
                   RowBox[{"12", "i"}]], "[", "0", "]"}], "\[Equal]", " ", 
                 "0"}], ",", "\[IndentingNewLine]", 
                RowBox[{
                 RowBox[{
                  SubscriptBox["P", 
                   RowBox[{"2", "f"}]], "[", "0", "]"}], " ", "\[Equal]", " ",
                  "0"}], ",", " ", "\[IndentingNewLine]", 
                RowBox[{
                 RowBox[{
                  SubscriptBox["P", 
                   RowBox[{"22", "i"}]], "[", "0", "]"}], "\[Equal]", " ", 
                 "0"}], ",", "\[IndentingNewLine]", 
                RowBox[{
                 RowBox[{
                  SubscriptBox["P", 
                   RowBox[{"21", "i"}]], "[", "0", "]"}], "==", "0"}], ",", 
                "\[IndentingNewLine]", 
                RowBox[{
                 RowBox[{
                  SubscriptBox["P", 
                   RowBox[{"3", "f"}]], "[", "0", "]"}], " ", "\[Equal]", " ",
                  "0"}], ",", "\[IndentingNewLine]", 
                RowBox[{
                 RowBox[{
                  SubscriptBox["P", 
                   RowBox[{"32", "i"}]], "[", "0", "]"}], "\[Equal]", " ", 
                 "0"}], ",", "\[IndentingNewLine]", 
                RowBox[{
                 RowBox[{
                  SubscriptBox["P", 
                   RowBox[{"31", "i"}]], "[", "0", "]"}], "==", "0"}], ",", 
                "\[IndentingNewLine]", "\[IndentingNewLine]", 
                "\[IndentingNewLine]", 
                RowBox[{"WhenEvent", "[", 
                 RowBox[{
                  RowBox[{"t", "==", "8"}], ",", 
                  RowBox[{"{", 
                   RowBox[{
                    RowBox[{
                    SubscriptBox["P", 
                    RowBox[{"2", "f"}]], "[", "t", "]"}], " ", "->", " ", 
                    "1"}], "    ", "}"}]}], "]"}], ",", "\[IndentingNewLine]",
                 "\[IndentingNewLine]", 
                RowBox[{"WhenEvent", "[", 
                 RowBox[{
                  RowBox[{
                   RowBox[{
                    RowBox[{"Mod", "[", 
                    RowBox[{"t", ",", 
                    RowBox[{"C", "/.", "Pars"}]}], "]"}], "\[LessEqual]", 
                    ".00001"}], "  ", "&&", " ", 
                   RowBox[{"t", ">", "9"}]}], ",", 
                  RowBox[{"{", "   ", 
                   RowBox[{"(*", 
                    RowBox[{
                    "Should", " ", "set", " ", "everything", " ", "summing", 
                    " ", 
                    RowBox[{"to", " ", "~", "1"}]}], "*)"}], 
                   "\[IndentingNewLine]", "\[IndentingNewLine]", 
                   RowBox[{
                    RowBox[{
                    RowBox[{
                    RowBox[{
                    SubscriptBox["P", 
                    RowBox[{"1", "f"}]], "[", "t", "]"}], "->", " ", 
                    RowBox[{
                    RowBox[{
                    SubscriptBox["P", 
                    RowBox[{"1", "f"}]], "[", "t", "]"}], "/", "DIL"}]}], "/.",
                     "Pars"}], ",", "\[IndentingNewLine]", 
                    RowBox[{
                    RowBox[{
                    RowBox[{
                    SubscriptBox["P", 
                    RowBox[{"2", "f"}]], "[", "t", "]"}], "->", " ", " ", 
                    RowBox[{
                    RowBox[{
                    SubscriptBox["P", 
                    RowBox[{"2", "f"}]], "[", "t", "]"}], "/", "DIL"}]}], "/.",
                     "Pars"}], ",", "\[IndentingNewLine]", 
                    RowBox[{
                    RowBox[{
                    RowBox[{
                    SubscriptBox["P", 
                    RowBox[{"3", "f"}]], "[", "t", "]"}], " ", "->", " ", 
                    RowBox[{
                    RowBox[{
                    SubscriptBox["P", 
                    RowBox[{"3", "f"}]], "[", "t", "]"}], "/", "DIL"}]}], "/.",
                     "Pars"}], ",", "\[IndentingNewLine]", 
                    "\[IndentingNewLine]", 
                    RowBox[{
                    RowBox[{
                    RowBox[{
                    SubscriptBox["P", 
                    RowBox[{"11", "i"}]], "[", "t", "]"}], "->", " ", 
                    RowBox[{
                    RowBox[{
                    SubscriptBox["P", 
                    RowBox[{"11", "i"}]], "[", "t", "]"}], "/", "DIL"}]}], "/.",
                     "Pars"}], ",", "\[IndentingNewLine]", 
                    RowBox[{
                    RowBox[{
                    RowBox[{
                    SubscriptBox["P", 
                    RowBox[{"12", "i"}]], "[", "t", "]"}], "->", " ", 
                    RowBox[{
                    RowBox[{
                    SubscriptBox["P", 
                    RowBox[{"12", "i"}]], "[", "t", "]"}], "/", "DIL"}]}], "/.",
                     "Pars"}], ",", "\[IndentingNewLine]", 
                    RowBox[{
                    RowBox[{
                    RowBox[{
                    SubscriptBox["P", 
                    RowBox[{"22", "i"}]], "[", "t", "]"}], "->", " ", 
                    RowBox[{
                    RowBox[{
                    SubscriptBox["P", 
                    RowBox[{"22", "i"}]], "[", "t", "]"}], "/", "DIL"}]}], "/.",
                     "Pars"}], ",", "\[IndentingNewLine]", 
                    RowBox[{
                    RowBox[{
                    RowBox[{
                    SubscriptBox["P", 
                    RowBox[{"21", "i"}]], "[", "t", "]"}], "->", " ", 
                    RowBox[{
                    RowBox[{
                    SubscriptBox["P", 
                    RowBox[{"21", "i"}]], "[", "t", "]"}], "/", "DIL"}]}], "/.",
                     "Pars"}], ",", "\[IndentingNewLine]", 
                    RowBox[{
                    RowBox[{
                    RowBox[{
                    SubscriptBox["P", 
                    RowBox[{"32", "i"}]], "[", "t", "]"}], "->", " ", 
                    RowBox[{
                    RowBox[{
                    SubscriptBox["P", 
                    RowBox[{"32", "i"}]], "[", "t", "]"}], "/", "DIL"}]}], "/.",
                     "Pars"}], ",", "\[IndentingNewLine]", 
                    RowBox[{
                    RowBox[{
                    RowBox[{
                    SubscriptBox["P", 
                    RowBox[{"31", "i"}]], "[", "t", "]"}], "->", " ", 
                    RowBox[{
                    RowBox[{
                    SubscriptBox["P", 
                    RowBox[{"31", "i"}]], "[", "t", "]"}], "/", "DIL"}]}], "/.",
                     "Pars"}], ",", "\[IndentingNewLine]", 
                    "\[IndentingNewLine]", 
                    RowBox[{"P1", "=", " ", 
                    RowBox[{"(", 
                    RowBox[{
                    RowBox[{"1", "-", "dil"}], "/.", "Pars"}], ")"}]}], ",", 
                    "\[IndentingNewLine]", 
                    RowBox[{"P2", " ", "=", " ", 
                    RowBox[{"dil", "/.", "Pars"}]}], ",", 
                    "\[IndentingNewLine]", 
                    RowBox[{"K1", " ", "=", " ", 
                    RowBox[{"B1Val", "/.", "Pars"}]}], ",", 
                    "\[IndentingNewLine]", 
                    RowBox[{"K2", " ", "=", 
                    RowBox[{"B2Val", "/.", "Pars"}]}], ",", 
                    "\[IndentingNewLine]", 
                    RowBox[{
                    RowBox[{
                    SubscriptBox["B", "1"], "[", "t", "]"}], " ", "->", " ", 
                    RowBox[{
                    RowBox[{"P1", "*", "K1"}], " ", "+", " ", 
                    RowBox[{"P2", "*", 
                    RowBox[{
                    SubscriptBox["B", "1"], "[", "t", "]"}]}]}]}], " ", ",", 
                    "\[IndentingNewLine]", 
                    RowBox[{
                    RowBox[{
                    SubscriptBox["B", "2"], "[", "t", "]"}], " ", "->", " ", 
                    RowBox[{
                    RowBox[{"P1", "*", "K2"}], " ", "+", " ", 
                    RowBox[{"P2", "*", 
                    RowBox[{
                    SubscriptBox["B", "2"], "[", "t", "]"}]}]}]}]}], " ", 
                   "\[IndentingNewLine]", "\[IndentingNewLine]", "}"}]}], 
                 "]"}]}], "\[IndentingNewLine]", "\[IndentingNewLine]", "}"}],
               ",", "\[IndentingNewLine]", "\[IndentingNewLine]", 
              RowBox[{"{", 
               RowBox[{
                SubscriptBox["B", "1"], ",", 
                SubscriptBox["B", "2"], ",", 
                SubscriptBox["P", 
                 RowBox[{"1", "f"}]], ",", 
                SubscriptBox["P", 
                 RowBox[{"11", "i"}]], ",", 
                SubscriptBox["P", 
                 RowBox[{"12", "i"}]], ",", 
                SubscriptBox["P", 
                 RowBox[{"2", "f"}]], ",", 
                SubscriptBox["P", 
                 RowBox[{"22", "i"}]], ",", 
                SubscriptBox["P", 
                 RowBox[{"21", "i"}]], ",", 
                SubscriptBox["P", 
                 RowBox[{"3", "f"}]], ",", " ", 
                SubscriptBox["P", 
                 RowBox[{"31", "i"}]], ",", " ", 
                SubscriptBox["P", 
                 RowBox[{"32", "i"}]]}], "}"}], ",", 
              RowBox[{"{", 
               RowBox[{"t", ",", ".01", ",", "601"}], "}"}]}], "   ", "]"}]}],
            ";", "\[IndentingNewLine]", "\n", "\[IndentingNewLine]", 
           RowBox[{"StoreP2", "  ", "=", " ", 
            RowBox[{"Append", "[", 
             RowBox[{"StoreP2", ",", 
              RowBox[{"{", 
               RowBox[{"xx", ",", "yy", ",", 
                RowBox[{
                 RowBox[{"N", "[", 
                  RowBox[{"Log10", "[", 
                   RowBox[{"(", 
                    RowBox[{
                    SubscriptBox["P", 
                    RowBox[{"2", "f"}]], "[", "600", "]"}], " ", ")"}], "]"}],
                   "]"}], "/.", 
                 RowBox[{"Sols", "[", 
                  RowBox[{"[", "1", "]"}], "]"}]}]}], "}"}]}], "]"}]}], 
           ";"}]}], "\[IndentingNewLine]", "\[IndentingNewLine]", 
         "\[IndentingNewLine]", "]"}]}], "]"}]}]}], "]"}], ";"}], 
  "\[IndentingNewLine]", "\[IndentingNewLine]"}], "\[IndentingNewLine]", 
 RowBox[{
  RowBox[{"ListContourPlot", "[", "\[IndentingNewLine]", 
   RowBox[{"StoreP2", ",", " ", 
    RowBox[{"PlotRange", " ", "\[Rule]", " ", 
     RowBox[{"{", 
      RowBox[{
       RowBox[{"{", 
        RowBox[{"4", ",", "9"}], "}"}], ",", 
       RowBox[{"{", 
        RowBox[{"2", ",", "10"}], "}"}]}], "}"}]}], ",", 
    RowBox[{
    "PlotLabel", " ", "\[Rule]", " ", 
     "\"\<B: Log(\!\(\*SubscriptBox[\(P\), \(2\)]\)) \
\!\(\*SubscriptBox[\(k\), \(22\)]\) = \!\(\*SuperscriptBox[\(10\), \
\(-9\)]\)\>\""}], ",", "\[IndentingNewLine]", 
    RowBox[{"PlotLegends", "\[Rule]", " ", "Automatic"}], ",", 
    RowBox[{"LabelStyle", "->", 
     RowBox[{"{", 
      RowBox[{
       RowBox[{"FontFamily", "->", "\"\<Arial\>\""}], ",", 
       RowBox[{"FontSize", "->", "22"}], ",", "Black"}], "}"}]}], ",", 
    "\[IndentingNewLine]", 
    RowBox[{"Contours", "\[Rule]", 
     RowBox[{"{", 
      RowBox[{"0.0", ",", "2", ",", " ", "4", ",", " ", "6", ",", " ", "8"}], 
      "}"}]}], ",", 
    RowBox[{"PlotLegends", "\[Rule]", " ", "Automatic"}], ",", 
    "\[IndentingNewLine]", 
    RowBox[{"FrameLabel", "->", 
     RowBox[{"{", 
      RowBox[{
       RowBox[{"Style", "[", 
        RowBox[{
        "\"\<log(\!\(\*SubscriptBox[\(B\), \(1\)]\) input)\>\"", ",", "20"}], 
        "]"}], ",", 
       RowBox[{"Style", "[", 
        RowBox[{
        "\"\<\!\(\*SubscriptBox[\(P\), \(2\)]\) burst (\!\(\*SubscriptBox[\(b\
\), \(22\)]\))\>\"", ",", "20"}], "]"}]}], "}"}]}]}], "\[IndentingNewLine]", 
   "\[IndentingNewLine]", "]"}], "\[IndentingNewLine]", 
  "\[IndentingNewLine]"}], "\[IndentingNewLine]"}], "Input",
 CellChangeTimes->{{3.653247268386902*^9, 3.6532474627786407`*^9}, {
   3.653320826542371*^9, 3.6533210331605444`*^9}, 3.6533210728236556`*^9, {
   3.653321227071025*^9, 3.6533215492422237`*^9}, {3.653321627025918*^9, 
   3.653321773851923*^9}, {3.653321811331249*^9, 3.653321897910079*^9}, {
   3.653321935844412*^9, 3.653321981197608*^9}, {3.6533220994206743`*^9, 
   3.653322186662014*^9}, {3.6533223967829924`*^9, 3.653322411030711*^9}, {
   3.65332252356744*^9, 3.6533225241824493`*^9}, {3.6533226931737947`*^9, 
   3.653322693918806*^9}, {3.6533227970566406`*^9, 3.6533228121418724`*^9}, {
   3.6533234817417583`*^9, 3.653323485203958*^9}, {3.6550364841047583`*^9, 
   3.6550365223747063`*^9}, 3.655036761412655*^9, {3.655037096832376*^9, 
   3.655037097110035*^9}, {3.65503742370538*^9, 3.655037471183861*^9}, {
   3.655037542515315*^9, 3.655037679644986*^9}, {3.6550377783724403`*^9, 
   3.655037785288991*^9}, {3.655038189549324*^9, 3.655038195020384*^9}, 
   3.65505484118611*^9, {3.6550548858926673`*^9, 3.6550549059028115`*^9}, {
   3.657369397107594*^9, 3.657369398085808*^9}, {3.657369779710026*^9, 
   3.657369782555373*^9}, {3.657369852655349*^9, 3.6573698542177773`*^9}, {
   3.6573699755952253`*^9, 3.657370015126904*^9}, {3.6573700724477873`*^9, 
   3.6573700734918203`*^9}, 3.6573701630214453`*^9, 3.657370372361453*^9, {
   3.657370516766447*^9, 3.657370572306499*^9}, {3.657370630672526*^9, 
   3.657370661046012*^9}, {3.6573709305978317`*^9, 3.657370957980176*^9}, {
   3.657371559563623*^9, 3.6573715846044827`*^9}, {3.657371733577929*^9, 
   3.657371756031725*^9}, {3.657371820538991*^9, 3.657371849136921*^9}, {
   3.657371944886696*^9, 3.657371945403162*^9}, 3.6573720162674313`*^9, 
   3.657372099079545*^9, {3.657372282175538*^9, 3.6573724299955053`*^9}, {
   3.657372475276499*^9, 3.657372698573883*^9}, {3.657372728650222*^9, 
   3.657372777136848*^9}, {3.6573728164799337`*^9, 3.657372827930805*^9}, {
   3.6573730293973846`*^9, 3.657373029902038*^9}, {3.65737307195577*^9, 
   3.657373127372175*^9}, {3.657373175613749*^9, 3.657373253913641*^9}, {
   3.657374005505723*^9, 3.657374076907189*^9}, {3.657374110772264*^9, 
   3.657374228973241*^9}, {3.6573742648961*^9, 3.6573742699567347`*^9}, {
   3.6573802284376397`*^9, 3.657380260651696*^9}, {3.6573803748126965`*^9, 
   3.6573804270415883`*^9}, {3.657382089960499*^9, 3.657382090614777*^9}, {
   3.6573821234745073`*^9, 3.6573822269751377`*^9}, {3.657382376566469*^9, 
   3.6573824146244783`*^9}, {3.65738250651718*^9, 3.657382552675152*^9}, {
   3.657382596955759*^9, 3.6573826354849777`*^9}, 3.65738266861747*^9, 
   3.657382730606091*^9, {3.657382817061561*^9, 3.657382820897316*^9}, {
   3.6573895410242453`*^9, 3.657389541371367*^9}, {3.657389754145597*^9, 
   3.657389770151857*^9}, {3.657389961527646*^9, 3.657389968589581*^9}, 
   3.6573900445417624`*^9, 3.657390442093289*^9, {3.657390476719472*^9, 
   3.657390501966501*^9}, {3.657390534083953*^9, 3.6573907124645243`*^9}, {
   3.657391258531086*^9, 3.65739133169946*^9}, {3.657391378949834*^9, 
   3.657391392584557*^9}, {3.657391457725037*^9, 3.657391483855859*^9}, {
   3.6573915247071037`*^9, 3.6573915675333633`*^9}, 3.6573916412904882`*^9, {
   3.6573932038275003`*^9, 3.657393208562319*^9}, {3.657393267242667*^9, 
   3.657393273699592*^9}, {3.657393344642436*^9, 3.657393347826192*^9}, {
   3.6573935112080183`*^9, 3.657393528895235*^9}, {3.657393577202696*^9, 
   3.657393582017933*^9}, 3.6573947682437143`*^9, {3.657394804704145*^9, 
   3.657394819688373*^9}, {3.657395685804956*^9, 3.6573957184300623`*^9}, {
   3.657396395851651*^9, 3.6573964537882442`*^9}, 3.65739672558947*^9, {
   3.657397251977635*^9, 3.657397321366693*^9}, {3.657464340856241*^9, 
   3.657464350124833*^9}, {3.657466721020833*^9, 3.6574667227060413`*^9}, 
   3.65746865168646*^9, {3.657807833787141*^9, 3.6578079741064167`*^9}, {
   3.657808054220083*^9, 3.6578080549739647`*^9}, 3.657811814529766*^9, 
   3.657811873209934*^9, 3.657811971456305*^9, 3.657812003125099*^9, {
   3.65781205456009*^9, 3.657812104823194*^9}, {3.657812164506675*^9, 
   3.657812206669767*^9}, {3.657812514089752*^9, 3.657812521163814*^9}, {
   3.6578132618343077`*^9, 3.6578132665121517`*^9}, {3.657813309038969*^9, 
   3.657813331030745*^9}, {3.657813373028901*^9, 3.657813377358716*^9}, {
   3.657813425623467*^9, 3.6578134408981524`*^9}, {3.6578134756064787`*^9, 
   3.65781350221106*^9}, {3.6578140269607*^9, 3.657814041739428*^9}, {
   3.657814984865302*^9, 3.657814990510161*^9}, {3.65793101658005*^9, 
   3.6579310264585047`*^9}, 3.659366468257968*^9, {3.659366531719572*^9, 
   3.659366578902359*^9}, {3.659466895204194*^9, 3.659466908117853*^9}, {
   3.6594670060863943`*^9, 3.659467006614273*^9}, {3.659467050862961*^9, 
   3.659467067117857*^9}, {3.661092950223248*^9, 3.661092966400025*^9}, {
   3.661093077490988*^9, 3.661093099191681*^9}, 3.6610931583602667`*^9, {
   3.6614615758640203`*^9, 3.661461577928315*^9}, {3.6614616332899113`*^9, 
   3.6614616346157846`*^9}, 3.661461703155459*^9, 3.6614621402178707`*^9, 
   3.661462204230124*^9, {3.661462241252595*^9, 3.661462283750499*^9}, {
   3.663029024694888*^9, 3.663029028678314*^9}, {3.6630296120559*^9, 
   3.663029623288334*^9}, {3.6630798767964478`*^9, 3.663079876969803*^9}, 
   3.663260384335476*^9, {3.7746114894781733`*^9, 3.774611762196517*^9}, {
   3.774611801490264*^9, 3.774612008197073*^9}, {3.774612491720886*^9, 
   3.7746125394504757`*^9}, 3.774614402326852*^9, 3.774614807242587*^9, {
   3.7746151580892076`*^9, 3.774615159357689*^9}, 3.7746152104834146`*^9, 
   3.774615434439691*^9, {3.7746154824049597`*^9, 3.774615501805953*^9}, 
   3.774617898794147*^9, 3.774617974570383*^9, {3.7746180528469687`*^9, 
   3.774618053518429*^9}, 3.774618133062552*^9, 3.774618191603125*^9, {
   3.774618260229295*^9, 3.7746182959251842`*^9}, 3.774618373484644*^9, {
   3.7746184382773237`*^9, 3.774618439403274*^9}, {3.774618508752627*^9, 
   3.774618536112547*^9}, 3.774618615404736*^9, {3.77462954964322*^9, 
   3.774629619296788*^9}, 3.774629673643312*^9, {3.774629764676845*^9, 
   3.774629810409792*^9}, 3.774629849282023*^9, 3.774630003664295*^9, {
   3.7746300586505527`*^9, 3.774630065472042*^9}, {3.774630117030952*^9, 
   3.774630141725759*^9}, {3.7746304656046886`*^9, 3.774630607532247*^9}, {
   3.7746308117868557`*^9, 3.774630814049129*^9}, {3.774630862440342*^9, 
   3.774630864789949*^9}, {3.77463099040982*^9, 3.774631052243286*^9}, 
   3.774631100577279*^9, {3.774636016417511*^9, 3.7746360227488194`*^9}, 
   3.774636055358192*^9, {3.7746362420240507`*^9, 3.774636245654346*^9}, {
   3.77506978220109*^9, 3.775069782670003*^9}, {3.7750699019686327`*^9, 
   3.775069903141609*^9}, {3.7750699925717793`*^9, 3.7750699960645638`*^9}, {
   3.775070032540344*^9, 3.775070081873419*^9}, {3.775070138848036*^9, 
   3.7750701495798883`*^9}, {3.775070224732696*^9, 3.775070308140524*^9}, {
   3.7750703633363457`*^9, 3.7750703730174313`*^9}, {3.775070445163311*^9, 
   3.775070448435231*^9}, {3.775070498939399*^9, 3.775070517184442*^9}, {
   3.7750706101126137`*^9, 3.775070612269294*^9}, {3.7750706441286983`*^9, 
   3.775070691751048*^9}, 3.775070729688648*^9, {3.775070845445738*^9, 
   3.7750708602620363`*^9}, {3.775070891611116*^9, 3.77507090965583*^9}, 
   3.775070954425746*^9, {3.77507099890047*^9, 3.7750710667562304`*^9}, {
   3.775071109370017*^9, 3.775071152585451*^9}, 3.775071278732945*^9, {
   3.7750714073605003`*^9, 3.775071418581065*^9}, 3.775071495634183*^9, {
   3.7750715285087442`*^9, 3.7750715784424343`*^9}, {3.775071612677718*^9, 
   3.7750716452753487`*^9}, {3.775071680505206*^9, 3.775071714346879*^9}, {
   3.775071748054233*^9, 3.775071806743115*^9}, {3.7750718902856073`*^9, 
   3.775071901412496*^9}, {3.7750719826412363`*^9, 3.7750720411444263`*^9}, {
   3.7750720770459957`*^9, 3.775072144557411*^9}, {3.775072194020884*^9, 
   3.775072261125462*^9}, {3.775072291585096*^9, 3.775072334600544*^9}, {
   3.775072383796546*^9, 3.775072465733861*^9}, {3.775072988185377*^9, 
   3.775072989640709*^9}, {3.775073065746872*^9, 3.77507309342382*^9}, {
   3.775073200799087*^9, 3.775073238428521*^9}, {3.775073290957308*^9, 
   3.775073291820553*^9}, {3.7750733904109*^9, 3.7750734256737823`*^9}, {
   3.7750735474170732`*^9, 3.775073672432653*^9}, {3.775073708764161*^9, 
   3.775073709337604*^9}, {3.775073740972989*^9, 3.77507375155249*^9}, {
   3.775073924083591*^9, 3.775073924896276*^9}, {3.77507435891523*^9, 
   3.77507439670752*^9}, {3.775074433204834*^9, 3.7750745228014727`*^9}, {
   3.775074655655004*^9, 3.775074674422749*^9}, {3.775074707069374*^9, 
   3.775074732546793*^9}, 3.7750747983668127`*^9, {3.775074956707987*^9, 
   3.775074973928932*^9}, {3.775075102765415*^9, 3.775075181044448*^9}, {
   3.775075211581959*^9, 3.775075215677636*^9}, {3.775075270988844*^9, 
   3.7750753459770403`*^9}, {3.775075384137694*^9, 3.775075439235055*^9}, {
   3.775075470899809*^9, 3.7750755017553997`*^9}, {3.7750901711737213`*^9, 
   3.775090174180284*^9}, {3.775090208133963*^9, 3.775090210033586*^9}, {
   3.775090250652689*^9, 3.7750902529182653`*^9}, {3.775129337249053*^9, 
   3.775129338813154*^9}, {3.77512942246124*^9, 3.775129424193994*^9}, {
   3.775129478646201*^9, 3.775129504665557*^9}, {3.775129592348343*^9, 
   3.775129594248727*^9}, {3.77513340844464*^9, 3.775133411386312*^9}, {
   3.7751334492266703`*^9, 3.7751334530727386`*^9}, {3.775133483319249*^9, 
   3.7751334843168163`*^9}, {3.7758454733206463`*^9, 3.775845474214369*^9}, {
   3.7758455223164787`*^9, 3.7758455555595922`*^9}, {3.775845593315387*^9, 
   3.775845594513752*^9}, {3.775845669693828*^9, 3.775845699407893*^9}, {
   3.7758457633178043`*^9, 3.775845781787855*^9}, {3.7758458328066807`*^9, 
   3.775845835291419*^9}, {3.775845888245419*^9, 3.775846018609919*^9}, {
   3.775846049549369*^9, 3.7758461045512657`*^9}, {3.7758461372281733`*^9, 
   3.7758461516244917`*^9}, {3.7758461884350224`*^9, 3.775846189640929*^9}, {
   3.775846237866432*^9, 3.775846255167305*^9}, {3.775846322685404*^9, 
   3.775846451597434*^9}, {3.775846529968225*^9, 3.775846530829487*^9}, 
   3.775846571923397*^9, {3.776104580177124*^9, 3.776104656041603*^9}, {
   3.7761046919966707`*^9, 3.776104710924182*^9}, {3.77610477605405*^9, 
   3.776104836181365*^9}, {3.7761048872589684`*^9, 3.776104973171755*^9}, {
   3.776105033893358*^9, 3.776105139851165*^9}, {3.776105195380247*^9, 
   3.7761052068433847`*^9}, {3.7761052674767*^9, 3.7761053053076897`*^9}, {
   3.776105353189152*^9, 3.776105353625288*^9}, {3.776105386219495*^9, 
   3.7761053899616213`*^9}, {3.776105426463915*^9, 3.776105447960731*^9}, {
   3.7761054830769997`*^9, 3.7761054871467667`*^9}, {3.776105556278734*^9, 
   3.776105556682686*^9}, {3.7761056505400867`*^9, 3.77610565564123*^9}, {
   3.7761060655410624`*^9, 3.776106227331457*^9}, {3.776106306466206*^9, 
   3.776106308840023*^9}, {3.776106353951372*^9, 3.776106355892408*^9}, {
   3.776106410630342*^9, 3.77610641157052*^9}, {3.7761065001663923`*^9, 
   3.776106524336583*^9}, {3.77610663922344*^9, 3.7761066451266403`*^9}, {
   3.776106686913005*^9, 3.7761066903429737`*^9}, 3.776106735661783*^9, {
   3.77610676706483*^9, 3.776106769102803*^9}, {3.776106852305928*^9, 
   3.7761068551677094`*^9}, {3.776106965119163*^9, 3.7761069672210207`*^9}, 
   3.776107006456195*^9, {3.776169828666953*^9, 3.7761698578014717`*^9}, {
   3.7761701926489983`*^9, 3.776170213750041*^9}, 3.776170247806487*^9, {
   3.776170278139432*^9, 3.776170282617115*^9}, {3.776170341590212*^9, 
   3.776170370688074*^9}, 3.77617046946837*^9, {3.7761705089518948`*^9, 
   3.776170513710742*^9}, {3.776170742088743*^9, 3.776170751128681*^9}, {
   3.7761707885792837`*^9, 3.77617079892174*^9}, {3.776170857265197*^9, 
   3.776170859806678*^9}, 3.776170946255824*^9, {3.776170985842911*^9, 
   3.776170987950728*^9}, {3.77617103064152*^9, 3.7761711074568853`*^9}, {
   3.77617120902347*^9, 3.7761712210402937`*^9}, {3.7761713180632*^9, 
   3.776171417173594*^9}, 3.776171450478745*^9, {3.776171786942731*^9, 
   3.776171790032731*^9}, {3.77617182815237*^9, 3.7761719093704443`*^9}, {
   3.776171942020685*^9, 3.7761719941604023`*^9}, {3.776172079190749*^9, 
   3.776172116199664*^9}, {3.776172150286435*^9, 3.7761723405605583`*^9}, {
   3.77617243393994*^9, 3.776172488647695*^9}, {3.776172519081566*^9, 
   3.7761725707660103`*^9}, {3.776172664393941*^9, 3.776172694054223*^9}, {
   3.776172780209478*^9, 3.7761728149885187`*^9}, {3.77617287150802*^9, 
   3.776172920426654*^9}, {3.776172956010521*^9, 3.7761729568554153`*^9}, {
   3.776172997223153*^9, 3.776173075735716*^9}, {3.7761731167053633`*^9, 
   3.776173124712381*^9}, {3.7761731685511017`*^9, 3.776173191176517*^9}, {
   3.7761732478542547`*^9, 3.776173275159802*^9}, {3.7761741616708107`*^9, 
   3.77617421798377*^9}, {3.776174347881679*^9, 3.776174365108025*^9}, {
   3.776174454619578*^9, 3.776174458425589*^9}, {3.7761745322417107`*^9, 
   3.776174533134161*^9}, {3.776174621224181*^9, 3.776174623420292*^9}, {
   3.776174677488717*^9, 3.776174697416827*^9}, {3.776174774551894*^9, 
   3.776174782685802*^9}, {3.776191940388699*^9, 3.776191969595704*^9}, {
   3.7761920010470257`*^9, 3.776192020810306*^9}, {3.776192438367869*^9, 
   3.7761924551782703`*^9}, {3.776192487617957*^9, 3.77619261877849*^9}, {
   3.7761930147464437`*^9, 3.776193019460984*^9}, 3.7761930562886677`*^9, {
   3.776198062869349*^9, 3.7761980854752817`*^9}, {3.7761981206297703`*^9, 
   3.776198180402411*^9}, {3.7761986982789707`*^9, 3.776198749188252*^9}, {
   3.7762081615403633`*^9, 3.776208216733534*^9}, {3.7762082575581408`*^9, 
   3.776208263604423*^9}, {3.776214365987418*^9, 3.776214370249948*^9}, 
   3.776214464533751*^9, {3.7762144971530437`*^9, 3.776214500133609*^9}, {
   3.776286221540489*^9, 3.776286224911385*^9}, {3.776286276567678*^9, 
   3.7762863377120953`*^9}, {3.77628638035546*^9, 3.7762865632757273`*^9}, {
   3.776286605009512*^9, 3.776286717027296*^9}, {3.776286940317296*^9, 
   3.776286989812345*^9}, {3.777808229285006*^9, 3.777808356121435*^9}, {
   3.777808399044654*^9, 3.7778084179649677`*^9}, {3.777808484406435*^9, 
   3.777808510592063*^9}, 3.777808541078678*^9, {3.777808572983244*^9, 
   3.7778086112928133`*^9}, {3.777808704678554*^9, 3.777808712693019*^9}, 
   3.777808764053508*^9, {3.777808815548607*^9, 3.7778088229258347`*^9}, {
   3.777808857432047*^9, 3.7778088844262943`*^9}, {3.777808979647832*^9, 
   3.777808992509902*^9}, {3.777809054253422*^9, 3.777809055831149*^9}, {
   3.7778091389289303`*^9, 3.77780919446565*^9}, {3.777809232350696*^9, 
   3.777809239106469*^9}, {3.777809285707122*^9, 3.7778094103313007`*^9}, {
   3.7778095074124823`*^9, 3.777809558163328*^9}, {3.7778095950519247`*^9, 
   3.777809612976215*^9}, {3.777809651484289*^9, 3.777809676942122*^9}, 
   3.777825090948927*^9, 3.77782513422859*^9, {3.7778251917783127`*^9, 
   3.777825192358613*^9}, 3.777825333534017*^9, {3.7778254245503798`*^9, 
   3.7778254247825203`*^9}, 3.7778255375548573`*^9, {3.7778255727983313`*^9, 
   3.777825665953906*^9}, 3.7778256990530767`*^9, 3.777825756950433*^9, {
   3.777825788538871*^9, 3.7778258046574163`*^9}, {3.777825842144497*^9, 
   3.777825931912978*^9}, {3.777825971329496*^9, 3.777826060938593*^9}, {
   3.7778260973846607`*^9, 3.777826125902143*^9}, {3.7778265966600313`*^9, 
   3.7778266007128277`*^9}, {3.7778266677202673`*^9, 3.77782669687852*^9}, {
   3.777826728346332*^9, 3.777826730548468*^9}, {3.7778269603568172`*^9, 
   3.777826979130911*^9}, {3.77782706731946*^9, 3.7778270686035547`*^9}, {
   3.777827145673994*^9, 3.77782714915388*^9}, {3.777827210097035*^9, 
   3.777827214840876*^9}, {3.7778279085487547`*^9, 3.777827939044265*^9}, {
   3.777827973237994*^9, 3.777828028424595*^9}, {3.7778450958176107`*^9, 
   3.7778451160108833`*^9}, {3.7781815476768103`*^9, 3.7781815962925577`*^9}, 
   3.778181636371018*^9, {3.778181730034198*^9, 3.778181747847599*^9}, 
   3.7781818784558687`*^9, {3.778181924674658*^9, 3.778181978179934*^9}, 
   3.7781820174281607`*^9, {3.778182063445712*^9, 3.778182110746537*^9}, {
   3.778182140893857*^9, 3.7781821775018272`*^9}, {3.7781822156402807`*^9, 
   3.778182224615869*^9}, {3.7781822621711807`*^9, 3.778182300905156*^9}, {
   3.78015161770111*^9, 3.780151666772942*^9}, {3.780151818668239*^9, 
   3.780151819900622*^9}, {3.7801520480005207`*^9, 3.7801521393666153`*^9}, {
   3.78015231638943*^9, 3.7801523421718082`*^9}, {3.780152389032331*^9, 
   3.780152438065989*^9}, {3.7801524903997927`*^9, 3.780152566096464*^9}, {
   3.780152645324692*^9, 3.7801526998599157`*^9}, {3.780152752108007*^9, 
   3.7801527533422203`*^9}, {3.780152829531452*^9, 3.780152840340817*^9}, 
   3.780152871896579*^9, {3.780152958299547*^9, 3.7801529594250183`*^9}, {
   3.7801530111061563`*^9, 3.780153017578595*^9}, {3.780153049317478*^9, 
   3.78015307850274*^9}, {3.780153149919909*^9, 3.780153152928872*^9}, {
   3.780153279209545*^9, 3.780153317111644*^9}, {3.780153398681448*^9, 
   3.780153490956195*^9}, {3.780153550472142*^9, 3.780153706981093*^9}, {
   3.780153826207527*^9, 3.780153839711529*^9}, {3.780153873496929*^9, 
   3.78015392164358*^9}, {3.780159334094798*^9, 3.780159345540627*^9}, {
   3.780159397894412*^9, 3.780159417860324*^9}, {3.7801594685452337`*^9, 
   3.780159484905552*^9}, {3.7801595297278767`*^9, 3.780159530365752*^9}, {
   3.7801595628217707`*^9, 3.780159563187298*^9}, {3.780159621242875*^9, 
   3.780159728316444*^9}, {3.78015976692759*^9, 3.780159833245614*^9}, {
   3.78016044085009*^9, 3.7801604504100113`*^9}, {3.780160487966978*^9, 
   3.780160492292816*^9}, {3.7801614049868803`*^9, 3.780161415983885*^9}, 
   3.7801614467936373`*^9, {3.780161480259924*^9, 3.780161501194186*^9}, {
   3.780161544477688*^9, 3.7801615603523703`*^9}, 3.7832911017334146`*^9, {
   3.870461638929525*^9, 3.8704622062788153`*^9}, {3.8704651501798*^9, 
   3.870465207337397*^9}, {3.8704652375607843`*^9, 3.870465306581127*^9}, {
   3.870465428448187*^9, 3.870465454541316*^9}, {3.870465485665107*^9, 
   3.870465800723053*^9}, {3.8704658643556967`*^9, 3.8704658886943407`*^9}, {
   3.870465951370323*^9, 3.870465983795829*^9}, {3.870466045581221*^9, 
   3.870466187546928*^9}, {3.870466221984598*^9, 3.87046622780262*^9}, {
   3.870466270783379*^9, 3.870466520525453*^9}, {3.870466562638829*^9, 
   3.8704665636761723`*^9}, {3.8704665944665956`*^9, 3.870466595592798*^9}, {
   3.870466625679291*^9, 3.870466648541786*^9}, {3.870466697565563*^9, 
   3.870466716039606*^9}, {3.870466753584824*^9, 3.870466754588956*^9}, 
   3.8704667998210297`*^9, {3.870466942130559*^9, 3.870467006055414*^9}, {
   3.870467114708419*^9, 3.87046713986156*^9}, {3.870467171277069*^9, 
   3.870467206624486*^9}, {3.870467262542454*^9, 3.870467308308854*^9}, {
   3.87046868991294*^9, 3.870468732487608*^9}, 3.870468788164741*^9, {
   3.870468864584745*^9, 3.87046896039538*^9}, {3.8704690027274313`*^9, 
   3.870469012917501*^9}, {3.870469100062592*^9, 3.870469100827813*^9}, {
   3.8704692075690193`*^9, 3.870469323769635*^9}, {3.870469358714532*^9, 
   3.870469375940456*^9}, {3.870469407260686*^9, 3.870469412250358*^9}, {
   3.870469535293536*^9, 3.8704695411699877`*^9}, {3.870469579385201*^9, 
   3.870469582633535*^9}, {3.870469672432658*^9, 3.870469696619596*^9}, {
   3.87046994850016*^9, 3.870469951193737*^9}, {3.870470023823306*^9, 
   3.870470058979815*^9}, {3.870470188666957*^9, 3.870470189185655*^9}, {
   3.870470230333221*^9, 3.870470276532872*^9}, {3.87047034128865*^9, 
   3.870470391728579*^9}, {3.870470528006377*^9, 3.870470559000403*^9}, {
   3.8704706162364807`*^9, 3.87047067655931*^9}, {3.8704707474087276`*^9, 
   3.87047075267127*^9}, {3.870471053992971*^9, 3.8704710566975737`*^9}, {
   3.870471163825386*^9, 3.8704711736846237`*^9}, {3.8704712133467484`*^9, 
   3.8704712208563423`*^9}, 3.870471283603155*^9, {3.870471347170898*^9, 
   3.8704713490043497`*^9}, {3.870471459671186*^9, 3.870471470570088*^9}, {
   3.870471520484727*^9, 3.8704715786284657`*^9}, {3.870471618973521*^9, 
   3.870471694064747*^9}, {3.8704720452530317`*^9, 3.870472062342313*^9}, {
   3.8704721991189013`*^9, 3.870472285504406*^9}, {3.870472379901186*^9, 
   3.870472437833014*^9}, {3.870472512906467*^9, 3.870472513775507*^9}, {
   3.8704726403219223`*^9, 3.870472690899927*^9}, {3.870472728369183*^9, 
   3.87047277447263*^9}, {3.870472810316216*^9, 3.870473027085363*^9}, {
   3.870473070019966*^9, 3.870473106389024*^9}, 3.870473531088801*^9, {
   3.870473578584113*^9, 3.8704735790162888`*^9}, {3.870474229996353*^9, 
   3.870474350915873*^9}, {3.870474393283001*^9, 3.870474487091484*^9}, {
   3.870474545880822*^9, 3.870474572170291*^9}, {3.870474605339069*^9, 
   3.870474629069577*^9}, {3.870474671139591*^9, 3.870474793696863*^9}, {
   3.870474887416048*^9, 3.87047490812486*^9}, {3.870474965682139*^9, 
   3.870474968212717*^9}, {3.8705125568733273`*^9, 3.8705125578763523`*^9}, 
   3.870512605433795*^9, {3.870512644597836*^9, 3.8705126451903753`*^9}, {
   3.870512680377565*^9, 3.870512682117045*^9}, {3.870512732485742*^9, 
   3.870512778166568*^9}, {3.870512931764941*^9, 3.870512989888039*^9}, {
   3.8705130204920177`*^9, 3.8705130215679283`*^9}, {3.8705130900343*^9, 
   3.870513090618165*^9}, {3.87051315965401*^9, 3.8705131676517687`*^9}, {
   3.8705132618340683`*^9, 3.8705132630515957`*^9}, {3.870513318328208*^9, 
   3.870513318912682*^9}, {3.870513440561089*^9, 3.870513456699861*^9}, {
   3.870513531391366*^9, 3.870513534965563*^9}, {3.870513671363003*^9, 
   3.870513671894679*^9}, {3.870513730060072*^9, 3.87051374402969*^9}, {
   3.87051381045667*^9, 3.870513813014228*^9}, {3.870514801725209*^9, 
   3.870514802858582*^9}, {3.870514873504382*^9, 3.870514882794517*^9}, {
   3.870527079914145*^9, 3.870527149180952*^9}, {3.870528023559272*^9, 
   3.8705281526953278`*^9}, {3.8705291797703447`*^9, 3.870529214844727*^9}, {
   3.8705293435710697`*^9, 3.870529429984733*^9}, {3.870529784497693*^9, 
   3.870529787333323*^9}, {3.870529844468924*^9, 3.8705298471548347`*^9}, {
   3.870529918714272*^9, 3.870529961163409*^9}, {3.870530009640635*^9, 
   3.870530010964753*^9}, {3.870530045576009*^9, 3.870530051654208*^9}, {
   3.870549121532007*^9, 3.8705491353921623`*^9}, {3.8705492921099863`*^9, 
   3.8705492985630283`*^9}, {3.870686399825539*^9, 3.8706865150580997`*^9}, {
   3.870686592842712*^9, 3.8706866054789467`*^9}, {3.870686636561057*^9, 
   3.87068678379725*^9}, {3.870686824342581*^9, 3.870686897717833*^9}, {
   3.870686933751704*^9, 3.870686952466119*^9}, {3.870686995525578*^9, 
   3.8706871063081207`*^9}, {3.870687186418996*^9, 3.870687189029035*^9}, {
   3.8706872473463697`*^9, 3.870687257798355*^9}, {3.870687337745126*^9, 
   3.870687405083983*^9}, {3.870687445496419*^9, 3.870687449590291*^9}, {
   3.8706876548841543`*^9, 3.870687675817514*^9}, {3.870687719522325*^9, 
   3.8706877934949827`*^9}, {3.870687823685684*^9, 3.8706878734990387`*^9}, {
   3.870687923160472*^9, 3.870687950964181*^9}, {3.87068800192418*^9, 
   3.870688006433304*^9}, {3.870688050832406*^9, 3.8706880623664303`*^9}, {
   3.870688118945343*^9, 3.8706881458804007`*^9}, {3.8706884539897327`*^9, 
   3.8706884543784103`*^9}, {3.870688610624951*^9, 3.87068862607878*^9}, {
   3.870688722765092*^9, 3.870688789592917*^9}, {3.870688844527656*^9, 
   3.8706888485180807`*^9}, {3.8706888788160067`*^9, 3.870688894938146*^9}, {
   3.8706890688045483`*^9, 3.8706890730705843`*^9}, {3.870720256610446*^9, 
   3.870720419009964*^9}, 3.870721338655005*^9, {3.870721391214484*^9, 
   3.870721393391361*^9}, {3.8707214744759903`*^9, 3.870721488175787*^9}, {
   3.870721575428204*^9, 3.870721611609653*^9}, {3.870733041738469*^9, 
   3.8707330922852087`*^9}, {3.870733250758086*^9, 3.8707332708839893`*^9}, {
   3.8707368527272673`*^9, 3.8707368684126*^9}, {3.8707377664736433`*^9, 
   3.870737768999936*^9}, {3.8707663000956907`*^9, 3.8707663829648533`*^9}, {
   3.870766503824993*^9, 3.8707665314707003`*^9}, {3.8707666128237333`*^9, 
   3.870766615716756*^9}, {3.8707666579762983`*^9, 3.87076672345164*^9}, 
   3.870766760502515*^9, {3.870766799278763*^9, 3.8707668031916113`*^9}, {
   3.870766912323512*^9, 3.870767032438366*^9}, {3.870767082917532*^9, 
   3.870767084696109*^9}, {3.870767136082518*^9, 3.8707671748037252`*^9}, {
   3.870767271477035*^9, 3.870767339934782*^9}, {3.8707674279873857`*^9, 
   3.8707674368585978`*^9}, {3.870767558571278*^9, 3.870767581099736*^9}, 
   3.870767695870337*^9, {3.870767728279848*^9, 3.8707677765976353`*^9}, {
   3.870768009310107*^9, 3.8707680430793877`*^9}, {3.8707680951922626`*^9, 
   3.870768143314989*^9}, {3.8707681978708687`*^9, 3.870768210293726*^9}, {
   3.870768247765259*^9, 3.870768276917769*^9}, 3.870772621315982*^9, {
   3.8707737493029203`*^9, 3.870773805901636*^9}, {3.87077383750254*^9, 
   3.870773852912504*^9}, {3.870773895462397*^9, 3.870773933299727*^9}, {
   3.870774527047052*^9, 3.870774527902261*^9}, {3.870775689920691*^9, 
   3.87077569309232*^9}, {3.8707757324954023`*^9, 3.870775746448106*^9}, 
   3.870776072219645*^9, {3.870873852373369*^9, 3.870873860251302*^9}, {
   3.8708749223430233`*^9, 3.870874943430109*^9}, {3.8709505384550343`*^9, 
   3.870950558177848*^9}, {3.8726183656382303`*^9, 3.8726183839462442`*^9}, {
   3.8726213894449463`*^9, 3.8726213947541018`*^9}, {3.8726214325597353`*^9, 
   3.872621437612933*^9}, {3.8726214710962887`*^9, 3.872621514138257*^9}, {
   3.8728400800736322`*^9, 3.8728401164269876`*^9}, {3.872840181723555*^9, 
   3.872840192818182*^9}, {3.872840310641927*^9, 3.8728403220250196`*^9}, {
   3.872840566446973*^9, 3.872840601761808*^9}, {3.872840653615397*^9, 
   3.872840777735692*^9}, {3.872840822179502*^9, 3.872840824849038*^9}, {
   3.872840914526264*^9, 3.8728409188308973`*^9}, {3.872840959063868*^9, 
   3.872840965044032*^9}, {3.872841003587145*^9, 3.872841066645623*^9}, {
   3.8728410968024693`*^9, 3.8728410978256903`*^9}, {3.872841154951151*^9, 
   3.872841221463676*^9}, {3.872841254695581*^9, 3.872841255756393*^9}, {
   3.872841292776895*^9, 3.872841297521448*^9}, {3.8728423448856697`*^9, 
   3.87284236172379*^9}, {3.872967192134417*^9, 3.8729673875301313`*^9}, {
   3.87296742523855*^9, 3.8729674974169273`*^9}, 3.872967632629486*^9, {
   3.872967697959485*^9, 3.872967800566965*^9}, {3.872967840155093*^9, 
   3.872967853174652*^9}, {3.8729679234171352`*^9, 3.872967931717703*^9}, {
   3.872969956453602*^9, 3.8729699593898983`*^9}, {3.8729700052418737`*^9, 
   3.872970016927679*^9}, {3.872970134152485*^9, 3.872970135027219*^9}, 
   3.872970175423523*^9, {3.872970246979011*^9, 3.872970255115405*^9}, {
   3.872970299103969*^9, 3.8729703107315702`*^9}, {3.872970396664908*^9, 
   3.872970418464651*^9}, {3.872970475618905*^9, 3.872970484813579*^9}, 
   3.872980003239285*^9, {3.8730009906742783`*^9, 3.873001046011484*^9}, {
   3.8730012547481623`*^9, 3.8730012876636047`*^9}, {3.8731052116778393`*^9, 
   3.873105213068242*^9}, {3.8731053479844313`*^9, 3.873105368634324*^9}, {
   3.873105947332151*^9, 3.8731060173623543`*^9}, {3.873106171735879*^9, 
   3.8731061746699457`*^9}, {3.873106325239656*^9, 3.873106341713209*^9}, {
   3.873106385269545*^9, 3.873106398718857*^9}, {3.8734405066697493`*^9, 
   3.8734405099305573`*^9}, {3.8734406545055103`*^9, 
   3.8734406833247347`*^9}, {3.873440714776021*^9, 3.8734407353845377`*^9}, {
   3.8734409657199297`*^9, 3.8734409668911657`*^9}, {3.8734410809431267`*^9, 
   3.873441092024212*^9}, {3.873465029386224*^9, 3.873465036471006*^9}, {
   3.873465077984931*^9, 3.8734653274301643`*^9}, {3.873465365887484*^9, 
   3.8734653877593193`*^9}, {3.8734654287729063`*^9, 3.87346546694901*^9}, {
   3.873465576427985*^9, 3.873465596149221*^9}, {3.873465636908971*^9, 
   3.873465637813147*^9}, {3.873465735667*^9, 3.873465800710394*^9}, 
   3.873465853081258*^9, {3.873522761692725*^9, 3.873522950919857*^9}, {
   3.8740549454589567`*^9, 3.8740549706745863`*^9}, {3.874055041563981*^9, 
   3.874055103713134*^9}, {3.8740551493745832`*^9, 3.874055153991585*^9}, {
   3.874055223799679*^9, 3.874055272118866*^9}, {3.8740556403613167`*^9, 
   3.874055703281454*^9}, {3.8740557536549463`*^9, 3.87405577641636*^9}, {
   3.8740559095660353`*^9, 3.874056018172927*^9}, {3.8740560939151163`*^9, 
   3.874056096718974*^9}, {3.8740561676061563`*^9, 3.874056180846115*^9}, {
   3.8740563650102587`*^9, 3.874056366080756*^9}, {3.8740564003171597`*^9, 
   3.874056428538898*^9}, {3.874059086238446*^9, 3.874059087144265*^9}, {
   3.8740591221772346`*^9, 3.8740591226076183`*^9}, {3.874078971101264*^9, 
   3.874078971618848*^9}, {3.87407900465351*^9, 3.8740790788212*^9}, {
   3.874079149715715*^9, 3.87407915612011*^9}, {3.874079373733368*^9, 
   3.874079374713572*^9}, {3.874079427805503*^9, 3.874079428435218*^9}, {
   3.8740881905935698`*^9, 3.87408819942806*^9}, {3.874088768981206*^9, 
   3.8740887789872417`*^9}, {3.8740890851620913`*^9, 3.874089090160749*^9}, {
   3.914265155807268*^9, 3.9142652570646133`*^9}, {3.914265290753783*^9, 
   3.914265292777896*^9}, {3.914265328898855*^9, 3.914265357140836*^9}, {
   3.9142653984756603`*^9, 3.914265430081519*^9}, {3.9142664573618317`*^9, 
   3.914266478505211*^9}, {3.914266846443219*^9, 3.914266940856532*^9}, {
   3.914267143608193*^9, 3.914267333489225*^9}, {3.914267364525136*^9, 
   3.914267389331554*^9}, 3.914267478221139*^9, {3.914267522524147*^9, 
   3.914267564745232*^9}, {3.9142676230196543`*^9, 3.914267649060933*^9}, {
   3.9142677118594112`*^9, 3.914267748292696*^9}, {3.9142677783149137`*^9, 
   3.914267842205755*^9}, {3.9142679049848337`*^9, 3.914267962118929*^9}, {
   3.914268013080346*^9, 3.914268014583229*^9}, {3.9142695220772953`*^9, 
   3.914269664624626*^9}, {3.914269709877179*^9, 3.91426987899054*^9}, {
   3.914269933837929*^9, 3.914269996298996*^9}, {3.914270102315181*^9, 
   3.914270102886881*^9}, {3.914270245166636*^9, 3.9142702694806957`*^9}, {
   3.9142703086112127`*^9, 3.914270424273138*^9}, {3.914270462935031*^9, 
   3.9142704947487707`*^9}, {3.914270533452944*^9, 3.914270565562303*^9}, {
   3.914270704412533*^9, 3.9142707172763166`*^9}, {3.9142707959690742`*^9, 
   3.914270799378765*^9}, {3.914270830459688*^9, 3.9142709332866096`*^9}, {
   3.9142709910560102`*^9, 3.91427103689601*^9}, {3.914272574390356*^9, 
   3.9142725754044037`*^9}, 3.914272617686743*^9, {3.9142754506556177`*^9, 
   3.9142754787028503`*^9}, {3.914275589422962*^9, 3.914275820973651*^9}, {
   3.914282893715404*^9, 3.914282922390729*^9}, {3.914282953879128*^9, 
   3.914282962489519*^9}, {3.9143158622320423`*^9, 3.914315863555181*^9}, {
   3.914316068400744*^9, 3.9143160695894613`*^9}, {3.914316133266217*^9, 
   3.914316133726769*^9}, {3.914316463636063*^9, 3.914316464809823*^9}, {
   3.914316504680901*^9, 3.9143165073816032`*^9}, {3.9143173821774597`*^9, 
   3.914317433605134*^9}, {3.914317472693433*^9, 3.9143175118658733`*^9}, {
   3.914317747705838*^9, 3.914317748363793*^9}, {3.9143564964174337`*^9, 
   3.9143565500025578`*^9}, {3.91435660252664*^9, 3.914356620996099*^9}, {
   3.9143567334747763`*^9, 3.914356826191778*^9}, {3.914356856905685*^9, 
   3.914357078897897*^9}, {3.9143571150564547`*^9, 3.914357137344281*^9}, {
   3.914357255975518*^9, 3.914357411963551*^9}, {3.914402457172483*^9, 
   3.9144025442345*^9}, 3.9144025897388353`*^9, 3.9144026692234983`*^9, {
   3.9144027198090143`*^9, 3.914402726452466*^9}, {3.914402786971456*^9, 
   3.914402808408044*^9}, {3.9144028519248543`*^9, 3.914402907764805*^9}, {
   3.914403021301948*^9, 3.9144030688391237`*^9}, {3.9144031223690042`*^9, 
   3.9144032000760517`*^9}, {3.914404093561927*^9, 3.9144041416516647`*^9}, {
   3.9144042632421513`*^9, 3.9144043648388033`*^9}, {3.914404414304488*^9, 
   3.914404514623356*^9}, {3.914404551008812*^9, 3.9144045630687647`*^9}, {
   3.91440478040058*^9, 3.914404780974257*^9}, {3.9144048493398447`*^9, 
   3.914404855129599*^9}, {3.914406270164783*^9, 3.914406270867487*^9}, {
   3.9144166088094797`*^9, 3.914416686673079*^9}, 3.9146717826683493`*^9, 
   3.9146718384081783`*^9, {3.9146722804899*^9, 3.914672330518322*^9}, 
   3.914672390553316*^9, {3.914672433215032*^9, 3.914672460655283*^9}, {
   3.914672550134529*^9, 3.9146725835350313`*^9}, {3.9146726676985693`*^9, 
   3.9146726760844803`*^9}, {3.9146727432777348`*^9, 3.914672761780534*^9}, {
   3.914672810612804*^9, 3.914672868998213*^9}, {3.914672988142921*^9, 
   3.914673016580035*^9}, {3.914674053608891*^9, 3.914674123165406*^9}, 
   3.914674176448144*^9, 3.914674217687105*^9, 3.9146742501624107`*^9, 
   3.914674298185461*^9, 3.9146837057534657`*^9, {3.914684184578768*^9, 
   3.914684197235026*^9}, 3.914684316266657*^9, 3.91468845114566*^9, {
   3.91469291749288*^9, 3.914692948768722*^9}, {3.91469297885695*^9, 
   3.914692979520183*^9}, {3.914693024954715*^9, 3.9146930659384947`*^9}, {
   3.9146931071631804`*^9, 3.9146931244363413`*^9}, {3.914693471374783*^9, 
   3.9146934724479437`*^9}, 3.91469350329401*^9, {3.9146935608409023`*^9, 
   3.914693561855526*^9}, {3.914700850522808*^9, 3.9147008710401373`*^9}, {
   3.914921412002143*^9, 3.914921485213682*^9}, {3.914921627610972*^9, 
   3.914921646955812*^9}, {3.914921692448287*^9, 3.914921701653461*^9}, {
   3.9149218343075323`*^9, 3.91492184268083*^9}, {3.914921976229961*^9, 
   3.9149219925304747`*^9}, {3.914929825551632*^9, 3.914929827475046*^9}, {
   3.914929894230242*^9, 3.914929895332365*^9}, {3.914946911204536*^9, 
   3.914946942126381*^9}, {3.915011091758346*^9, 3.915011119364648*^9}, 
   3.915012068598772*^9, {3.915012156276054*^9, 3.915012163873035*^9}, {
   3.9150133814510193`*^9, 3.91501339275418*^9}, {3.91509525341103*^9, 
   3.9150953142030067`*^9}, 3.9150955295626698`*^9, 3.9150955729201813`*^9, 
   3.920308011592857*^9, {3.9203080784635677`*^9, 3.920308079927075*^9}, {
   3.9203081099745827`*^9, 3.9203081628811407`*^9}, {3.920308201871769*^9, 
   3.920308288441237*^9}, {3.920308335543063*^9, 3.920308350023499*^9}, 
   3.920308381868456*^9, {3.920308418860593*^9, 3.9203084259753733`*^9}, {
   3.920308522430602*^9, 3.920308578152944*^9}, {3.920308609257169*^9, 
   3.9203086356411543`*^9}, {3.9203088714278603`*^9, 3.920308900151204*^9}, {
   3.920666327971767*^9, 3.920666396027132*^9}, {3.9206722868509293`*^9, 
   3.9206722951099577`*^9}, {3.920733953347294*^9, 3.920733954760816*^9}, {
   3.9208757278728237`*^9, 3.9208757432841187`*^9}, {3.9249768425665617`*^9, 
   3.924976877389082*^9}, {3.9249769272355967`*^9, 3.924976928728672*^9}, {
   3.92497696741072*^9, 3.924977004485951*^9}, {3.924977041828747*^9, 
   3.924977090853156*^9}, 3.924977123856347*^9, {3.924977424182603*^9, 
   3.924977439141671*^9}, {3.924978752528858*^9, 3.924978756921609*^9}, {
   3.924980790070159*^9, 3.9249808374226637`*^9}, {3.924980869287595*^9, 
   3.9249809151531563`*^9}, {3.9249812396055*^9, 3.92498125482483*^9}, {
   3.9249813060859833`*^9, 3.924981366592434*^9}, {3.92498790207677*^9, 
   3.924987903255351*^9}, {3.9249882826315527`*^9, 3.924988322454913*^9}, {
   3.925031681387126*^9, 3.925031682703313*^9}, {3.925031768065568*^9, 
   3.925031768669135*^9}, {3.925221195627233*^9, 3.925221242863943*^9}, {
   3.9252212799107437`*^9, 3.925221368128006*^9}, 3.925231671631156*^9, 
   3.925232013875801*^9, {3.925232109084991*^9, 3.925232112082675*^9}, {
   3.925232154196678*^9, 3.925232172936754*^9}, 3.925232261661065*^9, {
   3.925235801992462*^9, 3.9252358061771393`*^9}, {3.9252379357385893`*^9, 
   3.925237937103942*^9}, 3.92523805894595*^9, {3.925238428431325*^9, 
   3.925238428810205*^9}, {3.925238633846615*^9, 3.9252386340849533`*^9}, {
   3.9253242954248247`*^9, 3.9253243091812162`*^9}, {3.9253249125667562`*^9, 
   3.9253249174177227`*^9}, {3.9253883029151573`*^9, 3.925388361633397*^9}, {
   3.92573787409326*^9, 3.9257378955921593`*^9}, {3.925737937532407*^9, 
   3.92573797162917*^9}, {3.9257380044217997`*^9, 3.925738104909546*^9}, {
   3.925738141209375*^9, 3.9257381475015*^9}, {3.925738181683633*^9, 
   3.925738381368799*^9}, {3.925738417657864*^9, 3.925738420185626*^9}, {
   3.925738457445159*^9, 3.9257385265740023`*^9}, {3.925738632479703*^9, 
   3.9257386370932207`*^9}, {3.925739700678445*^9, 3.9257397503773108`*^9}, {
   3.9257398042773247`*^9, 3.925739876384864*^9}, {3.92573993202197*^9, 
   3.9257399343081827`*^9}, 3.925758544333601*^9, 3.925758591475072*^9, {
   3.925758663313695*^9, 3.925758729620425*^9}, {3.925758765834888*^9, 
   3.92575876940093*^9}, {3.925758810460637*^9, 3.925758864204576*^9}, 
   3.9257590607372513`*^9, {3.925759260604203*^9, 3.925759324988309*^9}, {
   3.925759370564784*^9, 3.9257594080953407`*^9}, {3.925764304791667*^9, 
   3.925764396797187*^9}, {3.925764440597139*^9, 3.925764441518176*^9}, {
   3.925764548290312*^9, 3.9257645486842203`*^9}, 3.925764587457409*^9, {
   3.925764678791641*^9, 3.9257646798014097`*^9}, {3.925771354591949*^9, 
   3.925771383724728*^9}, {3.925771439212186*^9, 3.925771442570916*^9}, {
   3.925771472723094*^9, 3.925771508444088*^9}, {3.925771558576564*^9, 
   3.925771559401132*^9}, {3.925771595307866*^9, 3.9257716186541567`*^9}, {
   3.9258047732668324`*^9, 3.925804809116457*^9}, {3.925804863137657*^9, 
   3.9258048638011103`*^9}, {3.925804987474395*^9, 3.9258049885867567`*^9}, {
   3.925805267969228*^9, 3.925805297541972*^9}, {3.9258055220076017`*^9, 
   3.925805546723382*^9}, 3.925805604378169*^9, {3.9258057897420483`*^9, 
   3.9258057944691067`*^9}, 3.925806174511113*^9, {3.9258063258261766`*^9, 
   3.925806329469573*^9}, 3.9258063929212627`*^9, {3.925806782019237*^9, 
   3.925806808702477*^9}, 3.925806873975621*^9, {3.92580691413492*^9, 
   3.9258069413616734`*^9}, 3.92657054745123*^9, {3.926570611874902*^9, 
   3.9265707199661922`*^9}, {3.926570774292254*^9, 3.926570796968432*^9}, {
   3.926570860176889*^9, 3.92657090457189*^9}, {3.9265710140667543`*^9, 
   3.926571022030197*^9}, {3.926571231900176*^9, 3.926571274484694*^9}, {
   3.9265936344778*^9, 3.926593649902329*^9}, {3.9265936807483997`*^9, 
   3.926593751572719*^9}, {3.9265937916000032`*^9, 3.9265938012929153`*^9}, {
   3.926593874861758*^9, 3.926593876456238*^9}, {3.926594200319057*^9, 
   3.9265943758133297`*^9}, {3.926594452319765*^9, 3.926594487576808*^9}, {
   3.926594691811543*^9, 3.926594693387145*^9}, 3.926594735182782*^9, {
   3.926594856265153*^9, 3.926594856485173*^9}, 3.926595212863616*^9, {
   3.926595262321124*^9, 3.926595262990797*^9}, {3.926595419093783*^9, 
   3.9265954223995447`*^9}, {3.926595506902194*^9, 3.926595517350402*^9}, {
   3.926603558602475*^9, 3.92660355938183*^9}, {3.9266057280720177`*^9, 
   3.926605731369256*^9}, {3.92662309293126*^9, 3.926623093411335*^9}, {
   3.926623268202304*^9, 3.926623281304943*^9}, {3.926623326042347*^9, 
   3.926623346787651*^9}, 3.928150600219963*^9, {3.928161203601356*^9, 
   3.928161212158717*^9}, {3.9281612622030077`*^9, 3.928161496800447*^9}, {
   3.9281615269958553`*^9, 3.9281616201316547`*^9}, {3.928161716711504*^9, 
   3.9281617516858683`*^9}, {3.9281617845839663`*^9, 3.92816181509805*^9}, {
   3.9281618768641148`*^9, 3.928161930297029*^9}, {3.9281619734922256`*^9, 
   3.928161976721442*^9}, 3.9281620180564747`*^9, {3.928172760718*^9, 
   3.928172806293296*^9}, {3.928177847198431*^9, 3.928177848671596*^9}, {
   3.928178056757633*^9, 3.92817805809556*^9}, {3.9374793923349543`*^9, 
   3.93747947755691*^9}, {3.937479511218068*^9, 3.9374795178856497`*^9}, {
   3.937479622495428*^9, 3.9374796535129757`*^9}, 3.9374796855945683`*^9, 
   3.937479764869648*^9, {3.940928424334681*^9, 3.940928441041624*^9}},
 CellLabel->
  "In[422]:=",ExpressionUUID->"250af4f3-9405-4f84-9452-3a2fa154942a"],

Cell[BoxData[
 TemplateBox[{
   GraphicsBox[
    GraphicsComplexBox[CompressedData["
1:eJxl2HlcTOsfwPFpmmlGRqZpmplmzjmzCuVGUXKJryLXRaE9WbJXXEvJViEU
QkWWW+rStVOWhLKEIntkS0KLJVSkq4uk3/Az57x87/lnXu+ec6aZZ86cOZ9H
PXHW6ClsFotVYcRifXu8cf3bJgDW/zf42RxkPrIAWYgsQhYjS5BlyHJkAplC
ViGrkTXIWmQd/T4M8/GzOch8ZAEyfhQhi5ElyDJkOTKBTCGrkNXIGmQtsg5S
//y2mf8wC5mDzEcWIAuRRchiZAmyDFmOTCBTyCpkNbIGWYusg149v20W9Hz8
bA4yH1mALEQWIYuRJcgyZDkygUwhq5DVyBpkLbIObn7//hjOYxYyB5mPLEAW
IouQxcgSZBmyHJlAppBVyGpkDbIWWQfTp37bDN9jFjIHmY8sQBYii5DFyBJk
GbIcmUCmkFXIamQNshZZB+wfr8MwHz+bg8xHFiALkUXIYmQJsgxZjkwgU8gq
ZDWyBlmLrINt368nVj/MQuYg85EFyEJkEbIYWYIsQ5YjE8gUsgpZjaxB1iLr
wOn79URBz8fP5iDzkQXIQmQRshhZgixDliMTyBSyClmNrEHWIuvg1vfrieF3
nYXMQeYjC5CFyCJkMbIEWYYsRyaQKWQVshpZg6xF1kHo9+uJ4b6GhcxB5iML
kIXIImQxsgRZhixHJpApZBWyGlmDrEU2XE8N93UsZA4yH1mALEQWIYuRJcgy
ZDkygUwhq5DVyBpkLbIOSr6fL8x8/GwOMh9ZgCxEFiGLkSXIMmQ5MoFMIauQ
1cgaZC2y4ffFcJ/PQuYg85EFyEJkEbIYWYIsQ5YjE8gUsgpZjaxB1iLrIOT7
90dDz8fP5iDzkQXIQmQRshhZgixDliMTyBSyClmNrEHWIuugZ/qLFznhHWDZ
qfHK8d2NYVrY2ZusCjMo+JTc+nUGF5SSpuhTrQII0CVl3rvAo/v4nfvR5owe
xpCyQemZ38cMilfJyAe9Telx3ULNxPLZXNp2x/YNsS9kjl8f1cV+zq+m8LK6
u7NqsBlM0BXlbelqRo93vSzdFGxvBlVTZ3SO9RXCja+z0/M7G9PzXlp4+/Fn
G8bPLQYMFIRxad/SOhgdPcMDefm9rNECcygYFzLCPpgL4ZdN7r+WC6HS9G3t
sdM8en/2gIovV3uZ0iayf90yQf96op3X3AjIF8LludYxSjtTuCoxOp9QJATe
kOj0TLEZLJ021Mv0ozkMjL7c/YWFMd2Hudyd1tcJxtJ0VnFEEJd2ckJFTOUh
HvQpLR/Z+agIwt9X5Ka7ciHY+T6/Mt8chOG1r0oO8uj9q/ljY1OtTWmHcvkN
Yv3/P5u6EdjjRGDdun7cZ7EpNF8/l3g0Ut/RbelbBz7oAPu9fHaN2GMBZdn7
q888ZtO9NvfUL2elnxgnfHDpcrY3l7ZmbPFK+ToexJ+6UcKdKQaHA9EL5rzl
wP5fXZ+UTrGAgJmBd2cv49H7cxbKMlrZprRVBW+ib9/rAJL++4dXicRwfbLv
ueu32kFcXvfLw2frO/bwqvbwUgB7Fxz/126lJYwvPZFi2pNN99O98yT5KoNx
c2r0sE6PmH48siht6lhHHtg42Ea+c7SENHZKmfUnE+Csvj8pYhjTV4b91z0O
z3Le3452x4DRH9c8E0D+grbtB7519Ohl9aO/8iGnR1rRejdL+vsevCJLZBQh
AZGjx6jWx8Z0z0QMfFU6Ps+I9owq7zVzGpnxOuVY/xRfE4hbrOgseC2F3sP6
ZlQ5Mb1XB4cPkPeY3lu1oO1t9zXtYfi6aTErH0jgEtXq5vDcFI65jAta8ZHp
wy/OtkKuQgZJjRv9wk8bQ1VB6p4OadIf40xPpfp5sVYVGNHOjNux28GK6avE
8CG/5KeZQOV87cn5U6zA13tPjncsBxJeebhn8pge8wsKbD/sKmNdyZRbTWuZ
PjE8n2+YV3lDmin0e35emcZheuXL8+Jc8xorMB+4Ns/rN2MI6d/aVLiC6T+3
6ACi0Om//VNU+Vvirl+MaHd7YNuh4Y4x+D3v6e86hYAs1xhtOdsIzHwSOqVV
KGDyAa0myp8NF4uq3zd5KUAuvqKiso2hLGaUY4CznH5+w/11Q5NF80snNtjn
V1rVxRKwzs6j4MhJDryu3fNHaZMCzvYJejOHMoG/pbMKT07W7z8oVOqwggdm
2XNNRUuZ++/zUaYD575h+iR8WOb8Ul/Gef9sSI3dQUCfbUnRfWbwIfm+/b0E
HgHp04zDNPXtIOTkrY6bZiqA3TPSv/0f7cFo+NyHzduZ+/nUmVm8jlzGDom1
jp1DmP451CNuobKIAK+4HiOPWOrvb78scheTBHxddd1zxIkO0OnyLIt2kQrY
nzDd85V/RwjYc2esoIjpg2UbD3smKxjvW7JuoCSc6akzJZr8fEcC/KO8t9w/
LYSdxt4HRy1RwPyWzbUPt5vD2g/HQpJ6MX2xaPS5LgVRTH9tdAltWzOaAEHP
U1C6VQRWb5f2+7RaAbp74yJWbbSAmBNPiIxRTI9I41fnx8czvZZX3ZF1N0I/
X7q6tmb9dYja3mXa8s0KeNK7Q8Gj5ZZAHO28yDqC6RdfE+k4ZQrTd5H3ayrC
Mgho7Flj+6mPBN5J59ps26UA6cTGq19mS6HbhMJUQQbTO9pg4onL30wPDlru
WtLvpALePqr7khNgBX9laN3qt5OwqMm6LLveCOzFQx7u82D67N1r+yE99jL9
+liYuasql+lJMbW4ccUjEsp6Dd/ZcwwXtOXn+jnnkvT5krRLnFBTogChvfUG
bT8FhHOPFK+7wfSnoYeSX3WS5dULoHbxx7ZKEwrcr4qW3mjgw9l8ow3aRsPz
8fXzPMvuY4MCtjj+c3GoJQkhy9JnHq1j+rWt+ILH9C4UtBdY9W1JFUD36Ex+
URsBouKQ15uWdgSf2FVuYQTTT2eejxy53oqAsspUhVklBeb+2bPnSf/be0/2
qLJSb0thZ7xbppMbBQs22+a22Arhz5iPLu8cSbgYvProxihz+N1sYYKHC9Nj
GZZxi+6ySdrKp2HJtb4EJKYQu7KHqsCc/dLO3YfpyYTzXolOARRIPB5cXywU
wTnnOiU1kQRxnsw/cLAF5M58k+zqx/TdsGWuPsl9SdpH9+4IjT1GwIbmwGi7
jmrQZlb7S48xfdrY9+bvtXEkSB1jMsdKLWHHmu0jvUIMxzO93JixvsLcUQ07
eM2eot0kLI4UECHvJGA0+aRl4S199yx/qBO0SCHH3jVKkmg4XgINftfcys6R
oCgdeKDxpgwcoycXHvlIQOykC9fUV6wgebq0tyzIsD8L6nQmLfezDZaBsWg+
p+4W0+dmmenHiTISwj/kKyqOyKFH7/eHhipI4Pc1f1aTroDBNmcHNF0xHC+H
a643OT6fmZ6/9rqRXFFHQnxqcnngVgKuWQakLO5DwqWdSXGdFpDAm5GVOanK
cDwBo4T92cYUY0Of/tbSwG7W3yeclDplrPxKwviJ/T6XLaPgXEfW51ovEnzq
lhQTfkr4172aevTBcDwF6p0HC9kujAeFvjsdaUbBljOvrnxw0n/++yY8rQ8l
wW/zJG/bdBVEeEwLfsRjejqhylPezp+kTc1/7L0+ggKV7RtLjwYLsFid4r1V
fz772mivqezUcHP4jclZMSQYHW7bfidJDWuEJvMuVBJw0LEiMq5JDfOg5dIF
KdPnf1xterZkFkk7p+X4wfcZFEwerNg7Ms8SnkfZTbCZx6wfrM8cfdumq777
A7u5DLbWwN34L0+d9Z8/ZcuOiIrTgNXM3Q3uHwgobXmwP+eFRv+7fuJpeSem
/3Mf2VKblpO0H178K8izilkvgSKbpi2FFOSuMRXGJkihvp0uzWEHs16xoabX
o9heFBQ3fnWyU2qhvOvapNvbSCifspfbGq0FzeyawSouCfUPR929VqGFV6fD
L85wYNYbHm5jr56UQtK+GpU8PLCZWZ+ZdHxap/QaCtoF9U9ePMkKXry0O3/H
hVmfODRmzOlemSTt+SXxJzaZMG65sNnJtJhZTykfsb2pvE3/fjLme9qBAtbZ
HD727iWzvhImLmv/UaaEpS/sG6+o9NeRKRnVdzlK+vx7tmNsQWR3Jez9cDXp
gP7vNzPaSmdQhnEKLpRUhJ11U0LXr5u+7J2ngt3c+EuDHQ3jKrA74kNofJXg
Puf3bJtQNbSGlrBLhhrG1fBwSdcRz6cqQSG8dOjweA1I7w4IDg4yjGtANsZy
+oBIJVjseT9O5quFpB7tjgyaaRjXwukuT9JzogzWQXOhQ59KJw0M6Mauzqhn
wTqJNnOstwaGJ468ZxvIAZ8g9s2UEZof+3PgkluN53qlwUy/ltae4AuCePA/
6EwOLA==
     "], {{{
        EdgeForm[], 
        LABColor[
        0.2711582030147396, 0.14169846589452695`, -0.40819586146512543`], 
        GraphicsGroupBox[{
          
          PolygonBox[{{473, 240, 476}, {286, 69, 297}, {276, 52, 287}, {296, 
           86, 307}, {266, 35, 277}, {475, 239, 472}, {307, 86, 316}, {474, 
           240, 473}, {256, 18, 267}}], 
          
          PolygonBox[{{472, 239, 240, 474}, {297, 69, 86, 296}, {267, 18, 35, 
           266}, {287, 52, 69, 286}, {277, 35, 52, 276}, {259, 1, 18, 
           256}}]}]}, {
        EdgeForm[], 
        LABColor[0.5395811836690939, 0.4059977286007687, 0.2716016278462316], 
        GraphicsGroupBox[{
          PolygonBox[CompressedData["
1:eJxNlLtPk2EUxr9XNjUuXuLkLQ5q4mLiyKq7f4KLmw4OOmhijDEOxj/A3QlF
B91aWgEtpULvpUURbWtLbyaoQEVQn5PzI2F48rzvec/9nO87efXGlet7oih6
IIwIdeGn0BCKQlMoCQXhrZDn/k0oI3slJIUp3qbRq2OX5z2Hz0nkFeEdfqpC
R6gJC8IKMtNpIysRo4i/l0IC+2nek8SzvJ4Ez+2x+LbwXOdbwe2S5D0T3HZa
PCF+IcSFed1T4rngMnsbj9xHHL1x4pu/2eC1pMV3sbkjvh9c7574TfDaX4vj
wWuJiR+R00NyyO6qq0UPrBcp+nBMehfFx8VBOKjzfvFTYUznm+If4q/CqnBO
90vi8+Kj2J4Q78V2n/gMOmfFB4TTOh8Rn0JuPiLBdmVEfAidw+K/4n/C98jP
A2GbGe/sUZYezoNlZO+pKcUMy+xEippn2JsE+oYvyCbxPYVNBX9pYdFmInwm
3hwc55yjP7YrGeGT8IF4NXyY/UfeE8x7gn2y3XkWfM8K5LJMDItpOzuMfI/j
7E2MmDabOnVksetQ7woztz7YN/aLHto3ucHbOrD3NdBEN0asMWzqxLP6lqhx
SH4byDPUaegja9LbBj7y5H5BNV8Tjwa/56ijQfwmWCO/UfQvB7+vU0ONXleZ
VRqZxR6Qq/ldJW6DPtfJcxa7LaEn/CFeifh27wqbVnPwvcgE3zU7V9iDOD3r
4a8L94jTJS+bz2LwWVWD73ef+IXg+efFueB1ZcWV4L0ti0vBcy4G/i+R75LV
at+MfTsJ+pnE9zbvA96X2I8F5temjhb5bZLvgD720f/Ne4uZt6lpp9Yu/eqB
LWz79KCHD/M1JE4H2X8GVjGj
           "]], 
          PolygonBox[CompressedData["
1:eJwtkDtOglEQRmcINkJoVEJBUIyNC3ALLsAlsAApKKTQhFgQK3ZBhTwK7bBQ
UZ6Cb1CJsAV2wJnMLU7+k/vPfHPnZnP5k9OIiKQhCkkVOeB7BCl8V93tbBv/
giE+gikeh63wP4F/wEC85hsvQQNvwhW+F/KOYR8/h7p4zSW+E+Zb5ib+A0t8
Ab94WT2rBRW8D0/4s90JP4Nr8cwL/AW6eA9e8UP12XaHDL4BkTBP8Zn6rH/4
w2NhP6sR2119lmWO8Yl6dh/e8Y4hfqeB7Q73+APc4jfq/gh3+Jt6r73ZJ15V
3816rHcOK/E3sLcoQE18xyLeVs+ymT18Dd76QMg=
           "]], 
          
          PolygonBox[{{301, 70, 296, 307, 308}, {308, 307, 316, 103, 
           306}}]}]}, {
        EdgeForm[], 
        LABColor[0.6599028397064747, 0.3900337965754296, 0.4025373307989686], 
        GraphicsGroupBox[{
          PolygonBox[CompressedData["
1:eJwtkD1LwlEYR6/5SQLHWqJcBMHZJQoMIRCcmnQoUNCWPkIiSikSUkiIkZna
i4HQoGampvV1PA/+hsM5XB6v9/lvxpMHiQ3nnA+80PM418Qt/GLQbXwBZTqL
+/BKf+CC5vM4B4/0JW6ob/E5lOiUzUKXfsB16ND3uArP9A3+hzd6ieea/8Fb
cETv4TRc06c4BCd0AB/rnRns13kQ7+q323hHbWcL7TjzrOds3u6rQIsu4z/t
+4tr0Kbv8FhvHtpb4Iku2pl2t28Q1e4RHNPb7I0T3fOFR/qvT3yovfbxQHe+
46m+1Tc+gys6jFf56EGH
           "]], 
          PolygonBox[CompressedData["
1:eJwtks0rRGEUh+8rrBg7xs6wETvFzl9gI4qslJUVCwsWFJtB+SglmiFJSVIy
zPhWivL9zd/j+fX+Fk8995xz33vOeW9maLRnpCxJkmYoh+qQJFWQghpYgSPi
BVjDyyC4RrXt0E9uGDrwSqhwjWrHYYNcHibwSdhMYmwKb4JGaIFWqINaSEO9
e0g5ptw8zEEWZmEZlmABFuEOTjj7GB7wVzjFS/CGr4Y4i/J5PAMN7kG9dIfY
q/obwN/hLIlnfLintN/JuIese1AvnSHuQjtpw9dD/JZ62sIPfd65wPfdn2IF
/BsunP/BSyG6Yrf4L1z6+Q/fhqLn28M/Xa/zvvA+7187H8QfXa9+nvAuyPl+
evExz69YTnflfeqdHbn3p3+iiD+H+G3lX/BdP2umA/zK8+uda3wGpn2Hussb
z6uZ7vF/CXhVZg==
           "]], 
          
          PolygonBox[{{299, 298, 301, 87, 300}, {397, 396, 421, 177, 403}, {
           379, 157, 386, 384, 385}, {315, 104, 317, 327, 328}}]}]}, {
        EdgeForm[], 
        LABColor[0.7718616863579302, 0.21694313327676898`, 0.504150687025406], 
        GraphicsGroupBox[{
          
          PolygonBox[{{284, 54, 292}, {360, 159, 358}, {403, 160, 397}, {399, 
           159, 391}, {271, 20, 269}, {260, 20, 272}, {258, 3, 262}, {328, 
           120, 315}, {385, 158, 379}, {311, 88, 314}, {281, 37, 279}, {364, 
           160, 362}, {274, 37, 282}, {356, 158, 354}, {304, 88, 311}, {368, 
           161, 366}, {329, 120, 334}, {366, 161, 389}, {300, 71, 299}, {407, 
           161, 402}, {310, 88, 309}, {294, 71, 302}, {393, 158, 385}, {291, 
           54, 289}}], 
          PolygonBox[CompressedData["
1:eJwt0k0rhFEYxvFzxpSVRlIim8lLiWTDkthYjIW3MCKahSRhwWeQhRTRiHlD
wwwTmaKxMI3ic/nfnWvxq6vnnOe57/s8J57an9+LOOcGEMWEd24ck5jCG15R
wxfOUWBfHhfkUx9yDmfkIxwigRksYgGzmMMmNrCGdezoffvmAbmOb/ziD5/4
QAM/qOJdPVlvxz7UzuJENaxWEqtoQTtrTYhYLduPDLJo1Xof2jRjTTWtdrMP
79qeKHkZS5rBZhnENGtj6CGX8IQiHhH3Yc2+30ke1v4VjJAfcG9nijv0ar/t
6Sff4gZpXOsMGjqjumZMqifrrcOHWtZvjFzBC8p4Vk9FPavoWVlnWlWNtM4o
r54KmqmkM8uoZ+u9S/Ws525yyod/Yf9kW3cgoTtgd2HUh9ltviHyFS41o826
pf9pd2KX/A/OI01q
           "]], 
          
          PolygonBox[{{322, 321, 315, 120, 329}, {389, 161, 407, 405, 406}, {
           349, 348, 379, 158, 356}, {314, 88, 310, 318, 319}}]}]}, {
        EdgeForm[], 
        LABColor[0.875951174810933, 0.07507598939482284, 0.4546491721558744], 
        GraphicsGroupBox[{
          PolygonBox[CompressedData["
1:eJwtkDsLgVEYgM9BMbpkcRmUy+YyiYUB2ZSfYLNQBsXAgAELJaUkuX1JJn/Q
8/a9w9Pz9HXO2/udVG/YHXiMMUnwiq0xZZzBCcjSMbwHh97hLbzoDX7Dk77J
Wb2bxkVo03mc0y7gBvTppnVnycwDfgj0Bc+1Z3ip8xd4Cnd6gsMQpYP4DDf6
iFuwpjv4p/M/+Kp3T3is50fW3UP2qeOAzgzhmn6vWndv2b+EfQLtx199BwdH
9K3i1t1D5q9wRefIf/8BffUj3A==
           "]], 
          PolygonBox[CompressedData["
1:eJwt0r0vQ1EcxvFzpAObl1i8DBJqs9pZEAZNpUKIVlFUqzYGBiYmo0RE6i0i
EiZSg6YS/i3fJ/cZPunTc8+553d+5w4VqplKWwghjRTqMYQHfu+FfIg7/z8h
v+CJ/IhX5ZhkrXkmb2ETZeyhE71+d4r8iQ+08IMa9lFBFesooIRtnPv92vOS
3MQ3fvGHDOaxhGXMYRZZLOA4JrWrvjPyKlZQxAbe8YYGvlxTy3s0PdZwzaq9
Pya9Gscg+dT9Uo0X5DzWvIf2uvH+6uEteQxTXp8mH6Du50euOesz6WwjMZmr
NaPkK9+H1lyTJzGBacxg2PNV4wB5Fzvucc13UvaYnnX5fjS/xz1UL3NYRJ/P
qzndHsv5jHn3sOg70911xOSuNb/dd1jyN6Fv4x9gHEOk
           "]], 
          
          PolygonBox[{{367, 366, 389, 162, 374}, {320, 105, 319, 322, 323}, {
           330, 329, 334, 137, 326}, {404, 167, 435, 432, 433}, {312, 311, 
           314, 105, 313}, {305, 72, 304, 311, 312}, {335, 137, 373, 332, 
           333}}]}]}, {
        EdgeForm[], 
        LABColor[
        0.9752975074227261, -0.031018141113727193`, 0.22421184662601207`], 
        GraphicsGroupBox[{
          PolygonBox[CompressedData["
1:eJxNlllPllcUhd/TpgqKVdOktqIgTYwTUIEbPmUQME1AUEBJrB8yKTRV+BjF
KIXKoDaitQjW+g9s77xr0psmveiP6Z9wreyHlIuVc84+e1x7v0PFyGRv4aMs
y/4TPhaWhSnhkfCK84bwRLgnPBaeCj8J94U14TXyVWFGWOH8K3bWmeV+A9+/
gB+Fl/j8Db+2eYPMfubwYb0l4Wfu5tH1eVF4IXQKN4Uu4ZLQj6xduCF0gBwy
7/Po/puy7A+tf6c4n+P+LrZ3hOfCgrCO/AdhnPND4RnnPPcv0LFdgXonvSrG
ptYHWidS1PZdCv6GhWnqfgzvs3AwB7+b8GlscbeC3TL6I/TDNreQmY8JOJrG
ZgasojMPv/fRGcpiJszjebhyf97Rszf0wf1eTzEPq1o3UsiepdB7S38fppit
Ga1rKfJfQud39PIpOO3V+leKWO/xZ05eE/sp8bfIf5O7NWSb1PiKmRgQLgvd
QrNwBTQhb1OMB1ovaB3Vek24LfRYht0APRwEl5F9y4x4Vmw7JvRhfw/ZMFyP
oLvAnIzC+xjzs0ifbHuV/g0Tf4i87Psi+zb0buAvT4876Xk/fcuDDnStUyD/
XIoa6lPUNUWsPDn1E+M2MW3fTt3XqKEPX134tn6r+0icm9Rlv9PU5Nrm8NtE
P5rZVwmNnLvpQQP+G9mfyWIufa5EZj5qid1NnB56NUiMXmJf5TyEbhc+OtFv
RDaE3iD+zX0dOdl3Cz5bOPfQ517Wnh31bsuMWWSusZq66+lFTQr/X3PvemqI
0QbvF3fEbmV/lrz8PPmd9hbel+iD5X5+3tHnZfpxBM6PCmXELRdOCoeEE9xV
c18q7BEOC/+k8Pun1lNZvD9PZ7H/Ah/zKb4Bkyns9+HPdzl0K4QDwjH2XwkH
OdcgOyH7eq3HU5xr0SvS+ROtxSnyPoud8/gS/77/XNgFJ57rcfT2U6/rrCcv
nz+lXvOzl7rt03Pn+XvPO2pLawfvEL9LXFMHXHSl+D5c0VoMZ3vwXU5sx2yH
ixK42Ueu5n+38FmK/A+muCvDx17yK8F3MTXvp7YDoAI+zVkdvOWotZ6YJfjq
I2fnfg7+ctTt56OBnNzfIuopJZfzcGS7b+DE3BSR1zYHZ7Cx3iXsPHcX6J+/
n/6OLrL3+22B8zgy+3ae/gb7G+t/i0foPUfH+zvo+Dnxc+9nyM+3n/MmfPp/
Ygm9dewq0avC7yRx/M72d3IMmd99BfbWmwKDyPwdeIKd7/0sLCP3+28OvwVy
8J2/XSucJ8jR+5c7chjFx/cp8r+l9WiKOS5Nwfdp+K5lBmpAKzLvj8F5NXPg
ej1r9nMIPXNWh145vfLdLnQ9C6fosXVa8G29MnwPp+jL9RQxjsCx/ZzEx2iK
vg+kuPOMbM9KJTbW242d/TYTp4p+VmNzOPv/HVCE3XSKObmbQqcBvx8A/Zju
fw==
           "]], 
          PolygonBox[CompressedData["
1:eJwtkLFKAlAUhs8RBdcIhIgGB3GMNt0cKmgKBCERAhMRlRIbghxs0CmzUktf
oXqCwEXwxfwOv8PH/bj33MM5f/auV35ImNkRJOHRzeacM3jCS/CMD+ACb8EH
/g5tvAufprt7fATf+BeM8aHLF/CC91y9408/3uAHX8UdfgNv+ARq+BlU8Ss4
xf/h1/RnjR9DHs/AIb6BP1PNFj9wvaUg7eoRvQqQj91cs8XOAzzn+zc4cc0U
sy0jE1cGkUUHzvGya9ZXqOC3MDXtUHfVRG3sUMSvXbWR6WW4q3dkNsEbrmyj
RxPfASkRLQI=
           "]]}]}}, {{}, 
       TagBox[
        TooltipBox[{
          Directive[
           GrayLevel[0], 
           Opacity[0.5], 
           CapForm["Butt"]], 
          
          LineBox[{265, 264, 273, 275, 283, 285, 293, 295, 303, 305, 312, 313,
            324, 325, 320, 323, 330, 326, 335, 333, 341, 338, 347, 344, 353, 
           350, 357, 355, 361, 359, 365, 363, 369, 367, 374, 370, 378, 377, 
           383, 382, 388, 387, 395, 394, 401, 400, 404, 433, 443, 440, 451, 
           448, 455}]}, "8"], Annotation[#, 8, "Tooltip"]& ], 
       TagBox[
        TooltipBox[{
          Directive[
           GrayLevel[0], 
           Opacity[0.5], 
           CapForm["Butt"]], 
          
          LineBox[{263, 260, 272, 274, 282, 284, 292, 294, 302, 304, 311, 314,
            319, 322, 329, 334}], 
          
          LineBox[{373, 332, 340, 337, 346, 343, 352, 349, 356, 354, 360, 358,
            364, 362, 368, 366, 389, 406, 412, 409, 416, 414, 420, 418, 425, 
           423, 429, 427, 435, 432, 442, 439, 450, 447, 454}]}, "6"], 
        Annotation[#, 6, "Tooltip"]& ], 
       TagBox[
        TooltipBox[{
          Directive[
           GrayLevel[0], 
           Opacity[0.5], 
           CapForm["Butt"]], 
          
          LineBox[{262, 258, 269, 271, 279, 281, 289, 291, 299, 300, 309, 310,
            318, 321, 315, 328}], 
          
          LineBox[{453, 446, 449, 438, 441, 431, 434, 426, 428, 422, 424, 417,
            419, 413, 415, 408, 411, 405, 407, 402, 403, 397, 399, 391, 393, 
           385, 379, 348, 351, 342, 345, 336, 339, 331, 372}]}, "4"], 
        Annotation[#, 4, "Tooltip"]& ], 
       TagBox[
        TooltipBox[{
          Directive[
           GrayLevel[0], 
           Opacity[0.5], 
           CapForm["Butt"]], 
          
          LineBox[{327, 317, 306, 308, 301, 298, 290, 288, 280, 278, 270, 268,
            257, 261}], 
          
          LineBox[{410, 371, 376, 375, 381, 380, 386, 384, 392, 390, 398, 396,
            421, 430, 437, 436, 445, 444, 456, 452, 458, 457, 460, 459, 462, 
           461, 464, 463, 466, 465, 468, 467, 470, 469, 471}]}, "2"], 
        Annotation[#, 2, "Tooltip"]& ], 
       TagBox[
        TooltipBox[{
          Directive[
           GrayLevel[0], 
           Opacity[0.5], 
           CapForm["Butt"]], 
          
          LineBox[{259, 256, 267, 266, 277, 276, 287, 286, 297, 296, 307, 
           316}], 
          LineBox[{475, 472, 474, 473, 476}]}, "0"], 
        Annotation[#, 0, "Tooltip"]& ], {}, {}}}], {
    DisplayFunction -> Identity, AspectRatio -> 1, 
     AxesOrigin -> {Automatic, Automatic}, DisplayFunction :> Identity, Frame -> 
     True, FrameLabel -> {{
        FormBox[
         StyleBox[
         "\"\\!\\(\\*SubscriptBox[\\(P\\), \\(2\\)]\\) burst \
(\\!\\(\\*SubscriptBox[\\(b\\), \\(22\\)]\\))\"", 20, StripOnInput -> False], 
         TraditionalForm], None}, {
        FormBox[
         StyleBox[
         "\"log(\\!\\(\\*SubscriptBox[\\(B\\), \\(1\\)]\\) input)\"", 20, 
          StripOnInput -> False], TraditionalForm], None}}, 
     FrameTicks -> {{Automatic, Automatic}, {Automatic, Automatic}}, 
     GridLines -> {None, None}, GridLinesStyle -> Directive[
       GrayLevel[0.5, 0.4]], 
     LabelStyle -> {FontFamily -> "Arial", FontSize -> 22, 
       GrayLevel[0]}, 
     Method -> {
      "DefaultBoundaryStyle" -> Automatic, 
       "DefaultGraphicsInteraction" -> {
        "Version" -> 1.2, "TrackMousePosition" -> {True, False}, 
         "Effects" -> {
          "Highlight" -> {"ratio" -> 2}, "HighlightPoint" -> {"ratio" -> 2}, 
           "Droplines" -> {
            "freeformCursorMode" -> True, 
             "placement" -> {"x" -> "All", "y" -> "None"}}}}, 
       "GridLinesInFront" -> True}, PlotLabel -> 
     FormBox["\"B: Log(\\!\\(\\*SubscriptBox[\\(P\\), \\(2\\)]\\)) \
\\!\\(\\*SubscriptBox[\\(k\\), \\(22\\)]\\) = \
\\!\\(\\*SuperscriptBox[\\(10\\), \\(-9\\)]\\)\"", TraditionalForm], 
     PlotRange -> {{4., 9.}, {2., 10.}}, PlotRangeClipping -> True, 
     PlotRangePadding -> {{
        Scaled[0.02], 
        Scaled[0.02]}, {
        Scaled[0.02], 
        Scaled[0.02]}}, Ticks -> {Automatic, Automatic}}], 
   FormBox[
    FormBox[
     TemplateBox[{
       FormBox[
        StyleBox[
         StyleBox[
          PaneBox[
           GraphicsBox[{
             
             RasterBox[{{{0.20005000000000028`, 0.23004499999999994`, 
              0.49999999999999994`}}, {{0.7810992533889817, 
              0.38220536180022285`, 0.33240437841414466`}}, {{
              0.92487238973522, 0.5105906013848319, 0.35337747954604964`}}, {{
              0.9678070283902912, 0.6836819049025665, 
              0.37751971317848665`}}, {{0.9963034276009578, 
              0.8357888743268539, 0.5179161515492144}}, {{0.999999999999999, 
              0.9759999999999994, 0.7999999999999996}}}, {{
                Rational[-15, 2], 
                Rational[-225, 2]}, {
                Rational[15, 2], 
                Rational[225, 2]}}], {Antialiasing -> False, 
              AbsoluteThickness[0.1], 
              Directive[
               Opacity[0.3], 
               GrayLevel[0]], 
              LineBox[
               NCache[{{
                  Rational[15, 2], 
                  Rational[-225, 2]}, {
                  Rational[-15, 2], 
                  Rational[-225, 2]}, {
                  Rational[-15, 2], 
                  Rational[225, 2]}, {
                  Rational[15, 2], 
                  Rational[225, 2]}, {
                  Rational[15, 2], 
                  Rational[-225, 2]}}, {{7.5, -112.5}, {-7.5, -112.5}, {-7.5, 
                112.5}, {7.5, 112.5}, {7.5, -112.5}}]]}, {
              CapForm[None], {{
                Directive[
                 GrayLevel[0], 
                 Opacity[0.5], 
                 CapForm["Butt"]], 
                CapForm["Butt"], 
                LineBox[
                 NCache[{{
                    Rational[-15, 2], -75.}, {
                    Rational[15, 2], -75.}}, {{-7.5, -75.}, {7.5, -75.}}]]}, {
                Directive[
                 GrayLevel[0], 
                 Opacity[0.5], 
                 CapForm["Butt"]], 
                CapForm["Butt"], 
                LineBox[
                 NCache[{{
                    Rational[-15, 2], -37.49999999999999}, {
                    Rational[
                    15, 2], -37.49999999999999}}, {{-7.5, \
-37.49999999999999}, {7.5, -37.49999999999999}}]]}, {
                Directive[
                 GrayLevel[0], 
                 Opacity[0.5], 
                 CapForm["Butt"]], 
                CapForm["Butt"], 
                LineBox[
                 NCache[{{
                    Rational[-15, 2], 1.4210854715202004`*^-14}, {
                    Rational[15, 2], 1.4210854715202004`*^-14}}, {{-7.5, 
                  1.4210854715202004`*^-14}, {7.5, 
                  1.4210854715202004`*^-14}}]]}, {
                Directive[
                 GrayLevel[0], 
                 Opacity[0.5], 
                 CapForm["Butt"]], 
                CapForm["Butt"], 
                LineBox[
                 NCache[{{
                    Rational[-15, 2], 37.5}, {
                    Rational[15, 2], 37.5}}, {{-7.5, 37.5}, {7.5, 37.5}}]]}, {
                Directive[
                 GrayLevel[0], 
                 Opacity[0.5], 
                 CapForm["Butt"]], 
                CapForm["Butt"], 
                LineBox[
                 NCache[{{
                    Rational[-15, 2], 75.00000000000001}, {
                    Rational[15, 2], 75.00000000000001}}, {{-7.5, 
                  75.00000000000001}, {7.5, 75.00000000000001}}]]}}}, 
             StyleBox[{Antialiasing -> False, 
               StyleBox[
                StyleBox[{{
                   StyleBox[
                    LineBox[{{{7.5, -74.99999999999999}, 
                    Offset[{4., 0}, {7.5, -74.99999999999999}]}, {{
                    7.5, -37.49999999999999}, 
                    Offset[{4., 0}, {7.5, -37.49999999999999}]}, {{7.5, 
                    9.41746119176358*^-15}, 
                    Offset[{4., 0}, {7.5, 9.41746119176358*^-15}]}, {{7.5, 
                    37.5}, 
                    Offset[{4., 0}, {7.5, 37.5}]}, {{7.5, 74.99999999999999}, 
                    Offset[{4., 0}, {7.5, 74.99999999999999}]}}], {
                    Directive[
                    AbsoluteThickness[0.5], 
                    GrayLevel[0.4]]}, StripOnInput -> False]}, 
                  StyleBox[
                   StyleBox[{{
                    StyleBox[{
                    InsetBox[
                    FormBox["0", TraditionalForm], 
                    Offset[{7., 0.}, {7.5, -74.99999999999999}], 
                    ImageScaled[{0, 0.5}], Automatic, {1, 0}], 
                    InsetBox[
                    FormBox["2", TraditionalForm], 
                    Offset[{7., 0.}, {7.5, -37.49999999999999}], 
                    ImageScaled[{0, 0.5}], Automatic, {1, 0}], 
                    InsetBox[
                    FormBox["4", TraditionalForm], 
                    Offset[{7., 0.}, {7.5, 9.41746119176358*^-15}], 
                    ImageScaled[{0, 0.5}], Automatic, {1, 0}], 
                    InsetBox[
                    FormBox["6", TraditionalForm], 
                    Offset[{7., 0.}, {7.5, 37.5}], 
                    ImageScaled[{0, 0.5}], Automatic, {1, 0}], 
                    InsetBox[
                    FormBox["8", TraditionalForm], 
                    Offset[{7., 0.}, {7.5, 74.99999999999999}], 
                    ImageScaled[{0, 0.5}], Automatic, {1, 0}]}, {
                    Directive[
                    AbsoluteThickness[0.5], 
                    GrayLevel[0.4]], {
                    Directive[
                    Opacity[1], FontFamily -> "Arial", FontSize -> 22, 
                    GrayLevel[0]]}}, StripOnInput -> False]}, {}}, {{
                    Directive[
                    Opacity[1], FontFamily -> "Arial", FontSize -> 22, 
                    GrayLevel[0]]}}, StripOnInput -> False], {
                   "GraphicsLabel"}, StripOnInput -> False]}, {
                 "GraphicsTicks"}, StripOnInput -> False], {{
                  Directive[
                   AbsoluteThickness[0.5], 
                   GrayLevel[0.4]]}}, StripOnInput -> False]}, {
              "GraphicsAxes"}, StripOnInput -> False]}, PlotRangePadding -> 
            Scaled[0.02], PlotRange -> All, Frame -> True, 
            FrameTicks -> {{False, False}, {True, False}}, FrameStyle -> 
            Opacity[0], FrameTicksStyle -> Opacity[0], 
            ImageSize -> {Automatic, 225}, BaseStyle -> {}], Alignment -> 
           Left, AppearanceElements -> None, ImageMargins -> {{5, 5}, {5, 5}},
            ImageSizeAction -> "ResizeToFit"], LineIndent -> 0, StripOnInput -> 
          False], {FontFamily -> "Arial", FontSize -> 22, 
          GrayLevel[0]}, Background -> Automatic, StripOnInput -> False], 
        TraditionalForm]}, "BarLegend", DisplayFunction -> (#& ), 
      InterpretationFunction :> (RowBox[{"BarLegend", "[", 
         RowBox[{
           RowBox[{"{", 
             RowBox[{
               RowBox[{
                 RowBox[{"Blend", "[", 
                   RowBox[{"\"WL13DefaultDensityGradient\"", ",", "#1"}], 
                   "]"}], "&"}], ",", 
               RowBox[{"{", 
                 RowBox[{
                   RowBox[{"-", "2.9879367554296663`"}], ",", 
                   "9.083983203321576`"}], "}"}]}], "}"}], ",", 
           RowBox[{"{", 
             RowBox[{
               RowBox[{"{", 
                 RowBox[{"0.`", ",", 
                   RowBox[{"Directive", "[", 
                    RowBox[{
                    TemplateBox[<|"color" -> GrayLevel[0]|>, 
                    "GrayLevelColorSwatchTemplate"], ",", 
                    RowBox[{"Opacity", "[", "0.5`", "]"}], ",", 
                    RowBox[{"CapForm", "[", "\"Butt\"", "]"}]}], "]"}]}], 
                 "}"}], ",", 
               RowBox[{"{", 
                 RowBox[{"2", ",", 
                   RowBox[{"Directive", "[", 
                    RowBox[{
                    
                    TemplateBox[<|"color" -> GrayLevel[0]|>, 
                    "GrayLevelColorSwatchTemplate"], ",", 
                    RowBox[{"Opacity", "[", "0.5`", "]"}], ",", 
                    RowBox[{"CapForm", "[", "\"Butt\"", "]"}]}], "]"}]}], 
                 "}"}], ",", 
               RowBox[{"{", 
                 RowBox[{"4", ",", 
                   RowBox[{"Directive", "[", 
                    RowBox[{
                    
                    TemplateBox[<|"color" -> GrayLevel[0]|>, 
                    "GrayLevelColorSwatchTemplate"], ",", 
                    RowBox[{"Opacity", "[", "0.5`", "]"}], ",", 
                    RowBox[{"CapForm", "[", "\"Butt\"", "]"}]}], "]"}]}], 
                 "}"}], ",", 
               RowBox[{"{", 
                 RowBox[{"6", ",", 
                   RowBox[{"Directive", "[", 
                    RowBox[{
                    
                    TemplateBox[<|"color" -> GrayLevel[0]|>, 
                    "GrayLevelColorSwatchTemplate"], ",", 
                    RowBox[{"Opacity", "[", "0.5`", "]"}], ",", 
                    RowBox[{"CapForm", "[", "\"Butt\"", "]"}]}], "]"}]}], 
                 "}"}], ",", 
               RowBox[{"{", 
                 RowBox[{"8", ",", 
                   RowBox[{"Directive", "[", 
                    RowBox[{
                    
                    TemplateBox[<|"color" -> GrayLevel[0]|>, 
                    "GrayLevelColorSwatchTemplate"], ",", 
                    RowBox[{"Opacity", "[", "0.5`", "]"}], ",", 
                    RowBox[{"CapForm", "[", "\"Butt\"", "]"}]}], "]"}]}], 
                 "}"}]}], "}"}], ",", 
           RowBox[{"LabelStyle", "\[Rule]", 
             RowBox[{"{", 
               RowBox[{
                 RowBox[{"FontFamily", "\[Rule]", "\"Arial\""}], ",", 
                 RowBox[{"FontSize", "\[Rule]", "22"}], ",", 
                 
                 TemplateBox[<|"color" -> GrayLevel[0]|>, 
                  "GrayLevelColorSwatchTemplate"]}], "}"}]}], ",", 
           RowBox[{"LegendLayout", "\[Rule]", "\"Column\""}], ",", 
           RowBox[{"LegendMarkerSize", "\[Rule]", "225"}], ",", 
           RowBox[{"ScalingFunctions", "\[Rule]", 
             RowBox[{"{", 
               RowBox[{"Identity", ",", "Identity"}], "}"}]}], ",", 
           RowBox[{"Charting`AxisLabel", "\[Rule]", "None"}], ",", 
           RowBox[{"Charting`TickSide", "\[Rule]", "Right"}], ",", 
           RowBox[{"ColorFunctionScaling", "\[Rule]", "True"}]}], "]"}]& )], 
     TraditionalForm], TraditionalForm]},
  "Legended",
  DisplayFunction->(GridBox[{{
      TagBox[
       ItemBox[
        PaneBox[
         TagBox[#, "SkipImageSizeLevel"], Alignment -> {Center, Baseline}, 
         BaselinePosition -> Baseline], DefaultBaseStyle -> "Labeled"], 
       "SkipImageSizeLevel"], 
      ItemBox[#2, DefaultBaseStyle -> "LabeledLabel"]}}, 
    GridBoxAlignment -> {"Columns" -> {{Center}}, "Rows" -> {{Center}}}, 
    AutoDelete -> False, GridBoxItemSize -> Automatic, 
    BaselinePosition -> {1, 1}]& ),
  Editable->True,
  InterpretationFunction->(RowBox[{"Legended", "[", 
     RowBox[{#, ",", 
       RowBox[{"Placed", "[", 
         RowBox[{#2, ",", "After"}], "]"}]}], "]"}]& )]], "Output",
 CellChangeTimes->{3.928172774222185*^9, 3.928172823904028*^9, 
  3.928177854598014*^9, 3.9281780655013647`*^9, 3.937479489673109*^9, 
  3.937479665650257*^9, 3.9409284556388693`*^9},
 CellLabel->
  "Out[423]=",ExpressionUUID->"126cf1bc-a0af-425c-b70a-fd45bff1976f"]
}, Open  ]]
}, Open  ]],

Cell["", "PageBreak",
 PageBreakBelow->True,ExpressionUUID->"96bc087e-ddae-4761-b70c-d210d6f97b57"]
},
CellGrouping->Manual,
WindowSize->{1189, 877},
WindowMargins->{{91, Automatic}, {Automatic, 0}},
PrintingCopies->1,
PrintingPageRange->{1, Automatic},
Magnification:>1.4 Inherited,
FrontEndVersion->"14.1 for Mac OS X x86 (64-bit) (July 16, 2024)",
StyleDefinitions->"Default.nb",
ExpressionUUID->"2ced984a-da00-471f-92b3-21ede739ba9b"
]
(* End of Notebook Content *)

(* Internal cache information *)
(*CellTagsOutline
CellTagsIndex->{}
*)
(*CellTagsIndex
CellTagsIndex->{}
*)
(*NotebookFileOutline
Notebook[{
Cell[CellGroupData[{
Cell[580, 22, 910, 13, 135, "Title",ExpressionUUID->"391f4240-eee2-4e2a-b426-1fa52222ca31"],
Cell[CellGroupData[{
Cell[1515, 39, 70785, 1263, 2754, "Input",ExpressionUUID->"250af4f3-9405-4f84-9452-3a2fa154942a"],
Cell[72303, 1304, 27983, 586, 592, "Output",ExpressionUUID->"126cf1bc-a0af-425c-b70a-fd45bff1976f"]
}, Open  ]]
}, Open  ]],
Cell[100313, 1894, 99, 1, 1, "PageBreak",ExpressionUUID->"96bc087e-ddae-4761-b70c-d210d6f97b57",
 PageBreakBelow->True]
}
]
*)
