# Supplementary material for: Mathematical comparison of protocols for adapting a bacteriophage to a new host
Source: Virus Evol. 2024 Nov 22;10(1):veae100. doi: 10.1093/ve/veae100 (PMC11665826; doi:10.1093/ve/veae100)
Supplement: veae100_Supp [file veae100_supp.zip › veae100_Supp/Mathematica_files/1phage_abort_Fig8C.nb]

(* Content-type: application/vnd.wolfram.mathematica *)

(*** Wolfram Notebook File ***)
(* http://www.wolfram.com/nb *)

(* CreatedBy='Mathematica 12.0' *)

(*CacheID: 234*)
(* Internal cache information:
NotebookFileLineBreakTest
NotebookFileLineBreakTest
NotebookDataPosition[       158,          7]
NotebookDataLength[    133486,       2724]
NotebookOptionsPosition[    132545,       2697]
NotebookOutlinePosition[    133044,       2717]
CellTagsIndexPosition[    133001,       2714]
WindowFrame->Normal*)

(* Beginning of Notebook Content *)
Notebook[{

Cell[CellGroupData[{
Cell["Mathematica file for Fig 8C.  Bull & Krone", "Title",
 CellChangeTimes->{{3.653247233718869*^9, 3.653247243230265*^9}, {
   3.6614597779858513`*^9, 3.661459782037195*^9}, {3.774615520406127*^9, 
   3.774615539182068*^9}, {3.7746294318761*^9, 3.7746294320831327`*^9}, {
   3.775328117976695*^9, 3.775328120775181*^9}, {3.780500404183667*^9, 
   3.780500408533852*^9}, {3.870461617668047*^9, 3.870461629034039*^9}, {
   3.8705279573664627`*^9, 3.870527963183524*^9}, {3.8729671454228153`*^9, 
   3.8729671797882757`*^9}, {3.914265048147461*^9, 3.9142650580049353`*^9}, {
   3.914317618414603*^9, 3.914317663581843*^9}, {3.914592152725358*^9, 
   3.9145921569304123`*^9}, 3.920307982987104*^9, {3.925737985114938*^9, 
   3.925737997322556*^9}, {3.9264500091594667`*^9, 3.9264500094558764`*^9}, {
   3.9409610004118233`*^9, 
   3.9409610026946163`*^9}},ExpressionUUID->"391f4240-eee2-4e2a-b426-\
1fa52222ca31"],

Cell[CellGroupData[{

Cell[BoxData[
 RowBox[{
  RowBox[{"(*", 
   RowBox[{"Model", " ", "M2", " ", "for", " ", "abortives"}], "*)"}], 
  "\[IndentingNewLine]", "\[IndentingNewLine]", 
  RowBox[{
   RowBox[{
    RowBox[{"Module", "[", 
     RowBox[{
      RowBox[{"{", 
       RowBox[{"xx", ",", "yy"}], "}"}], ",", 
      RowBox[{
       RowBox[{"{", 
        RowBox[{
         RowBox[{"StoreP3", "=", 
          RowBox[{"{", "}"}]}], ",", 
         RowBox[{"StoreP2", "=", 
          RowBox[{"{", "}"}]}], ",", 
         RowBox[{"StoreP1", "=", 
          RowBox[{"{", "}"}]}]}], "}"}], ";", "\[IndentingNewLine]", "\t", 
       "\[IndentingNewLine]", "\t", 
       RowBox[{"For", "[", 
        RowBox[{
         RowBox[{"xx", " ", "=", " ", "3.6"}], ",", 
         RowBox[{"xx", "<", "9.51"}], ",", " ", 
         RowBox[{"xx", " ", "+=", " ", "0.4"}], ",", "\[IndentingNewLine]", 
         RowBox[{"For", "[", 
          RowBox[{
           RowBox[{"yy", " ", "=", " ", "2"}], ",", 
           RowBox[{"yy", "<", "10.1"}], ",", 
           RowBox[{"yy", " ", "+=", " ", ".5"}], ",", "\[IndentingNewLine]", 
           "\[IndentingNewLine]", 
           RowBox[{
            RowBox[{"Pars", "=", 
             RowBox[{"{", 
              RowBox[{
               RowBox[{"C", " ", "->", " ", "50"}], ",", 
               RowBox[{"B1Val", "->", " ", 
                SuperscriptBox["10", "xx"]}], ",", 
               RowBox[{"B2Val", "->", " ", "1*^8"}], ",", 
               RowBox[{"DIL", " ", "->", " ", "10"}], ",", 
               RowBox[{"r", "\[Rule]", "0.02"}], ",", "  ", 
               RowBox[{"dil", "->", "0.1"}], ",", "\[IndentingNewLine]", 
               RowBox[{
                SubscriptBox["k", "11"], "->", "1*^-9"}], ",", 
               RowBox[{
                SubscriptBox["k", "12"], "->", "1*^-9"}], ",", 
               RowBox[{
                SubscriptBox["b", "11"], "->", " ", "50"}], ",", 
               RowBox[{
                SubscriptBox["b", "12"], "->", " ", "0"}], ",", 
               "\[IndentingNewLine]", 
               RowBox[{"(*", 
                RowBox[{
                 RowBox[{
                  SubscriptBox["k", "21"], "->", "1*^-9"}], ",", " ", 
                 RowBox[{
                  SubscriptBox["k", "22"], "->", 
                  SuperscriptBox["10", 
                   RowBox[{"-", "9.0"}]]}], ",", 
                 RowBox[{
                  SubscriptBox["b", "21"], "->", " ", "50"}], ",", 
                 RowBox[{
                  SubscriptBox["b", "22"], "->", " ", "2.0"}], ","}], " ", 
                "*)"}], "\[IndentingNewLine]", 
               RowBox[{
                SubscriptBox["k", "21"], "->", "1*^-9"}], ",", " ", 
               RowBox[{
                SubscriptBox["k", "22"], "->", 
                SuperscriptBox["10", 
                 RowBox[{"-", "10.0"}]]}], ",", 
               RowBox[{
                SubscriptBox["b", "21"], "->", " ", "50"}], ",", 
               RowBox[{
                SubscriptBox["b", "22"], "->", "yy"}], ",", " ", 
               RowBox[{"(*", 
                RowBox[{"8", "C"}], "*)"}], "\[IndentingNewLine]", 
               RowBox[{"(*", 
                RowBox[{
                 RowBox[{
                  SubscriptBox["k", "21"], "->", "1*^-9"}], ",", " ", 
                 RowBox[{
                  SubscriptBox["k", "22"], "->", 
                  SuperscriptBox["10", 
                   RowBox[{"-", "9.0"}]]}], ",", 
                 RowBox[{
                  SubscriptBox["b", "21"], "->", " ", "50"}], ",", 
                 RowBox[{
                  SubscriptBox["b", "22"], "->", "yy"}], ","}], " ", 
                RowBox[{"(*", 
                 RowBox[{"8", "C"}], "*)"}], "*)"}], "\[IndentingNewLine]", 
               RowBox[{"(*", 
                RowBox[{
                 RowBox[{
                  SubscriptBox["k", "31"], "->", "1*^-9"}], ",", " ", 
                 RowBox[{
                  SubscriptBox["k", "32"], "->", 
                  SuperscriptBox["10", 
                   RowBox[{"-", "10.0"}]]}], ",", " ", 
                 RowBox[{
                  SubscriptBox["b", "31"], "->", " ", "50"}], ",", 
                 RowBox[{
                  SubscriptBox["b", "32"], "->", " ", "0"}], ","}], "  ", 
                "*)"}], "\[IndentingNewLine]", 
               RowBox[{
                SubscriptBox["k", "31"], "->", "1*^-9"}], ",", " ", 
               RowBox[{
                SubscriptBox["k", "32"], "->", 
                SuperscriptBox["10", 
                 RowBox[{"-", "11"}]]}], ",", " ", 
               RowBox[{
                SubscriptBox["b", "31"], "->", " ", "50"}], ",", 
               RowBox[{
                SubscriptBox["b", "32"], "->", " ", "0"}], ",", "  ", 
               "\[IndentingNewLine]", 
               RowBox[{
                SubscriptBox["\[Delta]", "11"], "->", " ", ".05"}], ",", 
               RowBox[{
                SubscriptBox["\[Delta]", "12"], "->", " ", ".05"}], ",", " ", 
               RowBox[{
                SubscriptBox["\[Delta]", "21"], "->", " ", ".05"}], ",", " ", 
               RowBox[{
                SubscriptBox["\[Delta]", "22"], "->", " ", ".05"}], ",", 
               RowBox[{
                SubscriptBox["\[Delta]", "31"], "->", " ", ".05"}], ",", " ", 
               RowBox[{
                SubscriptBox["\[Delta]", "32"], "->", " ", ".05"}]}], "}"}]}],
             ";", "\[IndentingNewLine]", "\[IndentingNewLine]", 
            RowBox[{"Sols", "=", 
             RowBox[{"NDSolve", "[", "\[IndentingNewLine]", 
              RowBox[{
               RowBox[{"{", "\[IndentingNewLine]", 
                RowBox[{
                 RowBox[{
                  RowBox[{
                   RowBox[{
                    RowBox[{
                    SubscriptBox["B", "1"], "'"}], "[", "t", "]"}], 
                   "\[Equal]", 
                   RowBox[{
                    RowBox[{
                    SubscriptBox["B", "1"], "[", "t", "]"}], 
                    RowBox[{"(", 
                    RowBox[{"r", " ", "-", " ", 
                    RowBox[{
                    SubscriptBox["k", "11"], 
                    RowBox[{
                    SubscriptBox["P", 
                    RowBox[{"1", "f"}]], "[", "t", "]"}]}], " ", "-", " ", 
                    RowBox[{
                    SubscriptBox["k", "21"], 
                    RowBox[{
                    SubscriptBox["P", 
                    RowBox[{"2", "f"}]], "[", "t", "]"}]}], " ", "-", " ", 
                    RowBox[{
                    SubscriptBox["k", "31"], " ", 
                    RowBox[{
                    SubscriptBox["P", 
                    RowBox[{"3", "f"}]], "[", "t", "]"}]}]}], ")"}]}]}], "/.",
                   "Pars"}], ",", " ", "\[IndentingNewLine]", 
                 RowBox[{
                  RowBox[{
                   RowBox[{
                    RowBox[{
                    SubscriptBox["B", "2"], "'"}], "[", "t", "]"}], 
                   "\[Equal]", 
                   RowBox[{
                    RowBox[{
                    SubscriptBox["B", "2"], "[", "t", "]"}], 
                    RowBox[{"(", 
                    RowBox[{"r", " ", "-", " ", 
                    RowBox[{
                    SubscriptBox["k", "12"], " ", 
                    RowBox[{
                    SubscriptBox["P", 
                    RowBox[{"1", "f"}]], "[", "t", "]"}]}], "-", " ", 
                    RowBox[{
                    SubscriptBox["k", "22"], 
                    RowBox[{
                    SubscriptBox["P", 
                    RowBox[{"2", "f"}]], "[", "t", "]"}]}], "  ", "-", " ", 
                    RowBox[{
                    SubscriptBox["k", "32"], " ", 
                    RowBox[{
                    SubscriptBox["P", 
                    RowBox[{"3", "f"}]], "[", "t", "]"}]}]}], ")"}]}]}], "/.",
                   "Pars"}], ",", "\[IndentingNewLine]", 
                 "\[IndentingNewLine]", 
                 RowBox[{
                  RowBox[{
                   RowBox[{
                    RowBox[{
                    SubscriptBox["P", 
                    RowBox[{"1", "f"}]], "'"}], "[", "t", "]"}], "\[Equal]", 
                   " ", 
                   RowBox[{
                    RowBox[{
                    SubscriptBox["b", "11"], 
                    SubscriptBox["\[Delta]", "11"], " ", 
                    RowBox[{
                    SubscriptBox["P", 
                    RowBox[{"11", "i"}]], "[", "t", "]"}]}], "+", 
                    RowBox[{
                    SubscriptBox["b", "12"], 
                    SubscriptBox["\[Delta]", "12"], " ", 
                    RowBox[{
                    SubscriptBox["P", 
                    RowBox[{"12", "i"}]], "[", "t", "]"}]}], "-", " ", 
                    RowBox[{
                    SubscriptBox["k", "11"], " ", 
                    RowBox[{
                    SubscriptBox["P", 
                    RowBox[{"1", "f"}]], "[", "t", "]"}], 
                    RowBox[{
                    SubscriptBox["B", "1"], "[", "t", "]"}]}], "-", " ", 
                    RowBox[{
                    SubscriptBox["k", "12"], " ", 
                    RowBox[{
                    SubscriptBox["P", 
                    RowBox[{"1", "f"}]], "[", "t", "]"}], 
                    RowBox[{
                    SubscriptBox["B", "2"], "[", "t", "]"}]}]}]}], "/.", 
                  "Pars"}], ",", "           ", "\[IndentingNewLine]", 
                 RowBox[{
                  RowBox[{
                   RowBox[{
                    RowBox[{
                    SubscriptBox["P", 
                    RowBox[{"11", "i"}]], "'"}], "[", "t", "]"}], "\[Equal]", 
                   " ", 
                   RowBox[{
                    RowBox[{
                    SubscriptBox["k", "11"], " ", 
                    RowBox[{
                    SubscriptBox["P", 
                    RowBox[{"1", "f"}]], "[", "t", "]"}], 
                    RowBox[{
                    SubscriptBox["B", "1"], "[", "t", "]"}]}], " ", "-", " ", 
                    RowBox[{
                    SubscriptBox["\[Delta]", "11"], " ", 
                    RowBox[{
                    SubscriptBox["P", 
                    RowBox[{"11", "i"}]], "[", "t", "]"}]}]}]}], "/.", 
                  "Pars"}], ",", "\[IndentingNewLine]", 
                 RowBox[{
                  RowBox[{
                   RowBox[{
                    RowBox[{
                    SubscriptBox["P", 
                    RowBox[{"12", "i"}]], "'"}], "[", "t", "]"}], "\[Equal]", 
                   " ", 
                   RowBox[{
                    RowBox[{
                    SubscriptBox["k", "12"], " ", 
                    RowBox[{
                    SubscriptBox["P", 
                    RowBox[{"1", "f"}]], "[", "t", "]"}], 
                    RowBox[{
                    SubscriptBox["B", "2"], "[", "t", "]"}]}], " ", "-", " ", 
                    RowBox[{
                    SubscriptBox["\[Delta]", "12"], " ", 
                    RowBox[{
                    SubscriptBox["P", 
                    RowBox[{"12", "i"}]], "[", "t", "]"}]}]}]}], "/.", 
                  "Pars"}], ",", "           ", "\[IndentingNewLine]", 
                 "            ", 
                 RowBox[{"(*", " ", 
                  RowBox[{
                   RowBox[{"free", " ", "phage"}], ";", " ", 
                   RowBox[{
                   "phage", " ", "1", " ", "is", " ", "dead", " ", "end", " ",
                     "on", " ", 
                    SubscriptBox["B", "2"]}]}], "*)"}], "\[IndentingNewLine]",
                  "\[IndentingNewLine]", 
                 RowBox[{"(*", 
                  RowBox[{
                  "phage", " ", "2", " ", "is", " ", "the", " ", "mutant", 
                   " ", "that", " ", "can", " ", "somewhat", " ", "grow", " ",
                    "on", " ", "the", " ", "new", " ", "host", " ", 
                   RowBox[{"(", "2", ")"}]}], "*)"}], "\[IndentingNewLine]", 
                 RowBox[{
                  RowBox[{
                   RowBox[{
                    RowBox[{
                    SubscriptBox["P", 
                    RowBox[{"2", "f"}]], "'"}], "[", "t", "]"}], " ", 
                   "\[Equal]", " ", 
                   RowBox[{
                    RowBox[{
                    SubscriptBox["b", "22"], 
                    SubscriptBox["\[Delta]", "22"], " ", 
                    RowBox[{
                    SubscriptBox["P", 
                    RowBox[{"22", "i"}]], "[", "t", "]"}]}], " ", "+", " ", 
                    RowBox[{
                    SubscriptBox["b", "21"], 
                    SubscriptBox["\[Delta]", "21"], 
                    RowBox[{
                    SubscriptBox["P", 
                    RowBox[{"21", "i"}]], "[", "t", "]"}]}], "-", 
                    RowBox[{
                    SubscriptBox["k", "21"], 
                    RowBox[{
                    SubscriptBox["P", 
                    RowBox[{"2", "f"}]], "[", "t", "]"}], 
                    RowBox[{
                    SubscriptBox["B", "1"], "[", "t", "]"}]}], " ", "-", " ", 
                    RowBox[{
                    SubscriptBox["k", "22"], " ", 
                    RowBox[{
                    SubscriptBox["P", 
                    RowBox[{"2", "f"}]], "[", "t", "]"}], 
                    RowBox[{
                    SubscriptBox["B", "2"], "[", "t", "]"}]}]}]}], " ", "/.", 
                  "Pars"}], ",", "\[IndentingNewLine]", 
                 RowBox[{
                  RowBox[{
                   RowBox[{
                    RowBox[{
                    SubscriptBox["P", 
                    RowBox[{"21", "i"}]], "'"}], "[", "t", "]"}], "\[Equal]", 
                   " ", 
                   RowBox[{
                    RowBox[{
                    SubscriptBox["k", "21"], " ", 
                    RowBox[{
                    SubscriptBox["P", 
                    RowBox[{"2", "f"}]], "[", "t", "]"}], 
                    RowBox[{
                    SubscriptBox["B", "1"], "[", "t", "]"}]}], " ", "-", " ", 
                    RowBox[{
                    SubscriptBox["\[Delta]", "21"], " ", 
                    RowBox[{
                    SubscriptBox["P", 
                    RowBox[{"21", "i"}]], "[", "t", "]"}]}]}]}], "/.", 
                  "Pars"}], ",", "\[IndentingNewLine]", 
                 RowBox[{
                  RowBox[{
                   RowBox[{
                    RowBox[{
                    SubscriptBox["P", 
                    RowBox[{"22", "i"}]], "'"}], "[", "t", "]"}], "\[Equal]", 
                   " ", 
                   RowBox[{
                    RowBox[{
                    SubscriptBox["k", "22"], " ", 
                    RowBox[{
                    SubscriptBox["P", 
                    RowBox[{"2", "f"}]], "[", "t", "]"}], 
                    RowBox[{
                    SubscriptBox["B", "2"], "[", "t", "]"}]}], " ", "-", " ", 
                    RowBox[{
                    SubscriptBox["\[Delta]", "22"], " ", 
                    RowBox[{
                    SubscriptBox["P", 
                    RowBox[{"22", "i"}]], "[", "t", "]"}]}]}]}], "/.", 
                  "Pars"}], ",", "\[IndentingNewLine]", "\[IndentingNewLine]",
                  "\[IndentingNewLine]", 
                 RowBox[{"(*", 
                  RowBox[{
                  "p3", " ", "avoids", " ", "B2", " ", "but", " ", "dies", 
                   " ", "if", " ", "it", " ", "infects"}], " ", "*)"}], 
                 RowBox[{
                  RowBox[{
                   RowBox[{
                    RowBox[{
                    SubscriptBox["P", 
                    RowBox[{"3", "f"}]], "'"}], "[", "t", "]"}], " ", 
                   "\[Equal]", "  ", 
                   RowBox[{
                    RowBox[{
                    SubscriptBox["b", "31"], 
                    SubscriptBox["\[Delta]", "31"], 
                    RowBox[{
                    SubscriptBox["P", 
                    RowBox[{"31", "i"}]], "[", "t", "]"}]}], "+", " ", 
                    RowBox[{
                    SubscriptBox["b", "32"], 
                    SubscriptBox["\[Delta]", "32"], " ", 
                    RowBox[{
                    SubscriptBox["P", 
                    RowBox[{"32", "i"}]], "[", "t", "]"}]}], "  ", "-", 
                    RowBox[{
                    SubscriptBox["k", "31"], 
                    RowBox[{
                    SubscriptBox["P", 
                    RowBox[{"3", "f"}]], "[", "t", "]"}], 
                    RowBox[{
                    SubscriptBox["B", "1"], "[", "t", "]"}]}], " ", "-", " ", 
                    RowBox[{
                    SubscriptBox["k", "32"], " ", 
                    RowBox[{
                    SubscriptBox["P", 
                    RowBox[{"3", "f"}]], "[", "t", "]"}], 
                    RowBox[{
                    SubscriptBox["B", "2"], "[", "t", "]"}]}]}]}], "/.", 
                  "Pars"}], ",", "\[IndentingNewLine]", 
                 RowBox[{
                  RowBox[{
                   RowBox[{
                    RowBox[{
                    SubscriptBox["P", 
                    RowBox[{"31", "i"}]], "'"}], "[", "t", "]"}], "\[Equal]", 
                   " ", 
                   RowBox[{
                    RowBox[{
                    SubscriptBox["k", "31"], " ", 
                    RowBox[{
                    SubscriptBox["P", 
                    RowBox[{"3", "f"}]], "[", "t", "]"}], 
                    RowBox[{
                    SubscriptBox["B", "1"], "[", "t", "]"}]}], " ", "-", " ", 
                    RowBox[{
                    SubscriptBox["\[Delta]", "31"], " ", 
                    RowBox[{
                    SubscriptBox["P", 
                    RowBox[{"31", "i"}]], "[", "t", "]"}]}]}]}], "/.", 
                  "Pars"}], ",", "\[IndentingNewLine]", 
                 RowBox[{
                  RowBox[{
                   RowBox[{
                    RowBox[{
                    SubscriptBox["P", 
                    RowBox[{"32", "i"}]], "'"}], "[", "t", "]"}], "\[Equal]", 
                   " ", 
                   RowBox[{
                    RowBox[{
                    SubscriptBox["k", "32"], " ", 
                    RowBox[{
                    SubscriptBox["P", 
                    RowBox[{"3", "f"}]], "[", "t", "]"}], 
                    RowBox[{
                    SubscriptBox["B", "2"], "[", "t", "]"}]}], " ", "-", " ", 
                    RowBox[{
                    SubscriptBox["\[Delta]", "32"], " ", 
                    RowBox[{
                    SubscriptBox["P", 
                    RowBox[{"32", "i"}]], "[", "t", "]"}]}]}]}], "/.", 
                  "Pars"}], ",", "\[IndentingNewLine]", "\[IndentingNewLine]",
                  "\[IndentingNewLine]", 
                 RowBox[{
                  RowBox[{
                   RowBox[{
                    SubscriptBox["B", "1"], "[", "0", "]"}], "\[Equal]", 
                   "B1Val"}], "/.", "Pars"}], ",", "\[IndentingNewLine]", 
                 RowBox[{
                  RowBox[{
                   RowBox[{
                    SubscriptBox["B", "2"], "[", "0", "]"}], "\[Equal]", 
                   "B2Val"}], "/.", "Pars"}], ",", "\[IndentingNewLine]", 
                 RowBox[{
                  RowBox[{
                   SubscriptBox["P", 
                    RowBox[{"1", "f"}]], "[", "0", "]"}], "\[Equal]", " ", 
                  "100000000"}], ",", "\[IndentingNewLine]", 
                 RowBox[{
                  RowBox[{
                   SubscriptBox["P", 
                    RowBox[{"11", "i"}]], "[", "0", "]"}], "\[Equal]", " ", 
                  "0"}], ",", "\[IndentingNewLine]", 
                 RowBox[{
                  RowBox[{
                   SubscriptBox["P", 
                    RowBox[{"12", "i"}]], "[", "0", "]"}], "\[Equal]", " ", 
                  "0"}], ",", "\[IndentingNewLine]", 
                 RowBox[{
                  RowBox[{
                   SubscriptBox["P", 
                    RowBox[{"2", "f"}]], "[", "0", "]"}], " ", "\[Equal]", 
                  " ", "0"}], ",", " ", "\[IndentingNewLine]", 
                 RowBox[{
                  RowBox[{
                   SubscriptBox["P", 
                    RowBox[{"22", "i"}]], "[", "0", "]"}], "\[Equal]", " ", 
                  "0"}], ",", "\[IndentingNewLine]", 
                 RowBox[{
                  RowBox[{
                   SubscriptBox["P", 
                    RowBox[{"21", "i"}]], "[", "0", "]"}], "==", "0"}], ",", 
                 "\[IndentingNewLine]", 
                 RowBox[{
                  RowBox[{
                   SubscriptBox["P", 
                    RowBox[{"3", "f"}]], "[", "0", "]"}], " ", "\[Equal]", 
                  " ", "0"}], ",", "\[IndentingNewLine]", 
                 RowBox[{
                  RowBox[{
                   SubscriptBox["P", 
                    RowBox[{"32", "i"}]], "[", "0", "]"}], "\[Equal]", " ", 
                  "0"}], ",", "\[IndentingNewLine]", 
                 RowBox[{
                  RowBox[{
                   SubscriptBox["P", 
                    RowBox[{"31", "i"}]], "[", "0", "]"}], "==", "0"}], ",", 
                 "\[IndentingNewLine]", "\[IndentingNewLine]", 
                 RowBox[{"WhenEvent", "[", 
                  RowBox[{
                   RowBox[{"t", "==", "8"}], ",", 
                   RowBox[{"{", 
                    RowBox[{
                    RowBox[{
                    SubscriptBox["P", 
                    RowBox[{"2", "f"}]], "[", "t", "]"}], " ", "->", " ", 
                    "1"}], "    ", "}"}]}], "]"}], ",", "\[IndentingNewLine]",
                  "\[IndentingNewLine]", 
                 RowBox[{"WhenEvent", "[", 
                  RowBox[{
                   RowBox[{
                    RowBox[{
                    RowBox[{"Mod", "[", 
                    RowBox[{"t", ",", 
                    RowBox[{"C", "/.", "Pars"}]}], "]"}], "\[LessEqual]", 
                    ".00001"}], "  ", "&&", " ", 
                    RowBox[{"t", ">", "9"}]}], ",", 
                   RowBox[{"{", "   ", 
                    RowBox[{"(*", 
                    RowBox[{
                    "Should", " ", "set", " ", "everything", " ", "summing", 
                    " ", 
                    RowBox[{"to", " ", "~", "1"}]}], "*)"}], 
                    "\[IndentingNewLine]", "\[IndentingNewLine]", 
                    RowBox[{
                    RowBox[{
                    RowBox[{
                    RowBox[{
                    SubscriptBox["P", 
                    RowBox[{"1", "f"}]], "[", "t", "]"}], "->", " ", 
                    RowBox[{
                    RowBox[{
                    SubscriptBox["P", 
                    RowBox[{"1", "f"}]], "[", "t", "]"}], "/", "DIL"}]}], "/.",
                     "Pars"}], ",", "\[IndentingNewLine]", 
                    RowBox[{
                    RowBox[{
                    RowBox[{
                    SubscriptBox["P", 
                    RowBox[{"2", "f"}]], "[", "t", "]"}], "->", " ", " ", 
                    RowBox[{
                    RowBox[{
                    SubscriptBox["P", 
                    RowBox[{"2", "f"}]], "[", "t", "]"}], "/", "DIL"}]}], "/.",
                     "Pars"}], ",", "\[IndentingNewLine]", 
                    RowBox[{
                    RowBox[{
                    RowBox[{
                    SubscriptBox["P", 
                    RowBox[{"3", "f"}]], "[", "t", "]"}], " ", "->", " ", 
                    RowBox[{
                    RowBox[{
                    SubscriptBox["P", 
                    RowBox[{"3", "f"}]], "[", "t", "]"}], "/", "DIL"}]}], "/.",
                     "Pars"}], ",", "\[IndentingNewLine]", 
                    "\[IndentingNewLine]", 
                    RowBox[{
                    RowBox[{
                    RowBox[{
                    SubscriptBox["P", 
                    RowBox[{"11", "i"}]], "[", "t", "]"}], "->", " ", 
                    RowBox[{
                    RowBox[{
                    SubscriptBox["P", 
                    RowBox[{"11", "i"}]], "[", "t", "]"}], "/", "DIL"}]}], "/.",
                     "Pars"}], ",", "\[IndentingNewLine]", 
                    RowBox[{
                    RowBox[{
                    RowBox[{
                    SubscriptBox["P", 
                    RowBox[{"12", "i"}]], "[", "t", "]"}], "->", " ", 
                    RowBox[{
                    RowBox[{
                    SubscriptBox["P", 
                    RowBox[{"12", "i"}]], "[", "t", "]"}], "/", "DIL"}]}], "/.",
                     "Pars"}], ",", "\[IndentingNewLine]", 
                    RowBox[{
                    RowBox[{
                    RowBox[{
                    SubscriptBox["P", 
                    RowBox[{"22", "i"}]], "[", "t", "]"}], "->", " ", 
                    RowBox[{
                    RowBox[{
                    SubscriptBox["P", 
                    RowBox[{"22", "i"}]], "[", "t", "]"}], "/", "DIL"}]}], "/.",
                     "Pars"}], ",", "\[IndentingNewLine]", 
                    RowBox[{
                    RowBox[{
                    RowBox[{
                    SubscriptBox["P", 
                    RowBox[{"21", "i"}]], "[", "t", "]"}], "->", " ", 
                    RowBox[{
                    RowBox[{
                    SubscriptBox["P", 
                    RowBox[{"21", "i"}]], "[", "t", "]"}], "/", "DIL"}]}], "/.",
                     "Pars"}], ",", "\[IndentingNewLine]", 
                    RowBox[{
                    RowBox[{
                    RowBox[{
                    SubscriptBox["P", 
                    RowBox[{"32", "i"}]], "[", "t", "]"}], "->", " ", 
                    RowBox[{
                    RowBox[{
                    SubscriptBox["P", 
                    RowBox[{"32", "i"}]], "[", "t", "]"}], "/", "DIL"}]}], "/.",
                     "Pars"}], ",", "\[IndentingNewLine]", 
                    RowBox[{
                    RowBox[{
                    RowBox[{
                    SubscriptBox["P", 
                    RowBox[{"31", "i"}]], "[", "t", "]"}], "->", " ", 
                    RowBox[{
                    RowBox[{
                    SubscriptBox["P", 
                    RowBox[{"31", "i"}]], "[", "t", "]"}], "/", "DIL"}]}], "/.",
                     "Pars"}], ",", "\[IndentingNewLine]", 
                    "\[IndentingNewLine]", 
                    RowBox[{"P1", "=", " ", 
                    RowBox[{"(", 
                    RowBox[{
                    RowBox[{"1", "-", "dil"}], "/.", "Pars"}], ")"}]}], ",", 
                    "\[IndentingNewLine]", 
                    RowBox[{"P2", " ", "=", " ", 
                    RowBox[{"dil", "/.", "Pars"}]}], ",", 
                    "\[IndentingNewLine]", 
                    RowBox[{"K1", " ", "=", " ", 
                    RowBox[{"B1Val", "/.", "Pars"}]}], ",", 
                    "\[IndentingNewLine]", 
                    RowBox[{"K2", " ", "=", 
                    RowBox[{"B2Val", "/.", "Pars"}]}], ",", 
                    "\[IndentingNewLine]", 
                    RowBox[{
                    RowBox[{
                    SubscriptBox["B", "1"], "[", "t", "]"}], " ", "->", " ", 
                    RowBox[{
                    RowBox[{"P1", "*", "K1"}], " ", "+", " ", 
                    RowBox[{"P2", "*", 
                    RowBox[{
                    SubscriptBox["B", "1"], "[", "t", "]"}]}]}]}], " ", ",", 
                    "\[IndentingNewLine]", 
                    RowBox[{
                    RowBox[{
                    SubscriptBox["B", "2"], "[", "t", "]"}], " ", "->", " ", 
                    RowBox[{
                    RowBox[{"P1", "*", "K2"}], " ", "+", " ", 
                    RowBox[{"P2", "*", 
                    RowBox[{
                    SubscriptBox["B", "2"], "[", "t", "]"}]}]}]}]}], " ", 
                    "\[IndentingNewLine]", "\[IndentingNewLine]", "}"}]}], 
                  "]"}]}], "\[IndentingNewLine]", "\[IndentingNewLine]", 
                "}"}], ",", "\[IndentingNewLine]", "\[IndentingNewLine]", 
               RowBox[{"{", 
                RowBox[{
                 SubscriptBox["B", "1"], ",", 
                 SubscriptBox["B", "2"], ",", 
                 SubscriptBox["P", 
                  RowBox[{"1", "f"}]], ",", 
                 SubscriptBox["P", 
                  RowBox[{"11", "i"}]], ",", 
                 SubscriptBox["P", 
                  RowBox[{"12", "i"}]], ",", 
                 SubscriptBox["P", 
                  RowBox[{"2", "f"}]], ",", 
                 SubscriptBox["P", 
                  RowBox[{"22", "i"}]], ",", 
                 SubscriptBox["P", 
                  RowBox[{"21", "i"}]], ",", 
                 SubscriptBox["P", 
                  RowBox[{"3", "f"}]], ",", " ", 
                 SubscriptBox["P", 
                  RowBox[{"31", "i"}]], ",", " ", 
                 SubscriptBox["P", 
                  RowBox[{"32", "i"}]]}], "}"}], ",", 
               RowBox[{"{", 
                RowBox[{"t", ",", ".01", ",", "601"}], "}"}]}], "   ", 
              "]"}]}], ";", "\[IndentingNewLine]", "\[IndentingNewLine]", 
            "\[IndentingNewLine]", 
            RowBox[{"StoreP2", "  ", "=", " ", 
             RowBox[{"Append", "[", 
              RowBox[{"StoreP2", ",", 
               RowBox[{"{", 
                RowBox[{"xx", ",", "yy", ",", 
                 RowBox[{
                  RowBox[{"N", "[", 
                   RowBox[{"Log10", "[", 
                    RowBox[{"(", 
                    RowBox[{
                    SubscriptBox["P", 
                    RowBox[{"2", "f"}]], "[", "600", "]"}], " ", ")"}], "]"}],
                    "]"}], "/.", 
                  RowBox[{"Sols", "[", 
                   RowBox[{"[", "1", "]"}], "]"}]}]}], "}"}]}], "]"}]}], 
            ";"}]}], "\[IndentingNewLine]", "\[IndentingNewLine]", "]"}]}], 
        "]"}]}]}], "]"}], ";"}], "\[IndentingNewLine]", "\[IndentingNewLine]",
    "\[IndentingNewLine]", "\[IndentingNewLine]", 
   RowBox[{"ListContourPlot", "[", "\[IndentingNewLine]", 
    RowBox[{"StoreP2", ",", " ", 
     RowBox[{"PlotRange", " ", "\[Rule]", " ", 
      RowBox[{"{", 
       RowBox[{
        RowBox[{"{", 
         RowBox[{"4", ",", "9"}], "}"}], ",", 
        RowBox[{"{", 
         RowBox[{"2", ",", "10"}], "}"}]}], "}"}]}], ",", 
     RowBox[{
     "PlotLabel", " ", "\[Rule]", " ", 
      "\"\<C: Log(\!\(\*SubscriptBox[\(P\), \(2\)]\)) \
\!\(\*SubscriptBox[\(k\), \(22\)]\)=\!\(\*SuperscriptBox[\(10\), \(-10\)]\)\>\
\""}], ",", "\[IndentingNewLine]", 
     RowBox[{"PlotLegends", "\[Rule]", " ", "Automatic"}], ",", 
     RowBox[{"LabelStyle", "->", 
      RowBox[{"{", 
       RowBox[{
        RowBox[{"FontFamily", "->", "\"\<Arial\>\""}], ",", 
        RowBox[{"FontSize", "->", "22"}], ",", "Black"}], "}"}]}], ",", 
     "\[IndentingNewLine]", 
     RowBox[{"Contours", "\[Rule]", 
      RowBox[{"{", " ", 
       RowBox[{"0.0", ",", "2", ",", " ", "4", ",", " ", "6", ",", " ", "8"}],
        "}"}]}], ",", 
     RowBox[{"PlotLegends", "\[Rule]", " ", "Automatic"}], ",", 
     "\[IndentingNewLine]", 
     RowBox[{"FrameLabel", "->", 
      RowBox[{"{", 
       RowBox[{
        RowBox[{"Style", "[", 
         RowBox[{
         "\"\<log(\!\(\*SubscriptBox[\(B\), \(1\)]\) input)\>\"", ",", "20"}],
          "]"}], ",", 
        RowBox[{"Style", "[", 
         RowBox[{
         "\"\<\!\(\*SubscriptBox[\(P\), \(2\)]\) burst \
(\!\(\*SubscriptBox[\(b\), \(22\)]\))\>\"", ",", "20"}], "]"}]}], "}"}]}]}], 
    "\[IndentingNewLine]", "\[IndentingNewLine]", "]"}], 
   "\[IndentingNewLine]", "\[IndentingNewLine]", "StoreP2", 
   "\[IndentingNewLine]", 
   RowBox[{"(*", "StoreP3", "*)"}], "\[IndentingNewLine]"}]}]], "Input",
 CellChangeTimes->{{3.653247268386902*^9, 3.6532474627786407`*^9}, {
   3.653320826542371*^9, 3.6533210331605444`*^9}, 3.6533210728236556`*^9, {
   3.653321227071025*^9, 3.6533215492422237`*^9}, {3.653321627025918*^9, 
   3.653321773851923*^9}, {3.653321811331249*^9, 3.653321897910079*^9}, {
   3.653321935844412*^9, 3.653321981197608*^9}, {3.6533220994206743`*^9, 
   3.653322186662014*^9}, {3.6533223967829924`*^9, 3.653322411030711*^9}, {
   3.65332252356744*^9, 3.6533225241824493`*^9}, {3.6533226931737947`*^9, 
   3.653322693918806*^9}, {3.6533227970566406`*^9, 3.6533228121418724`*^9}, {
   3.6533234817417583`*^9, 3.653323485203958*^9}, {3.6550364841047583`*^9, 
   3.6550365223747063`*^9}, 3.655036761412655*^9, {3.655037096832376*^9, 
   3.655037097110035*^9}, {3.65503742370538*^9, 3.655037471183861*^9}, {
   3.655037542515315*^9, 3.655037679644986*^9}, {3.6550377783724403`*^9, 
   3.655037785288991*^9}, {3.655038189549324*^9, 3.655038195020384*^9}, 
   3.65505484118611*^9, {3.6550548858926673`*^9, 3.6550549059028115`*^9}, {
   3.657369397107594*^9, 3.657369398085808*^9}, {3.657369779710026*^9, 
   3.657369782555373*^9}, {3.657369852655349*^9, 3.6573698542177773`*^9}, {
   3.6573699755952253`*^9, 3.657370015126904*^9}, {3.6573700724477873`*^9, 
   3.6573700734918203`*^9}, 3.6573701630214453`*^9, 3.657370372361453*^9, {
   3.657370516766447*^9, 3.657370572306499*^9}, {3.657370630672526*^9, 
   3.657370661046012*^9}, {3.6573709305978317`*^9, 3.657370957980176*^9}, {
   3.657371559563623*^9, 3.6573715846044827`*^9}, {3.657371733577929*^9, 
   3.657371756031725*^9}, {3.657371820538991*^9, 3.657371849136921*^9}, {
   3.657371944886696*^9, 3.657371945403162*^9}, 3.6573720162674313`*^9, 
   3.657372099079545*^9, {3.657372282175538*^9, 3.6573724299955053`*^9}, {
   3.657372475276499*^9, 3.657372698573883*^9}, {3.657372728650222*^9, 
   3.657372777136848*^9}, {3.6573728164799337`*^9, 3.657372827930805*^9}, {
   3.6573730293973846`*^9, 3.657373029902038*^9}, {3.65737307195577*^9, 
   3.657373127372175*^9}, {3.657373175613749*^9, 3.657373253913641*^9}, {
   3.657374005505723*^9, 3.657374076907189*^9}, {3.657374110772264*^9, 
   3.657374228973241*^9}, {3.6573742648961*^9, 3.6573742699567347`*^9}, {
   3.6573802284376397`*^9, 3.657380260651696*^9}, {3.6573803748126965`*^9, 
   3.6573804270415883`*^9}, {3.657382089960499*^9, 3.657382090614777*^9}, {
   3.6573821234745073`*^9, 3.6573822269751377`*^9}, {3.657382376566469*^9, 
   3.6573824146244783`*^9}, {3.65738250651718*^9, 3.657382552675152*^9}, {
   3.657382596955759*^9, 3.6573826354849777`*^9}, 3.65738266861747*^9, 
   3.657382730606091*^9, {3.657382817061561*^9, 3.657382820897316*^9}, {
   3.6573895410242453`*^9, 3.657389541371367*^9}, {3.657389754145597*^9, 
   3.657389770151857*^9}, {3.657389961527646*^9, 3.657389968589581*^9}, 
   3.6573900445417624`*^9, 3.657390442093289*^9, {3.657390476719472*^9, 
   3.657390501966501*^9}, {3.657390534083953*^9, 3.6573907124645243`*^9}, {
   3.657391258531086*^9, 3.65739133169946*^9}, {3.657391378949834*^9, 
   3.657391392584557*^9}, {3.657391457725037*^9, 3.657391483855859*^9}, {
   3.6573915247071037`*^9, 3.6573915675333633`*^9}, 3.6573916412904882`*^9, {
   3.6573932038275003`*^9, 3.657393208562319*^9}, {3.657393267242667*^9, 
   3.657393273699592*^9}, {3.657393344642436*^9, 3.657393347826192*^9}, {
   3.6573935112080183`*^9, 3.657393528895235*^9}, {3.657393577202696*^9, 
   3.657393582017933*^9}, 3.6573947682437143`*^9, {3.657394804704145*^9, 
   3.657394819688373*^9}, {3.657395685804956*^9, 3.6573957184300623`*^9}, {
   3.657396395851651*^9, 3.6573964537882442`*^9}, 3.65739672558947*^9, {
   3.657397251977635*^9, 3.657397321366693*^9}, {3.657464340856241*^9, 
   3.657464350124833*^9}, {3.657466721020833*^9, 3.6574667227060413`*^9}, 
   3.65746865168646*^9, {3.657807833787141*^9, 3.6578079741064167`*^9}, {
   3.657808054220083*^9, 3.6578080549739647`*^9}, 3.657811814529766*^9, 
   3.657811873209934*^9, 3.657811971456305*^9, 3.657812003125099*^9, {
   3.65781205456009*^9, 3.657812104823194*^9}, {3.657812164506675*^9, 
   3.657812206669767*^9}, {3.657812514089752*^9, 3.657812521163814*^9}, {
   3.6578132618343077`*^9, 3.6578132665121517`*^9}, {3.657813309038969*^9, 
   3.657813331030745*^9}, {3.657813373028901*^9, 3.657813377358716*^9}, {
   3.657813425623467*^9, 3.6578134408981524`*^9}, {3.6578134756064787`*^9, 
   3.65781350221106*^9}, {3.6578140269607*^9, 3.657814041739428*^9}, {
   3.657814984865302*^9, 3.657814990510161*^9}, {3.65793101658005*^9, 
   3.6579310264585047`*^9}, 3.659366468257968*^9, {3.659366531719572*^9, 
   3.659366578902359*^9}, {3.659466895204194*^9, 3.659466908117853*^9}, {
   3.6594670060863943`*^9, 3.659467006614273*^9}, {3.659467050862961*^9, 
   3.659467067117857*^9}, {3.661092950223248*^9, 3.661092966400025*^9}, {
   3.661093077490988*^9, 3.661093099191681*^9}, 3.6610931583602667`*^9, {
   3.6614615758640203`*^9, 3.661461577928315*^9}, {3.6614616332899113`*^9, 
   3.6614616346157846`*^9}, 3.661461703155459*^9, 3.6614621402178707`*^9, 
   3.661462204230124*^9, {3.661462241252595*^9, 3.661462283750499*^9}, {
   3.663029024694888*^9, 3.663029028678314*^9}, {3.6630296120559*^9, 
   3.663029623288334*^9}, {3.6630798767964478`*^9, 3.663079876969803*^9}, 
   3.663260384335476*^9, {3.7746114894781733`*^9, 3.774611762196517*^9}, {
   3.774611801490264*^9, 3.774612008197073*^9}, {3.774612491720886*^9, 
   3.7746125394504757`*^9}, 3.774614402326852*^9, 3.774614807242587*^9, {
   3.7746151580892076`*^9, 3.774615159357689*^9}, 3.7746152104834146`*^9, 
   3.774615434439691*^9, {3.7746154824049597`*^9, 3.774615501805953*^9}, 
   3.774617898794147*^9, 3.774617974570383*^9, {3.7746180528469687`*^9, 
   3.774618053518429*^9}, 3.774618133062552*^9, 3.774618191603125*^9, {
   3.774618260229295*^9, 3.7746182959251842`*^9}, 3.774618373484644*^9, {
   3.7746184382773237`*^9, 3.774618439403274*^9}, {3.774618508752627*^9, 
   3.774618536112547*^9}, 3.774618615404736*^9, {3.77462954964322*^9, 
   3.774629619296788*^9}, 3.774629673643312*^9, {3.774629764676845*^9, 
   3.774629810409792*^9}, 3.774629849282023*^9, 3.774630003664295*^9, {
   3.7746300586505527`*^9, 3.774630065472042*^9}, {3.774630117030952*^9, 
   3.774630141725759*^9}, {3.7746304656046886`*^9, 3.774630607532247*^9}, {
   3.7746308117868557`*^9, 3.774630814049129*^9}, {3.774630862440342*^9, 
   3.774630864789949*^9}, {3.77463099040982*^9, 3.774631052243286*^9}, 
   3.774631100577279*^9, {3.774636016417511*^9, 3.7746360227488194`*^9}, 
   3.774636055358192*^9, {3.7746362420240507`*^9, 3.774636245654346*^9}, {
   3.77506978220109*^9, 3.775069782670003*^9}, {3.7750699019686327`*^9, 
   3.775069903141609*^9}, {3.7750699925717793`*^9, 3.7750699960645638`*^9}, {
   3.775070032540344*^9, 3.775070081873419*^9}, {3.775070138848036*^9, 
   3.7750701495798883`*^9}, {3.775070224732696*^9, 3.775070308140524*^9}, {
   3.7750703633363457`*^9, 3.7750703730174313`*^9}, {3.775070445163311*^9, 
   3.775070448435231*^9}, {3.775070498939399*^9, 3.775070517184442*^9}, {
   3.7750706101126137`*^9, 3.775070612269294*^9}, {3.7750706441286983`*^9, 
   3.775070691751048*^9}, 3.775070729688648*^9, {3.775070845445738*^9, 
   3.7750708602620363`*^9}, {3.775070891611116*^9, 3.77507090965583*^9}, 
   3.775070954425746*^9, {3.77507099890047*^9, 3.7750710667562304`*^9}, {
   3.775071109370017*^9, 3.775071152585451*^9}, 3.775071278732945*^9, {
   3.7750714073605003`*^9, 3.775071418581065*^9}, 3.775071495634183*^9, {
   3.7750715285087442`*^9, 3.7750715784424343`*^9}, {3.775071612677718*^9, 
   3.7750716452753487`*^9}, {3.775071680505206*^9, 3.775071714346879*^9}, {
   3.775071748054233*^9, 3.775071806743115*^9}, {3.7750718902856073`*^9, 
   3.775071901412496*^9}, {3.7750719826412363`*^9, 3.7750720411444263`*^9}, {
   3.7750720770459957`*^9, 3.775072144557411*^9}, {3.775072194020884*^9, 
   3.775072261125462*^9}, {3.775072291585096*^9, 3.775072334600544*^9}, {
   3.775072383796546*^9, 3.775072465733861*^9}, {3.775072988185377*^9, 
   3.775072989640709*^9}, {3.775073065746872*^9, 3.77507309342382*^9}, {
   3.775073200799087*^9, 3.775073238428521*^9}, {3.775073290957308*^9, 
   3.775073291820553*^9}, {3.7750733904109*^9, 3.7750734256737823`*^9}, {
   3.7750735474170732`*^9, 3.775073672432653*^9}, {3.775073708764161*^9, 
   3.775073709337604*^9}, {3.775073740972989*^9, 3.77507375155249*^9}, {
   3.775073924083591*^9, 3.775073924896276*^9}, {3.77507435891523*^9, 
   3.77507439670752*^9}, {3.775074433204834*^9, 3.7750745228014727`*^9}, {
   3.775074655655004*^9, 3.775074674422749*^9}, {3.775074707069374*^9, 
   3.775074732546793*^9}, 3.7750747983668127`*^9, {3.775074956707987*^9, 
   3.775074973928932*^9}, {3.775075102765415*^9, 3.775075181044448*^9}, {
   3.775075211581959*^9, 3.775075215677636*^9}, {3.775075270988844*^9, 
   3.7750753459770403`*^9}, {3.775075384137694*^9, 3.775075439235055*^9}, {
   3.775075470899809*^9, 3.7750755017553997`*^9}, {3.7750901711737213`*^9, 
   3.775090174180284*^9}, {3.775090208133963*^9, 3.775090210033586*^9}, {
   3.775090250652689*^9, 3.7750902529182653`*^9}, {3.775129337249053*^9, 
   3.775129338813154*^9}, {3.77512942246124*^9, 3.775129424193994*^9}, {
   3.775129478646201*^9, 3.775129504665557*^9}, {3.775129592348343*^9, 
   3.775129594248727*^9}, {3.77513340844464*^9, 3.775133411386312*^9}, {
   3.7751334492266703`*^9, 3.7751334530727386`*^9}, {3.775133483319249*^9, 
   3.7751334843168163`*^9}, {3.7758454733206463`*^9, 3.775845474214369*^9}, {
   3.7758455223164787`*^9, 3.7758455555595922`*^9}, {3.775845593315387*^9, 
   3.775845594513752*^9}, {3.775845669693828*^9, 3.775845699407893*^9}, {
   3.7758457633178043`*^9, 3.775845781787855*^9}, {3.7758458328066807`*^9, 
   3.775845835291419*^9}, {3.775845888245419*^9, 3.775846018609919*^9}, {
   3.775846049549369*^9, 3.7758461045512657`*^9}, {3.7758461372281733`*^9, 
   3.7758461516244917`*^9}, {3.7758461884350224`*^9, 3.775846189640929*^9}, {
   3.775846237866432*^9, 3.775846255167305*^9}, {3.775846322685404*^9, 
   3.775846451597434*^9}, {3.775846529968225*^9, 3.775846530829487*^9}, 
   3.775846571923397*^9, {3.776104580177124*^9, 3.776104656041603*^9}, {
   3.7761046919966707`*^9, 3.776104710924182*^9}, {3.77610477605405*^9, 
   3.776104836181365*^9}, {3.7761048872589684`*^9, 3.776104973171755*^9}, {
   3.776105033893358*^9, 3.776105139851165*^9}, {3.776105195380247*^9, 
   3.7761052068433847`*^9}, {3.7761052674767*^9, 3.7761053053076897`*^9}, {
   3.776105353189152*^9, 3.776105353625288*^9}, {3.776105386219495*^9, 
   3.7761053899616213`*^9}, {3.776105426463915*^9, 3.776105447960731*^9}, {
   3.7761054830769997`*^9, 3.7761054871467667`*^9}, {3.776105556278734*^9, 
   3.776105556682686*^9}, {3.7761056505400867`*^9, 3.77610565564123*^9}, {
   3.7761060655410624`*^9, 3.776106227331457*^9}, {3.776106306466206*^9, 
   3.776106308840023*^9}, {3.776106353951372*^9, 3.776106355892408*^9}, {
   3.776106410630342*^9, 3.77610641157052*^9}, {3.7761065001663923`*^9, 
   3.776106524336583*^9}, {3.77610663922344*^9, 3.7761066451266403`*^9}, {
   3.776106686913005*^9, 3.7761066903429737`*^9}, 3.776106735661783*^9, {
   3.77610676706483*^9, 3.776106769102803*^9}, {3.776106852305928*^9, 
   3.7761068551677094`*^9}, {3.776106965119163*^9, 3.7761069672210207`*^9}, 
   3.776107006456195*^9, {3.776169828666953*^9, 3.7761698578014717`*^9}, {
   3.7761701926489983`*^9, 3.776170213750041*^9}, 3.776170247806487*^9, {
   3.776170278139432*^9, 3.776170282617115*^9}, {3.776170341590212*^9, 
   3.776170370688074*^9}, 3.77617046946837*^9, {3.7761705089518948`*^9, 
   3.776170513710742*^9}, {3.776170742088743*^9, 3.776170751128681*^9}, {
   3.7761707885792837`*^9, 3.77617079892174*^9}, {3.776170857265197*^9, 
   3.776170859806678*^9}, 3.776170946255824*^9, {3.776170985842911*^9, 
   3.776170987950728*^9}, {3.77617103064152*^9, 3.7761711074568853`*^9}, {
   3.77617120902347*^9, 3.7761712210402937`*^9}, {3.7761713180632*^9, 
   3.776171417173594*^9}, 3.776171450478745*^9, {3.776171786942731*^9, 
   3.776171790032731*^9}, {3.77617182815237*^9, 3.7761719093704443`*^9}, {
   3.776171942020685*^9, 3.7761719941604023`*^9}, {3.776172079190749*^9, 
   3.776172116199664*^9}, {3.776172150286435*^9, 3.7761723405605583`*^9}, {
   3.77617243393994*^9, 3.776172488647695*^9}, {3.776172519081566*^9, 
   3.7761725707660103`*^9}, {3.776172664393941*^9, 3.776172694054223*^9}, {
   3.776172780209478*^9, 3.7761728149885187`*^9}, {3.77617287150802*^9, 
   3.776172920426654*^9}, {3.776172956010521*^9, 3.7761729568554153`*^9}, {
   3.776172997223153*^9, 3.776173075735716*^9}, {3.7761731167053633`*^9, 
   3.776173124712381*^9}, {3.7761731685511017`*^9, 3.776173191176517*^9}, {
   3.7761732478542547`*^9, 3.776173275159802*^9}, {3.7761741616708107`*^9, 
   3.77617421798377*^9}, {3.776174347881679*^9, 3.776174365108025*^9}, {
   3.776174454619578*^9, 3.776174458425589*^9}, {3.7761745322417107`*^9, 
   3.776174533134161*^9}, {3.776174621224181*^9, 3.776174623420292*^9}, {
   3.776174677488717*^9, 3.776174697416827*^9}, {3.776174774551894*^9, 
   3.776174782685802*^9}, {3.776191940388699*^9, 3.776191969595704*^9}, {
   3.7761920010470257`*^9, 3.776192020810306*^9}, {3.776192438367869*^9, 
   3.7761924551782703`*^9}, {3.776192487617957*^9, 3.77619261877849*^9}, {
   3.7761930147464437`*^9, 3.776193019460984*^9}, 3.7761930562886677`*^9, {
   3.776198062869349*^9, 3.7761980854752817`*^9}, {3.7761981206297703`*^9, 
   3.776198180402411*^9}, {3.7761986982789707`*^9, 3.776198749188252*^9}, {
   3.7762081615403633`*^9, 3.776208216733534*^9}, {3.7762082575581408`*^9, 
   3.776208263604423*^9}, {3.776214365987418*^9, 3.776214370249948*^9}, 
   3.776214464533751*^9, {3.7762144971530437`*^9, 3.776214500133609*^9}, {
   3.776286221540489*^9, 3.776286224911385*^9}, {3.776286276567678*^9, 
   3.7762863377120953`*^9}, {3.77628638035546*^9, 3.7762865632757273`*^9}, {
   3.776286605009512*^9, 3.776286717027296*^9}, {3.776286940317296*^9, 
   3.776286989812345*^9}, {3.777808229285006*^9, 3.777808356121435*^9}, {
   3.777808399044654*^9, 3.7778084179649677`*^9}, {3.777808484406435*^9, 
   3.777808510592063*^9}, 3.777808541078678*^9, {3.777808572983244*^9, 
   3.7778086112928133`*^9}, {3.777808704678554*^9, 3.777808712693019*^9}, 
   3.777808764053508*^9, {3.777808815548607*^9, 3.7778088229258347`*^9}, {
   3.777808857432047*^9, 3.7778088844262943`*^9}, {3.777808979647832*^9, 
   3.777808992509902*^9}, {3.777809054253422*^9, 3.777809055831149*^9}, {
   3.7778091389289303`*^9, 3.77780919446565*^9}, {3.777809232350696*^9, 
   3.777809239106469*^9}, {3.777809285707122*^9, 3.7778094103313007`*^9}, {
   3.7778095074124823`*^9, 3.777809558163328*^9}, {3.7778095950519247`*^9, 
   3.777809612976215*^9}, {3.777809651484289*^9, 3.777809676942122*^9}, 
   3.777825090948927*^9, 3.77782513422859*^9, {3.7778251917783127`*^9, 
   3.777825192358613*^9}, 3.777825333534017*^9, {3.7778254245503798`*^9, 
   3.7778254247825203`*^9}, 3.7778255375548573`*^9, {3.7778255727983313`*^9, 
   3.777825665953906*^9}, 3.7778256990530767`*^9, 3.777825756950433*^9, {
   3.777825788538871*^9, 3.7778258046574163`*^9}, {3.777825842144497*^9, 
   3.777825931912978*^9}, {3.777825971329496*^9, 3.777826060938593*^9}, {
   3.7778260973846607`*^9, 3.777826125902143*^9}, {3.7778265966600313`*^9, 
   3.7778266007128277`*^9}, {3.7778266677202673`*^9, 3.77782669687852*^9}, {
   3.777826728346332*^9, 3.777826730548468*^9}, {3.7778269603568172`*^9, 
   3.777826979130911*^9}, {3.77782706731946*^9, 3.7778270686035547`*^9}, {
   3.777827145673994*^9, 3.77782714915388*^9}, {3.777827210097035*^9, 
   3.777827214840876*^9}, {3.7778279085487547`*^9, 3.777827939044265*^9}, {
   3.777827973237994*^9, 3.777828028424595*^9}, {3.7778450958176107`*^9, 
   3.7778451160108833`*^9}, {3.7781815476768103`*^9, 3.7781815962925577`*^9}, 
   3.778181636371018*^9, {3.778181730034198*^9, 3.778181747847599*^9}, 
   3.7781818784558687`*^9, {3.778181924674658*^9, 3.778181978179934*^9}, 
   3.7781820174281607`*^9, {3.778182063445712*^9, 3.778182110746537*^9}, {
   3.778182140893857*^9, 3.7781821775018272`*^9}, {3.7781822156402807`*^9, 
   3.778182224615869*^9}, {3.7781822621711807`*^9, 3.778182300905156*^9}, {
   3.78015161770111*^9, 3.780151666772942*^9}, {3.780151818668239*^9, 
   3.780151819900622*^9}, {3.7801520480005207`*^9, 3.7801521393666153`*^9}, {
   3.78015231638943*^9, 3.7801523421718082`*^9}, {3.780152389032331*^9, 
   3.780152438065989*^9}, {3.7801524903997927`*^9, 3.780152566096464*^9}, {
   3.780152645324692*^9, 3.7801526998599157`*^9}, {3.780152752108007*^9, 
   3.7801527533422203`*^9}, {3.780152829531452*^9, 3.780152840340817*^9}, 
   3.780152871896579*^9, {3.780152958299547*^9, 3.7801529594250183`*^9}, {
   3.7801530111061563`*^9, 3.780153017578595*^9}, {3.780153049317478*^9, 
   3.78015307850274*^9}, {3.780153149919909*^9, 3.780153152928872*^9}, {
   3.780153279209545*^9, 3.780153317111644*^9}, {3.780153398681448*^9, 
   3.780153490956195*^9}, {3.780153550472142*^9, 3.780153706981093*^9}, {
   3.780153826207527*^9, 3.780153839711529*^9}, {3.780153873496929*^9, 
   3.78015392164358*^9}, {3.780159334094798*^9, 3.780159345540627*^9}, {
   3.780159397894412*^9, 3.780159417860324*^9}, {3.7801594685452337`*^9, 
   3.780159484905552*^9}, {3.7801595297278767`*^9, 3.780159530365752*^9}, {
   3.7801595628217707`*^9, 3.780159563187298*^9}, {3.780159621242875*^9, 
   3.780159728316444*^9}, {3.78015976692759*^9, 3.780159833245614*^9}, {
   3.78016044085009*^9, 3.7801604504100113`*^9}, {3.780160487966978*^9, 
   3.780160492292816*^9}, {3.7801614049868803`*^9, 3.780161415983885*^9}, 
   3.7801614467936373`*^9, {3.780161480259924*^9, 3.780161501194186*^9}, {
   3.780161544477688*^9, 3.7801615603523703`*^9}, 3.7832911017334146`*^9, {
   3.870461638929525*^9, 3.8704622062788153`*^9}, {3.8704651501798*^9, 
   3.870465207337397*^9}, {3.8704652375607843`*^9, 3.870465306581127*^9}, {
   3.870465428448187*^9, 3.870465454541316*^9}, {3.870465485665107*^9, 
   3.870465800723053*^9}, {3.8704658643556967`*^9, 3.8704658886943407`*^9}, {
   3.870465951370323*^9, 3.870465983795829*^9}, {3.870466045581221*^9, 
   3.870466187546928*^9}, {3.870466221984598*^9, 3.87046622780262*^9}, {
   3.870466270783379*^9, 3.870466520525453*^9}, {3.870466562638829*^9, 
   3.8704665636761723`*^9}, {3.8704665944665956`*^9, 3.870466595592798*^9}, {
   3.870466625679291*^9, 3.870466648541786*^9}, {3.870466697565563*^9, 
   3.870466716039606*^9}, {3.870466753584824*^9, 3.870466754588956*^9}, 
   3.8704667998210297`*^9, {3.870466942130559*^9, 3.870467006055414*^9}, {
   3.870467114708419*^9, 3.87046713986156*^9}, {3.870467171277069*^9, 
   3.870467206624486*^9}, {3.870467262542454*^9, 3.870467308308854*^9}, {
   3.87046868991294*^9, 3.870468732487608*^9}, 3.870468788164741*^9, {
   3.870468864584745*^9, 3.87046896039538*^9}, {3.8704690027274313`*^9, 
   3.870469012917501*^9}, {3.870469100062592*^9, 3.870469100827813*^9}, {
   3.8704692075690193`*^9, 3.870469323769635*^9}, {3.870469358714532*^9, 
   3.870469375940456*^9}, {3.870469407260686*^9, 3.870469412250358*^9}, {
   3.870469535293536*^9, 3.8704695411699877`*^9}, {3.870469579385201*^9, 
   3.870469582633535*^9}, {3.870469672432658*^9, 3.870469696619596*^9}, {
   3.87046994850016*^9, 3.870469951193737*^9}, {3.870470023823306*^9, 
   3.870470058979815*^9}, {3.870470188666957*^9, 3.870470189185655*^9}, {
   3.870470230333221*^9, 3.870470276532872*^9}, {3.87047034128865*^9, 
   3.870470391728579*^9}, {3.870470528006377*^9, 3.870470559000403*^9}, {
   3.8704706162364807`*^9, 3.87047067655931*^9}, {3.8704707474087276`*^9, 
   3.87047075267127*^9}, {3.870471053992971*^9, 3.8704710566975737`*^9}, {
   3.870471163825386*^9, 3.8704711736846237`*^9}, {3.8704712133467484`*^9, 
   3.8704712208563423`*^9}, 3.870471283603155*^9, {3.870471347170898*^9, 
   3.8704713490043497`*^9}, {3.870471459671186*^9, 3.870471470570088*^9}, {
   3.870471520484727*^9, 3.8704715786284657`*^9}, {3.870471618973521*^9, 
   3.870471694064747*^9}, {3.8704720452530317`*^9, 3.870472062342313*^9}, {
   3.8704721991189013`*^9, 3.870472285504406*^9}, {3.870472379901186*^9, 
   3.870472437833014*^9}, {3.870472512906467*^9, 3.870472513775507*^9}, {
   3.8704726403219223`*^9, 3.870472690899927*^9}, {3.870472728369183*^9, 
   3.87047277447263*^9}, {3.870472810316216*^9, 3.870473027085363*^9}, {
   3.870473070019966*^9, 3.870473106389024*^9}, 3.870473531088801*^9, {
   3.870473578584113*^9, 3.8704735790162888`*^9}, {3.870474229996353*^9, 
   3.870474350915873*^9}, {3.870474393283001*^9, 3.870474487091484*^9}, {
   3.870474545880822*^9, 3.870474572170291*^9}, {3.870474605339069*^9, 
   3.870474629069577*^9}, {3.870474671139591*^9, 3.870474793696863*^9}, {
   3.870474887416048*^9, 3.87047490812486*^9}, {3.870474965682139*^9, 
   3.870474968212717*^9}, {3.8705125568733273`*^9, 3.8705125578763523`*^9}, 
   3.870512605433795*^9, {3.870512644597836*^9, 3.8705126451903753`*^9}, {
   3.870512680377565*^9, 3.870512682117045*^9}, {3.870512732485742*^9, 
   3.870512778166568*^9}, {3.870512931764941*^9, 3.870512989888039*^9}, {
   3.8705130204920177`*^9, 3.8705130215679283`*^9}, {3.8705130900343*^9, 
   3.870513090618165*^9}, {3.87051315965401*^9, 3.8705131676517687`*^9}, {
   3.8705132618340683`*^9, 3.8705132630515957`*^9}, {3.870513318328208*^9, 
   3.870513318912682*^9}, {3.870513440561089*^9, 3.870513456699861*^9}, {
   3.870513531391366*^9, 3.870513534965563*^9}, {3.870513671363003*^9, 
   3.870513671894679*^9}, {3.870513730060072*^9, 3.87051374402969*^9}, {
   3.87051381045667*^9, 3.870513813014228*^9}, {3.870514801725209*^9, 
   3.870514802858582*^9}, {3.870514873504382*^9, 3.870514882794517*^9}, {
   3.870527079914145*^9, 3.870527149180952*^9}, {3.870528023559272*^9, 
   3.8705281526953278`*^9}, {3.8705291797703447`*^9, 3.870529214844727*^9}, {
   3.8705293435710697`*^9, 3.870529429984733*^9}, {3.870529784497693*^9, 
   3.870529787333323*^9}, {3.870529844468924*^9, 3.8705298471548347`*^9}, {
   3.870529918714272*^9, 3.870529961163409*^9}, {3.870530009640635*^9, 
   3.870530010964753*^9}, {3.870530045576009*^9, 3.870530051654208*^9}, {
   3.870549121532007*^9, 3.8705491353921623`*^9}, {3.8705492921099863`*^9, 
   3.8705492985630283`*^9}, {3.870686399825539*^9, 3.8706865150580997`*^9}, {
   3.870686592842712*^9, 3.8706866054789467`*^9}, {3.870686636561057*^9, 
   3.87068678379725*^9}, {3.870686824342581*^9, 3.870686897717833*^9}, {
   3.870686933751704*^9, 3.870686952466119*^9}, {3.870686995525578*^9, 
   3.8706871063081207`*^9}, {3.870687186418996*^9, 3.870687189029035*^9}, {
   3.8706872473463697`*^9, 3.870687257798355*^9}, {3.870687337745126*^9, 
   3.870687405083983*^9}, {3.870687445496419*^9, 3.870687449590291*^9}, {
   3.8706876548841543`*^9, 3.870687675817514*^9}, {3.870687719522325*^9, 
   3.8706877934949827`*^9}, {3.870687823685684*^9, 3.8706878734990387`*^9}, {
   3.870687923160472*^9, 3.870687950964181*^9}, {3.87068800192418*^9, 
   3.870688006433304*^9}, {3.870688050832406*^9, 3.8706880623664303`*^9}, {
   3.870688118945343*^9, 3.8706881458804007`*^9}, {3.8706884539897327`*^9, 
   3.8706884543784103`*^9}, {3.870688610624951*^9, 3.87068862607878*^9}, {
   3.870688722765092*^9, 3.870688789592917*^9}, {3.870688844527656*^9, 
   3.8706888485180807`*^9}, {3.8706888788160067`*^9, 3.870688894938146*^9}, {
   3.8706890688045483`*^9, 3.8706890730705843`*^9}, {3.870720256610446*^9, 
   3.870720419009964*^9}, 3.870721338655005*^9, {3.870721391214484*^9, 
   3.870721393391361*^9}, {3.8707214744759903`*^9, 3.870721488175787*^9}, {
   3.870721575428204*^9, 3.870721611609653*^9}, {3.870733041738469*^9, 
   3.8707330922852087`*^9}, {3.870733250758086*^9, 3.8707332708839893`*^9}, {
   3.8707368527272673`*^9, 3.8707368684126*^9}, {3.8707377664736433`*^9, 
   3.870737768999936*^9}, {3.8707663000956907`*^9, 3.8707663829648533`*^9}, {
   3.870766503824993*^9, 3.8707665314707003`*^9}, {3.8707666128237333`*^9, 
   3.870766615716756*^9}, {3.8707666579762983`*^9, 3.87076672345164*^9}, 
   3.870766760502515*^9, {3.870766799278763*^9, 3.8707668031916113`*^9}, {
   3.870766912323512*^9, 3.870767032438366*^9}, {3.870767082917532*^9, 
   3.870767084696109*^9}, {3.870767136082518*^9, 3.8707671748037252`*^9}, {
   3.870767271477035*^9, 3.870767339934782*^9}, {3.8707674279873857`*^9, 
   3.8707674368585978`*^9}, {3.870767558571278*^9, 3.870767581099736*^9}, 
   3.870767695870337*^9, {3.870767728279848*^9, 3.8707677765976353`*^9}, {
   3.870768009310107*^9, 3.8707680430793877`*^9}, {3.8707680951922626`*^9, 
   3.870768143314989*^9}, {3.8707681978708687`*^9, 3.870768210293726*^9}, {
   3.870768247765259*^9, 3.870768276917769*^9}, 3.870772621315982*^9, {
   3.8707737493029203`*^9, 3.870773805901636*^9}, {3.87077383750254*^9, 
   3.870773852912504*^9}, {3.870773895462397*^9, 3.870773933299727*^9}, {
   3.870774527047052*^9, 3.870774527902261*^9}, {3.870775689920691*^9, 
   3.87077569309232*^9}, {3.8707757324954023`*^9, 3.870775746448106*^9}, 
   3.870776072219645*^9, {3.870873852373369*^9, 3.870873860251302*^9}, {
   3.8708749223430233`*^9, 3.870874943430109*^9}, {3.8709505384550343`*^9, 
   3.870950558177848*^9}, {3.8726183656382303`*^9, 3.8726183839462442`*^9}, {
   3.8726213894449463`*^9, 3.8726213947541018`*^9}, {3.8726214325597353`*^9, 
   3.872621437612933*^9}, {3.8726214710962887`*^9, 3.872621514138257*^9}, {
   3.8728400800736322`*^9, 3.8728401164269876`*^9}, {3.872840181723555*^9, 
   3.872840192818182*^9}, {3.872840310641927*^9, 3.8728403220250196`*^9}, {
   3.872840566446973*^9, 3.872840601761808*^9}, {3.872840653615397*^9, 
   3.872840777735692*^9}, {3.872840822179502*^9, 3.872840824849038*^9}, {
   3.872840914526264*^9, 3.8728409188308973`*^9}, {3.872840959063868*^9, 
   3.872840965044032*^9}, {3.872841003587145*^9, 3.872841066645623*^9}, {
   3.8728410968024693`*^9, 3.8728410978256903`*^9}, {3.872841154951151*^9, 
   3.872841221463676*^9}, {3.872841254695581*^9, 3.872841255756393*^9}, {
   3.872841292776895*^9, 3.872841297521448*^9}, {3.8728423448856697`*^9, 
   3.87284236172379*^9}, {3.872967192134417*^9, 3.8729673875301313`*^9}, {
   3.87296742523855*^9, 3.8729674974169273`*^9}, 3.872967632629486*^9, {
   3.872967697959485*^9, 3.872967800566965*^9}, {3.872967840155093*^9, 
   3.872967853174652*^9}, {3.8729679234171352`*^9, 3.872967931717703*^9}, {
   3.872969956453602*^9, 3.8729699593898983`*^9}, {3.8729700052418737`*^9, 
   3.872970016927679*^9}, {3.872970134152485*^9, 3.872970135027219*^9}, 
   3.872970175423523*^9, {3.872970246979011*^9, 3.872970255115405*^9}, {
   3.872970299103969*^9, 3.8729703107315702`*^9}, {3.872970396664908*^9, 
   3.872970418464651*^9}, {3.872970475618905*^9, 3.872970484813579*^9}, 
   3.872980003239285*^9, {3.8730009906742783`*^9, 3.873001046011484*^9}, {
   3.8730012547481623`*^9, 3.8730012876636047`*^9}, {3.8731052116778393`*^9, 
   3.873105213068242*^9}, {3.8731053479844313`*^9, 3.873105368634324*^9}, {
   3.873105947332151*^9, 3.8731060173623543`*^9}, {3.873106171735879*^9, 
   3.8731061746699457`*^9}, {3.873106325239656*^9, 3.873106341713209*^9}, {
   3.873106385269545*^9, 3.873106398718857*^9}, {3.8734405066697493`*^9, 
   3.8734405099305573`*^9}, {3.8734406545055103`*^9, 
   3.8734406833247347`*^9}, {3.873440714776021*^9, 3.8734407353845377`*^9}, {
   3.8734409657199297`*^9, 3.8734409668911657`*^9}, {3.8734410809431267`*^9, 
   3.873441092024212*^9}, {3.873465029386224*^9, 3.873465036471006*^9}, {
   3.873465077984931*^9, 3.8734653274301643`*^9}, {3.873465365887484*^9, 
   3.8734653877593193`*^9}, {3.8734654287729063`*^9, 3.87346546694901*^9}, {
   3.873465576427985*^9, 3.873465596149221*^9}, {3.873465636908971*^9, 
   3.873465637813147*^9}, {3.873465735667*^9, 3.873465800710394*^9}, 
   3.873465853081258*^9, {3.873522761692725*^9, 3.873522950919857*^9}, {
   3.8740549454589567`*^9, 3.8740549706745863`*^9}, {3.874055041563981*^9, 
   3.874055103713134*^9}, {3.8740551493745832`*^9, 3.874055153991585*^9}, {
   3.874055223799679*^9, 3.874055272118866*^9}, {3.8740556403613167`*^9, 
   3.874055703281454*^9}, {3.8740557536549463`*^9, 3.87405577641636*^9}, {
   3.8740559095660353`*^9, 3.874056018172927*^9}, {3.8740560939151163`*^9, 
   3.874056096718974*^9}, {3.8740561676061563`*^9, 3.874056180846115*^9}, {
   3.8740563650102587`*^9, 3.874056366080756*^9}, {3.8740564003171597`*^9, 
   3.874056428538898*^9}, {3.874059086238446*^9, 3.874059087144265*^9}, {
   3.8740591221772346`*^9, 3.8740591226076183`*^9}, {3.874078971101264*^9, 
   3.874078971618848*^9}, {3.87407900465351*^9, 3.8740790788212*^9}, {
   3.874079149715715*^9, 3.87407915612011*^9}, {3.874079373733368*^9, 
   3.874079374713572*^9}, {3.874079427805503*^9, 3.874079428435218*^9}, {
   3.8740881905935698`*^9, 3.87408819942806*^9}, {3.874088768981206*^9, 
   3.8740887789872417`*^9}, {3.8740890851620913`*^9, 3.874089090160749*^9}, {
   3.914265155807268*^9, 3.9142652570646133`*^9}, {3.914265290753783*^9, 
   3.914265292777896*^9}, {3.914265328898855*^9, 3.914265357140836*^9}, {
   3.9142653984756603`*^9, 3.914265430081519*^9}, {3.9142664573618317`*^9, 
   3.914266478505211*^9}, {3.914266846443219*^9, 3.914266940856532*^9}, {
   3.914267143608193*^9, 3.914267333489225*^9}, {3.914267364525136*^9, 
   3.914267389331554*^9}, 3.914267478221139*^9, {3.914267522524147*^9, 
   3.914267564745232*^9}, {3.9142676230196543`*^9, 3.914267649060933*^9}, {
   3.9142677118594112`*^9, 3.914267748292696*^9}, {3.9142677783149137`*^9, 
   3.914267842205755*^9}, {3.9142679049848337`*^9, 3.914267962118929*^9}, {
   3.914268013080346*^9, 3.914268014583229*^9}, {3.9142695220772953`*^9, 
   3.914269664624626*^9}, {3.914269709877179*^9, 3.91426987899054*^9}, {
   3.914269933837929*^9, 3.914269996298996*^9}, {3.914270102315181*^9, 
   3.914270102886881*^9}, {3.914270245166636*^9, 3.9142702694806957`*^9}, {
   3.9142703086112127`*^9, 3.914270424273138*^9}, {3.914270462935031*^9, 
   3.9142704947487707`*^9}, {3.914270533452944*^9, 3.914270565562303*^9}, {
   3.914270704412533*^9, 3.9142707172763166`*^9}, {3.9142707959690742`*^9, 
   3.914270799378765*^9}, {3.914270830459688*^9, 3.9142709332866096`*^9}, {
   3.9142709910560102`*^9, 3.91427103689601*^9}, {3.914272574390356*^9, 
   3.9142725754044037`*^9}, 3.914272617686743*^9, {3.9142754506556177`*^9, 
   3.9142754787028503`*^9}, {3.914275589422962*^9, 3.914275820973651*^9}, {
   3.914282893715404*^9, 3.914282922390729*^9}, {3.914282953879128*^9, 
   3.914282962489519*^9}, {3.9143158622320423`*^9, 3.914315863555181*^9}, {
   3.914316068400744*^9, 3.9143160695894613`*^9}, {3.914316133266217*^9, 
   3.914316133726769*^9}, {3.914316463636063*^9, 3.914316464809823*^9}, {
   3.914316504680901*^9, 3.9143165073816032`*^9}, {3.9143173821774597`*^9, 
   3.914317433605134*^9}, {3.914317472693433*^9, 3.9143175118658733`*^9}, {
   3.914317747705838*^9, 3.914317748363793*^9}, {3.9143564964174337`*^9, 
   3.9143565500025578`*^9}, {3.91435660252664*^9, 3.914356620996099*^9}, {
   3.9143567334747763`*^9, 3.914356826191778*^9}, {3.914356856905685*^9, 
   3.914357078897897*^9}, {3.9143571150564547`*^9, 3.914357137344281*^9}, {
   3.914357255975518*^9, 3.914357411963551*^9}, {3.914402457172483*^9, 
   3.9144025442345*^9}, 3.9144025897388353`*^9, 3.9144026692234983`*^9, {
   3.9144027198090143`*^9, 3.914402726452466*^9}, {3.914402786971456*^9, 
   3.914402808408044*^9}, {3.9144028519248543`*^9, 3.914402907764805*^9}, {
   3.914403021301948*^9, 3.9144030688391237`*^9}, {3.9144031223690042`*^9, 
   3.9144032000760517`*^9}, {3.914404093561927*^9, 3.9144041416516647`*^9}, {
   3.9144042632421513`*^9, 3.9144043648388033`*^9}, {3.914404414304488*^9, 
   3.914404514623356*^9}, {3.914404551008812*^9, 3.9144045630687647`*^9}, {
   3.91440478040058*^9, 3.914404780974257*^9}, {3.9144048493398447`*^9, 
   3.914404855129599*^9}, {3.914406270164783*^9, 3.914406270867487*^9}, {
   3.9144166088094797`*^9, 3.914416686673079*^9}, 3.9146717826683493`*^9, 
   3.9146718384081783`*^9, {3.9146722804899*^9, 3.914672330518322*^9}, 
   3.914672390553316*^9, {3.914672433215032*^9, 3.914672460655283*^9}, {
   3.914672550134529*^9, 3.9146725835350313`*^9}, {3.9146726676985693`*^9, 
   3.9146726760844803`*^9}, {3.9146727432777348`*^9, 3.914672761780534*^9}, {
   3.914672810612804*^9, 3.914672868998213*^9}, {3.914672988142921*^9, 
   3.914673016580035*^9}, {3.914674053608891*^9, 3.914674123165406*^9}, 
   3.914674176448144*^9, 3.914674217687105*^9, 3.9146742501624107`*^9, 
   3.914674298185461*^9, 3.9146837057534657`*^9, {3.914684184578768*^9, 
   3.914684197235026*^9}, 3.914684316266657*^9, 3.91468845114566*^9, {
   3.91469291749288*^9, 3.914692948768722*^9}, {3.91469297885695*^9, 
   3.914692979520183*^9}, {3.914693024954715*^9, 3.9146930659384947`*^9}, {
   3.9146931071631804`*^9, 3.9146931244363413`*^9}, {3.914693471374783*^9, 
   3.9146934724479437`*^9}, 3.91469350329401*^9, {3.9146935608409023`*^9, 
   3.914693561855526*^9}, {3.914700850522808*^9, 3.9147008710401373`*^9}, {
   3.914921412002143*^9, 3.914921485213682*^9}, {3.914921627610972*^9, 
   3.914921646955812*^9}, {3.914921692448287*^9, 3.914921701653461*^9}, {
   3.9149218343075323`*^9, 3.91492184268083*^9}, {3.914921976229961*^9, 
   3.9149219925304747`*^9}, {3.914929825551632*^9, 3.914929827475046*^9}, {
   3.914929894230242*^9, 3.914929895332365*^9}, {3.914946911204536*^9, 
   3.914946942126381*^9}, {3.915011091758346*^9, 3.915011119364648*^9}, 
   3.915012068598772*^9, {3.915012156276054*^9, 3.915012163873035*^9}, {
   3.9150133814510193`*^9, 3.91501339275418*^9}, {3.91509525341103*^9, 
   3.9150953142030067`*^9}, 3.9150955295626698`*^9, 3.9150955729201813`*^9, 
   3.920308011592857*^9, {3.9203080784635677`*^9, 3.920308079927075*^9}, {
   3.9203081099745827`*^9, 3.9203081628811407`*^9}, {3.920308201871769*^9, 
   3.920308288441237*^9}, {3.920308335543063*^9, 3.920308350023499*^9}, 
   3.920308381868456*^9, {3.920308418860593*^9, 3.9203084259753733`*^9}, {
   3.920308522430602*^9, 3.920308578152944*^9}, {3.920308609257169*^9, 
   3.9203086356411543`*^9}, {3.9203088714278603`*^9, 3.920308900151204*^9}, {
   3.920666327971767*^9, 3.920666396027132*^9}, {3.9206722868509293`*^9, 
   3.9206722951099577`*^9}, {3.920733953347294*^9, 3.920733954760816*^9}, {
   3.9208757278728237`*^9, 3.9208757432841187`*^9}, {3.9249768425665617`*^9, 
   3.924976877389082*^9}, {3.9249769272355967`*^9, 3.924976928728672*^9}, {
   3.92497696741072*^9, 3.924977004485951*^9}, {3.924977041828747*^9, 
   3.924977090853156*^9}, 3.924977123856347*^9, {3.924977424182603*^9, 
   3.924977439141671*^9}, {3.924978752528858*^9, 3.924978756921609*^9}, {
   3.924980790070159*^9, 3.9249808374226637`*^9}, {3.924980869287595*^9, 
   3.9249809151531563`*^9}, {3.9249812396055*^9, 3.92498125482483*^9}, {
   3.9249813060859833`*^9, 3.924981366592434*^9}, {3.92498790207677*^9, 
   3.924987903255351*^9}, {3.9249882826315527`*^9, 3.924988322454913*^9}, {
   3.925031681387126*^9, 3.925031682703313*^9}, {3.925031768065568*^9, 
   3.925031768669135*^9}, {3.925221195627233*^9, 3.925221242863943*^9}, {
   3.9252212799107437`*^9, 3.925221368128006*^9}, 3.925231671631156*^9, 
   3.925232013875801*^9, {3.925232109084991*^9, 3.925232112082675*^9}, {
   3.925232154196678*^9, 3.925232172936754*^9}, 3.925232261661065*^9, {
   3.925235801992462*^9, 3.9252358061771393`*^9}, {3.9252379357385893`*^9, 
   3.925237937103942*^9}, 3.92523805894595*^9, {3.925238428431325*^9, 
   3.925238428810205*^9}, {3.925238633846615*^9, 3.9252386340849533`*^9}, {
   3.9253242954248247`*^9, 3.9253243091812162`*^9}, {3.9253249125667562`*^9, 
   3.9253249174177227`*^9}, {3.9253883029151573`*^9, 3.925388361633397*^9}, {
   3.92573787409326*^9, 3.9257378955921593`*^9}, {3.925737937532407*^9, 
   3.92573797162917*^9}, {3.9257380044217997`*^9, 3.925738104909546*^9}, {
   3.925738141209375*^9, 3.9257381475015*^9}, {3.925738181683633*^9, 
   3.925738381368799*^9}, {3.925738417657864*^9, 3.925738420185626*^9}, {
   3.925738457445159*^9, 3.9257385265740023`*^9}, {3.925738632479703*^9, 
   3.9257386370932207`*^9}, {3.925739700678445*^9, 3.9257397503773108`*^9}, {
   3.9257398042773247`*^9, 3.925739876384864*^9}, {3.92573993202197*^9, 
   3.9257399343081827`*^9}, 3.925758544333601*^9, 3.925758591475072*^9, {
   3.925758663313695*^9, 3.925758729620425*^9}, {3.925758765834888*^9, 
   3.92575876940093*^9}, {3.925758810460637*^9, 3.925758864204576*^9}, 
   3.9257590607372513`*^9, {3.925759260604203*^9, 3.925759324988309*^9}, {
   3.925759370564784*^9, 3.9257594080953407`*^9}, {3.925764304791667*^9, 
   3.925764396797187*^9}, {3.925764440597139*^9, 3.925764441518176*^9}, {
   3.925764548290312*^9, 3.9257645486842203`*^9}, 3.925764587457409*^9, {
   3.925764678791641*^9, 3.9257646798014097`*^9}, {3.925771354591949*^9, 
   3.925771383724728*^9}, {3.925771439212186*^9, 3.925771442570916*^9}, {
   3.925771472723094*^9, 3.925771508444088*^9}, {3.925771558576564*^9, 
   3.925771559401132*^9}, {3.925771595307866*^9, 3.9257716186541567`*^9}, {
   3.9258047732668324`*^9, 3.925804809116457*^9}, {3.925804863137657*^9, 
   3.9258048638011103`*^9}, {3.925804987474395*^9, 3.9258049885867567`*^9}, {
   3.925805267969228*^9, 3.925805297541972*^9}, {3.9258055220076017`*^9, 
   3.925805546723382*^9}, 3.925805604378169*^9, {3.9258057897420483`*^9, 
   3.9258057944691067`*^9}, 3.925806174511113*^9, {3.9258063258261766`*^9, 
   3.925806329469573*^9}, 3.9258063929212627`*^9, {3.925806782019237*^9, 
   3.925806808702477*^9}, 3.925806873975621*^9, {3.92580691413492*^9, 
   3.9258069413616734`*^9}, 3.92657054745123*^9, {3.926570611874902*^9, 
   3.9265707199661922`*^9}, {3.926570774292254*^9, 3.926570796968432*^9}, {
   3.926570860176889*^9, 3.92657090457189*^9}, {3.9265710140667543`*^9, 
   3.926571022030197*^9}, {3.926571231900176*^9, 3.926571274484694*^9}, {
   3.9265936344778*^9, 3.926593649902329*^9}, {3.9265936807483997`*^9, 
   3.926593751572719*^9}, {3.9265937916000032`*^9, 3.9265938012929153`*^9}, {
   3.926593874861758*^9, 3.926593876456238*^9}, {3.926594200319057*^9, 
   3.9265943758133297`*^9}, {3.926594452319765*^9, 3.926594487576808*^9}, {
   3.926594691811543*^9, 3.926594693387145*^9}, 3.926594735182782*^9, {
   3.926594856265153*^9, 3.926594856485173*^9}, 3.926595212863616*^9, {
   3.926595262321124*^9, 3.926595262990797*^9}, {3.926595419093783*^9, 
   3.9265954223995447`*^9}, {3.926595506902194*^9, 3.926595517350402*^9}, {
   3.926603558602475*^9, 3.92660355938183*^9}, {3.9266057280720177`*^9, 
   3.926605731369256*^9}, {3.92662309293126*^9, 3.926623093411335*^9}, {
   3.926623268202304*^9, 3.926623281304943*^9}, {3.926623326042347*^9, 
   3.926623346787651*^9}, 3.928150600219963*^9, {3.928161203601356*^9, 
   3.928161212158717*^9}, {3.9281612622030077`*^9, 3.928161496800447*^9}, {
   3.9281615269958553`*^9, 3.9281616201316547`*^9}, {3.928161716711504*^9, 
   3.9281617516858683`*^9}, {3.9281617845839663`*^9, 3.92816181509805*^9}, {
   3.9281618768641148`*^9, 3.928161930297029*^9}, {3.9281619734922256`*^9, 
   3.928161976721442*^9}, 3.9281620180564747`*^9, {3.928163916286075*^9, 
   3.928163934026761*^9}, {3.9281639906740847`*^9, 3.928164002293004*^9}, {
   3.928171704587236*^9, 3.928171763001526*^9}, {3.928171849741737*^9, 
   3.928171864106483*^9}, {3.928171903882348*^9, 3.928171959525733*^9}, {
   3.928172001712302*^9, 3.928172056576125*^9}, {3.92817208687007*^9, 
   3.9281720874672003`*^9}, {3.928172131245082*^9, 3.928172152431469*^9}, {
   3.9281723259818687`*^9, 3.928172358582876*^9}, {3.928172428585965*^9, 
   3.9281724489835157`*^9}, {3.928177879681262*^9, 3.928177883560561*^9}, {
   3.928177938563204*^9, 3.928177964921122*^9}, {3.928177998061205*^9, 
   3.928178007457878*^9}, {3.937479785924549*^9, 3.937479818738017*^9}, {
   3.9374798518909073`*^9, 3.937479858997301*^9}, {3.9374799450244703`*^9, 
   3.937479952426458*^9}, {3.940928302525241*^9, 3.940928310126749*^9}, 
   3.940928357193469*^9},
 CellLabel->
  "In[419]:=",ExpressionUUID->"250af4f3-9405-4f84-9452-3a2fa154942a"],

Cell[BoxData[
 TemplateBox[{
   GraphicsBox[
    GraphicsComplexBox[CompressedData["
1:eJxl2Xk8VPv/B/DByGAwxpg5M3Mcs7VSSKW9d0Xa0JUWpX1B7lWKFlIqFVJk
aVPcFqUit+K2R5bSXhJpR0jaRGhR36nfHZ9f784f5vF8nJk5cz6Pcz7n83qR
z17oPk+bxWJJ1X9+vN688WPjAuv/NvjVbGQOMheZh8xHFiALkSlkCTKNzCDL
kOXICmQlsqr9PDTj8avZyBxkLjJ+5SMLkIXIFLIEmUZmkGXIcmQFshJZBbt2
/thM/zMLmY3MQeYi85D5yAJkITKFLEGmkRlkGbIcWYGsRFZBL/sfm1n7ePxq
NjIHmYvMQ+YjC5CFyBSyBJlGZpBlyHJkBbISWQW3ft4/muuYhcxG5iBzkXnI
fGQBshCZQpYg08gMsgxZjqxAViKrwGf+j01zH7OQ2cgcZC4yD5mPLEAWIlPI
EmQamUGWIcuRFchKZBVo//c7NOPxq9nIHGQuMg+ZjyxAFiJTyBJkGplBliHL
kRXISmQV7P45n4j/MwuZjcxB5iLzkPnIAmQhMoUsQaaRGWQZshxZgaxEVkGf
n/OJtH08fjUbmYPMReYh85EFyEJkClmCTCMzyDJkObICWYmsgjs/5xPNc52F
zEbmIHORech8ZAGyEJlCliDTyAyyDFmOrEBWIqtgwc/5RLOuYSGzkTnIXGQe
Mh9ZgCxEppAlyDQygyxDliMrkJXImvlUs65jIbOROchcZB4yH1mALESmkCXI
NDKDLEOWIyuQlcgquP3zeiHj8avZyBxkLjIPmY8sQBYiU8gSZBqZQZYhy5EV
yEpkzfNFs85nIbOROchcZB4yH1mALESmkCXINDKDLEOWIyuQlcgq8P15/yja
x+NXs5E5yFxkHjIfWYAsRKaQJcg0MoMsQ5YjK5CVyKr2vPvHwg6fiqtJ3i6p
PXLYfzIDk2s+SjqlG4P+uE42PiVk/+PG+lvvOiugKsmIuZ9kAnGrHG7uGkzm
1UTfF5/WF5F12q3n2vOZAQwkhFelvzysfn9N66haCRnHsZTze1+xAua4pHw5
pjQFx2fLnebFU/DvlpHb+oz8Pb9VmM0SHVxF8p/JP96TzjZYQGvdsbPf6d/z
W+cNt54pPpL1u96ky4fSWpTQnd3cWpepyeEUfFrmER9y1BT0F5RuTK2zaM83
p2e2GBwsFMGw3ubrMrJM4dRF/hazdyQfrWYyO24aSN6fd6XaWZgkh71Lvkv5
BSSf9KqSyRxdfs8fxi6RDopm83bnMk90WAFSWN+UdNvfUAhTjUNXZgfwQWQR
u2hHL7L+H2B/p6pkFMknYRXzeVlrzduvP833DTjh7tXxlAys3t1cb3nWHAwT
L+6YXEZBa9KUi5kXSF5J4PGDjh4XQVyp+9R7+SwYB9rZLhySHwJGLzy1ZZoI
XhX69pZu04VuFdWXe4aK/tuvzv8ROfca3DXHl8CpsLCUpboiGHhxcMCkxQbg
Hql9aGSDCM6krZh+TcWBEU2lAdp9NJ/nwP3sramKJmJNfkgo7mdl728KBece
mp05LISd3aa5Hp9kAjOauh/JTRapx2XzRKaRC9knqryu1JP8xL6Z0nP9cVG7
cy8k90w6Zw53486wVt1nICfnUWiQ/u95h72n8cCk90K40iu0dc9IERismhPZ
v5oH/p4Kk/xkkscsApvuVvuJ2i08kDM+qf38ZeA0IpilfCcE6y7eQwQTzODJ
KuvU2o8i8J8VEZDM5cOimqeVa5Saz/PhcqHR4bIWYs3vmVR40/ZeMw1zY3MD
N8YJYcMYk2OlRebQIPiuqNwrgvsdh3qkBglg3uWv2psfkDw4y+/RlFcnRe0e
WDnfbpNACEknLLW62ivgssnmcFH/3/NbZIXuKO9LcrCYG/dn4WgRPNUe1Tey
UgjVNue/2G0i+TJPtrJ2yV+ids/5UJzuuU5z/kpYrc0E5qrH8cXKh/4m48UQ
NtzUslhBgWOZx4kPaTpQpj/oZZdkCv709j63M1AbetzxOb5aLIaElhUFAFoQ
vi0huDRBDOc3Rt+sNWRB3/zYcL1LmuOxILjBib1fpTHJc8sdQg/8PUIP5r11
7eC6mgJOev/35y91gAmVZlbmemLoOdpVMMZfFxxLH7g93iIGr5ez+pZL2HDh
QHjefAXJo+UT/IcN3U3c1GFynlRI8hnv9NBhzTHEn/x5f9fFC2F0UH2L9IoU
6OrLDXnnRZAy68ofXA8J6LvsNkguJ/m7pLx+7r6ronYfW7LAs2UKBcVPg/5O
pA2h9PTgkmsNFLy1m/MmfL8+fGvjuyVHiMFg/bj+gd04EF9mrXoZSvIy901d
gh2b5MVw7UO6IVHEjrEWYUvniyDD8NGz+hySb0+8Wk+XXTKF/lnnPKZFkz4A
PKmYL+tE7V7qZp3W1oOCGf22PlofZQK6s6/9qfVAPW8adFj0tcoIEgN97HTX
iCHucTB7ySAu9HLfylR4kvz+fK3xyNq3xJtPbgp4s47kWYcGL4MpxiIILTZc
YtLDEuL80kf6D9IcnwHr1oHRnNMUXL96ctxHsSncb1w+32+ZGPrdfplzphsP
dl1RDp3agzx3ekf71gjvE98el7mpOITkZUFwuta2E0LItm8aPPsOyfMOuy+/
2+5LwcBVg/wLP5L+45bdicKlMRRcGloRcXSsGYyLLLWh/cQwo8S+gO7Ph4zH
9YUDskkfceh8Sp/sAJLHz+cOFbCLRBBdO3FJm0IOHUxcznAPkz6l5W/zRn6J
qN22Nid95qmvBz1d2SCtGHM4rpo38usUMXSKW5Pq6CpQX9cB1uzNpO/Q+6Mc
Xs0lef+KZ5CjbL0Iqg/1uX99LOkjFh3nrjyqkoFdQr3esn2a4ylgVGjuO1M+
BT5z3BJ860SQW+zb08JJDPGnv4Ql+QrhYjDr9JHJpE+JjB3O9vQgfcLSup0G
U3uq5+NbM8Qbw5QQa3Zf68YCzfcr4V+q97MnHcVgubct7UgsBa+j9uQFKzT7
VXD1z45FEmfSD22sPvJP2L/EI6bb7qzpSPoSdln2mrGJxH5OXVozTEm/0ynE
eJdwMOk33s5svv7uIwUPO3CHJtyQwNM5ynGbGNJ3ZPM7Te16kIK9PjzXsbYW
MKjq3aDtb0kfNCBNaXiZouD0X2aLORWWYB4KFx6lkH4oz2Pi7tUi0g9p8mvY
Aw8mq5sSXjj5ON+JocHtjxCXZTtY0LpzXaF1sxSk3/vwYyltMHqbPDzSSwq1
6R9K03bogMBhe1V5PA0Tm3WdZ2xhw7nePDftz1LIWjGp/2fjDjC7V+TZbjOl
wG9L654Yowd3T99c6RlP+oG8oZUGnVtJf5J1rXlHkxdxc8oYn8rtNMjeD/sy
Klz9/H3NjrjfJoUPmY1WC3QNIKvfxUNFc6RQuPCAV9QGQ3gl9Cz02076hiFF
Ret0v5I+JmFF32EpM4lTN3H21SXRUL/v1SuHYC70XpQ4MFWLhnDvqJeVX4yg
wENRNtNbPU9ad6vZHGoCHRtSP65MIv3F9OB++yu+k35nu87NcSPmEmcVfzr3
NoWG/af1Es378sB72QiTv3RpyH9Vm+7wiQcSOn52/QIpVNFFBZ5nTcH+qfB5
dArpQwIrOvY5q0Oc/aJXdK036Y88dimNG/bTIF09/hjfng/f7qznddGn4crZ
yfWbm9T3t95L/gx/KSxuntZF/18zYFc/yN+1n/Qr+5c+fh6lRzyM87wt2I/0
URmZcza+P0SD39z8iWY9BDA+VxFWzFXnoJiSZ63vBPDpTsXyLPU68MbZap+n
x81htvNx/sFDpK+x9Uk85WpI/C1ihVeLP+m39k6Oy35zVH3dmuo/EXYVwvK2
19MX8GiwyZ+kH6JeJ7nuc+bUBkpBEXSw97MMERQypfeOHSX9j/6YjO9aJsQu
y8KtJiwmfZkNt35PXSYNV213fZaqKKhJmzDsnRkN1a8FbwS16rznlFvTtEz9
/sMxz4yOiCHdvXPMxCYLmHLcYldnCy0YMvFYrmMM6bfqajvnDG0i/V/Cir0X
BnsS+6XuTsvOJH3UteVrcvfxibuMnf8gJoj0d3n53+5u/2wB+4U6S8KNdCH3
mvLJ8BaL9ut/Wcv5mOqTNGReG8+VW0pgqmNgyywRDVuPHIsqrJQAbLWa8TRY
CoFR+voLDkqh7q7bgXMnSf8VbT1+m62Q2HbjxIjU5aQv1NHbuDdRPS+E+fd4
HfmNA7Ezsy3D2zTH58A9D/73ylM0tJl3HaqS0BBY09umQP3amPK1IOopDebL
PWekhqqP2/XOyIZ9FpCd7mWZd4r0bUtaCzzSxcR2jt2jtoWQfjLs+V13jw4M
XHVttO3+ngvmZTlTwnRIH7b45d35VefUz/U9K3KU5gysbd1rRzE0zI78eGnW
QwbiOIu/jg2TgktQQEFKivp5bBIbd+0c6feWPko/IbIgnnroavHcVaQP7SWO
eVJmyEC4zMiqZwAP+tm8aB6oT3JiSOYru5fqdcgE95vPjTky0J0QEjdTTsOz
V4sPKP1kEPPZsPHBWin4rKN8+t6Swb2ixhWlOaRPnAwd2wJlxI9PTQwzW0P6
V86IjGqlKQMhPrWy+AV8UDnWfL1gTPq+Tt730j/k07Dp2ZfxEbpyuPmw7W2K
ioZhk/Ya0L5yWOLaxc5lvRQ+3xpxKfOGHJwzmgfX5pP+slWqvHFZSXw4ys3z
4DrS98qt7+UPEDLwiNN3TO+5Alg747ClnoD0izr+C7/rFKnXWVOnhLVpK6DP
npoLDzrTkPvELZLyVq/Hb0xbmbFRCjDTKc7+ugK8rY2svl0hfenbOLdck87E
QZ+2TpBvIP2yrX55tELKQETW+9uC6UL4culDgVRM+szqM0HdLdTPp3t+2/L/
+vH/3uSF9kZW6vMf9DBHNE8J0rW+/doipXDcmDl/6aoSDupsmU3/v352Z+d+
4927EUePeTE8IoL02QdDRlOPLBkIqt4n76FeN1Tkhp+L7U763F5Lum19GkX6
blftrjln32vuDxZ0v29g9N2C9K3C1V4dfFQMdJ3FbQ11l4Bv/8PlJxWkf5Xy
dAqvd2Ggyur8KC0XGhwfPrs3sDPpYyMfJiRwujNQ/tZpRLazej35aVnAbivS
zzrsqdkks2PU4x+TNkYug7PMP59KbEhfaxPemmTem4F5GeGrihk5jOMERb60
J/3tSZ8h8XV9GYif3qrjTyuAWttFVO5A+lynhcmy5IEMLPu828pCogSjDSs9
lpbQ0N+6p2GfL0rIPaK7NG0A6Xs9/QSek4eQvtd5Bft5eAkZv/8BO6oEXg==

     "], {{{
        EdgeForm[], 
        LABColor[
        0.2711582030147396, 0.14169846589452695`, -0.40819586146512543`], 
        GraphicsGroupBox[{
          PolygonBox[CompressedData["
1:eJxNks1PwkAQxVmUj8aLgQKVxANpaWkbT9Ly4RkoeDEeBD36B+j/f/NN9mfC
4WVm3+zMvJnd2ffv+0+71Wq9CTeC+UP8sZAJE7AQImEk3AohdzpwdqcLl8LN
hQehT675hTDl3CNvLRyFDfZLOAmN8Al3EC5w5tfCnnv/edlV/4y6C3JW5B3h
GzTk6AqZe4i+AL7t/Lnj/EwpPRKdz7Iz2US2Yt6EGjG9N/RYEoupsUJjnz4B
eQlaYs4D9j1i10PeacC9ObE9GnbMEZLXQW+XHMt17D6if5d36FEvRIfVPLO3
QEml7J3sC++4pV/FfDlcAexeyR4mV2+SMX9Fj5rciLsFOzFuQL+x87Vzdlqj
tcI/UHPF267xU+IVMy3R+Iq+DT3X+CfiH2jb0aem1hne4oXzf/XZeZhfykbO
1390HuZPidv/sz99QbPVe3KeS7EN8YXzNnZ+77bLe+pt0WrclJ39Ab1xKhg=

           "]], 
          
          PolygonBox[{{278, 59, 75, 280}, {289, 87, 86, 331}, {283, 74, 90, 
           298}, {291, 88, 87, 292}, {282, 75, 74, 283}, {299, 90, 89, 301}, {
           272, 43, 59, 274}, {261, 26, 43, 265}, {294, 89, 88, 296}, {256, 9,
            26, 258}}]}]}, {
        EdgeForm[], 
        LABColor[
        0.6838727552024791, 0.3562699162371963, 0.42471329018770115`], 
        GraphicsGroupBox[{
          PolygonBox[CompressedData["
1:eJxNlTlPVVEUhe95KgkPVEAEFYghSmOg0MKYCDYWFoqJtkpjo5X+MBBFZlTm
eR4fyCzzKAgIAgqunfMRKVbWuXs6e7r3pr969/xtKAiCEuGM0CvUCD3CgrAn
LApjQrswKowLHcjsPCF0CtP4TYFNZLPCjjAnfOcOk88Lg8jNvluYRPcT2010
G8imkW2hN9mycCCskGuE3DfwncTWfGbQDXG/2f8WltBtk6/lNMD5SDgWfgi3
XBC8EKeI/4hXhUPhr7AWeJnZryOLkl2aOCxOFB7onCxOELJ1jhPfFvJ0fijO
Fd7o/Mz5uCvUZnn0k6PlvUsdlucvZOvkOIFdH3Uf0KN9al1krtEafL64xfk5
ruO7jf8WseeY3w55mP4med6gjlwhBzwNfJ2ZPGcJZ+mD9SNaSNH5HP3IOuVr
Ptn0wnpyX5wqjgm8j7E9xwoZzt91HdsnwkshpOewOECfQ35p+KWCLGThU7Hv
Md874hzn490VX3E+fpLzsbK5L54abLa2Q8P01/o9wl5NSVdoe+h8j8fZlX30
J/u3j98es90F88zBfMbYuVV2bY0d+Yav5ZRHvSnUcs35fbJ5PXK+7lR63SqU
2w4Qc5R4PbIrEHc7/3yI3vI/Ys8eS/danM48M4mbpL2qFF8WXxWqdE62M/PI
IPZX4b1QHfjvhn13LsiuVHxeXCf+KNSi6+Xche8Xnj+gt7PtvPklhHxd8SFf
Uxs9amEuVnecdGXii+JicWPgv4MnOdnM6oUiYhZyj93XEPhvl/kkyr9CfCnk
863Dp4l4jeRbQM7V3GGyCPsyTI4V5NZHPVZzPzFNNkS8QepZYWamm8E2wt1D
2LRScx36evznsTEs4PeJ2oqps5YZ1FC/5W7fxTlitHF/OzU0E6eVu9uwa8Bv
gPv7sR1mJrEh36sYcZh5RIX8XkzTh3LiVtCDYuIWEdNy76avXfQgwj0N6Ovx
HUK/4Xx9P5z/p9m72UmMburdc/6OXfGx83GOxIvO92jB+fdyDf8SYpcis//A
OjXP0oMeYtsdlfSviv2wPcmnr/bOnfx7jTtAFbJS6iujL23Es3kvMwPr8RKy
eu5vwKcl+P/+lxGrmbhN3FFJ3BHsLN6w8zscoW/Ws8/Myf45to+T1NdFvh3Y
mGyKHvwDZMNwcg==
           "]], 
          PolygonBox[CompressedData["
1:eJwtkTsvRFEYRb9zMiRmLmY8hhkRGZl4xFyJEJF4tBoUWjQaKn6H3+L9fv0A
HR0dHR0dHdaXfYuVWffMPefsb9/a5u7qTjSzOuQgH8z6+U0hcYd1fAl68XKQ
z0EHXgzyBhTwWdgw7ZnHe2ABX4EKvgjb+Bbs4QNB/y3DIP4IB/ghvOAFwl3g
l9CGN8O5aS3Bf3nnzLSW57nK81p2v2f3M/1szzSBB0hMM+bwJujzvRDxBoxB
CuPwDaemO/7wYRiCERgN6si78hlL+HTWl2eY8fnJdIffQxVvjZrlCop4e5Rf
e5/4FHsmswye5QH2TZ084c9B3RzBG/4Ox/gJfOGlqLNuoAuvBXXtndezmdJs
Bp+lm3duTRkreGfUXl8rR31T/7beUQv+GXSXd/KDvwZl8Qwf+D8rcTYP
           "]], 
          
          PolygonBox[{{297, 296, 291, 104, 333}, {306, 91, 298, 307, 
           308}}]}]}, {
        EdgeForm[], 
        LABColor[
        0.7621592716370384, 0.23230650014869395`, 0.4953912378725824], 
        GraphicsGroupBox[{
          PolygonBox[CompressedData["
1:eJwtk9tLVFEUxvc+EzWMcynHUYKYyXmJQOZY1IsvzvTQQ3QZgwhBnKkgyKj+
m4LpNt5GgyAIhCAIgqAgKEFQIUghsEBQQaggSH+b9T18/L519mXtvdY+/Tcf
XL0fOecuoAQ64p2rwDT8hFr4R7CHSXNhHJbgIDqOPjM2BT/AGFY1tkb8FC5D
x5oX4CF+Gz3Hb8Bevs/j8/AAcQbv4Vf0GP8RTqMn+DZcCjF+EXazpoPPwayz
M+Wc7VF09m1Fa794G89q7BXxM/gynFG5WvAHmsWvw1Rk9/qPT0eW92Bk62Pl
+8bYDFyFl9Ad/El4D93F34Kn0Di+DG+jCfyot9rltM8hxUm4hybxv+GCavUa
jmn/y+rPsM7xh7gNt2BTeUP+bGRn6wq1Vy868HBkd8zAis4zAN8r7zuYUL9C
34bCvtgbsK68V9CIel1X3JQv674l+M9bf//Cn6r5d2/vo6Tzp3WflN5PqG+I
z3rLEcOj3nL0wQKq4Y/BouaEubve3ucOvI4a+PMwr/kF3SPs01CfQj1PeLtb
GLsGL+r850Je1aEA36rOb7zdO+QN+55RzU/re6wa1fQfVBXX5ZPqdQZuenvD
v+A+5MFYoA==
           "]], 
          PolygonBox[CompressedData["
1:eJwtk99L01EYh885E6PlXGur+Qu1i/AmahfSzFkhhXoRmAOJICoMggrq76h/
QFgty2k5CAIhEIQgCLoQLBA0CDIQVAgyCFIIsufDey4eeM7Z+b6/ztnxiYfl
B8E5V4QGaGGRhzZohw/euWn2a7CCj8Mt/CZcxRfgOf4C3uNfYAafhQ38NTzD
p+AtvgdzeB0SxN9m/RJ/Bb/xSajgT6CKX4N7+F24jqegGy9AM97j7TedOYXP
e8ulmhbxQ8HqUf1NeDpYPtV3GH/nrXb1uIT/iWt9v6vaoOqshzf4Zoyv9Zbq
CRZLOZrxf3FeirGPf/aWW79/xRuDrXUmiSfYSzvr6QBegCvOZtyP5+CCeoOM
t57V+yBk8Y/eZqWZHSTeadZjzmIoVoe3s9rrVH7oxFO6bzwPo85yKNcJb3er
vVY8G+y+dD85PBPMNcMjeNJbbYqp2LfhfryPO3hZ9cAwjMAyPI33+wm/BBeh
BAOwGuetM2vxG337CB7DyfgelKMXPw/n4AwUI/I+OKu3GfMpZh0/Guztqadj
wXKWYgzFqsR56psa/stbvzr/F/8W37PireM/4/vXm9jBu+BG/H9olkNxntq7
jH/39l40vx/4fwksZBM=
           "]], 
          
          PolygonBox[{{313, 312, 306, 107, 352}, {334, 105, 333, 337, 338}, {
           406, 169, 537, 535, 536}, {322, 94, 305, 323, 324}}]}]}, {
        EdgeForm[], 
        LABColor[
        0.8391213184963244, 0.11440740183580285`, 0.5400773240127859], 
        GraphicsGroupBox[{
          PolygonBox[CompressedData["
1:eJwtkDtPAkEUhWfYgoqHsTHBkCwNJexYGI3RCCsV1S49uFYq7oLGxBgbY23r
j+BX+t3MKU6+uTP3dSatmqJuOefGKEGX3rl7OIUlnKEC5cS1xT7GDy6+fxG/
wDcfa6x2AldwrpwlcQMXPvYr9bbX/S8M8AyN9BY0287WK0cX5G3hOTxh6QPn
Px9zctW/ElfwEfZhio5QW3Hi4zyb++2jD/NjNU/afw27KOPcgT35uYM/+odP
eKwcy33Xbs/yMtc+mXwE1VufGzjUP57CD+2xgwP5Mn9B+2fiSF6u9edXcKO5
9je36mP9Us20mn/o3yOV
           "]], 
          PolygonBox[CompressedData["
1:eJwt0k1LlFEYxvHnmJAbSQh3IvoJxEUIEr3ILAzEYEZLIxeOohTpSOIm3Ig7
/QBGoShGkSRGoihGYSQYupioxUQujFoouTByoejC/8W5Fj+453nOeeZ+q87m
0v1FSZLUoxh3QpK04i7asIh3WMN7PECWc514SFyCauIyXCSewiSe4Tnm8QZL
WEYdHnG2D9eIn2LCd3R3Dq/xEq/Qix604x5mMO0zc/7mknNc9B3dXcBbZJBG
I27hIz5gC9tYxQrW8Qkb+Ixv+I4BdCWx5sfENSHWrt9XiM9wimOcoBwNvKvF
ZeLraCHO4AZxB+6jGbdDfKZ3+o+b7pl6N4sX+IJN90i9qkIqid+8RDwYYi/V
06EQc1JuaVQS/8Ohc1SupSHmppmVuOZ190S9OcJ/39Hdfn1fPUC3atMz7ubQ
RHyAv9jDvs90eWaaXVb98k5pt4pZtgtaOISiOKMF78i8e9LsmWU883b3rMMz
1CzHMI4/+I1d/HLPZr0jM57xlmeq2e7gJwr44ZlpdspJuV11P1VjKsSdX/OO
aFdGQqxd70dd8557duSd0e7k8dU57bpHB36Wdw7KpSLEWWlnyp1TwTWptifu
t3IaJj4HApaAqA==
           "]], 
          
          PolygonBox[{{513, 512, 406, 170, 519}, {344, 343, 326, 111, 369}, {
           351, 97, 314, 353, 354}, {363, 108, 352, 365, 366}}]}]}, {
        EdgeForm[], 
        LABColor[
        0.9059118659339659, 0.043080309327252084`, 0.3851542914500473], 
        GraphicsGroupBox[{
          
          PolygonBox[{{271, 85, 288}, {405, 115, 403}, {404, 114, 401}, {402, 
           113, 399}, {369, 112, 344}, {384, 100, 375}, {354, 113, 351}, {390,
            101, 382}, {392, 102, 389}, {321, 100, 320}, {400, 112, 391}, {
           362, 114, 361}, {344, 112, 342}, {101, 102, 85}, {370, 115, 368}, {
           383, 115, 405}, {320, 100, 319}}], 
          PolygonBox[CompressedData["
1:eJwt0ssrhGEUx/H31Yidv8G/YWNlwYbcFoSa3GncLdzCYON+WRARERERjYiI
KGJBLEYsiIWJBbEgyveY3+LTPPO+7znPec5zYr0Vqb4Ix3Hi4EGC6zgF/GYg
hnU72uBHBxrRgCY0oxY1qEM9hu0/sdUYYV2OMvhQgVzkIBkpSEcaEpFkeyMf
RShGNrIUY7GDbjh3FYZYx9v3Trhmq71F9duzVtb9bvjbSgxoz2TtaXvn6b3l
LGXdiULl61JNVls3elCi/f/PyDrTDee2HF7VXKSarfZDHGAP++hDr3pqvX3A
PV7wil3sYAvbsqUch8phuc5wjlOcYBRj+MYXPFxqJJZYL2IeC9hEAOvYwBQm
MY4JRBDjIgrR+OXZj3Ja7jWsYhkrmgm/ZqJRM1CnOy/XjDRpRmxWZjCtmqw2
q9GjPW3vFeUOqNYnPKpH1qsQnvGBT515VGews9zhFkHcSFA5LJfNoE8zZrN2
iQvFWOw1rvTM3r3jTT341Z4fevauHq7rznZ1J3Y3RzhWT623s5jTHcyrh2u6
8xedKaSYI9VwrZhZ9cx69wd5XorM
           "]], 
          
          PolygonBox[{{375, 100, 321, 376, 377}, {377, 376, 368, 115, 383}, {
           391, 112, 369, 397, 398}}]}]}, {
        EdgeForm[], 
        LABColor[
        0.9752975074227263, -0.03101814111372725, 0.2242118466260119], 
        GraphicsGroupBox[{
          PolygonBox[CompressedData["
1:eJwtUktHRWEU/fZJ9Df6NdEoaRYNIhqkOzndW53u+1X30e126z6IiIhLRERE
RLMm0SSaRJNoEk0iWttag2V953vsvdbaZ3o5Nb8ehRBmgAkgDxwABaBlIWyC
Z8H7xr06OA1ksY6dgRzWid8J3G97HXzH4C1wwxnYAyrAMVAFuurj/d5wrwd+
Np77vaPAvRJwCPT1zs+3gab3BcZ40wKfgYfgEbDrWsUZrdNATfp2At+kjOs1
8JKx7qLqJerRCfTo/k7lZ2TUndf5H74H4G9jr6F6e78N6Z6KqC2KmEdDPvws
lucb5XhpfDuQ9qbuNpSp38+AV406V4z5el2f2YP03YJfjPk9govKsiRPHXnI
yl9O50XNp6w5uLYvzeZdOdelL1GWnuOCUcOc6zdmXhXXNYuBcvF5Tkas9av/
q6veH8a+r8b8appfxai35P7kp6MZtuXj3JjXidcweuiBn4z17z0PYwZdcU9e
f4y6PsFXxpoX4DtjVtfGefWlqSB9Oektq1asufrZP8lddng=
           "]], 
          PolygonBox[CompressedData["
1:eJwl0E1HhFEchvHzH9P3qK8zq6RdtBiiRZpNNb1NM9VU09vM1EwvQ0RERERE
RESLoU20iTbRJtpEmxi6bvfiMr95znnOc84ZyBeGJjMppX7KUoY/HX6PqQ9/
RUqH+IC+8V947Ih6+CM81qZP/BZ2i97xT3iu1vjFLVrFVa2Jn2gf79EzvqMm
btA9fgiP6dkj7tAW3qQuvqI63qVrvETTeIbW8Rnt4G06D39T356iMr4Iv6s5
l7gYHtMaFbwWXqtINTxGC3iRCjhHs3iOhvEIzSfPGccv4bvQGV9xg5bxip7p
bGHrTtr4JLxXnfEUb1Al+Z2m5lI5+VkdT4T3UtKZtTfdQfKcKh4M7017GtXZ
wnM1p4RvwnetO7zF/zi2Spo=
           "]]}]}}, {{}, 
       TagBox[
        TooltipBox[{
          Directive[
           GrayLevel[0], 
           Opacity[0.5], 
           CapForm["Butt"]], 
          
          LineBox[{392, 389, 390, 382, 384, 375, 377, 383, 405, 403, 404, 401,
            402, 399, 400, 391, 398, 386, 388, 379, 381, 372, 374, 364, 367, 
           357, 360, 347, 350, 336, 340, 330, 396}], 
          
          LineBox[{458, 409, 415, 412, 421, 418, 427, 424, 433, 430, 439, 436,
            445, 442, 451, 448, 461, 454, 469, 466, 477, 474, 485, 482, 493, 
           490, 501, 498, 509, 506, 517, 514, 520}]}, "8"], 
        Annotation[#, 8, "Tooltip"]& ], 
       TagBox[
        TooltipBox[{
          Directive[
           GrayLevel[0], 
           Opacity[0.5], 
           CapForm["Butt"]], 
          
          LineBox[{288, 271, 325, 319, 320, 321, 376, 368, 370, 361, 362, 351,
            354, 342, 344, 369, 397, 385, 387, 378, 380, 371, 373, 363, 366, 
           356, 359, 346, 349, 335, 339, 329, 395}], 
          
          LineBox[{519, 513, 516, 505, 508, 497, 500, 489, 492, 481, 484, 473,
            476, 465, 468, 453, 460, 447, 450, 441, 444, 435, 438, 429, 432, 
           423, 426, 417, 420, 411, 414, 408, 457}]}, "6"], 
        Annotation[#, 6, "Tooltip"]& ], 
       TagBox[
        TooltipBox[{
          Directive[
           GrayLevel[0], 
           Opacity[0.5], 
           CapForm["Butt"]], 
          
          LineBox[{259, 263, 264, 269, 270, 275, 277, 284, 286, 309, 303, 304,
            314, 353, 341, 343, 326, 332, 322, 324, 316, 318, 311, 313, 352, 
           365, 355, 358, 345, 348, 334, 338, 328, 394}], 
          
          LineBox[{456, 407, 413, 410, 419, 416, 425, 422, 431, 428, 437, 434,
            443, 440, 449, 446, 459, 452, 467, 464, 475, 472, 483, 480, 491, 
           488, 499, 496, 507, 504, 515, 512, 406, 536, 539}]}, "4"], 
        Annotation[#, 4, "Tooltip"]& ], 
       TagBox[
        TooltipBox[{
          Directive[
           GrayLevel[0], 
           Opacity[0.5], 
           CapForm["Butt"]], 
          
          LineBox[{257, 260, 262, 266, 268, 273, 276, 279, 281, 293, 287, 290,
            305, 323, 315, 317, 310, 312, 306, 308, 300, 302, 295, 297, 333, 
           337, 327, 393}], 
          
          LineBox[{521, 455, 463, 462, 471, 470, 479, 478, 487, 486, 495, 494,
            503, 502, 511, 510, 522, 518, 524, 523, 526, 525, 528, 527, 530, 
           529, 532, 531, 534, 533, 537, 535, 538}]}, "2"], 
        Annotation[#, 2, "Tooltip"]& ], 
       TagBox[
        TooltipBox[{
          Directive[
           GrayLevel[0], 
           Opacity[0.5], 
           CapForm["Butt"]], 
          
          LineBox[{256, 258, 261, 265, 267, 272, 274, 278, 280, 285, 282, 283,
            298, 307, 299, 301, 294, 296, 291, 292, 289, 331}]}, "0"], 
        Annotation[#, 0, "Tooltip"]& ], {}, {}}}], {
    DisplayFunction -> Identity, AspectRatio -> 1, 
     AxesOrigin -> {Automatic, Automatic}, DisplayFunction :> Identity, Frame -> 
     True, FrameLabel -> {{
        FormBox[
         StyleBox[
         "\"\\!\\(\\*SubscriptBox[\\(P\\), \\(2\\)]\\) burst \
(\\!\\(\\*SubscriptBox[\\(b\\), \\(22\\)]\\))\"", 20, StripOnInput -> False], 
         TraditionalForm], None}, {
        FormBox[
         StyleBox[
         "\"log(\\!\\(\\*SubscriptBox[\\(B\\), \\(1\\)]\\) input)\"", 20, 
          StripOnInput -> False], TraditionalForm], None}}, 
     FrameTicks -> {{Automatic, Automatic}, {Automatic, Automatic}}, 
     GridLines -> {None, None}, GridLinesStyle -> Directive[
       GrayLevel[0.5, 0.4]], 
     LabelStyle -> {FontFamily -> "Arial", FontSize -> 22, 
       GrayLevel[0]}, 
     Method -> {
      "DefaultBoundaryStyle" -> Automatic, 
       "DefaultGraphicsInteraction" -> {
        "Version" -> 1.2, "TrackMousePosition" -> {True, False}, 
         "Effects" -> {
          "Highlight" -> {"ratio" -> 2}, "HighlightPoint" -> {"ratio" -> 2}, 
           "Droplines" -> {
            "freeformCursorMode" -> True, 
             "placement" -> {"x" -> "All", "y" -> "None"}}}}, 
       "GridLinesInFront" -> True}, PlotLabel -> 
     FormBox["\"C: Log(\\!\\(\\*SubscriptBox[\\(P\\), \\(2\\)]\\)) \
\\!\\(\\*SubscriptBox[\\(k\\), \\(22\\)]\\)=\\!\\(\\*SuperscriptBox[\\(10\\), \
\\(-10\\)]\\)\"", TraditionalForm], PlotRange -> {{4., 9.}, {2., 10.}}, 
     PlotRangeClipping -> True, PlotRangePadding -> {{
        Scaled[0.02], 
        Scaled[0.02]}, {
        Scaled[0.02], 
        Scaled[0.02]}}, Ticks -> {Automatic, Automatic}}], 
   FormBox[
    FormBox[
     TemplateBox[{
       FormBox[
        StyleBox[
         StyleBox[
          PaneBox[
           GraphicsBox[{
             
             RasterBox[{{{0.20005000000000028`, 0.23004499999999994`, 
              0.49999999999999994`}}, {{0.9367037093143369, 
              0.5474173089130058, 0.3586258060787592}}, {{0.9646769515314865, 
              0.6688992093129252, 0.3755268475584287}}, {{0.9875990256104571, 
              0.784381741501317, 0.411876215045131}}, {{1., 
              0.8778243004407208, 0.6029461600333477}}, {{0.999999999999999, 
              0.9759999999999994, 0.7999999999999996}}}, {{
                Rational[-15, 2], 
                Rational[-225, 2]}, {
                Rational[15, 2], 
                Rational[225, 2]}}], {Antialiasing -> False, 
              AbsoluteThickness[0.1], 
              Directive[
               Opacity[0.3], 
               GrayLevel[0]], 
              LineBox[
               NCache[{{
                  Rational[15, 2], 
                  Rational[-225, 2]}, {
                  Rational[-15, 2], 
                  Rational[-225, 2]}, {
                  Rational[-15, 2], 
                  Rational[225, 2]}, {
                  Rational[15, 2], 
                  Rational[225, 2]}, {
                  Rational[15, 2], 
                  Rational[-225, 2]}}, {{7.5, -112.5}, {-7.5, -112.5}, {-7.5, 
                112.5}, {7.5, 112.5}, {7.5, -112.5}}]]}, {
              CapForm[None], {{
                Directive[
                 GrayLevel[0], 
                 Opacity[0.5], 
                 CapForm["Butt"]], 
                CapForm["Butt"], 
                LineBox[
                 NCache[{{
                    Rational[-15, 2], -75.}, {
                    Rational[15, 2], -75.}}, {{-7.5, -75.}, {7.5, -75.}}]]}, {
                Directive[
                 GrayLevel[0], 
                 Opacity[0.5], 
                 CapForm["Butt"]], 
                CapForm["Butt"], 
                LineBox[
                 NCache[{{
                    Rational[-15, 2], -37.50000000000001}, {
                    Rational[
                    15, 2], -37.50000000000001}}, {{-7.5, \
-37.50000000000001}, {7.5, -37.50000000000001}}]]}, {
                Directive[
                 GrayLevel[0], 
                 Opacity[0.5], 
                 CapForm["Butt"]], 
                CapForm["Butt"], 
                LineBox[
                 NCache[{{
                    Rational[-15, 2], -1.4210854715202004`*^-14}, {
                    Rational[
                    15, 2], -1.4210854715202004`*^-14}}, {{-7.5, \
-1.4210854715202004`*^-14}, {7.5, -1.4210854715202004`*^-14}}]]}, {
                Directive[
                 GrayLevel[0], 
                 Opacity[0.5], 
                 CapForm["Butt"]], 
                CapForm["Butt"], 
                LineBox[
                 NCache[{{
                    Rational[-15, 2], 37.49999999999999}, {
                    Rational[15, 2], 37.49999999999999}}, {{-7.5, 
                  37.49999999999999}, {7.5, 37.49999999999999}}]]}, {
                Directive[
                 GrayLevel[0], 
                 Opacity[0.5], 
                 CapForm["Butt"]], 
                CapForm["Butt"], 
                LineBox[
                 NCache[{{
                    Rational[-15, 2], 74.99999999999999}, {
                    Rational[15, 2], 74.99999999999999}}, {{-7.5, 
                  74.99999999999999}, {7.5, 74.99999999999999}}]]}}}, 
             StyleBox[{Antialiasing -> False, 
               StyleBox[
                StyleBox[{{
                   StyleBox[
                    LineBox[{{{7.5, -75.00000000000001}, 
                    Offset[{4., 0}, {7.5, -75.00000000000001}]}, {{
                    7.5, -37.500000000000014`}, 
                    Offset[{4., 0}, {7.5, -37.500000000000014`}]}, {{
                    7.5, -1.4019100709835607`*^-14}, 
                    Offset[{4., 0}, {7.5, -1.4019100709835607`*^-14}]}, {{7.5,
                     37.49999999999999}, 
                    Offset[{4., 0}, {7.5, 37.49999999999999}]}, {{7.5, 
                    74.99999999999999}, 
                    Offset[{4., 0}, {7.5, 74.99999999999999}]}}], {
                    Directive[
                    AbsoluteThickness[0.5], 
                    GrayLevel[0.4]]}, StripOnInput -> False]}, 
                  StyleBox[
                   StyleBox[{{
                    StyleBox[{
                    InsetBox[
                    FormBox["0", TraditionalForm], 
                    Offset[{7., 0.}, {7.5, -75.00000000000001}], 
                    ImageScaled[{0, 0.5}], Automatic, {1, 0}], 
                    InsetBox[
                    FormBox["2", TraditionalForm], 
                    Offset[{7., 0.}, {7.5, -37.500000000000014`}], 
                    ImageScaled[{0, 0.5}], Automatic, {1, 0}], 
                    InsetBox[
                    FormBox["4", TraditionalForm], 
                    Offset[{7., 0.}, {7.5, -1.4019100709835607`*^-14}], 
                    ImageScaled[{0, 0.5}], Automatic, {1, 0}], 
                    InsetBox[
                    FormBox["6", TraditionalForm], 
                    Offset[{7., 0.}, {7.5, 37.49999999999999}], 
                    ImageScaled[{0, 0.5}], Automatic, {1, 0}], 
                    InsetBox[
                    FormBox["8", TraditionalForm], 
                    Offset[{7., 0.}, {7.5, 74.99999999999999}], 
                    ImageScaled[{0, 0.5}], Automatic, {1, 0}]}, {
                    Directive[
                    AbsoluteThickness[0.5], 
                    GrayLevel[0.4]], {
                    Directive[
                    Opacity[1], FontFamily -> "Arial", FontSize -> 22, 
                    GrayLevel[0]]}}, StripOnInput -> False]}, {}}, {{
                    Directive[
                    Opacity[1], FontFamily -> "Arial", FontSize -> 22, 
                    GrayLevel[0]]}}, StripOnInput -> False], {
                   "GraphicsLabel"}, StripOnInput -> False]}, {
                 "GraphicsTicks"}, StripOnInput -> False], {{
                  Directive[
                   AbsoluteThickness[0.5], 
                   GrayLevel[0.4]]}}, StripOnInput -> False]}, {
              "GraphicsAxes"}, StripOnInput -> False]}, PlotRangePadding -> 
            Scaled[0.02], PlotRange -> All, Frame -> True, 
            FrameTicks -> {{False, False}, {True, False}}, FrameStyle -> 
            Opacity[0], FrameTicksStyle -> Opacity[0], 
            ImageSize -> {Automatic, 225}, BaseStyle -> {}], Alignment -> 
           Left, AppearanceElements -> None, ImageMargins -> {{5, 5}, {5, 5}},
            ImageSizeAction -> "ResizeToFit"], LineIndent -> 0, StripOnInput -> 
          False], {FontFamily -> "Arial", FontSize -> 22, 
          GrayLevel[0]}, Background -> Automatic, StripOnInput -> False], 
        TraditionalForm]}, "BarLegend", DisplayFunction -> (#& ), 
      InterpretationFunction :> (RowBox[{"BarLegend", "[", 
         RowBox[{
           RowBox[{"{", 
             RowBox[{
               RowBox[{
                 RowBox[{"Blend", "[", 
                   RowBox[{"\"WL13DefaultDensityGradient\"", ",", "#1"}], 
                   "]"}], "&"}], ",", 
               RowBox[{"{", 
                 RowBox[{
                   RowBox[{"-", "8.154818481606274`"}], ",", 
                   "9.077708422843575`"}], "}"}]}], "}"}], ",", 
           RowBox[{"{", 
             RowBox[{
               RowBox[{"{", 
                 RowBox[{"0.`", ",", 
                   RowBox[{"Directive", "[", 
                    RowBox[{
                    
                    TemplateBox[<|"color" -> GrayLevel[0]|>, 
                    "GrayLevelColorSwatchTemplate"], ",", 
                    RowBox[{"Opacity", "[", "0.5`", "]"}], ",", 
                    RowBox[{"CapForm", "[", "\"Butt\"", "]"}]}], "]"}]}], 
                 "}"}], ",", 
               RowBox[{"{", 
                 RowBox[{"2", ",", 
                   RowBox[{"Directive", "[", 
                    RowBox[{
                    
                    TemplateBox[<|"color" -> GrayLevel[0]|>, 
                    "GrayLevelColorSwatchTemplate"], ",", 
                    RowBox[{"Opacity", "[", "0.5`", "]"}], ",", 
                    RowBox[{"CapForm", "[", "\"Butt\"", "]"}]}], "]"}]}], 
                 "}"}], ",", 
               RowBox[{"{", 
                 RowBox[{"4", ",", 
                   RowBox[{"Directive", "[", 
                    RowBox[{
                    
                    TemplateBox[<|"color" -> GrayLevel[0]|>, 
                    "GrayLevelColorSwatchTemplate"], ",", 
                    RowBox[{"Opacity", "[", "0.5`", "]"}], ",", 
                    RowBox[{"CapForm", "[", "\"Butt\"", "]"}]}], "]"}]}], 
                 "}"}], ",", 
               RowBox[{"{", 
                 RowBox[{"6", ",", 
                   RowBox[{"Directive", "[", 
                    RowBox[{
                    
                    TemplateBox[<|"color" -> GrayLevel[0]|>, 
                    "GrayLevelColorSwatchTemplate"], ",", 
                    RowBox[{"Opacity", "[", "0.5`", "]"}], ",", 
                    RowBox[{"CapForm", "[", "\"Butt\"", "]"}]}], "]"}]}], 
                 "}"}], ",", 
               RowBox[{"{", 
                 RowBox[{"8", ",", 
                   RowBox[{"Directive", "[", 
                    RowBox[{
                    
                    TemplateBox[<|"color" -> GrayLevel[0]|>, 
                    "GrayLevelColorSwatchTemplate"], ",", 
                    RowBox[{"Opacity", "[", "0.5`", "]"}], ",", 
                    RowBox[{"CapForm", "[", "\"Butt\"", "]"}]}], "]"}]}], 
                 "}"}]}], "}"}], ",", 
           RowBox[{"LabelStyle", "\[Rule]", 
             RowBox[{"{", 
               RowBox[{
                 RowBox[{"FontFamily", "\[Rule]", "\"Arial\""}], ",", 
                 RowBox[{"FontSize", "\[Rule]", "22"}], ",", 
                 
                 TemplateBox[<|"color" -> GrayLevel[0]|>, 
                  "GrayLevelColorSwatchTemplate"]}], "}"}]}], ",", 
           RowBox[{"LegendLayout", "\[Rule]", "\"Column\""}], ",", 
           RowBox[{"LegendMarkerSize", "\[Rule]", "225"}], ",", 
           RowBox[{"ScalingFunctions", "\[Rule]", 
             RowBox[{"{", 
               RowBox[{"Identity", ",", "Identity"}], "}"}]}], ",", 
           RowBox[{"Charting`AxisLabel", "\[Rule]", "None"}], ",", 
           RowBox[{"Charting`TickSide", "\[Rule]", "Right"}], ",", 
           RowBox[{"ColorFunctionScaling", "\[Rule]", "True"}]}], "]"}]& )], 
     TraditionalForm], TraditionalForm]},
  "Legended",
  DisplayFunction->(GridBox[{{
      TagBox[
       ItemBox[
        PaneBox[
         TagBox[#, "SkipImageSizeLevel"], Alignment -> {Center, Baseline}, 
         BaselinePosition -> Baseline], DefaultBaseStyle -> "Labeled"], 
       "SkipImageSizeLevel"], 
      ItemBox[#2, DefaultBaseStyle -> "LabeledLabel"]}}, 
    GridBoxAlignment -> {"Columns" -> {{Center}}, "Rows" -> {{Center}}}, 
    AutoDelete -> False, GridBoxItemSize -> Automatic, 
    BaselinePosition -> {1, 1}]& ),
  Editable->True,
  InterpretationFunction->(RowBox[{"Legended", "[", 
     RowBox[{#, ",", 
       RowBox[{"Placed", "[", 
         RowBox[{#2, ",", "After"}], "]"}]}], "]"}]& )]], "Output",
 CellChangeTimes->{{3.92817172692447*^9, 3.928171768521296*^9}, 
   3.928171886012195*^9, 3.928172038029626*^9, 3.928172080463929*^9, 
   3.9281722891598454`*^9, 3.928172328193431*^9, 3.928172367383123*^9, 
   3.9281724407231417`*^9, 3.928172478611389*^9, {3.928177951310492*^9, 
   3.928177971634892*^9}, 3.9281780169734983`*^9, 3.937479913626707*^9, 
   3.93748014853765*^9, 3.9409283289407682`*^9, 3.940928371155135*^9},
 CellLabel->
  "Out[420]=",ExpressionUUID->"7dfe9014-8d99-4257-b1ad-13518dd35530"],

Cell[BoxData[
 RowBox[{"{", 
  RowBox[{
   RowBox[{"{", 
    RowBox[{"3.6`", ",", "2", ",", 
     RowBox[{"-", "8.154818481606274`"}]}], "}"}], ",", 
   RowBox[{"{", 
    RowBox[{"3.6`", ",", "2.5`", ",", 
     RowBox[{"-", "6.9224030122418645`"}]}], "}"}], ",", 
   RowBox[{"{", 
    RowBox[{"3.6`", ",", "3.`", ",", 
     RowBox[{"-", "5.796219465214256`"}]}], "}"}], ",", 
   RowBox[{"{", 
    RowBox[{"3.6`", ",", "3.5`", ",", 
     RowBox[{"-", "4.75263999394364`"}]}], "}"}], ",", 
   RowBox[{"{", 
    RowBox[{"3.6`", ",", "4.`", ",", 
     RowBox[{"-", "3.7756972690764408`"}]}], "}"}], ",", 
   RowBox[{"{", 
    RowBox[{"3.6`", ",", "4.5`", ",", 
     RowBox[{"-", "2.8539966510195196`"}]}], "}"}], ",", 
   RowBox[{"{", 
    RowBox[{"3.6`", ",", "5.`", ",", 
     RowBox[{"-", "1.9790834278752307`"}]}], "}"}], ",", 
   RowBox[{"{", 
    RowBox[{"3.6`", ",", "5.5`", ",", 
     RowBox[{"-", "1.1444388304730264`"}]}], "}"}], ",", 
   RowBox[{"{", 
    RowBox[{"3.6`", ",", "6.`", ",", 
     RowBox[{"-", "0.3449431261196015`"}]}], "}"}], ",", 
   RowBox[{"{", 
    RowBox[{"3.6`", ",", "6.5`", ",", "0.42351793216036726`"}], "}"}], ",", 
   RowBox[{"{", 
    RowBox[{"3.6`", ",", "7.`", ",", "1.164310992601616`"}], "}"}], ",", 
   RowBox[{"{", 
    RowBox[{"3.6`", ",", "7.5`", ",", "1.8802347504042254`"}], "}"}], ",", 
   RowBox[{"{", 
    RowBox[{"3.6`", ",", "8.`", ",", "2.5736445581574023`"}], "}"}], ",", 
   RowBox[{"{", 
    RowBox[{"3.6`", ",", "8.5`", ",", "3.246544476581825`"}], "}"}], ",", 
   RowBox[{"{", 
    RowBox[{"3.6`", ",", "9.`", ",", "3.9006555390345543`"}], "}"}], ",", 
   RowBox[{"{", 
    RowBox[{"3.6`", ",", "9.5`", ",", "4.5374670294816495`"}], "}"}], ",", 
   RowBox[{"{", 
    RowBox[{"3.6`", ",", "10.`", ",", "5.158254607191643`"}], "}"}], ",", 
   RowBox[{"{", 
    RowBox[{"4.`", ",", "2", ",", 
     RowBox[{"-", "8.079244667717974`"}]}], "}"}], ",", 
   RowBox[{"{", 
    RowBox[{"4.`", ",", "2.5`", ",", 
     RowBox[{"-", "6.854123975239653`"}]}], "}"}], ",", 
   RowBox[{"{", 
    RowBox[{"4.`", ",", "3.`", ",", 
     RowBox[{"-", "5.733508369892762`"}]}], "}"}], ",", 
   RowBox[{"{", 
    RowBox[{"4.`", ",", "3.5`", ",", 
     RowBox[{"-", "4.694362882572831`"}]}], "}"}], ",", 
   RowBox[{"{", 
    RowBox[{"4.`", ",", "4.`", ",", 
     RowBox[{"-", "3.721060922261613`"}]}], "}"}], ",", 
   RowBox[{"{", 
    RowBox[{"4.`", ",", "4.5`", ",", 
     RowBox[{"-", "2.8024232748267948`"}]}], "}"}], ",", 
   RowBox[{"{", 
    RowBox[{"4.`", ",", "5.`", ",", 
     RowBox[{"-", "1.9301280319789398`"}]}], "}"}], ",", 
   RowBox[{"{", 
    RowBox[{"4.`", ",", "5.5`", ",", 
     RowBox[{"-", "1.0977598681149574`"}]}], "}"}], ",", 
   RowBox[{"{", 
    RowBox[{"4.`", ",", "6.`", ",", 
     RowBox[{"-", "0.30026786774837966`"}]}], "}"}], ",", 
   RowBox[{"{", 
    RowBox[{"4.`", ",", "6.5`", ",", "0.46641168680228307`"}], "}"}], ",", 
   RowBox[{"{", 
    RowBox[{"4.`", ",", "7.`", ",", "1.2056069666163427`"}], "}"}], ",", 
   RowBox[{"{", 
    RowBox[{"4.`", ",", "7.5`", ",", "1.9200862993963421`"}], "}"}], ",", 
   RowBox[{"{", 
    RowBox[{"4.`", ",", "8.`", ",", "2.612181765125221`"}], "}"}], ",", 
   RowBox[{"{", 
    RowBox[{"4.`", ",", "8.5`", ",", "3.2838787873072217`"}], "}"}], ",", 
   RowBox[{"{", 
    RowBox[{"4.`", ",", "9.`", ",", "3.936883681339757`"}], "}"}], ",", 
   RowBox[{"{", 
    RowBox[{"4.`", ",", "9.5`", ",", "4.572670663615851`"}], "}"}], ",", 
   RowBox[{"{", 
    RowBox[{"4.`", ",", "10.`", ",", "5.192504840959626`"}], "}"}], ",", 
   RowBox[{"{", 
    RowBox[{"4.4`", ",", "2", ",", 
     RowBox[{"-", "7.891620526453696`"}]}], "}"}], ",", 
   RowBox[{"{", 
    RowBox[{"4.4`", ",", "2.5`", ",", 
     RowBox[{"-", "6.68426699237101`"}]}], "}"}], ",", 
   RowBox[{"{", 
    RowBox[{"4.4`", ",", "3.`", ",", 
     RowBox[{"-", "5.577280497871104`"}]}], "}"}], ",", 
   RowBox[{"{", 
    RowBox[{"4.4`", ",", "3.5`", ",", 
     RowBox[{"-", "4.549028684879666`"}]}], "}"}], ",", 
   RowBox[{"{", 
    RowBox[{"4.4`", ",", "4.`", ",", 
     RowBox[{"-", "3.584703027308846`"}]}], "}"}], ",", 
   RowBox[{"{", 
    RowBox[{"4.4`", ",", "4.5`", ",", 
     RowBox[{"-", "2.673618923228972`"}]}], "}"}], ",", 
   RowBox[{"{", 
    RowBox[{"4.4`", ",", "5.`", ",", 
     RowBox[{"-", "1.8078042028056567`"}]}], "}"}], ",", 
   RowBox[{"{", 
    RowBox[{"4.4`", ",", "5.5`", ",", 
     RowBox[{"-", "0.9810755837785038`"}]}], "}"}], ",", 
   RowBox[{"{", 
    RowBox[{"4.4`", ",", "6.`", ",", 
     RowBox[{"-", "0.1885523727421908`"}]}], "}"}], ",", 
   RowBox[{"{", 
    RowBox[{"4.4`", ",", "6.5`", ",", "0.5737037183995795`"}], "}"}], ",", 
   RowBox[{"{", 
    RowBox[{"4.4`", ",", "7.`", ",", "1.3089285454193855`"}], "}"}], ",", 
   RowBox[{"{", 
    RowBox[{"4.4`", ",", "7.5`", ",", "2.0198161357076936`"}], "}"}], ",", 
   RowBox[{"{", 
    RowBox[{"4.4`", ",", "8.`", ",", "2.708641587814284`"}], "}"}], ",", 
   RowBox[{"{", 
    RowBox[{"4.4`", ",", "8.5`", ",", "3.3773457202776207`"}], "}"}], ",", 
   RowBox[{"{", 
    RowBox[{"4.4`", ",", "9.`", ",", "4.027594348241371`"}], "}"}], ",", 
   RowBox[{"{", 
    RowBox[{"4.4`", ",", "9.5`", ",", "4.660829595218399`"}], "}"}], ",", 
   RowBox[{"{", 
    RowBox[{"4.4`", ",", "10.`", ",", "5.278281516624794`"}], "}"}], ",", 
   RowBox[{"{", 
    RowBox[{"4.800000000000001`", ",", "2", ",", 
     RowBox[{"-", "7.4334406279069825`"}]}], "}"}], ",", 
   RowBox[{"{", 
    RowBox[{"4.800000000000001`", ",", "2.5`", ",", 
     RowBox[{"-", "6.267519809184595`"}]}], "}"}], ",", 
   RowBox[{"{", 
    RowBox[{"4.800000000000001`", ",", "3.`", ",", 
     RowBox[{"-", "5.192707364959828`"}]}], "}"}], ",", 
   RowBox[{"{", 
    RowBox[{"4.800000000000001`", ",", "3.5`", ",", 
     RowBox[{"-", "4.190383701874822`"}]}], "}"}], ",", 
   RowBox[{"{", 
    RowBox[{"4.800000000000001`", ",", "4.`", ",", 
     RowBox[{"-", "3.247545728736071`"}]}], "}"}], ",", 
   RowBox[{"{", 
    RowBox[{"4.800000000000001`", ",", "4.5`", ",", 
     RowBox[{"-", "2.3546725478921737`"}]}], "}"}], ",", 
   RowBox[{"{", 
    RowBox[{"4.800000000000001`", ",", "5.`", ",", 
     RowBox[{"-", "1.5045281388595582`"}]}], "}"}], ",", 
   RowBox[{"{", 
    RowBox[{"4.800000000000001`", ",", "5.5`", ",", 
     RowBox[{"-", "0.6914868397591053`"}]}], "}"}], ",", 
   RowBox[{"{", 
    RowBox[{"4.800000000000001`", ",", "6.`", ",", "0.08894378029577929`"}], 
    "}"}], ",", 
   RowBox[{"{", 
    RowBox[{"4.800000000000001`", ",", "6.5`", ",", "0.8404124571421416`"}], 
    "}"}], ",", 
   RowBox[{"{", 
    RowBox[{"4.800000000000001`", ",", "7.`", ",", "1.5659315685850108`"}], 
    "}"}], ",", 
   RowBox[{"{", 
    RowBox[{"4.800000000000001`", ",", "7.5`", ",", "2.2680246652958824`"}], 
    "}"}], ",", 
   RowBox[{"{", 
    RowBox[{"4.800000000000001`", ",", "8.`", ",", "2.9488310688629826`"}], 
    "}"}], ",", 
   RowBox[{"{", 
    RowBox[{"4.800000000000001`", ",", "8.5`", ",", "3.610180348687821`"}], 
    "}"}], ",", 
   RowBox[{"{", 
    RowBox[{"4.800000000000001`", ",", "9.`", ",", "4.253650197812295`"}], 
    "}"}], ",", 
   RowBox[{"{", 
    RowBox[{"4.800000000000001`", ",", "9.5`", ",", "4.880595027149821`"}], 
    "}"}], ",", 
   RowBox[{"{", 
    RowBox[{"4.800000000000001`", ",", "10.`", ",", "5.492154656595136`"}], 
    "}"}], ",", 
   RowBox[{"{", 
    RowBox[{"5.200000000000001`", ",", "2", ",", 
     RowBox[{"-", "6.354435100395139`"}]}], "}"}], ",", 
   RowBox[{"{", 
    RowBox[{"5.200000000000001`", ",", "2.5`", ",", 
     RowBox[{"-", "5.276330572150724`"}]}], "}"}], ",", 
   RowBox[{"{", 
    RowBox[{"5.200000000000001`", ",", "3.`", ",", 
     RowBox[{"-", "4.271452210207174`"}]}], "}"}], ",", 
   RowBox[{"{", 
    RowBox[{"5.200000000000001`", ",", "3.5`", ",", 
     RowBox[{"-", "3.326568064876369`"}]}], "}"}], ",", 
   RowBox[{"{", 
    RowBox[{"5.200000000000001`", ",", "4.`", ",", 
     RowBox[{"-", "2.4320357613954307`"}]}], "}"}], ",", 
   RowBox[{"{", 
    RowBox[{"5.200000000000001`", ",", "4.5`", ",", 
     RowBox[{"-", "1.580523971379577`"}]}], "}"}], ",", 
   RowBox[{"{", 
    RowBox[{"5.200000000000001`", ",", "5.`", ",", 
     RowBox[{"-", "0.766337819063038`"}]}], "}"}], ",", 
   RowBox[{"{", 
    RowBox[{"5.200000000000001`", ",", "5.5`", ",", "0.015057643302488006`"}],
     "}"}], ",", 
   RowBox[{"{", 
    RowBox[{"5.200000000000001`", ",", "6.`", ",", "0.7673456781341333`"}], 
    "}"}], ",", 
   RowBox[{"{", 
    RowBox[{"5.200000000000001`", ",", "6.5`", ",", "1.493565305257192`"}], 
    "}"}], ",", 
   RowBox[{"{", 
    RowBox[{"5.200000000000001`", ",", "7.`", ",", "2.196260487588121`"}], 
    "}"}], ",", 
   RowBox[{"{", 
    RowBox[{"5.200000000000001`", ",", "7.5`", ",", "2.877583766083211`"}], 
    "}"}], ",", 
   RowBox[{"{", 
    RowBox[{"5.200000000000001`", ",", "8.`", ",", "3.5393793407441443`"}], 
    "}"}], ",", 
   RowBox[{"{", 
    RowBox[{"5.200000000000001`", ",", "8.5`", ",", "4.183231389975684`"}], 
    "}"}], ",", 
   RowBox[{"{", 
    RowBox[{"5.200000000000001`", ",", "9.`", ",", "4.810500256479103`"}], 
    "}"}], ",", 
   RowBox[{"{", 
    RowBox[{"5.200000000000001`", ",", "9.5`", ",", "5.422316185568269`"}], 
    "}"}], ",", 
   RowBox[{"{", 
    RowBox[{"5.200000000000001`", ",", "10.`", ",", "6.019456487061211`"}], 
    "}"}], ",", 
   RowBox[{"{", 
    RowBox[{"5.600000000000001`", ",", "2", ",", 
     RowBox[{"-", "3.9821184655509634`"}]}], "}"}], ",", 
   RowBox[{"{", 
    RowBox[{"5.600000000000001`", ",", "2.5`", ",", 
     RowBox[{"-", "3.0594206018627594`"}]}], "}"}], ",", 
   RowBox[{"{", 
    RowBox[{"5.600000000000001`", ",", "3.`", ",", 
     RowBox[{"-", "2.1839178186956287`"}]}], "}"}], ",", 
   RowBox[{"{", 
    RowBox[{"5.600000000000001`", ",", "3.5`", ",", 
     RowBox[{"-", "1.3490211453557797`"}]}], "}"}], ",", 
   RowBox[{"{", 
    RowBox[{"5.600000000000001`", ",", "4.`", ",", 
     RowBox[{"-", "0.5495087033839259`"}]}], "}"}], ",", 
   RowBox[{"{", 
    RowBox[{"5.600000000000001`", ",", "4.5`", ",", "0.21878334908726038`"}], 
    "}"}], ",", 
   RowBox[{"{", 
    RowBox[{"5.600000000000001`", ",", "5.`", ",", "0.9592594669547541`"}], 
    "}"}], ",", 
   RowBox[{"{", 
    RowBox[{"5.600000000000001`", ",", "5.5`", ",", "1.6747489311716657`"}], 
    "}"}], ",", 
   RowBox[{"{", 
    RowBox[{"5.600000000000001`", ",", "6.`", ",", "2.367629481844674`"}], 
    "}"}], ",", 
   RowBox[{"{", 
    RowBox[{"5.600000000000001`", ",", "6.5`", ",", "3.0399234391863623`"}], 
    "}"}], ",", 
   RowBox[{"{", 
    RowBox[{"5.600000000000001`", ",", "7.`", ",", "3.6933618540449786`"}], 
    "}"}], ",", 
   RowBox[{"{", 
    RowBox[{"5.600000000000001`", ",", "7.5`", ",", "4.329434998928426`"}], 
    "}"}], ",", 
   RowBox[{"{", 
    RowBox[{"5.600000000000001`", ",", "8.`", ",", "4.949399588240542`"}], 
    "}"}], ",", 
   RowBox[{"{", 
    RowBox[{"5.600000000000001`", ",", "8.5`", ",", "5.554218849851199`"}], 
    "}"}], ",", 
   RowBox[{"{", 
    RowBox[{"5.600000000000001`", ",", "9.`", ",", "6.144280556207726`"}], 
    "}"}], ",", 
   RowBox[{"{", 
    RowBox[{"5.600000000000001`", ",", "9.5`", ",", "6.71850303943899`"}], 
    "}"}], ",", 
   RowBox[{"{", 
    RowBox[{"5.600000000000001`", ",", "10.`", ",", "7.271753376152515`"}], 
    "}"}], ",", 
   RowBox[{"{", 
    RowBox[{"6.000000000000002`", ",", "2", ",", "0.7234139588279755`"}], 
    "}"}], ",", 
   RowBox[{"{", 
    RowBox[{"6.000000000000002`", ",", "2.5`", ",", "1.4353645717944783`"}], 
    "}"}], ",", 
   RowBox[{"{", 
    RowBox[{"6.000000000000002`", ",", "3.`", ",", "2.124808540247194`"}], 
    "}"}], ",", 
   RowBox[{"{", 
    RowBox[{"6.000000000000002`", ",", "3.5`", ",", "2.793760332403504`"}], 
    "}"}], ",", 
   RowBox[{"{", 
    RowBox[{"6.000000000000002`", ",", "4.`", ",", "3.443943726617155`"}], 
    "}"}], ",", 
   RowBox[{"{", 
    RowBox[{"6.000000000000002`", ",", "4.5`", ",", "4.076836833963466`"}], 
    "}"}], ",", 
   RowBox[{"{", 
    RowBox[{"6.000000000000002`", ",", "5.`", ",", "4.693681145342819`"}], 
    "}"}], ",", 
   RowBox[{"{", 
    RowBox[{"6.000000000000002`", ",", "5.5`", ",", "5.295402334068815`"}], 
    "}"}], ",", 
   RowBox[{"{", 
    RowBox[{"6.000000000000002`", ",", "6.`", ",", "5.882296573766028`"}], 
    "}"}], ",", 
   RowBox[{"{", 
    RowBox[{"6.000000000000002`", ",", "6.5`", ",", "6.453014968742952`"}], 
    "}"}], ",", 
   RowBox[{"{", 
    RowBox[{"6.000000000000002`", ",", "7.`", ",", "7.001682500547792`"}], 
    "}"}], ",", 
   RowBox[{"{", 
    RowBox[{"6.000000000000002`", ",", "7.5`", ",", "7.5115997672469605`"}], 
    "}"}], ",", 
   RowBox[{"{", 
    RowBox[{"6.000000000000002`", ",", "8.`", ",", "7.95088027955547`"}], 
    "}"}], ",", 
   RowBox[{"{", 
    RowBox[{"6.000000000000002`", ",", "8.5`", ",", "8.293795357125056`"}], 
    "}"}], ",", 
   RowBox[{"{", 
    RowBox[{"6.000000000000002`", ",", "9.`", ",", "8.549174389131528`"}], 
    "}"}], ",", 
   RowBox[{"{", 
    RowBox[{"6.000000000000002`", ",", "9.5`", ",", "8.734276457174959`"}], 
    "}"}], ",", 
   RowBox[{"{", 
    RowBox[{"6.000000000000002`", ",", "10.`", ",", "8.857730403023815`"}], 
    "}"}], ",", 
   RowBox[{"{", 
    RowBox[{"6.400000000000002`", ",", "2", ",", "8.077221183827886`"}], 
    "}"}], ",", 
   RowBox[{"{", 
    RowBox[{"6.400000000000002`", ",", "2.5`", ",", "8.15819078437751`"}], 
    "}"}], ",", 
   RowBox[{"{", 
    RowBox[{"6.400000000000002`", ",", "3.`", ",", "8.225181274522708`"}], 
    "}"}], ",", 
   RowBox[{"{", 
    RowBox[{"6.400000000000002`", ",", "3.5`", ",", "8.290858867252297`"}], 
    "}"}], ",", 
   RowBox[{"{", 
    RowBox[{"6.400000000000002`", ",", "4.`", ",", "8.357188532035394`"}], 
    "}"}], ",", 
   RowBox[{"{", 
    RowBox[{"6.400000000000002`", ",", "4.5`", ",", "8.423316273652977`"}], 
    "}"}], ",", 
   RowBox[{"{", 
    RowBox[{"6.400000000000002`", ",", "5.`", ",", "8.48805236958723`"}], 
    "}"}], ",", 
   RowBox[{"{", 
    RowBox[{"6.400000000000002`", ",", "5.5`", ",", "8.55031821743048`"}], 
    "}"}], ",", 
   RowBox[{"{", 
    RowBox[{"6.400000000000002`", ",", "6.`", ",", "8.6092480382432`"}], 
    "}"}], ",", 
   RowBox[{"{", 
    RowBox[{"6.400000000000002`", ",", "6.5`", ",", "8.664349511410153`"}], 
    "}"}], ",", 
   RowBox[{"{", 
    RowBox[{"6.400000000000002`", ",", "7.`", ",", "8.715540985081258`"}], 
    "}"}], ",", 
   RowBox[{"{", 
    RowBox[{"6.400000000000002`", ",", "7.5`", ",", "8.76301220328967`"}], 
    "}"}], ",", 
   RowBox[{"{", 
    RowBox[{"6.400000000000002`", ",", "8.`", ",", "8.807081962465361`"}], 
    "}"}], ",", 
   RowBox[{"{", 
    RowBox[{"6.400000000000002`", ",", "8.5`", ",", "8.84810418064539`"}], 
    "}"}], ",", 
   RowBox[{"{", 
    RowBox[{"6.400000000000002`", ",", "9.`", ",", "8.886392779427426`"}], 
    "}"}], ",", 
   RowBox[{"{", 
    RowBox[{"6.400000000000002`", ",", "9.5`", ",", "8.922189222903645`"}], 
    "}"}], ",", 
   RowBox[{"{", 
    RowBox[{"6.400000000000002`", ",", "10.`", ",", "8.955679130800497`"}], 
    "}"}], ",", 
   RowBox[{"{", 
    RowBox[{"6.8000000000000025`", ",", "2", ",", "8.490867085804478`"}], 
    "}"}], ",", 
   RowBox[{"{", 
    RowBox[{"6.8000000000000025`", ",", "2.5`", ",", "8.53809603773474`"}], 
    "}"}], ",", 
   RowBox[{"{", 
    RowBox[{"6.8000000000000025`", ",", "3.`", ",", "8.584585180016477`"}], 
    "}"}], ",", 
   RowBox[{"{", 
    RowBox[{"6.8000000000000025`", ",", "3.5`", ",", "8.63075255867171`"}], 
    "}"}], ",", 
   RowBox[{"{", 
    RowBox[{"6.8000000000000025`", ",", "4.`", ",", "8.676466440289376`"}], 
    "}"}], ",", 
   RowBox[{"{", 
    RowBox[{"6.8000000000000025`", ",", "4.5`", ",", "8.721257137154765`"}], 
    "}"}], ",", 
   RowBox[{"{", 
    RowBox[{"6.8000000000000025`", ",", "5.`", ",", "8.764561635959973`"}], 
    "}"}], ",", 
   RowBox[{"{", 
    RowBox[{"6.8000000000000025`", ",", "5.5`", ",", "8.805905856367719`"}], 
    "}"}], ",", 
   RowBox[{"{", 
    RowBox[{"6.8000000000000025`", ",", "6.`", ",", "8.844976983613813`"}], 
    "}"}], ",", 
   RowBox[{"{", 
    RowBox[{"6.8000000000000025`", ",", "6.5`", ",", "8.88162001864946`"}], 
    "}"}], ",", 
   RowBox[{"{", 
    RowBox[{"6.8000000000000025`", ",", "7.`", ",", "8.915810985059533`"}], 
    "}"}], ",", 
   RowBox[{"{", 
    RowBox[{"6.8000000000000025`", ",", "7.5`", ",", "8.947630040345704`"}], 
    "}"}], ",", 
   RowBox[{"{", 
    RowBox[{"6.8000000000000025`", ",", "8.`", ",", "8.977234043748647`"}], 
    "}"}], ",", 
   RowBox[{"{", 
    RowBox[{"6.8000000000000025`", ",", "8.5`", ",", "9.004826479173467`"}], 
    "}"}], ",", 
   RowBox[{"{", 
    RowBox[{"6.8000000000000025`", ",", "9.`", ",", "9.030628641947267`"}], 
    "}"}], ",", 
   RowBox[{"{", 
    RowBox[{"6.8000000000000025`", ",", "9.5`", ",", "9.054857000111038`"}], 
    "}"}], ",", 
   RowBox[{"{", 
    RowBox[{"6.8000000000000025`", ",", "10.`", ",", "9.077708422843575`"}], 
    "}"}], ",", 
   RowBox[{"{", 
    RowBox[{"7.200000000000003`", ",", "2", ",", "3.2061061424278496`"}], 
    "}"}], ",", 
   RowBox[{"{", 
    RowBox[{"7.200000000000003`", ",", "2.5`", ",", "3.2596452173519173`"}], 
    "}"}], ",", 
   RowBox[{"{", 
    RowBox[{"7.200000000000003`", ",", "3.`", ",", "3.3130088413193617`"}], 
    "}"}], ",", 
   RowBox[{"{", 
    RowBox[{"7.200000000000003`", ",", "3.5`", ",", "3.36619864918038`"}], 
    "}"}], ",", 
   RowBox[{"{", 
    RowBox[{"7.200000000000003`", ",", "4.`", ",", "3.4192162507279678`"}], 
    "}"}], ",", 
   RowBox[{"{", 
    RowBox[{"7.200000000000003`", ",", "4.5`", ",", "3.472063231440473`"}], 
    "}"}], ",", 
   RowBox[{"{", 
    RowBox[{"7.200000000000003`", ",", "5.`", ",", "3.524741153259642`"}], 
    "}"}], ",", 
   RowBox[{"{", 
    RowBox[{"7.200000000000003`", ",", "5.5`", ",", "3.577251553900608`"}], 
    "}"}], ",", 
   RowBox[{"{", 
    RowBox[{"7.200000000000003`", ",", "6.`", ",", "3.6295959490852656`"}], 
    "}"}], ",", 
   RowBox[{"{", 
    RowBox[{"7.200000000000003`", ",", "6.5`", ",", "3.681775831804529`"}], 
    "}"}], ",", 
   RowBox[{"{", 
    RowBox[{"7.200000000000003`", ",", "7.`", ",", "3.7337926730619797`"}], 
    "}"}], ",", 
   RowBox[{"{", 
    RowBox[{"7.200000000000003`", ",", "7.5`", ",", "3.7856479221500554`"}], 
    "}"}], ",", 
   RowBox[{"{", 
    RowBox[{"7.200000000000003`", ",", "8.`", ",", "3.8373430075683315`"}], 
    "}"}], ",", 
   RowBox[{"{", 
    RowBox[{"7.200000000000003`", ",", "8.5`", ",", "3.8888793360930585`"}], 
    "}"}], ",", 
   RowBox[{"{", 
    RowBox[{"7.200000000000003`", ",", "9.`", ",", "3.9402582952851173`"}], 
    "}"}], ",", 
   RowBox[{"{", 
    RowBox[{"7.200000000000003`", ",", "9.5`", ",", "3.9914812513666873`"}], 
    "}"}], ",", 
   RowBox[{"{", 
    RowBox[{"7.200000000000003`", ",", "10.`", ",", "4.0425495517464105`"}], 
    "}"}], ",", 
   RowBox[{"{", 
    RowBox[{"7.600000000000003`", ",", "2", ",", "1.513844446214654`"}], 
    "}"}], ",", 
   RowBox[{"{", 
    RowBox[{"7.600000000000003`", ",", "2.5`", ",", "1.530965070168338`"}], 
    "}"}], ",", 
   RowBox[{"{", 
    RowBox[{"7.600000000000003`", ",", "3.`", ",", "1.548059743408411`"}], 
    "}"}], ",", 
   RowBox[{"{", 
    RowBox[{"7.600000000000003`", ",", "3.5`", ",", "1.565128572847962`"}], 
    "}"}], ",", 
   RowBox[{"{", 
    RowBox[{"7.600000000000003`", ",", "4.`", ",", "1.5821716639375876`"}], 
    "}"}], ",", 
   RowBox[{"{", 
    RowBox[{"7.600000000000003`", ",", "4.5`", ",", "1.5991891204508575`"}], 
    "}"}], ",", 
   RowBox[{"{", 
    RowBox[{"7.600000000000003`", ",", "5.`", ",", "1.6161810459087798`"}], 
    "}"}], ",", 
   RowBox[{"{", 
    RowBox[{"7.600000000000003`", ",", "5.5`", ",", "1.6331475447137367`"}], 
    "}"}], ",", 
   RowBox[{"{", 
    RowBox[{"7.600000000000003`", ",", "6.`", ",", "1.6500887152363592`"}], 
    "}"}], ",", 
   RowBox[{"{", 
    RowBox[{"7.600000000000003`", ",", "6.5`", ",", "1.6670046612855656`"}], 
    "}"}], ",", 
   RowBox[{"{", 
    RowBox[{"7.600000000000003`", ",", "7.`", ",", "1.6838954835093474`"}], 
    "}"}], ",", 
   RowBox[{"{", 
    RowBox[{"7.600000000000003`", ",", "7.5`", ",", "1.7007612820704539`"}], 
    "}"}], ",", 
   RowBox[{"{", 
    RowBox[{"7.600000000000003`", ",", "8.`", ",", "1.7176021565500805`"}], 
    "}"}], ",", 
   RowBox[{"{", 
    RowBox[{"7.600000000000003`", ",", "8.5`", ",", "1.734418205904463`"}], 
    "}"}], ",", 
   RowBox[{"{", 
    RowBox[{"7.600000000000003`", ",", "9.`", ",", "1.7512095284621836`"}], 
    "}"}], ",", 
   RowBox[{"{", 
    RowBox[{"7.600000000000003`", ",", "9.5`", ",", "1.767976223701402`"}], 
    "}"}], ",", 
   RowBox[{"{", 
    RowBox[{"7.600000000000003`", ",", "10.`", ",", "1.7847183848737456`"}], 
    "}"}], ",", 
   RowBox[{"{", 
    RowBox[{"8.000000000000004`", ",", "2", ",", "0.6528945401432436`"}], 
    "}"}], ",", 
   RowBox[{"{", 
    RowBox[{"8.000000000000004`", ",", "2.5`", ",", "0.6586865717086712`"}], 
    "}"}], ",", 
   RowBox[{"{", 
    RowBox[{"8.000000000000004`", ",", "3.`", ",", "0.6644746511754724`"}], 
    "}"}], ",", 
   RowBox[{"{", 
    RowBox[{"8.000000000000004`", ",", "3.5`", ",", "0.6702587766764482`"}], 
    "}"}], ",", 
   RowBox[{"{", 
    RowBox[{"8.000000000000004`", ",", "4.`", ",", "0.6760389671568681`"}], 
    "}"}], ",", 
   RowBox[{"{", 
    RowBox[{"8.000000000000004`", ",", "4.5`", ",", "0.6818152213019743`"}], 
    "}"}], ",", 
   RowBox[{"{", 
    RowBox[{"8.000000000000004`", ",", "5.`", ",", "0.687587555533113`"}], 
    "}"}], ",", 
   RowBox[{"{", 
    RowBox[{"8.000000000000004`", ",", "5.5`", ",", "0.693355961176163`"}], 
    "}"}], ",", 
   RowBox[{"{", 
    RowBox[{"8.000000000000004`", ",", "6.`", ",", "0.699120453869085`"}], 
    "}"}], ",", 
   RowBox[{"{", 
    RowBox[{"8.000000000000004`", ",", "6.5`", ",", "0.7048810347187743`"}], 
    "}"}], ",", 
   RowBox[{"{", 
    RowBox[{"8.000000000000004`", ",", "7.`", ",", "0.7106377249551172`"}], 
    "}"}], ",", 
   RowBox[{"{", 
    RowBox[{"8.000000000000004`", ",", "7.5`", ",", "0.7163905176345635`"}], 
    "}"}], ",", 
   RowBox[{"{", 
    RowBox[{"8.000000000000004`", ",", "8.`", ",", "0.7221394147042417`"}], 
    "}"}], ",", 
   RowBox[{"{", 
    RowBox[{"8.000000000000004`", ",", "8.5`", ",", "0.727884438318927`"}], 
    "}"}], ",", 
   RowBox[{"{", 
    RowBox[{"8.000000000000004`", ",", "9.`", ",", "0.7336255856574667`"}], 
    "}"}], ",", 
   RowBox[{"{", 
    RowBox[{"8.000000000000004`", ",", "9.5`", ",", "0.7393628718875791`"}], 
    "}"}], ",", 
   RowBox[{"{", 
    RowBox[{"8.000000000000004`", ",", "10.`", ",", "0.7450962919681463`"}], 
    "}"}], ",", 
   RowBox[{"{", 
    RowBox[{"8.400000000000004`", ",", "2", ",", "0.16854887993806045`"}], 
    "}"}], ",", 
   RowBox[{"{", 
    RowBox[{"8.400000000000004`", ",", "2.5`", ",", "0.17056345412021953`"}], 
    "}"}], ",", 
   RowBox[{"{", 
    RowBox[{"8.400000000000004`", ",", "3.`", ",", "0.1725774151070982`"}], 
    "}"}], ",", 
   RowBox[{"{", 
    RowBox[{"8.400000000000004`", ",", "3.5`", ",", "0.17459076354589828`"}], 
    "}"}], ",", 
   RowBox[{"{", 
    RowBox[{"8.400000000000004`", ",", "4.`", ",", "0.17660348196084585`"}], 
    "}"}], ",", 
   RowBox[{"{", 
    RowBox[{"8.400000000000004`", ",", "4.5`", ",", "0.1786155918123781`"}], 
    "}"}], ",", 
   RowBox[{"{", 
    RowBox[{"8.400000000000004`", ",", "5.`", ",", "0.18062708608908287`"}], 
    "}"}], ",", 
   RowBox[{"{", 
    RowBox[{"8.400000000000004`", ",", "5.5`", ",", "0.1826379610675686`"}], 
    "}"}], ",", 
   RowBox[{"{", 
    RowBox[{"8.400000000000004`", ",", "6.`", ",", "0.18464822448071105`"}], 
    "}"}], ",", 
   RowBox[{"{", 
    RowBox[{"8.400000000000004`", ",", "6.5`", ",", "0.18665787621756152`"}], 
    "}"}], ",", 
   RowBox[{"{", 
    RowBox[{"8.400000000000004`", ",", "7.`", ",", "0.18866690466309247`"}], 
    "}"}], ",", 
   RowBox[{"{", 
    RowBox[{"8.400000000000004`", ",", "7.5`", ",", "0.19067532712219543`"}], 
    "}"}], ",", 
   RowBox[{"{", 
    RowBox[{"8.400000000000004`", ",", "8.`", ",", "0.19268313674911444`"}], 
    "}"}], ",", 
   RowBox[{"{", 
    RowBox[{"8.400000000000004`", ",", "8.5`", ",", "0.1946903292787995`"}], 
    "}"}], ",", 
   RowBox[{"{", 
    RowBox[{"8.400000000000004`", ",", "9.`", ",", "0.19669691230652667`"}], 
    "}"}], ",", 
   RowBox[{"{", 
    RowBox[{"8.400000000000004`", ",", "9.5`", ",", "0.19870288011941298`"}], 
    "}"}], ",", 
   RowBox[{"{", 
    RowBox[{"8.400000000000004`", ",", "10.`", ",", "0.20070823692759762`"}], 
    "}"}], ",", 
   RowBox[{"{", 
    RowBox[{"8.800000000000004`", ",", "2", ",", "0.05684523816228377`"}], 
    "}"}], ",", 
   RowBox[{"{", 
    RowBox[{"8.800000000000004`", ",", "2.5`", ",", "0.05759291272583523`"}], 
    "}"}], ",", 
   RowBox[{"{", 
    RowBox[{"8.800000000000004`", ",", "3.`", ",", "0.05834048871358986`"}], 
    "}"}], ",", 
   RowBox[{"{", 
    RowBox[{"8.800000000000004`", ",", "3.5`", ",", "0.05908796561623155`"}], 
    "}"}], ",", 
   RowBox[{"{", 
    RowBox[{"8.800000000000004`", ",", "4.`", ",", "0.05983534267015865`"}], 
    "}"}], ",", 
   RowBox[{"{", 
    RowBox[{"8.800000000000004`", ",", "4.5`", ",", "0.06058262234717613`"}], 
    "}"}], ",", 
   RowBox[{"{", 
    RowBox[{"8.800000000000004`", ",", "5.`", ",", "0.061329801759595355`"}], 
    "}"}], ",", 
   RowBox[{"{", 
    RowBox[{"8.800000000000004`", ",", "5.5`", ",", "0.06207688385238729`"}], 
    "}"}], ",", 
   RowBox[{"{", 
    RowBox[{"8.800000000000004`", ",", "6.`", ",", "0.06282386796337479`"}], 
    "}"}], ",", 
   RowBox[{"{", 
    RowBox[{"8.800000000000004`", ",", "6.5`", ",", "0.06357075281129171`"}], 
    "}"}], ",", 
   RowBox[{"{", 
    RowBox[{"8.800000000000004`", ",", "7.`", ",", "0.06431753861260113`"}], 
    "}"}], ",", 
   RowBox[{"{", 
    RowBox[{"8.800000000000004`", ",", "7.5`", ",", "0.06506422591892828`"}], 
    "}"}], ",", 
   RowBox[{"{", 
    RowBox[{"8.800000000000004`", ",", "8.`", ",", "0.06581081520554521`"}], 
    "}"}], ",", 
   RowBox[{"{", 
    RowBox[{"8.800000000000004`", ",", "8.5`", ",", "0.06655730565166801`"}], 
    "}"}], ",", 
   RowBox[{"{", 
    RowBox[{"8.800000000000004`", ",", "9.`", ",", "0.06730369874848122`"}], 
    "}"}], ",", 
   RowBox[{"{", 
    RowBox[{"8.800000000000004`", ",", "9.5`", ",", "0.06804999237699229`"}], 
    "}"}], ",", 
   RowBox[{"{", 
    RowBox[{"8.800000000000004`", ",", "10.`", ",", "0.06879618903908433`"}], 
    "}"}], ",", 
   RowBox[{"{", 
    RowBox[{"9.200000000000005`", ",", "2", ",", "0.014744420248348525`"}], 
    "}"}], ",", 
   RowBox[{"{", 
    RowBox[{"9.200000000000005`", ",", "2.5`", ",", "0.015030250475594326`"}],
     "}"}], ",", 
   RowBox[{"{", 
    RowBox[{"9.200000000000005`", ",", "3.`", ",", "0.01531606855724466`"}], 
    "}"}], ",", 
   RowBox[{"{", 
    RowBox[{"9.200000000000005`", ",", "3.5`", ",", "0.015601872498438328`"}],
     "}"}], ",", 
   RowBox[{"{", 
    RowBox[{"9.200000000000005`", ",", "4.`", ",", "0.01588766100980675`"}], 
    "}"}], ",", 
   RowBox[{"{", 
    RowBox[{"9.200000000000005`", ",", "4.5`", ",", "0.016173424036584318`"}],
     "}"}], ",", 
   RowBox[{"{", 
    RowBox[{"9.200000000000005`", ",", "5.`", ",", "0.01645917835954751`"}], 
    "}"}], ",", 
   RowBox[{"{", 
    RowBox[{"9.200000000000005`", ",", "5.5`", ",", "0.016744920812518528`"}],
     "}"}], ",", 
   RowBox[{"{", 
    RowBox[{"9.200000000000005`", ",", "6.`", ",", "0.017030640038658153`"}], 
    "}"}], ",", 
   RowBox[{"{", 
    RowBox[{"9.200000000000005`", ",", "6.5`", ",", "0.017316348101750794`"}],
     "}"}], ",", 
   RowBox[{"{", 
    RowBox[{"9.200000000000005`", ",", "7.`", ",", "0.01760203787606001`"}], 
    "}"}], ",", 
   RowBox[{"{", 
    RowBox[{"9.200000000000005`", ",", "7.5`", ",", "0.017887711872253263`"}],
     "}"}], ",", 
   RowBox[{"{", 
    RowBox[{"9.200000000000005`", ",", "8.`", ",", "0.01817337464993149`"}], 
    "}"}], ",", 
   RowBox[{"{", 
    RowBox[{"9.200000000000005`", ",", "8.5`", ",", "0.018459018662128925`"}],
     "}"}], ",", 
   RowBox[{"{", 
    RowBox[{"9.200000000000005`", ",", "9.`", ",", "0.018744645346364126`"}], 
    "}"}], ",", 
   RowBox[{"{", 
    RowBox[{"9.200000000000005`", ",", "9.5`", ",", "0.01903025134892582`"}], 
    "}"}], ",", 
   RowBox[{"{", 
    RowBox[{"9.200000000000005`", ",", "10.`", ",", "0.019315847103937314`"}],
     "}"}]}], "}"}]], "Output",
 CellChangeTimes->{{3.92817172692447*^9, 3.928171768521296*^9}, 
   3.928171886012195*^9, 3.928172038029626*^9, 3.928172080463929*^9, 
   3.9281722891598454`*^9, 3.928172328193431*^9, 3.928172367383123*^9, 
   3.9281724407231417`*^9, 3.928172478611389*^9, {3.928177951310492*^9, 
   3.928177971634892*^9}, 3.9281780169734983`*^9, 3.937479913626707*^9, 
   3.93748014853765*^9, 3.9409283289407682`*^9, 3.940928371175825*^9},
 CellLabel->
  "Out[421]=",ExpressionUUID->"816a80e1-7cd7-4621-9ca7-861b38d0d4d3"]
}, Open  ]]
}, Open  ]],

Cell["", "PageBreak",
 PageBreakBelow->True,ExpressionUUID->"96bc087e-ddae-4761-b70c-d210d6f97b57"]
},
CellGrouping->Manual,
WindowSize->{1189, 877},
WindowMargins->{{50, Automatic}, {Automatic, 0}},
PrintingCopies->1,
PrintingPageRange->{1, Automatic},
Magnification:>1.4 Inherited,
FrontEndVersion->"14.1 for Mac OS X x86 (64-bit) (July 16, 2024)",
StyleDefinitions->"Default.nb",
ExpressionUUID->"6c3909d1-56d6-4679-89c7-398f5dce9c20"
]
(* End of Notebook Content *)

(* Internal cache information *)
(*CellTagsOutline
CellTagsIndex->{}
*)
(*CellTagsIndex
CellTagsIndex->{}
*)
(*NotebookFileOutline
Notebook[{
Cell[CellGroupData[{
Cell[580, 22, 912, 13, 135, "Title",ExpressionUUID->"391f4240-eee2-4e2a-b426-1fa52222ca31"],
Cell[CellGroupData[{
Cell[1517, 39, 71848, 1272, 2783, "Input",ExpressionUUID->"250af4f3-9405-4f84-9452-3a2fa154942a"],
Cell[73368, 1313, 30221, 624, 577, "Output",ExpressionUUID->"7dfe9014-8d99-4257-b1ad-13518dd35530"],
Cell[103592, 1939, 28823, 751, 1830, "Output",ExpressionUUID->"816a80e1-7cd7-4621-9ca7-861b38d0d4d3"]
}, Open  ]]
}, Open  ]],
Cell[132442, 2694, 99, 1, 1, "PageBreak",ExpressionUUID->"96bc087e-ddae-4761-b70c-d210d6f97b57",
 PageBreakBelow->True]
}
]
*)
