# Supplementary material for: Mathematical comparison of protocols for adapting a bacteriophage to a new host
Source: Virus Evol. 2024 Nov 22;10(1):veae100. doi: 10.1093/ve/veae100 (PMC11665826; doi:10.1093/ve/veae100)
Supplement: veae100_Supp [file veae100_supp.zip › veae100_Supp/Mathematica_files/1phage_M1_mixed_Fig1AB.nb]

(* Content-type: application/vnd.wolfram.mathematica *)

(*** Wolfram Notebook File ***)
(* http://www.wolfram.com/nb *)

(* CreatedBy='Mathematica 12.0' *)

(*CacheID: 234*)
(* Internal cache information:
NotebookFileLineBreakTest
NotebookFileLineBreakTest
NotebookDataPosition[       158,          7]
NotebookDataLength[    115596,       2228]
NotebookOptionsPosition[    114462,       2199]
NotebookOutlinePosition[    114962,       2219]
CellTagsIndexPosition[    114919,       2216]
WindowFrame->Normal*)

(* Beginning of Notebook Content *)
Notebook[{

Cell[CellGroupData[{
Cell[TextData[StyleBox["Mathematica file for Fig 1A, B.  Bull & Krone",
 FontSize->36]], "Title",
 CellChangeTimes->{{3.653247233718869*^9, 3.653247243230265*^9}, {
  3.6614597779858513`*^9, 3.661459782037195*^9}, {3.774615520406127*^9, 
  3.774615539182068*^9}, {3.7746294318761*^9, 3.7746294320831327`*^9}, {
  3.775328117976695*^9, 3.775328120775181*^9}, {3.780500404183667*^9, 
  3.780500408533852*^9}, {3.870461617668047*^9, 3.870461629034039*^9}, {
  3.8705279573664627`*^9, 3.870527963183524*^9}, {3.8729671454228153`*^9, 
  3.8729671797882757`*^9}, {3.914265048147461*^9, 3.9142650580049353`*^9}, {
  3.914317618414603*^9, 3.914317663581843*^9}, {3.914592152725358*^9, 
  3.9145921569304123`*^9}, {3.923995786691366*^9, 3.9239958072379637`*^9}, {
  3.9243586069457397`*^9, 3.9243586085623426`*^9}, {3.940961443645595*^9, 
  3.940961448137117*^9}},ExpressionUUID->"391f4240-eee2-4e2a-b426-\
1fa52222ca31"],

Cell[CellGroupData[{

Cell[BoxData[{
 RowBox[{
  RowBox[{
   RowBox[{"Module", "[", 
    RowBox[{
     RowBox[{"{", 
      RowBox[{"xx", ",", "yy"}], "}"}], ",", 
     RowBox[{
      RowBox[{"{", 
       RowBox[{
        RowBox[{"StoreL3", "=", 
         RowBox[{"{", "}"}]}], ",", 
        RowBox[{"StoreL2", "=", 
         RowBox[{"{", "}"}]}], ",", 
        RowBox[{"StoreL1", "=", 
         RowBox[{"{", "}"}]}]}], "}"}], ";", "\[IndentingNewLine]", "\t", 
      "\[IndentingNewLine]", "\t", 
      RowBox[{"For", "[", 
       RowBox[{
        RowBox[{"xx", " ", "=", " ", "0"}], ",", 
        RowBox[{"xx", "<", "9.41"}], ",", " ", 
        RowBox[{"xx", " ", "+=", " ", "0.4"}], ",", "\[IndentingNewLine]", 
        "\t", 
        RowBox[{"For", "[", 
         RowBox[{
          RowBox[{"yy", " ", "=", " ", 
           RowBox[{"-", "12"}]}], ",", 
          RowBox[{"yy", "<", 
           RowBox[{"-", "8.6"}]}], ",", 
          RowBox[{"yy", " ", "+=", " ", "0.4"}], ",", "\[IndentingNewLine]", 
          "\[IndentingNewLine]", 
          RowBox[{
           RowBox[{"Pars", "=", 
            RowBox[{"{", 
             RowBox[{
              RowBox[{"r", "\[Rule]", "0.02"}], ",", 
              RowBox[{"C", "->", "50"}], ",", 
              RowBox[{"dil", " ", "->", " ", "0.1"}], ",", 
              "\[IndentingNewLine]", " ", 
              RowBox[{
               SubscriptBox["b", "1"], "->", " ", "50"}], ",", 
              RowBox[{
               SubscriptBox["b", "21"], "->", " ", "50"}], ",", 
              RowBox[{
               SubscriptBox["b", "22"], "->", " ", "50"}], ",", 
              RowBox[{"IB1", "->", " ", 
               SuperscriptBox["10", "xx"]}], ",", " ", 
              RowBox[{"IB2", "->", 
               SuperscriptBox["10", "8"]}], ",", "\[IndentingNewLine]", 
              RowBox[{
               SubscriptBox["k", "1"], "->", 
               SuperscriptBox["10", 
                RowBox[{"-", "9"}]]}], ",", 
              RowBox[{
               SubscriptBox["k", "21"], "->", 
               SuperscriptBox["10", 
                RowBox[{"-", "9"}]]}], ",", "\[IndentingNewLine]", 
              RowBox[{
               SubscriptBox["k", "22"], "->", 
               SuperscriptBox["10", "yy"]}], ",", "\[IndentingNewLine]", 
              RowBox[{
               SubscriptBox["\[Delta]", "1"], "->", " ", ".05"}], ",", " ", 
              RowBox[{
               SubscriptBox["\[Delta]", "21"], "->", " ", ".05"}], ",", " ", 
              RowBox[{
               SubscriptBox["\[Delta]", "22"], "->", " ", ".05"}]}], "}"}]}], 
           ";", "\[IndentingNewLine]", "\[IndentingNewLine]", 
           RowBox[{"Sols", "=", 
            RowBox[{"NDSolve", "[", "\[IndentingNewLine]", 
             RowBox[{
              RowBox[{"{", "\[IndentingNewLine]", 
               RowBox[{
                RowBox[{
                 RowBox[{
                  RowBox[{
                   RowBox[{
                    SubscriptBox["B", "1"], "'"}], "[", "t", "]"}], 
                  "\[Equal]", 
                  RowBox[{
                   RowBox[{
                    SubscriptBox["B", "1"], "[", "t", "]"}], 
                   RowBox[{"(", 
                    RowBox[{"r", " ", "-", " ", 
                    RowBox[{
                    SubscriptBox["k", "1"], 
                    RowBox[{
                    SubscriptBox["P", 
                    RowBox[{"1", "f"}]], "[", "t", "]"}]}], " ", "-", " ", 
                    RowBox[{
                    SubscriptBox["k", "21"], 
                    RowBox[{
                    SubscriptBox["P", 
                    RowBox[{"2", "f"}]], "[", "t", "]"}]}]}], ")"}]}]}], "/.",
                  "Pars"}], ",", " ", "\[IndentingNewLine]", 
                RowBox[{
                 RowBox[{
                  RowBox[{
                   RowBox[{
                    SubscriptBox["B", "2"], "'"}], "[", "t", "]"}], 
                  "\[Equal]", 
                  RowBox[{
                   RowBox[{
                    SubscriptBox["B", "2"], "[", "t", "]"}], 
                   RowBox[{"(", 
                    RowBox[{"r", " ", "-", " ", 
                    RowBox[{
                    SubscriptBox["k", "22"], 
                    RowBox[{
                    SubscriptBox["P", 
                    RowBox[{"2", "f"}]], "[", "t", "]"}]}]}], " ", ")"}]}]}], 
                 "/.", "Pars"}], ",", "\[IndentingNewLine]", 
                "\[IndentingNewLine]", 
                RowBox[{
                 RowBox[{
                  RowBox[{
                   RowBox[{
                    SubscriptBox["P", 
                    RowBox[{"1", "i"}]], "'"}], "[", "t", "]"}], "\[Equal]", 
                  " ", 
                  RowBox[{
                   RowBox[{
                    SubscriptBox["k", "1"], " ", 
                    RowBox[{
                    SubscriptBox["P", 
                    RowBox[{"1", "f"}]], "[", "t", "]"}], 
                    RowBox[{
                    SubscriptBox["B", "1"], "[", "t", "]"}]}], " ", "-", " ", 
                   RowBox[{
                    SubscriptBox["\[Delta]", "1"], " ", 
                    RowBox[{
                    SubscriptBox["P", 
                    RowBox[{"1", "i"}]], "[", "t", "]"}]}]}]}], "/.", 
                 "Pars"}], ",", "                  ", 
                RowBox[{"(*", 
                 RowBox[{"infected", " ", "phage"}], "*)"}], 
                "\[IndentingNewLine]", 
                RowBox[{
                 RowBox[{
                  RowBox[{
                   RowBox[{
                    SubscriptBox["P", 
                    RowBox[{"1", "f"}]], "'"}], "[", "t", "]"}], "\[Equal]", 
                  " ", 
                  RowBox[{
                   RowBox[{
                    SubscriptBox["b", "1"], 
                    SubscriptBox["\[Delta]", "1"], " ", 
                    RowBox[{
                    SubscriptBox["P", 
                    RowBox[{"1", "i"}]], "[", "t", "]"}]}], "  ", "-", " ", 
                   RowBox[{
                    SubscriptBox["k", "1"], " ", 
                    RowBox[{
                    SubscriptBox["P", 
                    RowBox[{"1", "f"}]], "[", "t", "]"}], 
                    RowBox[{
                    SubscriptBox["B", "1"], "[", "t", "]"}]}]}]}], "/.", 
                 "Pars"}], ",", "                       ", 
                RowBox[{"(*", " ", 
                 RowBox[{"free", " ", "phage"}], "*)"}], 
                "\[IndentingNewLine]", "\[IndentingNewLine]", 
                RowBox[{
                 RowBox[{
                  RowBox[{
                   RowBox[{
                    SubscriptBox["P", 
                    RowBox[{"2", "f"}]], "'"}], "[", "t", "]"}], " ", 
                  "\[Equal]", " ", 
                  RowBox[{
                   RowBox[{
                    SubscriptBox["b", "22"], 
                    SubscriptBox["\[Delta]", "22"], " ", 
                    RowBox[{
                    SubscriptBox["P", 
                    RowBox[{"22", "i"}]], "[", "t", "]"}]}], " ", "+", " ", 
                   RowBox[{
                    SubscriptBox["b", "21"], 
                    SubscriptBox["\[Delta]", "21"], 
                    RowBox[{
                    SubscriptBox["P", 
                    RowBox[{"21", "i"}]], "[", "t", "]"}]}], "-", " ", 
                   RowBox[{
                    RowBox[{
                    SubscriptBox["P", 
                    RowBox[{"2", "f"}]], "[", "t", "]"}], 
                    RowBox[{"(", 
                    RowBox[{
                    RowBox[{
                    SubscriptBox["k", "22"], " ", 
                    RowBox[{
                    SubscriptBox["B", "2"], "[", "t", "]"}]}], " ", "+", 
                    RowBox[{
                    SubscriptBox["k", "21"], 
                    RowBox[{
                    SubscriptBox["B", "1"], "[", "t", "]"}]}]}], ")"}]}]}]}], 
                 "/.", "Pars"}], ",", "\[IndentingNewLine]", 
                RowBox[{
                 RowBox[{
                  RowBox[{
                   RowBox[{
                    SubscriptBox["P", 
                    RowBox[{"22", "i"}]], "'"}], "[", "t", "]"}], "\[Equal]", 
                  " ", 
                  RowBox[{
                   RowBox[{
                    SubscriptBox["k", "22"], " ", 
                    RowBox[{
                    SubscriptBox["P", 
                    RowBox[{"2", "f"}]], "[", "t", "]"}], 
                    RowBox[{
                    SubscriptBox["B", "2"], "[", "t", "]"}]}], " ", "-", " ", 
                   RowBox[{
                    SubscriptBox["\[Delta]", "22"], " ", 
                    RowBox[{
                    SubscriptBox["P", 
                    RowBox[{"22", "i"}]], "[", "t", "]"}]}]}]}], "/.", 
                 "Pars"}], ",", "\[IndentingNewLine]", 
                RowBox[{
                 RowBox[{
                  RowBox[{
                   RowBox[{
                    SubscriptBox["P", 
                    RowBox[{"21", "i"}]], "'"}], "[", "t", "]"}], "\[Equal]", 
                  " ", 
                  RowBox[{
                   RowBox[{
                    SubscriptBox["k", "21"], " ", 
                    RowBox[{
                    SubscriptBox["P", 
                    RowBox[{"2", "f"}]], "[", "t", "]"}], 
                    RowBox[{
                    SubscriptBox["B", "1"], "[", "t", "]"}]}], " ", "-", " ", 
                   RowBox[{
                    SubscriptBox["\[Delta]", "21"], " ", 
                    RowBox[{
                    SubscriptBox["P", 
                    RowBox[{"21", "i"}]], "[", "t", "]"}]}]}]}], "/.", 
                 "Pars"}], ",", "\[IndentingNewLine]", "\[IndentingNewLine]", 
                "\[IndentingNewLine]", 
                RowBox[{
                 RowBox[{
                  SubscriptBox["B", "1"], "[", "0", "]"}], "\[Equal]", 
                 SuperscriptBox["10", "xx"]}], ",", "\[IndentingNewLine]", 
                RowBox[{
                 RowBox[{
                  SubscriptBox["B", "2"], "[", "0", "]"}], "\[Equal]", 
                 SuperscriptBox["10", "8"]}], ",", "\[IndentingNewLine]", 
                RowBox[{
                 RowBox[{
                  SubscriptBox["P", 
                   RowBox[{"1", "f"}]], "[", "0", "]"}], "\[Equal]", " ", 
                 "100000000"}], ",", "\[IndentingNewLine]", 
                RowBox[{
                 RowBox[{
                  SubscriptBox["P", 
                   RowBox[{"1", "i"}]], "[", "0", "]"}], "\[Equal]", " ", 
                 "0"}], ",", "\[IndentingNewLine]", "\[IndentingNewLine]", 
                RowBox[{
                 RowBox[{
                  SubscriptBox["P", 
                   RowBox[{"2", "f"}]], "[", "0", "]"}], " ", "\[Equal]", " ",
                  "0"}], ",", " ", "\[IndentingNewLine]", 
                RowBox[{
                 RowBox[{
                  SubscriptBox["P", 
                   RowBox[{"22", "i"}]], "[", "0", "]"}], "\[Equal]", " ", 
                 "0"}], ",", "\[IndentingNewLine]", 
                RowBox[{
                 RowBox[{
                  SubscriptBox["P", 
                   RowBox[{"21", "i"}]], "[", "0", "]"}], "==", "0"}], ",", 
                "\[IndentingNewLine]", "\[IndentingNewLine]", 
                "\[IndentingNewLine]", 
                RowBox[{"WhenEvent", "[", 
                 RowBox[{
                  RowBox[{"t", "==", "8"}], ",", 
                  RowBox[{"{", 
                   RowBox[{
                    RowBox[{
                    SubscriptBox["P", 
                    RowBox[{"2", "f"}]], "[", "t", "]"}], " ", "->", " ", 
                    "1"}], "    ", "}"}]}], "]"}], ",", "\[IndentingNewLine]",
                 "\[IndentingNewLine]", 
                RowBox[{"WhenEvent", "[", 
                 RowBox[{
                  RowBox[{
                   RowBox[{
                    RowBox[{"Mod", "[", 
                    RowBox[{"t", ",", 
                    RowBox[{"C", "/.", "Pars"}]}], "]"}], "\[LessEqual]", 
                    ".00001"}], "  ", "&&", " ", 
                   RowBox[{"t", ">", "9"}]}], ",", 
                  RowBox[{"{", "   ", "\[IndentingNewLine]", 
                   RowBox[{
                    RowBox[{
                    RowBox[{
                    RowBox[{
                    SubscriptBox["P", 
                    RowBox[{"1", "f"}]], "[", "t", "]"}], "->", "  ", 
                    RowBox[{
                    RowBox[{
                    SubscriptBox["P", 
                    RowBox[{"1", "f"}]], "[", "t", "]"}], "*", "dil"}]}], "/.",
                     "Pars"}], ",", " ", "\[IndentingNewLine]", 
                    RowBox[{
                    RowBox[{
                    RowBox[{
                    SubscriptBox["P", 
                    RowBox[{"2", "f"}]], "[", "t", "]"}], "->", "  ", 
                    RowBox[{
                    RowBox[{
                    SubscriptBox["P", 
                    RowBox[{"2", "f"}]], "[", "t", "]"}], "*", "dil"}]}], "/.",
                     "Pars"}], ",", "\[IndentingNewLine]", 
                    "\[IndentingNewLine]", 
                    RowBox[{
                    RowBox[{
                    RowBox[{
                    SubscriptBox["P", 
                    RowBox[{"1", "i"}]], "[", "t", "]"}], "\[Rule]", "  ", 
                    RowBox[{
                    RowBox[{
                    SubscriptBox["P", 
                    RowBox[{"1", "i"}]], "[", "t", "]"}], "*", "dil"}]}], "/.",
                     "Pars"}], ",", "\[IndentingNewLine]", 
                    RowBox[{
                    RowBox[{
                    RowBox[{
                    SubscriptBox["P", 
                    RowBox[{"22", "i"}]], "[", "t", "]"}], "\[Rule]", "  ", 
                    RowBox[{
                    RowBox[{
                    SubscriptBox["P", 
                    RowBox[{"22", "i"}]], "[", "t", "]"}], "*", "dil"}]}], "/.",
                     "Pars"}], ",", "\[IndentingNewLine]", 
                    RowBox[{
                    RowBox[{
                    RowBox[{
                    SubscriptBox["P", 
                    RowBox[{"21", "i"}]], "[", "t", "]"}], "\[Rule]", "  ", 
                    RowBox[{
                    RowBox[{
                    SubscriptBox["P", 
                    RowBox[{"21", "i"}]], "[", "t", "]"}], "*", "dil"}]}], "/.",
                     "Pars"}], ",", "\[IndentingNewLine]", 
                    RowBox[{"K1", "=", " ", 
                    RowBox[{"IB1", "/.", "Pars"}]}], ",", 
                    "\[IndentingNewLine]", 
                    RowBox[{"K2", "=", 
                    RowBox[{"IB2", "/.", "Pars"}]}], ",", 
                    "\[IndentingNewLine]", 
                    RowBox[{"P1", " ", "=", " ", 
                    RowBox[{
                    RowBox[{"(", 
                    RowBox[{"1", "-", "dil"}], ")"}], "/.", "Pars"}]}], ",", 
                    "\[IndentingNewLine]", 
                    RowBox[{"P2", " ", "=", " ", 
                    RowBox[{"dil", "/.", "Pars"}]}], ",", 
                    "\[IndentingNewLine]", "\[IndentingNewLine]", 
                    RowBox[{
                    RowBox[{
                    SubscriptBox["B", "1"], "[", "t", "]"}], "->", 
                    RowBox[{
                    RowBox[{"P1", "*", "K1"}], "+", 
                    RowBox[{"P2", " ", "*", 
                    RowBox[{
                    SubscriptBox["B", "1"], "[", "t", "]"}]}]}]}], ",", 
                    "\[IndentingNewLine]", 
                    RowBox[{
                    RowBox[{
                    SubscriptBox["B", "2"], "[", "t", "]"}], "->", 
                    RowBox[{
                    RowBox[{"P1", "*", "K2"}], " ", "+", 
                    RowBox[{"P2", "*", " ", 
                    RowBox[{
                    SubscriptBox["B", "2"], "[", "t", "]"}]}]}]}]}], 
                   "\[IndentingNewLine]", "\[IndentingNewLine]", "}"}]}], 
                 "]"}]}], "\[IndentingNewLine]", "}"}], ",", 
              "\[IndentingNewLine]", "\[IndentingNewLine]", 
              RowBox[{"{", 
               RowBox[{
                SubscriptBox["B", "1"], ",", 
                SubscriptBox["B", "2"], ",", 
                SubscriptBox["P", 
                 RowBox[{"1", "f"}]], ",", 
                SubscriptBox["P", 
                 RowBox[{"1", "i"}]], ",", 
                SubscriptBox["P", 
                 RowBox[{"2", "f"}]], ",", 
                SubscriptBox["P", 
                 RowBox[{"22", "i"}]], ",", 
                SubscriptBox["P", 
                 RowBox[{"21", "i"}]]}], "}"}], ",", 
              RowBox[{"{", 
               RowBox[{"t", ",", ".01", ",", "601"}], "}"}]}], "   ", "]"}]}],
            ";", "\[IndentingNewLine]", "\[IndentingNewLine]", "\n", 
           "\[IndentingNewLine]", 
           RowBox[{"StoreL1", "  ", "=", " ", 
            RowBox[{"Append", "[", 
             RowBox[{"StoreL1", ",", 
              RowBox[{"{", 
               RowBox[{"xx", ",", "yy", ",", 
                RowBox[{
                 RowBox[{"N", "[", 
                  RowBox[{"Log10", "[", 
                   RowBox[{"(", 
                    RowBox[{
                    SubscriptBox["P", 
                    RowBox[{"2", "f"}]], "[", "600", "]"}], " ", ")"}], "]"}],
                   "]"}], "/.", 
                 RowBox[{"Sols", "[", 
                  RowBox[{"[", "1", "]"}], "]"}]}]}], "}"}]}], "]"}]}], ";", 
           "\[IndentingNewLine]", 
           RowBox[{"StoreL2", "  ", "=", " ", 
            RowBox[{"Append", "[", 
             RowBox[{"StoreL2", ",", 
              RowBox[{"{", 
               RowBox[{"xx", ",", "yy", ",", 
                RowBox[{
                 RowBox[{"N", "[", 
                  RowBox[{"Log10", "[", 
                   RowBox[{"(", 
                    RowBox[{
                    SubscriptBox["P", 
                    RowBox[{"1", "f"}]], "[", "600", "]"}], " ", ")"}], "]"}],
                   "]"}], "/.", 
                 RowBox[{"Sols", "[", 
                  RowBox[{"[", "1", "]"}], "]"}]}]}], "}"}]}], "]"}]}], 
           ";"}]}], "\[IndentingNewLine]", "]"}]}], "]"}]}]}], "]"}], ";"}], 
  "\[IndentingNewLine]", "\[IndentingNewLine]"}], "\[IndentingNewLine]", 
 RowBox[{
  RowBox[{"plt0", "=", " ", 
   RowBox[{"ListContourPlot", "[", "\[IndentingNewLine]", 
    RowBox[{"StoreL1", ",", " ", 
     RowBox[{"PlotRange", " ", "\[Rule]", " ", 
      RowBox[{"{", 
       RowBox[{
        RowBox[{"{", 
         RowBox[{"0", ",", "9"}], "}"}], ",", 
        RowBox[{"{", 
         RowBox[{
          RowBox[{"-", "9"}], ",", 
          RowBox[{"-", "12"}]}], "}"}]}], "}"}]}], ",", 
     RowBox[{
     "PlotLabel", " ", "\[Rule]", " ", 
      "\"\<A: Log(\!\(\*SubscriptBox[\(P\), \(2\)]\))  \!\(\*SubscriptBox[\(k\
\), \(12\(\\\ \)\)]\)=0\>\""}], ",", "\[IndentingNewLine]", 
     RowBox[{"LabelStyle", "->", 
      RowBox[{"{", 
       RowBox[{
        RowBox[{"FontFamily", "->", "\"\<Arial\>\""}], ",", 
        RowBox[{"FontSize", "->", "22"}], ",", "Black"}], "}"}]}], ",", 
     "\[IndentingNewLine]", 
     RowBox[{"Contours", "\[Rule]", 
      RowBox[{"{", 
       RowBox[{"0.0", ",", "2", ",", " ", "4", ",", " ", "6", ",", " ", "8"}],
        "}"}]}], ",", 
     RowBox[{"PlotLegends", "\[Rule]", " ", "Automatic"}], ",", " ", 
     RowBox[{"FrameLabel", "->", 
      RowBox[{"{", 
       RowBox[{
        RowBox[{"Style", "[", 
         RowBox[{
         "\"\<log(\!\(\*SubscriptBox[\(B\), \(1\)]\) input)\>\"", ",", "20"}],
          "]"}], ",", 
        RowBox[{"Style", "[", 
         RowBox[{
         "\"\<Adsorption log(\!\(\*SubscriptBox[\(k\), \(22\)]\))\>\"", ",", 
          "20"}], "]"}]}], "}"}]}]}], "\[IndentingNewLine]", "]"}]}], 
  "\[IndentingNewLine]"}], "\[IndentingNewLine]", 
 RowBox[{
  RowBox[{"plt1", "=", 
   RowBox[{"ListContourPlot", "[", "\[IndentingNewLine]", 
    RowBox[{"StoreL2", ",", " ", 
     RowBox[{"PlotRange", " ", "\[Rule]", " ", 
      RowBox[{"{", 
       RowBox[{
        RowBox[{"{", 
         RowBox[{"0", ",", "9"}], "}"}], ",", 
        RowBox[{"{", 
         RowBox[{
          RowBox[{"-", "9"}], ",", 
          RowBox[{"-", "12"}]}], "}"}]}], "}"}]}], ",", 
     RowBox[{
     "PlotLabel", " ", "\[Rule]", " ", 
      "\"\<B: Log(\!\(\*SubscriptBox[\(P\), \(1\)]\))  \!\(\*SubscriptBox[\(k\
\), \(12\(\\\ \)\)]\)=0\>\""}], ",", "\[IndentingNewLine]", 
     RowBox[{"LabelStyle", "->", 
      RowBox[{"{", 
       RowBox[{
        RowBox[{"FontFamily", "->", "\"\<Arial\>\""}], ",", 
        RowBox[{"FontSize", "->", "22"}], ",", "Black"}], "}"}]}], ",", 
     "\[IndentingNewLine]", 
     RowBox[{"Contours", "\[Rule]", 
      RowBox[{"{", 
       RowBox[{"0.0", ",", "2", ",", " ", "4", ",", " ", "6", ",", " ", "8"}],
        "}"}]}], ",", 
     RowBox[{"PlotLegends", "\[Rule]", " ", "Automatic"}], ",", " ", 
     "\[IndentingNewLine]", 
     RowBox[{"FrameLabel", "->", 
      RowBox[{"{", 
       RowBox[{
        RowBox[{"Style", "[", 
         RowBox[{
         "\"\<log(\!\(\*SubscriptBox[\(B\), \(1\)]\) input)\>\"", ",", "20"}],
          "]"}], ",", 
        RowBox[{"Style", "[", 
         RowBox[{
         "\"\<Adsorption log(\!\(\*SubscriptBox[\(k\), \(22\)]\))\>\"", ",", 
          "20"}], "]"}]}], "}"}]}]}], "\[IndentingNewLine]", "]"}]}], 
  "\[IndentingNewLine]"}], "\[IndentingNewLine]", 
 RowBox[{"Export", "[", 
  RowBox[{
  "\"\</Users/bull/Box Sync/mss/1phage_newhost/S2/F1A.jpg\>\"", ",", "plt0", 
   ",", 
   RowBox[{"ImageResolution", "->", "300"}]}], "]"}], "\[IndentingNewLine]", 
 RowBox[{"Export", "[", 
  RowBox[{
  "\"\</Users/bull/Box Sync/mss/1phage_newhost/S2/F1B.jpg\>\"", ",", "plt1", 
   ",", 
   RowBox[{"ImageResolution", "->", "300"}]}], "]"}]}], "Input",
 CellChangeTimes->{{3.653247268386902*^9, 3.6532474627786407`*^9}, {
   3.653320826542371*^9, 3.6533210331605444`*^9}, 3.6533210728236556`*^9, {
   3.653321227071025*^9, 3.6533215492422237`*^9}, {3.653321627025918*^9, 
   3.653321773851923*^9}, {3.653321811331249*^9, 3.653321897910079*^9}, {
   3.653321935844412*^9, 3.653321981197608*^9}, {3.6533220994206743`*^9, 
   3.653322186662014*^9}, {3.6533223967829924`*^9, 3.653322411030711*^9}, {
   3.65332252356744*^9, 3.6533225241824493`*^9}, {3.6533226931737947`*^9, 
   3.653322693918806*^9}, {3.6533227970566406`*^9, 3.6533228121418724`*^9}, {
   3.6533234817417583`*^9, 3.653323485203958*^9}, {3.6550364841047583`*^9, 
   3.6550365223747063`*^9}, 3.655036761412655*^9, {3.655037096832376*^9, 
   3.655037097110035*^9}, {3.65503742370538*^9, 3.655037471183861*^9}, {
   3.655037542515315*^9, 3.655037679644986*^9}, {3.6550377783724403`*^9, 
   3.655037785288991*^9}, {3.655038189549324*^9, 3.655038195020384*^9}, 
   3.65505484118611*^9, {3.6550548858926673`*^9, 3.6550549059028115`*^9}, {
   3.657369397107594*^9, 3.657369398085808*^9}, {3.657369779710026*^9, 
   3.657369782555373*^9}, {3.657369852655349*^9, 3.6573698542177773`*^9}, {
   3.6573699755952253`*^9, 3.657370015126904*^9}, {3.6573700724477873`*^9, 
   3.6573700734918203`*^9}, 3.6573701630214453`*^9, 3.657370372361453*^9, {
   3.657370516766447*^9, 3.657370572306499*^9}, {3.657370630672526*^9, 
   3.657370661046012*^9}, {3.6573709305978317`*^9, 3.657370957980176*^9}, {
   3.657371559563623*^9, 3.6573715846044827`*^9}, {3.657371733577929*^9, 
   3.657371756031725*^9}, {3.657371820538991*^9, 3.657371849136921*^9}, {
   3.657371944886696*^9, 3.657371945403162*^9}, 3.6573720162674313`*^9, 
   3.657372099079545*^9, {3.657372282175538*^9, 3.6573724299955053`*^9}, {
   3.657372475276499*^9, 3.657372698573883*^9}, {3.657372728650222*^9, 
   3.657372777136848*^9}, {3.6573728164799337`*^9, 3.657372827930805*^9}, {
   3.6573730293973846`*^9, 3.657373029902038*^9}, {3.65737307195577*^9, 
   3.657373127372175*^9}, {3.657373175613749*^9, 3.657373253913641*^9}, {
   3.657374005505723*^9, 3.657374076907189*^9}, {3.657374110772264*^9, 
   3.657374228973241*^9}, {3.6573742648961*^9, 3.6573742699567347`*^9}, {
   3.6573802284376397`*^9, 3.657380260651696*^9}, {3.6573803748126965`*^9, 
   3.6573804270415883`*^9}, {3.657382089960499*^9, 3.657382090614777*^9}, {
   3.6573821234745073`*^9, 3.6573822269751377`*^9}, {3.657382376566469*^9, 
   3.6573824146244783`*^9}, {3.65738250651718*^9, 3.657382552675152*^9}, {
   3.657382596955759*^9, 3.6573826354849777`*^9}, 3.65738266861747*^9, 
   3.657382730606091*^9, {3.657382817061561*^9, 3.657382820897316*^9}, {
   3.6573895410242453`*^9, 3.657389541371367*^9}, {3.657389754145597*^9, 
   3.657389770151857*^9}, {3.657389961527646*^9, 3.657389968589581*^9}, 
   3.6573900445417624`*^9, 3.657390442093289*^9, {3.657390476719472*^9, 
   3.657390501966501*^9}, {3.657390534083953*^9, 3.6573907124645243`*^9}, {
   3.657391258531086*^9, 3.65739133169946*^9}, {3.657391378949834*^9, 
   3.657391392584557*^9}, {3.657391457725037*^9, 3.657391483855859*^9}, {
   3.6573915247071037`*^9, 3.6573915675333633`*^9}, 3.6573916412904882`*^9, {
   3.6573932038275003`*^9, 3.657393208562319*^9}, {3.657393267242667*^9, 
   3.657393273699592*^9}, {3.657393344642436*^9, 3.657393347826192*^9}, {
   3.6573935112080183`*^9, 3.657393528895235*^9}, {3.657393577202696*^9, 
   3.657393582017933*^9}, 3.6573947682437143`*^9, {3.657394804704145*^9, 
   3.657394819688373*^9}, {3.657395685804956*^9, 3.6573957184300623`*^9}, {
   3.657396395851651*^9, 3.6573964537882442`*^9}, 3.65739672558947*^9, {
   3.657397251977635*^9, 3.657397321366693*^9}, {3.657464340856241*^9, 
   3.657464350124833*^9}, {3.657466721020833*^9, 3.6574667227060413`*^9}, 
   3.65746865168646*^9, {3.657807833787141*^9, 3.6578079741064167`*^9}, {
   3.657808054220083*^9, 3.6578080549739647`*^9}, 3.657811814529766*^9, 
   3.657811873209934*^9, 3.657811971456305*^9, 3.657812003125099*^9, {
   3.65781205456009*^9, 3.657812104823194*^9}, {3.657812164506675*^9, 
   3.657812206669767*^9}, {3.657812514089752*^9, 3.657812521163814*^9}, {
   3.6578132618343077`*^9, 3.6578132665121517`*^9}, {3.657813309038969*^9, 
   3.657813331030745*^9}, {3.657813373028901*^9, 3.657813377358716*^9}, {
   3.657813425623467*^9, 3.6578134408981524`*^9}, {3.6578134756064787`*^9, 
   3.65781350221106*^9}, {3.6578140269607*^9, 3.657814041739428*^9}, {
   3.657814984865302*^9, 3.657814990510161*^9}, {3.65793101658005*^9, 
   3.6579310264585047`*^9}, 3.659366468257968*^9, {3.659366531719572*^9, 
   3.659366578902359*^9}, {3.659466895204194*^9, 3.659466908117853*^9}, {
   3.6594670060863943`*^9, 3.659467006614273*^9}, {3.659467050862961*^9, 
   3.659467067117857*^9}, {3.661092950223248*^9, 3.661092966400025*^9}, {
   3.661093077490988*^9, 3.661093099191681*^9}, 3.6610931583602667`*^9, {
   3.6614615758640203`*^9, 3.661461577928315*^9}, {3.6614616332899113`*^9, 
   3.6614616346157846`*^9}, 3.661461703155459*^9, 3.6614621402178707`*^9, 
   3.661462204230124*^9, {3.661462241252595*^9, 3.661462283750499*^9}, {
   3.663029024694888*^9, 3.663029028678314*^9}, {3.6630296120559*^9, 
   3.663029623288334*^9}, {3.6630798767964478`*^9, 3.663079876969803*^9}, 
   3.663260384335476*^9, {3.7746114894781733`*^9, 3.774611762196517*^9}, {
   3.774611801490264*^9, 3.774612008197073*^9}, {3.774612491720886*^9, 
   3.7746125394504757`*^9}, 3.774614402326852*^9, 3.774614807242587*^9, {
   3.7746151580892076`*^9, 3.774615159357689*^9}, 3.7746152104834146`*^9, 
   3.774615434439691*^9, {3.7746154824049597`*^9, 3.774615501805953*^9}, 
   3.774617898794147*^9, 3.774617974570383*^9, {3.7746180528469687`*^9, 
   3.774618053518429*^9}, 3.774618133062552*^9, 3.774618191603125*^9, {
   3.774618260229295*^9, 3.7746182959251842`*^9}, 3.774618373484644*^9, {
   3.7746184382773237`*^9, 3.774618439403274*^9}, {3.774618508752627*^9, 
   3.774618536112547*^9}, 3.774618615404736*^9, {3.77462954964322*^9, 
   3.774629619296788*^9}, 3.774629673643312*^9, {3.774629764676845*^9, 
   3.774629810409792*^9}, 3.774629849282023*^9, 3.774630003664295*^9, {
   3.7746300586505527`*^9, 3.774630065472042*^9}, {3.774630117030952*^9, 
   3.774630141725759*^9}, {3.7746304656046886`*^9, 3.774630607532247*^9}, {
   3.7746308117868557`*^9, 3.774630814049129*^9}, {3.774630862440342*^9, 
   3.774630864789949*^9}, {3.77463099040982*^9, 3.774631052243286*^9}, 
   3.774631100577279*^9, {3.774636016417511*^9, 3.7746360227488194`*^9}, 
   3.774636055358192*^9, {3.7746362420240507`*^9, 3.774636245654346*^9}, {
   3.77506978220109*^9, 3.775069782670003*^9}, {3.7750699019686327`*^9, 
   3.775069903141609*^9}, {3.7750699925717793`*^9, 3.7750699960645638`*^9}, {
   3.775070032540344*^9, 3.775070081873419*^9}, {3.775070138848036*^9, 
   3.7750701495798883`*^9}, {3.775070224732696*^9, 3.775070308140524*^9}, {
   3.7750703633363457`*^9, 3.7750703730174313`*^9}, {3.775070445163311*^9, 
   3.775070448435231*^9}, {3.775070498939399*^9, 3.775070517184442*^9}, {
   3.7750706101126137`*^9, 3.775070612269294*^9}, {3.7750706441286983`*^9, 
   3.775070691751048*^9}, 3.775070729688648*^9, {3.775070845445738*^9, 
   3.7750708602620363`*^9}, {3.775070891611116*^9, 3.77507090965583*^9}, 
   3.775070954425746*^9, {3.77507099890047*^9, 3.7750710667562304`*^9}, {
   3.775071109370017*^9, 3.775071152585451*^9}, 3.775071278732945*^9, {
   3.7750714073605003`*^9, 3.775071418581065*^9}, 3.775071495634183*^9, {
   3.7750715285087442`*^9, 3.7750715784424343`*^9}, {3.775071612677718*^9, 
   3.7750716452753487`*^9}, {3.775071680505206*^9, 3.775071714346879*^9}, {
   3.775071748054233*^9, 3.775071806743115*^9}, {3.7750718902856073`*^9, 
   3.775071901412496*^9}, {3.7750719826412363`*^9, 3.7750720411444263`*^9}, {
   3.7750720770459957`*^9, 3.775072144557411*^9}, {3.775072194020884*^9, 
   3.775072261125462*^9}, {3.775072291585096*^9, 3.775072334600544*^9}, {
   3.775072383796546*^9, 3.775072465733861*^9}, {3.775072988185377*^9, 
   3.775072989640709*^9}, {3.775073065746872*^9, 3.77507309342382*^9}, {
   3.775073200799087*^9, 3.775073238428521*^9}, {3.775073290957308*^9, 
   3.775073291820553*^9}, {3.7750733904109*^9, 3.7750734256737823`*^9}, {
   3.7750735474170732`*^9, 3.775073672432653*^9}, {3.775073708764161*^9, 
   3.775073709337604*^9}, {3.775073740972989*^9, 3.77507375155249*^9}, {
   3.775073924083591*^9, 3.775073924896276*^9}, {3.77507435891523*^9, 
   3.77507439670752*^9}, {3.775074433204834*^9, 3.7750745228014727`*^9}, {
   3.775074655655004*^9, 3.775074674422749*^9}, {3.775074707069374*^9, 
   3.775074732546793*^9}, 3.7750747983668127`*^9, {3.775074956707987*^9, 
   3.775074973928932*^9}, {3.775075102765415*^9, 3.775075181044448*^9}, {
   3.775075211581959*^9, 3.775075215677636*^9}, {3.775075270988844*^9, 
   3.7750753459770403`*^9}, {3.775075384137694*^9, 3.775075439235055*^9}, {
   3.775075470899809*^9, 3.7750755017553997`*^9}, {3.7750901711737213`*^9, 
   3.775090174180284*^9}, {3.775090208133963*^9, 3.775090210033586*^9}, {
   3.775090250652689*^9, 3.7750902529182653`*^9}, {3.775129337249053*^9, 
   3.775129338813154*^9}, {3.77512942246124*^9, 3.775129424193994*^9}, {
   3.775129478646201*^9, 3.775129504665557*^9}, {3.775129592348343*^9, 
   3.775129594248727*^9}, {3.77513340844464*^9, 3.775133411386312*^9}, {
   3.7751334492266703`*^9, 3.7751334530727386`*^9}, {3.775133483319249*^9, 
   3.7751334843168163`*^9}, {3.7758454733206463`*^9, 3.775845474214369*^9}, {
   3.7758455223164787`*^9, 3.7758455555595922`*^9}, {3.775845593315387*^9, 
   3.775845594513752*^9}, {3.775845669693828*^9, 3.775845699407893*^9}, {
   3.7758457633178043`*^9, 3.775845781787855*^9}, {3.7758458328066807`*^9, 
   3.775845835291419*^9}, {3.775845888245419*^9, 3.775846018609919*^9}, {
   3.775846049549369*^9, 3.7758461045512657`*^9}, {3.7758461372281733`*^9, 
   3.7758461516244917`*^9}, {3.7758461884350224`*^9, 3.775846189640929*^9}, {
   3.775846237866432*^9, 3.775846255167305*^9}, {3.775846322685404*^9, 
   3.775846451597434*^9}, {3.775846529968225*^9, 3.775846530829487*^9}, 
   3.775846571923397*^9, {3.776104580177124*^9, 3.776104656041603*^9}, {
   3.7761046919966707`*^9, 3.776104710924182*^9}, {3.77610477605405*^9, 
   3.776104836181365*^9}, {3.7761048872589684`*^9, 3.776104973171755*^9}, {
   3.776105033893358*^9, 3.776105139851165*^9}, {3.776105195380247*^9, 
   3.7761052068433847`*^9}, {3.7761052674767*^9, 3.7761053053076897`*^9}, {
   3.776105353189152*^9, 3.776105353625288*^9}, {3.776105386219495*^9, 
   3.7761053899616213`*^9}, {3.776105426463915*^9, 3.776105447960731*^9}, {
   3.7761054830769997`*^9, 3.7761054871467667`*^9}, {3.776105556278734*^9, 
   3.776105556682686*^9}, {3.7761056505400867`*^9, 3.77610565564123*^9}, {
   3.7761060655410624`*^9, 3.776106227331457*^9}, {3.776106306466206*^9, 
   3.776106308840023*^9}, {3.776106353951372*^9, 3.776106355892408*^9}, {
   3.776106410630342*^9, 3.77610641157052*^9}, {3.7761065001663923`*^9, 
   3.776106524336583*^9}, {3.77610663922344*^9, 3.7761066451266403`*^9}, {
   3.776106686913005*^9, 3.7761066903429737`*^9}, 3.776106735661783*^9, {
   3.77610676706483*^9, 3.776106769102803*^9}, {3.776106852305928*^9, 
   3.7761068551677094`*^9}, {3.776106965119163*^9, 3.7761069672210207`*^9}, 
   3.776107006456195*^9, {3.776169828666953*^9, 3.7761698578014717`*^9}, {
   3.7761701926489983`*^9, 3.776170213750041*^9}, 3.776170247806487*^9, {
   3.776170278139432*^9, 3.776170282617115*^9}, {3.776170341590212*^9, 
   3.776170370688074*^9}, 3.77617046946837*^9, {3.7761705089518948`*^9, 
   3.776170513710742*^9}, {3.776170742088743*^9, 3.776170751128681*^9}, {
   3.7761707885792837`*^9, 3.77617079892174*^9}, {3.776170857265197*^9, 
   3.776170859806678*^9}, 3.776170946255824*^9, {3.776170985842911*^9, 
   3.776170987950728*^9}, {3.77617103064152*^9, 3.7761711074568853`*^9}, {
   3.77617120902347*^9, 3.7761712210402937`*^9}, {3.7761713180632*^9, 
   3.776171417173594*^9}, 3.776171450478745*^9, {3.776171786942731*^9, 
   3.776171790032731*^9}, {3.77617182815237*^9, 3.7761719093704443`*^9}, {
   3.776171942020685*^9, 3.7761719941604023`*^9}, {3.776172079190749*^9, 
   3.776172116199664*^9}, {3.776172150286435*^9, 3.7761723405605583`*^9}, {
   3.77617243393994*^9, 3.776172488647695*^9}, {3.776172519081566*^9, 
   3.7761725707660103`*^9}, {3.776172664393941*^9, 3.776172694054223*^9}, {
   3.776172780209478*^9, 3.7761728149885187`*^9}, {3.77617287150802*^9, 
   3.776172920426654*^9}, {3.776172956010521*^9, 3.7761729568554153`*^9}, {
   3.776172997223153*^9, 3.776173075735716*^9}, {3.7761731167053633`*^9, 
   3.776173124712381*^9}, {3.7761731685511017`*^9, 3.776173191176517*^9}, {
   3.7761732478542547`*^9, 3.776173275159802*^9}, {3.7761741616708107`*^9, 
   3.77617421798377*^9}, {3.776174347881679*^9, 3.776174365108025*^9}, {
   3.776174454619578*^9, 3.776174458425589*^9}, {3.7761745322417107`*^9, 
   3.776174533134161*^9}, {3.776174621224181*^9, 3.776174623420292*^9}, {
   3.776174677488717*^9, 3.776174697416827*^9}, {3.776174774551894*^9, 
   3.776174782685802*^9}, {3.776191940388699*^9, 3.776191969595704*^9}, {
   3.7761920010470257`*^9, 3.776192020810306*^9}, {3.776192438367869*^9, 
   3.7761924551782703`*^9}, {3.776192487617957*^9, 3.77619261877849*^9}, {
   3.7761930147464437`*^9, 3.776193019460984*^9}, 3.7761930562886677`*^9, {
   3.776198062869349*^9, 3.7761980854752817`*^9}, {3.7761981206297703`*^9, 
   3.776198180402411*^9}, {3.7761986982789707`*^9, 3.776198749188252*^9}, {
   3.7762081615403633`*^9, 3.776208216733534*^9}, {3.7762082575581408`*^9, 
   3.776208263604423*^9}, {3.776214365987418*^9, 3.776214370249948*^9}, 
   3.776214464533751*^9, {3.7762144971530437`*^9, 3.776214500133609*^9}, {
   3.776286221540489*^9, 3.776286224911385*^9}, {3.776286276567678*^9, 
   3.7762863377120953`*^9}, {3.77628638035546*^9, 3.7762865632757273`*^9}, {
   3.776286605009512*^9, 3.776286717027296*^9}, {3.776286940317296*^9, 
   3.776286989812345*^9}, {3.777808229285006*^9, 3.777808356121435*^9}, {
   3.777808399044654*^9, 3.7778084179649677`*^9}, {3.777808484406435*^9, 
   3.777808510592063*^9}, 3.777808541078678*^9, {3.777808572983244*^9, 
   3.7778086112928133`*^9}, {3.777808704678554*^9, 3.777808712693019*^9}, 
   3.777808764053508*^9, {3.777808815548607*^9, 3.7778088229258347`*^9}, {
   3.777808857432047*^9, 3.7778088844262943`*^9}, {3.777808979647832*^9, 
   3.777808992509902*^9}, {3.777809054253422*^9, 3.777809055831149*^9}, {
   3.7778091389289303`*^9, 3.77780919446565*^9}, {3.777809232350696*^9, 
   3.777809239106469*^9}, {3.777809285707122*^9, 3.7778094103313007`*^9}, {
   3.7778095074124823`*^9, 3.777809558163328*^9}, {3.7778095950519247`*^9, 
   3.777809612976215*^9}, {3.777809651484289*^9, 3.777809676942122*^9}, 
   3.777825090948927*^9, 3.77782513422859*^9, {3.7778251917783127`*^9, 
   3.777825192358613*^9}, 3.777825333534017*^9, {3.7778254245503798`*^9, 
   3.7778254247825203`*^9}, 3.7778255375548573`*^9, {3.7778255727983313`*^9, 
   3.777825665953906*^9}, 3.7778256990530767`*^9, 3.777825756950433*^9, {
   3.777825788538871*^9, 3.7778258046574163`*^9}, {3.777825842144497*^9, 
   3.777825931912978*^9}, {3.777825971329496*^9, 3.777826060938593*^9}, {
   3.7778260973846607`*^9, 3.777826125902143*^9}, {3.7778265966600313`*^9, 
   3.7778266007128277`*^9}, {3.7778266677202673`*^9, 3.77782669687852*^9}, {
   3.777826728346332*^9, 3.777826730548468*^9}, {3.7778269603568172`*^9, 
   3.777826979130911*^9}, {3.77782706731946*^9, 3.7778270686035547`*^9}, {
   3.777827145673994*^9, 3.77782714915388*^9}, {3.777827210097035*^9, 
   3.777827214840876*^9}, {3.7778279085487547`*^9, 3.777827939044265*^9}, {
   3.777827973237994*^9, 3.777828028424595*^9}, {3.7778450958176107`*^9, 
   3.7778451160108833`*^9}, {3.7781815476768103`*^9, 3.7781815962925577`*^9}, 
   3.778181636371018*^9, {3.778181730034198*^9, 3.778181747847599*^9}, 
   3.7781818784558687`*^9, {3.778181924674658*^9, 3.778181978179934*^9}, 
   3.7781820174281607`*^9, {3.778182063445712*^9, 3.778182110746537*^9}, {
   3.778182140893857*^9, 3.7781821775018272`*^9}, {3.7781822156402807`*^9, 
   3.778182224615869*^9}, {3.7781822621711807`*^9, 3.778182300905156*^9}, {
   3.78015161770111*^9, 3.780151666772942*^9}, {3.780151818668239*^9, 
   3.780151819900622*^9}, {3.7801520480005207`*^9, 3.7801521393666153`*^9}, {
   3.78015231638943*^9, 3.7801523421718082`*^9}, {3.780152389032331*^9, 
   3.780152438065989*^9}, {3.7801524903997927`*^9, 3.780152566096464*^9}, {
   3.780152645324692*^9, 3.7801526998599157`*^9}, {3.780152752108007*^9, 
   3.7801527533422203`*^9}, {3.780152829531452*^9, 3.780152840340817*^9}, 
   3.780152871896579*^9, {3.780152958299547*^9, 3.7801529594250183`*^9}, {
   3.7801530111061563`*^9, 3.780153017578595*^9}, {3.780153049317478*^9, 
   3.78015307850274*^9}, {3.780153149919909*^9, 3.780153152928872*^9}, {
   3.780153279209545*^9, 3.780153317111644*^9}, {3.780153398681448*^9, 
   3.780153490956195*^9}, {3.780153550472142*^9, 3.780153706981093*^9}, {
   3.780153826207527*^9, 3.780153839711529*^9}, {3.780153873496929*^9, 
   3.78015392164358*^9}, {3.780159334094798*^9, 3.780159345540627*^9}, {
   3.780159397894412*^9, 3.780159417860324*^9}, {3.7801594685452337`*^9, 
   3.780159484905552*^9}, {3.7801595297278767`*^9, 3.780159530365752*^9}, {
   3.7801595628217707`*^9, 3.780159563187298*^9}, {3.780159621242875*^9, 
   3.780159728316444*^9}, {3.78015976692759*^9, 3.780159833245614*^9}, {
   3.78016044085009*^9, 3.7801604504100113`*^9}, {3.780160487966978*^9, 
   3.780160492292816*^9}, {3.7801614049868803`*^9, 3.780161415983885*^9}, 
   3.7801614467936373`*^9, {3.780161480259924*^9, 3.780161501194186*^9}, {
   3.780161544477688*^9, 3.7801615603523703`*^9}, 3.7832911017334146`*^9, {
   3.870461638929525*^9, 3.8704622062788153`*^9}, {3.8704651501798*^9, 
   3.870465207337397*^9}, {3.8704652375607843`*^9, 3.870465306581127*^9}, {
   3.870465428448187*^9, 3.870465454541316*^9}, {3.870465485665107*^9, 
   3.870465800723053*^9}, {3.8704658643556967`*^9, 3.8704658886943407`*^9}, {
   3.870465951370323*^9, 3.870465983795829*^9}, {3.870466045581221*^9, 
   3.870466187546928*^9}, {3.870466221984598*^9, 3.87046622780262*^9}, {
   3.870466270783379*^9, 3.870466520525453*^9}, {3.870466562638829*^9, 
   3.8704665636761723`*^9}, {3.8704665944665956`*^9, 3.870466595592798*^9}, {
   3.870466625679291*^9, 3.870466648541786*^9}, {3.870466697565563*^9, 
   3.870466716039606*^9}, {3.870466753584824*^9, 3.870466754588956*^9}, 
   3.8704667998210297`*^9, {3.870466942130559*^9, 3.870467006055414*^9}, {
   3.870467114708419*^9, 3.87046713986156*^9}, {3.870467171277069*^9, 
   3.870467206624486*^9}, {3.870467262542454*^9, 3.870467308308854*^9}, {
   3.87046868991294*^9, 3.870468732487608*^9}, 3.870468788164741*^9, {
   3.870468864584745*^9, 3.87046896039538*^9}, {3.8704690027274313`*^9, 
   3.870469012917501*^9}, {3.870469100062592*^9, 3.870469100827813*^9}, {
   3.8704692075690193`*^9, 3.870469323769635*^9}, {3.870469358714532*^9, 
   3.870469375940456*^9}, {3.870469407260686*^9, 3.870469412250358*^9}, {
   3.870469535293536*^9, 3.8704695411699877`*^9}, {3.870469579385201*^9, 
   3.870469582633535*^9}, {3.870469672432658*^9, 3.870469696619596*^9}, {
   3.87046994850016*^9, 3.870469951193737*^9}, {3.870470023823306*^9, 
   3.870470058979815*^9}, {3.870470188666957*^9, 3.870470189185655*^9}, {
   3.870470230333221*^9, 3.870470276532872*^9}, {3.87047034128865*^9, 
   3.870470391728579*^9}, {3.870470528006377*^9, 3.870470559000403*^9}, {
   3.8704706162364807`*^9, 3.87047067655931*^9}, {3.8704707474087276`*^9, 
   3.87047075267127*^9}, {3.870471053992971*^9, 3.8704710566975737`*^9}, {
   3.870471163825386*^9, 3.8704711736846237`*^9}, {3.8704712133467484`*^9, 
   3.8704712208563423`*^9}, 3.870471283603155*^9, {3.870471347170898*^9, 
   3.8704713490043497`*^9}, {3.870471459671186*^9, 3.870471470570088*^9}, {
   3.870471520484727*^9, 3.8704715786284657`*^9}, {3.870471618973521*^9, 
   3.870471694064747*^9}, {3.8704720452530317`*^9, 3.870472062342313*^9}, {
   3.8704721991189013`*^9, 3.870472285504406*^9}, {3.870472379901186*^9, 
   3.870472437833014*^9}, {3.870472512906467*^9, 3.870472513775507*^9}, {
   3.8704726403219223`*^9, 3.870472690899927*^9}, {3.870472728369183*^9, 
   3.87047277447263*^9}, {3.870472810316216*^9, 3.870473027085363*^9}, {
   3.870473070019966*^9, 3.870473106389024*^9}, 3.870473531088801*^9, {
   3.870473578584113*^9, 3.8704735790162888`*^9}, {3.870474229996353*^9, 
   3.870474350915873*^9}, {3.870474393283001*^9, 3.870474487091484*^9}, {
   3.870474545880822*^9, 3.870474572170291*^9}, {3.870474605339069*^9, 
   3.870474629069577*^9}, {3.870474671139591*^9, 3.870474793696863*^9}, {
   3.870474887416048*^9, 3.87047490812486*^9}, {3.870474965682139*^9, 
   3.870474968212717*^9}, {3.8705125568733273`*^9, 3.8705125578763523`*^9}, 
   3.870512605433795*^9, {3.870512644597836*^9, 3.8705126451903753`*^9}, {
   3.870512680377565*^9, 3.870512682117045*^9}, {3.870512732485742*^9, 
   3.870512778166568*^9}, {3.870512931764941*^9, 3.870512989888039*^9}, {
   3.8705130204920177`*^9, 3.8705130215679283`*^9}, {3.8705130900343*^9, 
   3.870513090618165*^9}, {3.87051315965401*^9, 3.8705131676517687`*^9}, {
   3.8705132618340683`*^9, 3.8705132630515957`*^9}, {3.870513318328208*^9, 
   3.870513318912682*^9}, {3.870513440561089*^9, 3.870513456699861*^9}, {
   3.870513531391366*^9, 3.870513534965563*^9}, {3.870513671363003*^9, 
   3.870513671894679*^9}, {3.870513730060072*^9, 3.87051374402969*^9}, {
   3.87051381045667*^9, 3.870513813014228*^9}, {3.870514801725209*^9, 
   3.870514802858582*^9}, {3.870514873504382*^9, 3.870514882794517*^9}, {
   3.870527079914145*^9, 3.870527149180952*^9}, {3.870528023559272*^9, 
   3.8705281526953278`*^9}, {3.8705291797703447`*^9, 3.870529214844727*^9}, {
   3.8705293435710697`*^9, 3.870529429984733*^9}, {3.870529784497693*^9, 
   3.870529787333323*^9}, {3.870529844468924*^9, 3.8705298471548347`*^9}, {
   3.870529918714272*^9, 3.870529961163409*^9}, {3.870530009640635*^9, 
   3.870530010964753*^9}, {3.870530045576009*^9, 3.870530051654208*^9}, {
   3.870549121532007*^9, 3.8705491353921623`*^9}, {3.8705492921099863`*^9, 
   3.8705492985630283`*^9}, {3.870686399825539*^9, 3.8706865150580997`*^9}, {
   3.870686592842712*^9, 3.8706866054789467`*^9}, {3.870686636561057*^9, 
   3.87068678379725*^9}, {3.870686824342581*^9, 3.870686897717833*^9}, {
   3.870686933751704*^9, 3.870686952466119*^9}, {3.870686995525578*^9, 
   3.8706871063081207`*^9}, {3.870687186418996*^9, 3.870687189029035*^9}, {
   3.8706872473463697`*^9, 3.870687257798355*^9}, {3.870687337745126*^9, 
   3.870687405083983*^9}, {3.870687445496419*^9, 3.870687449590291*^9}, {
   3.8706876548841543`*^9, 3.870687675817514*^9}, {3.870687719522325*^9, 
   3.8706877934949827`*^9}, {3.870687823685684*^9, 3.8706878734990387`*^9}, {
   3.870687923160472*^9, 3.870687950964181*^9}, {3.87068800192418*^9, 
   3.870688006433304*^9}, {3.870688050832406*^9, 3.8706880623664303`*^9}, {
   3.870688118945343*^9, 3.8706881458804007`*^9}, {3.8706884539897327`*^9, 
   3.8706884543784103`*^9}, {3.870688610624951*^9, 3.87068862607878*^9}, {
   3.870688722765092*^9, 3.870688789592917*^9}, {3.870688844527656*^9, 
   3.8706888485180807`*^9}, {3.8706888788160067`*^9, 3.870688894938146*^9}, {
   3.8706890688045483`*^9, 3.8706890730705843`*^9}, {3.870720256610446*^9, 
   3.870720419009964*^9}, 3.870721338655005*^9, {3.870721391214484*^9, 
   3.870721393391361*^9}, {3.8707214744759903`*^9, 3.870721488175787*^9}, {
   3.870721575428204*^9, 3.870721611609653*^9}, {3.870733041738469*^9, 
   3.8707330922852087`*^9}, {3.870733250758086*^9, 3.8707332708839893`*^9}, {
   3.8707368527272673`*^9, 3.8707368684126*^9}, {3.8707377664736433`*^9, 
   3.870737768999936*^9}, {3.8707663000956907`*^9, 3.8707663829648533`*^9}, {
   3.870766503824993*^9, 3.8707665314707003`*^9}, {3.8707666128237333`*^9, 
   3.870766615716756*^9}, {3.8707666579762983`*^9, 3.87076672345164*^9}, 
   3.870766760502515*^9, {3.870766799278763*^9, 3.8707668031916113`*^9}, {
   3.870766912323512*^9, 3.870767032438366*^9}, {3.870767082917532*^9, 
   3.870767084696109*^9}, {3.870767136082518*^9, 3.8707671748037252`*^9}, {
   3.870767271477035*^9, 3.870767339934782*^9}, {3.8707674279873857`*^9, 
   3.8707674368585978`*^9}, {3.870767558571278*^9, 3.870767581099736*^9}, 
   3.870767695870337*^9, {3.870767728279848*^9, 3.8707677765976353`*^9}, {
   3.870768009310107*^9, 3.8707680430793877`*^9}, {3.8707680951922626`*^9, 
   3.870768143314989*^9}, {3.8707681978708687`*^9, 3.870768210293726*^9}, {
   3.870768247765259*^9, 3.870768276917769*^9}, 3.870772621315982*^9, {
   3.8707737493029203`*^9, 3.870773805901636*^9}, {3.87077383750254*^9, 
   3.870773852912504*^9}, {3.870773895462397*^9, 3.870773933299727*^9}, {
   3.870774527047052*^9, 3.870774527902261*^9}, {3.870775689920691*^9, 
   3.87077569309232*^9}, {3.8707757324954023`*^9, 3.870775746448106*^9}, 
   3.870776072219645*^9, {3.870873852373369*^9, 3.870873860251302*^9}, {
   3.8708749223430233`*^9, 3.870874943430109*^9}, {3.8709505384550343`*^9, 
   3.870950558177848*^9}, {3.8726183656382303`*^9, 3.8726183839462442`*^9}, {
   3.8726213894449463`*^9, 3.8726213947541018`*^9}, {3.8726214325597353`*^9, 
   3.872621437612933*^9}, {3.8726214710962887`*^9, 3.872621514138257*^9}, {
   3.8728400800736322`*^9, 3.8728401164269876`*^9}, {3.872840181723555*^9, 
   3.872840192818182*^9}, {3.872840310641927*^9, 3.8728403220250196`*^9}, {
   3.872840566446973*^9, 3.872840601761808*^9}, {3.872840653615397*^9, 
   3.872840777735692*^9}, {3.872840822179502*^9, 3.872840824849038*^9}, {
   3.872840914526264*^9, 3.8728409188308973`*^9}, {3.872840959063868*^9, 
   3.872840965044032*^9}, {3.872841003587145*^9, 3.872841066645623*^9}, {
   3.8728410968024693`*^9, 3.8728410978256903`*^9}, {3.872841154951151*^9, 
   3.872841221463676*^9}, {3.872841254695581*^9, 3.872841255756393*^9}, {
   3.872841292776895*^9, 3.872841297521448*^9}, {3.8728423448856697`*^9, 
   3.87284236172379*^9}, {3.872967192134417*^9, 3.8729673875301313`*^9}, {
   3.87296742523855*^9, 3.8729674974169273`*^9}, 3.872967632629486*^9, {
   3.872967697959485*^9, 3.872967800566965*^9}, {3.872967840155093*^9, 
   3.872967853174652*^9}, {3.8729679234171352`*^9, 3.872967931717703*^9}, {
   3.872969956453602*^9, 3.8729699593898983`*^9}, {3.8729700052418737`*^9, 
   3.872970016927679*^9}, {3.872970134152485*^9, 3.872970135027219*^9}, 
   3.872970175423523*^9, {3.872970246979011*^9, 3.872970255115405*^9}, {
   3.872970299103969*^9, 3.8729703107315702`*^9}, {3.872970396664908*^9, 
   3.872970418464651*^9}, {3.872970475618905*^9, 3.872970484813579*^9}, 
   3.872980003239285*^9, {3.8730009906742783`*^9, 3.873001046011484*^9}, {
   3.8730012547481623`*^9, 3.8730012876636047`*^9}, {3.8731052116778393`*^9, 
   3.873105213068242*^9}, {3.8731053479844313`*^9, 3.873105368634324*^9}, {
   3.873105947332151*^9, 3.8731060173623543`*^9}, {3.873106171735879*^9, 
   3.8731061746699457`*^9}, {3.873106325239656*^9, 3.873106341713209*^9}, {
   3.873106385269545*^9, 3.873106398718857*^9}, {3.8734405066697493`*^9, 
   3.8734405099305573`*^9}, {3.8734406545055103`*^9, 
   3.8734406833247347`*^9}, {3.873440714776021*^9, 3.8734407353845377`*^9}, {
   3.8734409657199297`*^9, 3.8734409668911657`*^9}, {3.8734410809431267`*^9, 
   3.873441092024212*^9}, {3.873465029386224*^9, 3.873465036471006*^9}, {
   3.873465077984931*^9, 3.8734653274301643`*^9}, {3.873465365887484*^9, 
   3.8734653877593193`*^9}, {3.8734654287729063`*^9, 3.87346546694901*^9}, {
   3.873465576427985*^9, 3.873465596149221*^9}, {3.873465636908971*^9, 
   3.873465637813147*^9}, {3.873465735667*^9, 3.873465800710394*^9}, 
   3.873465853081258*^9, {3.873522761692725*^9, 3.873522950919857*^9}, {
   3.8740549454589567`*^9, 3.8740549706745863`*^9}, {3.874055041563981*^9, 
   3.874055103713134*^9}, {3.8740551493745832`*^9, 3.874055153991585*^9}, {
   3.874055223799679*^9, 3.874055272118866*^9}, {3.8740556403613167`*^9, 
   3.874055703281454*^9}, {3.8740557536549463`*^9, 3.87405577641636*^9}, {
   3.8740559095660353`*^9, 3.874056018172927*^9}, {3.8740560939151163`*^9, 
   3.874056096718974*^9}, {3.8740561676061563`*^9, 3.874056180846115*^9}, {
   3.8740563650102587`*^9, 3.874056366080756*^9}, {3.8740564003171597`*^9, 
   3.874056428538898*^9}, {3.874059086238446*^9, 3.874059087144265*^9}, {
   3.8740591221772346`*^9, 3.8740591226076183`*^9}, {3.874078971101264*^9, 
   3.874078971618848*^9}, {3.87407900465351*^9, 3.8740790788212*^9}, {
   3.874079149715715*^9, 3.87407915612011*^9}, {3.874079373733368*^9, 
   3.874079374713572*^9}, {3.874079427805503*^9, 3.874079428435218*^9}, {
   3.8740881905935698`*^9, 3.87408819942806*^9}, {3.874088768981206*^9, 
   3.8740887789872417`*^9}, {3.8740890851620913`*^9, 3.874089090160749*^9}, {
   3.914265155807268*^9, 3.9142652570646133`*^9}, {3.914265290753783*^9, 
   3.914265292777896*^9}, {3.914265328898855*^9, 3.914265357140836*^9}, {
   3.9142653984756603`*^9, 3.914265430081519*^9}, {3.9142664573618317`*^9, 
   3.914266478505211*^9}, {3.914266846443219*^9, 3.914266940856532*^9}, {
   3.914267143608193*^9, 3.914267333489225*^9}, {3.914267364525136*^9, 
   3.914267389331554*^9}, 3.914267478221139*^9, {3.914267522524147*^9, 
   3.914267564745232*^9}, {3.9142676230196543`*^9, 3.914267649060933*^9}, {
   3.9142677118594112`*^9, 3.914267748292696*^9}, {3.9142677783149137`*^9, 
   3.914267842205755*^9}, {3.9142679049848337`*^9, 3.914267962118929*^9}, {
   3.914268013080346*^9, 3.914268014583229*^9}, {3.9142695220772953`*^9, 
   3.914269664624626*^9}, {3.914269709877179*^9, 3.91426987899054*^9}, {
   3.914269933837929*^9, 3.914269996298996*^9}, {3.914270102315181*^9, 
   3.914270102886881*^9}, {3.914270245166636*^9, 3.9142702694806957`*^9}, {
   3.9142703086112127`*^9, 3.914270424273138*^9}, {3.914270462935031*^9, 
   3.9142704947487707`*^9}, {3.914270533452944*^9, 3.914270565562303*^9}, {
   3.914270704412533*^9, 3.9142707172763166`*^9}, {3.9142707959690742`*^9, 
   3.914270799378765*^9}, {3.914270830459688*^9, 3.9142709332866096`*^9}, {
   3.9142709910560102`*^9, 3.91427103689601*^9}, {3.914272574390356*^9, 
   3.9142725754044037`*^9}, 3.914272617686743*^9, {3.9142754506556177`*^9, 
   3.9142754787028503`*^9}, {3.914275589422962*^9, 3.914275820973651*^9}, {
   3.914282893715404*^9, 3.914282922390729*^9}, {3.914282953879128*^9, 
   3.914282962489519*^9}, {3.9143158622320423`*^9, 3.914315863555181*^9}, {
   3.914316068400744*^9, 3.9143160695894613`*^9}, {3.914316133266217*^9, 
   3.914316133726769*^9}, {3.914316463636063*^9, 3.914316464809823*^9}, {
   3.914316504680901*^9, 3.9143165073816032`*^9}, {3.9143173821774597`*^9, 
   3.914317433605134*^9}, {3.914317472693433*^9, 3.9143175118658733`*^9}, {
   3.914317747705838*^9, 3.914317748363793*^9}, {3.9143564964174337`*^9, 
   3.9143565500025578`*^9}, {3.91435660252664*^9, 3.914356620996099*^9}, {
   3.9143567334747763`*^9, 3.914356826191778*^9}, {3.914356856905685*^9, 
   3.914357078897897*^9}, {3.9143571150564547`*^9, 3.914357137344281*^9}, {
   3.914357255975518*^9, 3.914357411963551*^9}, {3.914402457172483*^9, 
   3.9144025442345*^9}, 3.9144025897388353`*^9, 3.9144026692234983`*^9, {
   3.9144027198090143`*^9, 3.914402726452466*^9}, {3.914402786971456*^9, 
   3.914402808408044*^9}, {3.9144028519248543`*^9, 3.914402907764805*^9}, {
   3.914403021301948*^9, 3.9144030688391237`*^9}, {3.9144031223690042`*^9, 
   3.9144032000760517`*^9}, {3.914404093561927*^9, 3.9144041416516647`*^9}, {
   3.9144042632421513`*^9, 3.9144043648388033`*^9}, {3.914404414304488*^9, 
   3.914404514623356*^9}, {3.914404551008812*^9, 3.9144045630687647`*^9}, {
   3.91440478040058*^9, 3.914404780974257*^9}, {3.9144048493398447`*^9, 
   3.914404855129599*^9}, {3.914406270164783*^9, 3.914406270867487*^9}, {
   3.9144166088094797`*^9, 3.914416686673079*^9}, 3.9146717826683493`*^9, 
   3.9146718384081783`*^9, {3.9146722804899*^9, 3.914672330518322*^9}, 
   3.914672390553316*^9, {3.914672433215032*^9, 3.914672460655283*^9}, {
   3.914672550134529*^9, 3.9146725835350313`*^9}, {3.9146726676985693`*^9, 
   3.9146726760844803`*^9}, {3.9146727432777348`*^9, 3.914672761780534*^9}, {
   3.914672810612804*^9, 3.914672868998213*^9}, {3.914672988142921*^9, 
   3.914673016580035*^9}, {3.914674053608891*^9, 3.914674123165406*^9}, 
   3.914674176448144*^9, 3.914674217687105*^9, 3.9146742501624107`*^9, 
   3.914674298185461*^9, 3.9146837057534657`*^9, {3.914684184578768*^9, 
   3.914684197235026*^9}, 3.914684316266657*^9, 3.91468845114566*^9, {
   3.91469291749288*^9, 3.914692948768722*^9}, {3.91469297885695*^9, 
   3.914692979520183*^9}, {3.914693024954715*^9, 3.9146930659384947`*^9}, {
   3.9146931071631804`*^9, 3.9146931244363413`*^9}, {3.914693471374783*^9, 
   3.9146934724479437`*^9}, 3.91469350329401*^9, {3.9146935608409023`*^9, 
   3.914693561855526*^9}, {3.914700850522808*^9, 3.9147008710401373`*^9}, {
   3.916997006060032*^9, 3.916997075766739*^9}, {3.916997201931098*^9, 
   3.916997235272333*^9}, {3.923995823653307*^9, 3.923995878242054*^9}, {
   3.9240890949838047`*^9, 3.924089101719555*^9}, 3.9241608565236063`*^9, {
   3.924357468850934*^9, 3.924357497644068*^9}, {3.924373193501082*^9, 
   3.92437319954073*^9}, {3.924427719398641*^9, 3.9244277321597*^9}, {
   3.924428324307431*^9, 3.924428346178924*^9}, {3.9246327853951483`*^9, 
   3.9246328825100107`*^9}, {3.924632912713622*^9, 3.924632914263846*^9}, {
   3.9246334300021687`*^9, 3.924633439153057*^9}, {3.924955676454547*^9, 
   3.924955696230093*^9}, {3.9249687936651993`*^9, 3.92496879439776*^9}, {
   3.925849146460902*^9, 3.925849154450061*^9}, {3.927209753113549*^9, 
   3.9272097620292587`*^9}, {3.927209853053864*^9, 3.927209862665716*^9}, {
   3.927210942550078*^9, 3.927210943153288*^9}, {3.9279941414368973`*^9, 
   3.9279941857446833`*^9}, {3.927994226617282*^9, 3.927994278000887*^9}, {
   3.927994382991293*^9, 3.927994395531897*^9}, {3.927994511476048*^9, 
   3.9279945203176403`*^9}, {3.927994576450457*^9, 3.92799462420569*^9}, {
   3.927994657713244*^9, 3.927994703569392*^9}, {3.9279947845528183`*^9, 
   3.9279948269743*^9}, {3.927994862018292*^9, 3.927994885656245*^9}, {
   3.927994963517816*^9, 3.927995023419359*^9}, {3.927995093140749*^9, 
   3.927995157140671*^9}, {3.927995200034218*^9, 3.927995204909687*^9}, {
   3.927995244101987*^9, 3.927995247985052*^9}, {3.927996988523067*^9, 
   3.927996996885798*^9}, {3.9279979883442593`*^9, 3.927998003695465*^9}, {
   3.928001944551332*^9, 3.92800196145348*^9}, 3.9280039917905893`*^9, {
   3.928004963493123*^9, 3.928004976063032*^9}, {3.928005058988323*^9, 
   3.9280050595332127`*^9}, {3.9281808852037363`*^9, 3.928180912640929*^9}, 
   3.928180997082712*^9, {3.928181054297844*^9, 3.928181178850773*^9}, {
   3.928181842080472*^9, 3.928181899597844*^9}, {3.928182109683296*^9, 
   3.928182291423851*^9}, {3.9281823357991953`*^9, 3.928182364919621*^9}, {
   3.928182400776043*^9, 3.928182489203274*^9}, {3.928182553174281*^9, 
   3.928182605662157*^9}, {3.928182778521315*^9, 3.928182784267377*^9}, {
   3.928230463119643*^9, 3.928230466981762*^9}, {3.932139556558338*^9, 
   3.9321395688670187`*^9}, {3.93737958888386*^9, 3.9373797002495832`*^9}, {
   3.937379742520832*^9, 3.937379803162408*^9}, {3.937379836269342*^9, 
   3.937379848725423*^9}, {3.937379890596614*^9, 3.9373799183785973`*^9}, {
   3.937379962563936*^9, 3.937379975416815*^9}, {3.937380050068557*^9, 
   3.937380108622745*^9}, {3.937380171128042*^9, 3.937380273322947*^9}, {
   3.937387256001897*^9, 3.93738738906462*^9}, {3.937409103612192*^9, 
   3.937409118786607*^9}, {3.937471387748179*^9, 3.9374714234404573`*^9}, {
   3.937471457726161*^9, 3.937471606718706*^9}, {3.93747164040919*^9, 
   3.9374717721934*^9}, {3.938002225954554*^9, 3.938002227987528*^9}, {
   3.940696817545587*^9, 3.940696825560054*^9}, {3.9407752902061567`*^9, 
   3.940775334977425*^9}, {3.941011296515738*^9, 3.9410113094165173`*^9}, {
   3.941011360692369*^9, 3.941011377382765*^9}, {3.941011425168242*^9, 
   3.941011434543969*^9}, {3.941011571155632*^9, 3.9410116082543087`*^9}, {
   3.9410116640928173`*^9, 3.941011686296802*^9}, 3.941011991953065*^9, 
   3.941012047999145*^9, 3.94101207976441*^9, {3.941012114359467*^9, 
   3.941012127542795*^9}, {3.941012328366234*^9, 3.9410123704468317`*^9}, {
   3.941012414110454*^9, 3.9410124144594727`*^9}, {3.941012462187875*^9, 
   3.941012474242462*^9}},
 CellLabel->
  "In[462]:=",ExpressionUUID->"250af4f3-9405-4f84-9452-3a2fa154942a"],

Cell[BoxData[
 TemplateBox[{
   GraphicsBox[
    GraphicsComplexBox[CompressedData["
1:eJxll3tcTOkfx5uuFGqaKEXN0Ey6uXZxy3kQIZdcSlpis90VodAFWbTluqgl
v7Ja1/qhEIk4IqESqyQiYmNEWy4pxf7OjN9nnnWcf07vmcfneXfO9+nlI/Fb
PMNfXU1N7bRATU1x//bqx+KnIcrLSsUBykum4j3KS6riUuVlqeJ/lFdfFQ9W
5lH2V+b1UfFuZZ6ETVXeqxn4gOEDhg8YPmD4gOEDhg8YPuBvfeQ8HznPR87z
kfN85DwfOc9HzvOR83zkKh8H5bp3Kh8wfMDwAcMHDB8wfMDwAcMH/O3zaeM9
nzbe82njPZ823vNp4z2fNt7zaeM9nzbe82lT+fx/nAhvnglvnglvnglvnglv
nglvnglvnglvngl8vu6rofIBwwcMHzB8wPABwwcMHzB8wPD5uo+2ygcMHzB8
wPABwwcMHzB8wPABw+drbmeVDxg+YPiA4QOGDxg+YPiA4QOGz9ecLiofMHzA
8AHDBwwfMHzA8AHDBwyfr/9OX+UDhg8YPmD4gOEDhg8YPmD4gL99X0Le+xLy
3peQ976EvPcl5L0vIe99CXnvS8h7X0Le+RLxzpeId75EvPMl4p0vEe98iXjn
S8Q7XyLe+RKpfMqUOUYqHzB8wPABwwcMHzB8wPABwwcMn0Dl5z1UPmD4gOED
hg8YPmD4gOEDhg8YPgKlh4nKBwwfMHzA8AHDBwwfMHzA8AHDZ6/y3lPlA4YP
GD5g+IDhA4YPGD5g+IDh46hcZ6byAcMHDB8wfMDwAcMHDB8wfMDwKVfm9FL5
gOEDhg8YPmD4gOEDhg8YPmD4BCs/N1f5gOEDhg8YPmD4gOEDhg8YPuBv51nM
m2cxb57FvHkW8+ZZzJtnMW+exbx5FvPmWazyuaXMoT5g+IDhA4YPGD5g+IDh
A4YP+NvzJeGdLwnvfEl450vCO18S3vmS8M6XhHe+JLzzJVH5BH39XOUDhg8Y
PmD4gOEDhg8YPmD4gOHjcjDYXn3vXeZKvWZWhJOM7TWwprih5Qbjo3tuQqRA
xsba3gw+tPgc02QfVr+ylPatwBHLUxXrwS1trItiPXhDXtenivV3b1v8FWxQ
zcws+WDmkSxlI197FVSOLmZW9yvsW2FN8z7Gjvs8LZlyyuAN3RXfow+Nsvnj
uGI/sDTPy0OxH7jLeN23iv3A1s++7gduTr6q3C9J/cU0j9R65sPIkjuKPOOz
JscSJz1jRnmnByryJlbtMtr4oZZJWBbxWZH3Sjd8r7annDn+5EywIm+Nw6o4
17Q6xm1nlRv1kzMpai0PqJ+cWdn1VTT1kzM+po9NV5XS9Wp9zgZTPzmTN/yx
Ms+wcf7cHaeamcLPm9yXcnlz5ufbHtdrYhrcVxQp8pj91i07i18zRql+jCJP
Xzij5G+Dd8ysyDS76VyeW3l0c4+QvxmrJ5MyFHnoS0PNN/op8sDD6is+KPLA
w4/3TVTkgee5pCvzVP3Ldb4y72VqRLi6aSuzPUAQv4zLK6vLUu+1tIXZfOKX
U1FcXo5NfYrjzfdMYqt+vSLPp3RbqP+KNqZ5/n3RTC7P92b/ppVmLUwOs2h9
pTXtX4s+Lc5f5kT7mUNNuN0KAeWOgrD06FK6XtP/gTIPfKjLfmWe9qjruvFr
vzBW4ZcSori8LfnOnZLvdzB588J0VnF5IufDWkcHtjMTppglxHB5CeEfRG8f
/cOEuJnUzObyWjKtTZrjO5jWW+kXquh8khlSgckKOu/EO0/qHE3nnfi6T/KK
o+eDHDXorcwDB0X1KlDkNToNkO1Ypk48A6V9V3N59jlB5sn7BOR50ZCnq7m8
RbYZPXaXqJHllmP2reHyrkZlzZrbR4PEZX58upDLmxxmKxyzXEAsjhhPf2RN
+9nT42u2rHGi/W3YycCaeAHl7bnTbNeX0vWe2Rp1ijzwtUKvGYo8u3ONpcLD
WsQ4phP5lcsbm/fRQuOuJnmUf3PXFi7P56zasvdfNMgfnzbLExV+54f/1MlL
mzQd79ZzHZd33d567rHDmiTCXXd2gzXta++XHSjd5UT7XM9TSwySBZRHvR05
K7mUrj9na6fMA2uZD/BR5GlmpvfXetiJxGcedr/M5fmsK5bd1O5EUp7kJJ7k
8k74NJlvG6xDsnpcKP6Dy8s97HYtNKkzEfcusrzF5Z2JdrgQ9lCHPJlOMrrZ
0P72pnC//U0n2u/SGtqnFQkoTzHyWsqW0vX6JztLFXngJkdxpiIvYk3LZzOD
LkT/bvbg4c4ytu+z7v4RI/RIR9bKzfrqMvbeeMfSawG65OV6Uv9cMS9Dbben
s1yfc4jQ3ZoiZc/FnO6vZaBHZm0QnQy0oX0uq+6Du4cz7XsW5P6WUeqUd6Xl
l9uV0fVlL9uVeWCyoKZIkWfi9/tI0QR98nr1VsfQoTL2+cyiVdOWdiPzz1e5
fuLysse9OrPpP13Jnx/FsxK5vDnL7YVL2vXJiZbnaZG7pexJreaky+O7Ea2H
nh0TbWm/m5/8wmf/UNr/lpT/5L1Yg/LaznWeLrfo+vTcoHRFnqoPPjTrP4nL
m75wa1T2WCEZU/KkImKEjNXxWrc0pMqApF198OdULRlbMCEq3DLUgLQWVNy2
LZeyX+be+2vzZQMyuf0ss9Neynq0Fe35bYHBd33vSqyRRfMI2gdd7DclhmtT
znskeN9wm64fvHWlb/BeylY6ogJFfppxs2vDa0Oy13vc4jFjZeydcZHWojhD
krs44UcvPRmrtbyt64iuhqR8442ZIXel7LCMuLd+aUIiT9Mbv5rLC1/c4JEY
aEjOno08cnUI7X+XTAWGE11pP7zCHmv90pVycYBP7ekqur6ki861kP2U1Qw1
uT8hUnZb5J68o9lGpDh/cs0sbxk7+d4BDU9nIyIN/TM+00zGdnbOnqp2UUTW
m3lbqdVK2aLfzu/JchWRupJHpZ4ZXN+anJYwzorrh9WCj5XjaR880FGwx3cO
7Yu/9n5v1V9COW6UzZnPL+n6kPkLXMuyKWcF1zfd5/IG1pm6jHPoQdwPsHc8
p8hYbfNAI/d93YlTYUDBfW7+auacavDQ7U4kT7oc/SFPytbarGl86tSd9ufH
pf305n/fD19Vx29OOCljh1fG/jNokfF3/XL8ig13yqfTfvmi3GPl70aUf+nX
yyKiiuZZx78oGp0qZeXPRIxsrDHx8W7a0KYjYwfZvT19MagHWR1byxZx3xfU
XArSu0r760iLpKjZD4y/649Opzz1+ryl/TLXfYzhAAHli1N/dq5eKWMnFc3s
VjXEhOhO3P5m+loZa6rZvlbnh57f9dOCF/ExkRY0/6D2nbUh3HkdJni2fZlL
T+Joquc3kzuPljPqneqiTUhmYZdcXe73G+r9s9PB2z3JOsMjgnNTrVi27F7i
MGvah9EHo50HlNe60f6ZsHGMwfBsGXuk0maS2VhTEqZ5YpTVedpH/cLcPohG
UDYOimpJ5eZrY45d1V9qZmSbdGEew73v5M4xWfMcTUnK9KSMmBdSNmTO891u
dWZkyjW9gIIk2i/zj6aduLqG8vVcMeteJmPnbjH59EbYi6wSVd+4Ukn75+bL
8yw/TqGc7yZ07tkgZafeudChk9+LHAry/aIxT8ae0bvnWvrMjFRrhfapb5ay
9+90z9A80Jucza3qXZ5O+2RGprdNchrl2oTW0aG1MvbokYmuqYW9ycwKyz5T
ntK+GVwRt8JxHuXKleHTJr+XsoNOnXn3k685ubm52zF/P64PNq57LUjoTQIy
l1ufbpGyj/e1tybYW5DG8riOKym0P+a/q9Fq30855ECUb+MzGXshaUDNEi8L
sr110v7Qx7Rf1qZN2bLWj3JOqMQ8o03K7vySc93hjQU57n/pphrn9+ODlBRH
iQVJvpszSPBRym732n1v6QwxKUws6XxoA+2LonVTk8I2U3ZpiI6NfShj7fy3
qptEiMmvJe+DVlfRPll9+KDuuHmUG+feGG3zScomvzPRtLkkJvZbTqZd4f4e
6YfWhc32FZPDmrE6zdz+k+9prKrpLiE5I0Nqx8TSfuhlfSVg7r+4k3P3rJwK
Gdv7tnjgy+ESkhucfyO+gvbHst/PGIrmUP5vUuyx5dz+n8YVWxZvkpAiw13N
O7n9bS+q7Qi0l5CWpDJfB+57/89jUxzqJORzyqMBt2JoHzy5ZFfltX/x009N
ZnbcflFL5+m76/QhoxmbGuMK2hfff8ncV+xNeefQ/i+vt0tZZuqOo5HefYiL
8s79f6/H7Nvp7RJiq7zTPpcz487sPTG0/7372X9i7V3a/wKS3izY5k0554FZ
ycIOKfs/lkLe5w==
     "], {{{
        EdgeForm[], 
        LABColor[
        0.2711582030147396, 0.14169846589452695`, -0.40819586146512543`], 
        GraphicsGroupBox[{
          PolygonBox[CompressedData["
1:eJxNkjFPAkEQhXcwsRALE6ExqDFRiA2YWAiFCdioaCMQG6BRoePoPK2k9C9a
29jY2NhY+CbzkVB82budmTdvZ/fgYd7LCimlK7Em/LvId0M0xYl4FpmYiYml
tNA61Tphfyo2qfP69xQ5b+JFzEUuSmJXlEVPdMW16IuRGKTQ9O8nsaMeF1r3
LXI75G/g1fj3/TZecvrN0HKdmxQ6rrGNR9f4wPcnXnPOuodH93rEWhE/xH7J
XXC+Xc5WYS9H794iPrToWaBvmb5eM7eY16uFTpUeVe6ghm5pxXuJ+i+0vtkr
knNoceZj5tdiRkP8PFroLvtUV87aVGys9ZyZ95nfrcVc7yx8eU2d91HD67rF
f9H7WryLS4u78bd0ho8u95FxRzPiDXK2LDyX0RiT16LfUquBhz88mMXsM+5x
gPc+78Df1RB8r8fehB5jakbEu+R06NleiblG3SL/1CLewaPPaYqPOrPy2f4D
sPQ9+g==
           "]], 
          
          PolygonBox[{{227, 12, 21, 232}, {317, 93, 102, 322}, {355, 120, 128,
            357}, {358, 128, 136, 367}, {257, 39, 48, 262}, {237, 21, 30, 
           242}, {220, 3, 12, 217}, {267, 48, 57, 272}, {307, 84, 93, 312}, {
           327, 102, 111, 332}, {287, 66, 75, 292}, {247, 30, 39, 252}, {337, 
           111, 120, 342}, {277, 57, 66, 282}, {297, 75, 84, 302}}]}]}, {
        EdgeForm[], 
        LABColor[0.667735963566753, 0.3818218491494892, 0.4101448131756342], 
        GraphicsGroupBox[{
          
          PolygonBox[{{357, 129, 355}, {417, 199, 426}, {376, 154, 386}, {401,
            181, 410}, {352, 129, 359}, {385, 163, 394}, {425, 208, 433}, {
           393, 172, 402}, {359, 129, 365}, {368, 137, 371}, {367, 137, 
           358}, {409, 190, 418}}], 
          PolygonBox[CompressedData["
1:eJwt0SEwRFEUxvF7d4wNBAJhBczYsIINNhAIK6xA8AKBZIbGmlHQVqOtRrMS
o6qqqjIkG1YgEFZgxv+b+4XfvLNn7zvnvHvGN+vZbi6EUEQPshjCClaxhh00
yJ9gj7jN8w0dvOs9chMoYRKf5D7whW+ckrvieasaxBVMYwazyKMXfejHEZqc
vcBBTD06rqnaLXL3PB9wSfzH8xeROIdn4ifP2PYMmqWLn5B6qvcc5t1TvQcw
6Jz+q2Ihpne67qFer3hxD/U6jmlWfWPDNVRrCMOuoVo1LGIZS77jzDNH30He
Z2o+o7P7Md297kR3s+3f2skW8RhGvYOid6bdrWMDZUz5ziveUcm5smfUrAWM
6FtwF9IdnxMfeh/qWSc+i2mXOtMkvolpF4+4do2CZ9Js/2UBRFQ=
           "]], 
          PolygonBox[{{348, 347, 355, 129, 352}}]}]}, {
        EdgeForm[], 
        LABColor[0.737263201209763, 0.2717283837360777, 0.4729147854340713], 
        GraphicsGroupBox[{
          
          PolygonBox[{{380, 155, 387}, {378, 146, 371}, {404, 182, 411}, {409,
            182, 410}, {428, 209, 434}, {420, 200, 427}, {393, 164, 394}, {
           388, 164, 395}, {370, 146, 379}, {401, 173, 402}, {385, 155, 
           386}, {396, 173, 403}, {376, 146, 378}, {412, 191, 419}, {417, 191,
            418}, {425, 200, 426}}], 
          PolygonBox[CompressedData["
1:eJwt0i8wRFEUx/H7ds0QViAQVvDCCphZgUAg2LAC4QkEZlBWsWhmKP4Uf8qi
sAq2+BcUVVXVNSSCDSsQVrDje+b+wmf27H33nXPuuS9cWI7yMedcLxpQwSeq
+EI+cG4JK1jFBR5Zf8AJ8SHuiEvYJT7Sf3t+THyNJ+ffOSeexQzmMI91y8Gz
IjaITwP/ruUoEMcRQyOacI9n53NeKYflymERExhHhEn8sO8bNfw6vyenM9nZ
pjGlnqy3G/VrNW6JL3VeWysRv/H7ijJenO/JekugGWPIqgfrZQD9GMQQ2tGG
JDq0Zs+GMYIQnUihCz3oRhp9qFPzz/mZxJUjqXdC7UmrptXeC/zd2Hw3VcNq
jSKjGinVsFpFzd/OfEb8we+7vomKZlhTD3V9I1XN2GadUe6sZrEd+NrWw07g
Z1ZWTsvdylqLZmKz2Ve/dv8HmmlCe2zvlvLZN7OmO450h3aX/93dVY8=
           "]], 
          PolygonBox[{{369, 368, 371, 146, 370}}]}]}, {
        EdgeForm[], 
        LABColor[
        0.8067904388527729, 0.16163491832266635`, 0.5356847576925082], 
        GraphicsGroupBox[{
          PolygonBox[CompressedData["
1:eJwt0S8shVEYx/H3IhAIbAjMroCNQCBcgY1Jkk0VVNs1ZgomYDZ/JlwmYAJ3
gn9BUFVVtZEIBAKBgM87T/ju+ztn532e85w3Oz45ki9JkqQNpWjMJMkAN/MU
1uQ8V6NLruSKyFWpMSr38DFu5CP+jZpl8n1qPGDRep9XuBPDcju/ci3eUWOd
43r+5CZ84yXtjyd8xPk39Do3xv1cnolZuCVmyXJD1Kzj1ujbwT9R/wvb1hdc
4FUU5U1+jL7PyMW83TyPgjzHyzHXEh/GOxTTPVzLe5n/+6X3HOKJeNsZPsOt
fMonkc95Nuov8GB828cbcbd1vsSdfMXTUTP9b7vR94C3Yq4d/gMIWjjV
           "]], 
          PolygonBox[CompressedData["
1:eJwtki0sxVEYh/8HgXAFNgRmV8AQCASCIDG7Nh8bgY1EYTNTMAGz+ZhwmYAJ
mOBrU1RVVQUTCAQCgYDnt/MLz/7Pe8573vPe89702FTvZE6SJHWQB0chSW75
3sA+fuL4Dk7xIRiEYRiBLFyydwIbXtPeKIxBGjrYa4VyvB/6XEO16qE7iTnV
eAsM4CPQhjc7Vk4j3uB8rTXheyH2qh628QPH6vkQ74JOyEAPtIdYW+db8dIQ
e2uCIvwsxN+q88f4O98SSMErlDlf/VbgH96vhC/4sdfCHzz5XXX+UR7inu4r
wAtDdNUsxp+dqzMP8OJYd7zBt+sr/oRc19PaL1wT33te53jK9ZWTj6/Avue1
iq+H6Fpbxnc8T73hLn7h91DNK3wG1vAszHrGmvU4TPiNM56xZr0QYq7qL+JL
vl9r83iV/x+aaQ0+53zdMY1vuj/1tIX/A/LmS1M=
           "]], 
          
          PolygonBox[{{326, 94, 324, 329, 330}, {361, 360, 366, 138, 
           363}}]}]}, {
        EdgeForm[], 
        LABColor[
        0.8697256061130315, 0.08172441093752904, 0.46908959852020443`], 
        GraphicsGroupBox[{
          
          PolygonBox[{{336, 112, 341}, {351, 121, 356}, {330, 103, 326}, {345,
            112, 340}, {354, 121, 350}, {325, 103, 331}, {346, 121, 351}, {
           335, 103, 330}}], 
          PolygonBox[CompressedData["
1:eJwt0q1PQnEUxvHfdRgwSJAAQTYx6BwGCRgkaDbonAYNBotTGRpQZgAsikWk
+FJ8KagFZdP/x5cgQYIECRL0e3af8Nm9+10457nn3KG17YVsj3NuDAEses7t
cF3HHPdNrp/4QgsZzraQwy56EUAQfVjS//exwn2H6w9+0cUmZxuqYbUaeMIz
XlDBCU5RRRpTmMYMiiighAO0qfmtHtZr1vOzW4Z57h3+nJ/Rsh7hEGUcq0ZJ
Z/Ysjz31sF5v/PdVM7BZnHN2hgtcIowBRBDVmT27wjViGEQcw3jAPep4xChG
kMA4Vj1/dpZ/WTWs1g1u8cH5uzJZtqpmZZksWxITSGFSPePqYb262oXNxClD
XTtoKENCNZKaUVk7sd2E0K93DuudI3rHmHqmtLO0Mlv2Gu70zeQ047y+maBq
hvSbmmZks2rp27Md267/AVJLUZU=
           "]], 
          
          PolygonBox[{{321, 320, 326, 103, 325}, {356, 121, 354, 361, 
           362}}]}]}, {
        EdgeForm[], 
        LABColor[
        0.9752975074227263, -0.03101814111372725, 0.2242118466260119], 
        GraphicsGroupBox[{
          PolygonBox[CompressedData["
1:eJxNlTlMVFEUht/VgGgBSEwUTYwIhbI0LFoIGhMQEiOgiQ7YgGABg9GwxUTA
GFYTECgAsWCzQAYTgYFCBApFLACxcC0NjY2NjY2N5+R8k7ziz333LP//n3vf
m0mqunft7h7P83YFewVBwS1BrWBdsC14L1gVbAjWBCuCsOANuRVqNb8j+ED8
I7F1at+R3yCnsQXBMvv36GndFn3vyL+l9xP8Kz5fmtukdoP8Glxf4Z50nvda
1nFnPN/h0tw3uLfR3AJfiE0JngueCWac6U0701rFxxb6m/id90xvmbjOGlIf
yiGYhTeElx18fMOT+l6kLkzNDzyHmX8RnReCOc5yhtgq+RX2y+TrBQ8EDYJH
MsOQrA+d1euZLeEp7NMO0fuFOT/DrbUv0ZzAxywxPa9B4Z2WtZ91jpoZ+ELs
xz3LL3BOYebfRnPUWe+Is/p5OOY4Y92nC3IEGcTeRu7B2Z28cnb2Ic59Ao5J
9rN4HseT5h9Lz5is3bI+pXYUDHgWe6K+dEZ6hz3r0Rp9Xwap66dujFm19r7w
9sra7ExvxMfR59ndDBMbQbPbxzUB9xC8w+S6fL6e+Pg6PNMbwN8g6xRe++Eb
oH6YfkUnMb0f/Ub0vdJ3qEXQyKo1rejoO9aOX+XrQa+HfZugifp2fHWQf0hf
J9o6j96hvndbxFuon2KGSfZ95CeZZQIvHfR0o90FWqlXL3W+WRroUy/N9LTS
E/HeRk5r9feynv4gsV7upo++fvRbfTqN7CN83WimCpIEpz371vT7XCKeJUhD
s1JQg/cqtHUt9+x3vA7uO+wj+WrBTZ6byTfB2UBdDTPVkq+GL4hvfS4TlAgC
gjzBJcF59KvQKEO7nFyh4ILgnCBfkCuoQK+S2bI9+6Yr4a6Ao4yYcpWyL3XW
e9mZ3lWffh2+C5xxXJT1iKxxgsPqz9mM12W9gU4A7kJmK4noCIrwXohOEfE7
zt7joLN6PYdiUCC4Am744gG4M53lMpxxlcNdyHldQvMMe0UO5x1E97az+ojH
AOdURn8JfLnMedZZPA9/BdxDPrFs9gG8as8pZ/lk1iu+3mJ09ExPeHbGql/L
vele3+dEnZe71/f4kLN9nDPNPGbLQj+bfTrPGk+FI5l4CrVZ8Kr+afT+4ukP
POc5R+VK8+kUoK25DJ9mMnUHnHFGsWbi4yQzJfGcRo/iKDH1d4zYcWceE529
g9GCWPqP4D2NvlS8pOAlllm0T/+v9HdB/2sPCmIE8SCR2D72MejEEYuCK5ra
k3j1nOn/o19jCXhPYJ/kmzsePuX9Ce8udQfhjuF5P/t45kwgprnf+PlFbzKa
cdRqz3/xKjSb
           "]], 
          PolygonBox[CompressedData["
1:eJwtkKFrgmEQh+/GvmKYRRgWUVY0WL6yMIsw0xBE2IJFEMPCUBaGYBAxiDAQ
g8iKsiSmbWHBarX6D9hWLBaLZc9xX3h4n3D3u7s302hXWxcicg2XEKhIjjcN
go9hic5hhC9gjX/DB/4Ir/gzVPCheu0U+vgxyr6CA8zUey1zgtehK55Rw/NQ
xu8hiyfhDg8hgRetB3+CAt6EgXiGZS1hI77jJ/4XzQ5gD7fqvTYjxH9hh2/h
B++p7/4OHfxB/TabWcLj6rvYH8XwN/Va2+EFP0d/Zzef4Es923Za4Tfqt9lN
KfwfrEYpvw==
           "]]}]}}, {{}, 
       TagBox[
        TooltipBox[{
          Directive[
           GrayLevel[0], 
           Opacity[0.5], 
           CapForm["Butt"]], 
          
          LineBox[{226, 224, 231, 236, 241, 246, 251, 256, 261, 266, 271, 276,
            281, 286, 291, 296, 301, 306, 311, 316, 321, 325, 331, 336, 341, 
           346, 351, 356, 362, 364, 373, 375, 382, 384, 390, 392, 398, 400, 
           406, 408, 414, 416, 422, 424, 430, 432, 436}]}, "8"], 
        Annotation[#, 8, "Tooltip"]& ], 
       TagBox[
        TooltipBox[{
          Directive[
           GrayLevel[0], 
           Opacity[0.5], 
           CapForm["Butt"]], 
          
          LineBox[{435, 431, 429, 423, 421, 415, 413, 407, 405, 399, 397, 391,
            389, 383, 381, 374, 372, 363, 361, 354, 350, 345, 340, 335, 330, 
           326, 320, 315, 310, 305, 300, 295, 290, 285, 280, 275, 270, 265, 
           260, 255, 250, 245, 240, 235, 230, 223, 225}]}, "6"], 
        Annotation[#, 6, "Tooltip"]& ], 
       TagBox[
        TooltipBox[{
          Directive[
           GrayLevel[0], 
           Opacity[0.5], 
           CapForm["Butt"]], 
          
          LineBox[{222, 219, 229, 234, 239, 244, 249, 254, 259, 264, 269, 274,
            279, 284, 289, 294, 299, 304, 309, 314, 319, 324, 329, 334, 339, 
           344, 349, 353, 360, 366, 369, 370, 379, 380, 387, 388, 395, 396, 
           403, 404, 411, 412, 419, 420, 427, 428, 434}]}, "4"], 
        Annotation[#, 4, "Tooltip"]& ], 
       TagBox[
        TooltipBox[{
          Directive[
           GrayLevel[0], 
           Opacity[0.5], 
           CapForm["Butt"]], 
          
          LineBox[{433, 425, 426, 417, 418, 409, 410, 401, 402, 393, 394, 385,
            386, 376, 378, 371, 368, 365, 359, 352, 348, 343, 338, 333, 328, 
           323, 318, 313, 308, 303, 298, 293, 288, 283, 278, 273, 268, 263, 
           258, 253, 248, 243, 238, 233, 228, 218, 221}]}, "2"], 
        Annotation[#, 2, "Tooltip"]& ], 
       TagBox[
        TooltipBox[{
          Directive[
           GrayLevel[0], 
           Opacity[0.5], 
           CapForm["Butt"]], 
          
          LineBox[{377, 367, 358, 357, 355, 347, 342, 337, 332, 327, 322, 317,
            312, 307, 302, 297, 292, 287, 282, 277, 272, 267, 262, 257, 252, 
           247, 242, 237, 232, 227, 217, 220}]}, "0"], 
        Annotation[#, 0, "Tooltip"]& ], {}, {}}}], {
    DisplayFunction -> Identity, AspectRatio -> 1, 
     AxesOrigin -> {Automatic, Automatic}, DisplayFunction :> Identity, Frame -> 
     True, FrameLabel -> {{
        FormBox[
         StyleBox[
         "\"Adsorption log(\\!\\(\\*SubscriptBox[\\(k\\), \\(22\\)]\\))\"", 
          20, StripOnInput -> False], TraditionalForm], None}, {
        FormBox[
         StyleBox[
         "\"log(\\!\\(\\*SubscriptBox[\\(B\\), \\(1\\)]\\) input)\"", 20, 
          StripOnInput -> False], TraditionalForm], None}}, 
     FrameTicks -> {{Automatic, Automatic}, {Automatic, Automatic}}, 
     GridLines -> {None, None}, GridLinesStyle -> Directive[
       GrayLevel[0.5, 0.4]], 
     LabelStyle -> {FontFamily -> "Arial", FontSize -> 22, 
       GrayLevel[0]}, 
     Method -> {
      "DefaultBoundaryStyle" -> Automatic, 
       "DefaultGraphicsInteraction" -> {
        "Version" -> 1.2, "TrackMousePosition" -> {True, False}, 
         "Effects" -> {
          "Highlight" -> {"ratio" -> 2}, "HighlightPoint" -> {"ratio" -> 2}, 
           "Droplines" -> {
            "freeformCursorMode" -> True, 
             "placement" -> {"x" -> "All", "y" -> "None"}}}}, 
       "GridLinesInFront" -> True}, PlotLabel -> 
     FormBox["\"A: Log(\\!\\(\\*SubscriptBox[\\(P\\), \\(2\\)]\\))  \
\\!\\(\\*SubscriptBox[\\(k\\), \\(12\\(\\\\ \\)\\)]\\)=0\"", TraditionalForm],
      PlotRange -> {{0., 9.}, {-12., -9.}}, PlotRangeClipping -> True, 
     PlotRangePadding -> {{
        Scaled[0.02], 
        Scaled[0.02]}, {
        Scaled[0.02], 
        Scaled[0.02]}}, Ticks -> {Automatic, Automatic}}], 
   FormBox[
    FormBox[
     TemplateBox[{
       FormBox[
        StyleBox[
         StyleBox[
          PaneBox[
           GraphicsBox[{
             
             RasterBox[{{{0.20005000000000028`, 0.23004499999999994`, 
              0.49999999999999994`}}, {{0.930349247979134, 0.5216665199785578,
               0.3549616570891602}}, {{0.956301658918116, 0.6307444496643567, 
              0.370310173733004}}, {{0.9784436709590475, 0.7365867683982991, 
              0.3845065399242972}}, {{0.9950845514617218, 0.8270793796958461, 
              0.5001616099775842}}, {{0.999999999999999, 0.9759999999999994, 
              0.7999999999999996}}}, {{
                Rational[-15, 2], 
                Rational[-225, 2]}, {
                Rational[15, 2], 
                Rational[225, 2]}}], {Antialiasing -> False, 
              AbsoluteThickness[0.1], 
              Directive[
               Opacity[0.3], 
               GrayLevel[0]], 
              LineBox[
               NCache[{{
                  Rational[15, 2], 
                  Rational[-225, 2]}, {
                  Rational[-15, 2], 
                  Rational[-225, 2]}, {
                  Rational[-15, 2], 
                  Rational[225, 2]}, {
                  Rational[15, 2], 
                  Rational[225, 2]}, {
                  Rational[15, 2], 
                  Rational[-225, 2]}}, {{7.5, -112.5}, {-7.5, -112.5}, {-7.5, 
                112.5}, {7.5, 112.5}, {7.5, -112.5}}]]}, {
              CapForm[None], {{
                Directive[
                 GrayLevel[0], 
                 Opacity[0.5], 
                 CapForm["Butt"]], 
                CapForm["Butt"], 
                LineBox[
                 NCache[{{
                    Rational[-15, 2], -75.00000000000001}, {
                    Rational[
                    15, 2], -75.00000000000001}}, {{-7.5, \
-75.00000000000001}, {7.5, -75.00000000000001}}]]}, {
                Directive[
                 GrayLevel[0], 
                 Opacity[0.5], 
                 CapForm["Butt"]], 
                CapForm["Butt"], 
                LineBox[
                 NCache[{{
                    Rational[-15, 2], -37.50000000000001}, {
                    Rational[
                    15, 2], -37.50000000000001}}, {{-7.5, \
-37.50000000000001}, {7.5, -37.50000000000001}}]]}, {
                Directive[
                 GrayLevel[0], 
                 Opacity[0.5], 
                 CapForm["Butt"]], 
                CapForm["Butt"], 
                LineBox[
                 NCache[{{
                    Rational[-15, 2], -5.329070518200751*^-15}, {
                    Rational[
                    15, 2], -5.329070518200751*^-15}}, {{-7.5, \
-5.329070518200751*^-15}, {7.5, -5.329070518200751*^-15}}]]}, {
                Directive[
                 GrayLevel[0], 
                 Opacity[0.5], 
                 CapForm["Butt"]], 
                CapForm["Butt"], 
                LineBox[
                 NCache[{{
                    Rational[-15, 2], 37.5}, {
                    Rational[15, 2], 37.5}}, {{-7.5, 37.5}, {7.5, 37.5}}]]}, {
                Directive[
                 GrayLevel[0], 
                 Opacity[0.5], 
                 CapForm["Butt"]], 
                CapForm["Butt"], 
                LineBox[
                 NCache[{{
                    Rational[-15, 2], 74.99999999999999}, {
                    Rational[15, 2], 74.99999999999999}}, {{-7.5, 
                  74.99999999999999}, {7.5, 74.99999999999999}}]]}}}, 
             StyleBox[{Antialiasing -> False, 
               StyleBox[
                StyleBox[{{
                   StyleBox[
                    LineBox[{{{7.5, -75.}, 
                    Offset[{4., 0}, {7.5, -75.}]}, {{7.5, -37.50000000000001}, 
                    Offset[{4., 0}, {7.5, -37.50000000000001}]}, {{
                    7.5, -5.8590773000071986`*^-15}, 
                    Offset[{4., 0}, {7.5, -5.8590773000071986`*^-15}]}, {{7.5,
                     37.49999999999999}, 
                    Offset[{4., 0}, {7.5, 37.49999999999999}]}, {{7.5, 75.}, 
                    Offset[{4., 0}, {7.5, 75.}]}}], {
                    Directive[
                    AbsoluteThickness[0.5], 
                    GrayLevel[0.4]]}, StripOnInput -> False]}, 
                  StyleBox[
                   StyleBox[{{
                    StyleBox[{
                    InsetBox[
                    FormBox["0", TraditionalForm], 
                    Offset[{7., 0.}, {7.5, -75.}], 
                    ImageScaled[{0, 0.5}], Automatic, {1, 0}], 
                    InsetBox[
                    FormBox["2", TraditionalForm], 
                    Offset[{7., 0.}, {7.5, -37.50000000000001}], 
                    ImageScaled[{0, 0.5}], Automatic, {1, 0}], 
                    InsetBox[
                    FormBox["4", TraditionalForm], 
                    Offset[{7., 0.}, {7.5, -5.8590773000071986`*^-15}], 
                    ImageScaled[{0, 0.5}], Automatic, {1, 0}], 
                    InsetBox[
                    FormBox["6", TraditionalForm], 
                    Offset[{7., 0.}, {7.5, 37.49999999999999}], 
                    ImageScaled[{0, 0.5}], Automatic, {1, 0}], 
                    InsetBox[
                    FormBox["8", TraditionalForm], 
                    Offset[{7., 0.}, {7.5, 75.}], 
                    ImageScaled[{0, 0.5}], Automatic, {1, 0}]}, {
                    Directive[
                    AbsoluteThickness[0.5], 
                    GrayLevel[0.4]], {
                    Directive[
                    Opacity[1], FontFamily -> "Arial", FontSize -> 22, 
                    GrayLevel[0]]}}, StripOnInput -> False]}, {}}, {{
                    Directive[
                    Opacity[1], FontFamily -> "Arial", FontSize -> 22, 
                    GrayLevel[0]]}}, StripOnInput -> False], {
                   "GraphicsLabel"}, StripOnInput -> False]}, {
                 "GraphicsTicks"}, StripOnInput -> False], {{
                  Directive[
                   AbsoluteThickness[0.5], 
                   GrayLevel[0.4]]}}, StripOnInput -> False]}, {
              "GraphicsAxes"}, StripOnInput -> False]}, PlotRangePadding -> 
            Scaled[0.02], PlotRange -> All, Frame -> True, 
            FrameTicks -> {{False, False}, {True, False}}, FrameStyle -> 
            Opacity[0], FrameTicksStyle -> Opacity[0], 
            ImageSize -> {Automatic, 225}, BaseStyle -> {}], Alignment -> 
           Left, AppearanceElements -> None, ImageMargins -> {{5, 5}, {5, 5}},
            ImageSizeAction -> "ResizeToFit"], LineIndent -> 0, StripOnInput -> 
          False], {FontFamily -> "Arial", FontSize -> 22, 
          GrayLevel[0]}, Background -> Automatic, StripOnInput -> False], 
        TraditionalForm]}, "BarLegend", DisplayFunction -> (#& ), 
      InterpretationFunction :> (RowBox[{"BarLegend", "[", 
         RowBox[{
           RowBox[{"{", 
             RowBox[{
               RowBox[{
                 RowBox[{"Blend", "[", 
                   RowBox[{"\"WL13DefaultDensityGradient\"", ",", "#1"}], 
                   "]"}], "&"}], ",", 
               RowBox[{"{", 
                 RowBox[{
                   RowBox[{"-", "8.843987585964946`"}], ",", 
                   "10.559551896519157`"}], "}"}]}], "}"}], ",", 
           RowBox[{"{", 
             RowBox[{
               RowBox[{"{", 
                 RowBox[{"0.`", ",", 
                   RowBox[{"Directive", "[", 
                    RowBox[{
                    
                    TemplateBox[<|"color" -> GrayLevel[0]|>, 
                    "GrayLevelColorSwatchTemplate"], ",", 
                    RowBox[{"Opacity", "[", "0.5`", "]"}], ",", 
                    RowBox[{"CapForm", "[", "\"Butt\"", "]"}]}], "]"}]}], 
                 "}"}], ",", 
               RowBox[{"{", 
                 RowBox[{"2", ",", 
                   RowBox[{"Directive", "[", 
                    RowBox[{
                    
                    TemplateBox[<|"color" -> GrayLevel[0]|>, 
                    "GrayLevelColorSwatchTemplate"], ",", 
                    RowBox[{"Opacity", "[", "0.5`", "]"}], ",", 
                    RowBox[{"CapForm", "[", "\"Butt\"", "]"}]}], "]"}]}], 
                 "}"}], ",", 
               RowBox[{"{", 
                 RowBox[{"4", ",", 
                   RowBox[{"Directive", "[", 
                    RowBox[{
                    
                    TemplateBox[<|"color" -> GrayLevel[0]|>, 
                    "GrayLevelColorSwatchTemplate"], ",", 
                    RowBox[{"Opacity", "[", "0.5`", "]"}], ",", 
                    RowBox[{"CapForm", "[", "\"Butt\"", "]"}]}], "]"}]}], 
                 "}"}], ",", 
               RowBox[{"{", 
                 RowBox[{"6", ",", 
                   RowBox[{"Directive", "[", 
                    RowBox[{
                    
                    TemplateBox[<|"color" -> GrayLevel[0]|>, 
                    "GrayLevelColorSwatchTemplate"], ",", 
                    RowBox[{"Opacity", "[", "0.5`", "]"}], ",", 
                    RowBox[{"CapForm", "[", "\"Butt\"", "]"}]}], "]"}]}], 
                 "}"}], ",", 
               RowBox[{"{", 
                 RowBox[{"8", ",", 
                   RowBox[{"Directive", "[", 
                    RowBox[{
                    
                    TemplateBox[<|"color" -> GrayLevel[0]|>, 
                    "GrayLevelColorSwatchTemplate"], ",", 
                    RowBox[{"Opacity", "[", "0.5`", "]"}], ",", 
                    RowBox[{"CapForm", "[", "\"Butt\"", "]"}]}], "]"}]}], 
                 "}"}]}], "}"}], ",", 
           RowBox[{"LabelStyle", "\[Rule]", 
             RowBox[{"{", 
               RowBox[{
                 RowBox[{"FontFamily", "\[Rule]", "\"Arial\""}], ",", 
                 RowBox[{"FontSize", "\[Rule]", "22"}], ",", 
                 
                 TemplateBox[<|"color" -> GrayLevel[0]|>, 
                  "GrayLevelColorSwatchTemplate"]}], "}"}]}], ",", 
           RowBox[{"LegendLayout", "\[Rule]", "\"Column\""}], ",", 
           RowBox[{"LegendMarkerSize", "\[Rule]", "225"}], ",", 
           RowBox[{"ScalingFunctions", "\[Rule]", 
             RowBox[{"{", 
               RowBox[{"Identity", ",", "Identity"}], "}"}]}], ",", 
           RowBox[{"Charting`AxisLabel", "\[Rule]", "None"}], ",", 
           RowBox[{"Charting`TickSide", "\[Rule]", "Right"}], ",", 
           RowBox[{"ColorFunctionScaling", "\[Rule]", "True"}]}], "]"}]& )], 
     TraditionalForm], TraditionalForm]},
  "Legended",
  DisplayFunction->(GridBox[{{
      TagBox[
       ItemBox[
        PaneBox[
         TagBox[#, "SkipImageSizeLevel"], Alignment -> {Center, Baseline}, 
         BaselinePosition -> Baseline], DefaultBaseStyle -> "Labeled"], 
       "SkipImageSizeLevel"], 
      ItemBox[#2, DefaultBaseStyle -> "LabeledLabel"]}}, 
    GridBoxAlignment -> {"Columns" -> {{Center}}, "Rows" -> {{Center}}}, 
    AutoDelete -> False, GridBoxItemSize -> Automatic, 
    BaselinePosition -> {1, 1}]& ),
  Editable->True,
  InterpretationFunction->(RowBox[{"Legended", "[", 
     RowBox[{#, ",", 
       RowBox[{"Placed", "[", 
         RowBox[{#2, ",", "After"}], "]"}]}], "]"}]& )]], "Output",
 CellChangeTimes->{
  3.9374717650396852`*^9, 3.93800223582944*^9, 3.9380025837664747`*^9, 
   3.9406968342911053`*^9, {3.940775320293425*^9, 3.94077534284487*^9}, 
   3.94101141128388*^9, 3.941011694586609*^9, 3.941012000276102*^9, 
   3.941012057229404*^9, 3.941012137860682*^9, 3.941012379463183*^9, 
   3.941012423277096*^9, 3.94101249043882*^9},
 CellLabel->
  "Out[463]=",ExpressionUUID->"bee60bda-6482-439e-a6d9-911ce9aeff9f"],

Cell[BoxData[
 TemplateBox[{
   GraphicsBox[
    GraphicsComplexBox[CompressedData["
1:eJxll3lcVNcVxwetKMRGxpFhG5iF9waliqKIGClcqqUSEWTRatgUUdC0FjQf
EIG4xC0RUdziQnEBcQnuCSLRcFHc+CAmBFkkaHEpjAZBtOoomg6P/N77cH3/
DN95c+9837nncM5oY/8VOq+PTCaLMJPJul97X0Mp/hojXC4izxcuvci7hIsX
uVK4OJF/Ey5nkUcL+0k8T9hPJ/JOYT8t3S28NvjCBwwfMHzA8AHDBwwfMHzA
8AH39jEwPgbGx8D4GBgfA+NjYHwMjI+B8TGIPh7C556JPmD4gOEDhg8YPmD4
gOEDhg+4d3yMTHyMTHyMTHyMTHyMTHyMTHyMTHyMTHyMos/v6USYfCZMPhMm
nwmTz4TJZ8LkM2HymTD5TODT8719RR8wfMDwAcMHDB8wfMDwAcMHDJ+e7zEX
fcDwAcMHDB8wfMDwAcMHDB8wfHr2tRB9wPABwwcMHzB8wPABwwcMHzB8evYZ
KPqA4QOGDxg+YPiA4QOGDxg+YPj0rBsk+oDhA4YPGD5g+IDhA4YPGD7g3ucl
Z85LzpyXnDkvOXNecua85Mx5yZnzkjPnJWfqS8HUl4KpLwVTXwqmvhRMfSmY
+lIw9aVg6ksh+twQ9hki+oDhA4YPGD5g+IDhA4YPGD5g+MQL7ytFHzB8wPAB
wwcMHzB8wPABwwcMHzPBw1b0AcMHDB8wfMDwAcMHDB8wfMDw2SO82ok+YPiA
4QOGDxg+YPiA4QOGDxg+Y4XPOYg+YPiA4QOGDxg+YPiA4QOGDxg+N4V9VKIP
GD5g+IDhA4YPGD5g+IDhA4bPAuF9J9EHDB8wfMDwAcMHDB8wfMDwAffOZw2T
zxomnzVMPmuYfNYw+axh8lnD5LOGyWeN6FMl7CP5gOEDhg8YPmD4gOEDhg8Y
PuDe9aVl6kvL1JeWqS8tU19apr60TH1pmfrSMvWlFX0Set4XfcDwAcMHDB8w
fMDwAcMHDB8wfIqTHSMH3xtChq1vfH3rzy5UOTdo+j+fWZOZ75akfHHFhZ4I
CJnVfb8u//BwiyQ9rblcE959/1HswqNFRj39SscJ6+G/6vpRYT34+WyNzGC6
Xzh34plD+Ty1MNy4W2i6f9bFPs9ihJ5a9uOE/fG8f7s6J7R7PVjVXDnULdma
PK+tXJah5ekdL78fn7soSU2fdVWzl/G0MHveh2/uS/3remlu4zMzqX9su1CS
saVOSa5HN/lc/9SFDlp1s+vhbhvSvyz+3eIbLnTlaa3gj/N4mRcs+IPb3sxK
714/zH12Uleuni43kLfd6zsP/exeIHOh1y6oPu++j+dNK7gt3Gf7W/6KMqdP
u6T+VV30tO5CIk/bCwuDrJqVpOn8+Y1Pak35lvDdS+dcG3LG3i926Vg9HRh5
0nxrndQf+30zK7nFtD/4xvE9sqs5pn6Y2GL3toWjUyNcM3K0NsT3qlt9vKup
n/c/Z0wqsCHLHZN3VP+Dp0favdwmjrQR4zN9YHvfxr025EVoeVBJDkdbbwU0
pKXYEb1TvfrpE9PvlWlLhfghHua3i4X4gS+0vHPvCLQR8zFuwIG16ab1Xy88
e4TTudCPhqX8p3s/tr8eflBw72yr1E8Nj2sGWA+Q2Dt4+khZDE9feK+eljTH
lgwpbvQLreCpb/TPs1dn2pHiyX0rGmP09E+Dq7SZKXbv9+uc8stb1nF0+E9l
8y7F2ZI53x1b7vYbR5t2rHdf8cqWfGSb/XBgAE+zIoPfepv2G5z22ZTHW3ga
Nip7424i9dfv/+20uvSwLfklaNDFmHCOnnCoqe9+HrZfh9b4bJVFSf15Ucnd
dr5O6sdWx8c+cvWQ+vWZ/RsejMzmqU/ruKqNtfbkMW09o/CS1ntGRTx8acXR
c3t+HDGw0I40Tm1VmtdydN/yfd53Q+xJle+03PahPF03N3HK6Zf25KJ7Md+Q
xtPtMcrimSfsSFesz6a7lhx9VLDkf2N+sCcF5m0jpm7haNqrvIz0NmleSAgm
txZE2RO7LPMQh+1SP3Y7N+VUtKuejvIIU3pU2r3Xv/e3/uX+cAup3zdbN/RL
XmL6/bE281Wys4rETfRP/16up0WNN/+o7LAnS9at3Jcvl9b3teifNW4+R6fv
jU9eVGcv/r+yzshekLnbgZx/+iY+VcbT26TSNn2aiuSG7fJNipC+z2bOZbLi
kGn+3bckIjzPgXzuqdlm5cXRg57ai/WHVOSsWcrV0BKOWnn6tzxfJvX/TfsD
zMt8VSRm4Q+qZeekfq8ti93zto2nx5o6BszocnhvPnh6J8vsJx9T/35YPSMk
3JH892DOnYgmns4IL51ZNsWBvEgennpssY7WTwqcvPmIini2d3Zs00rrE8Y3
dH6Qx9FP7nsfidkvzRu+O3kauMKRrB6deiVTz9NPNnS4LQ1xIoML72ToNvE0
c9qTax/+QZofEs4mf1z7pQM5FTGBf1wuzUcbv+yrXLBGR5Ns21auDZLmKbvg
sqOjohwJ5/f6iftkjk40Zn3VNMeJjFc2R6+v4Ki/vGjWyL3SvPVLnqd8YrQ0
n3jVB1y6W+lIWoqTjnufcaY1azxORuU4vjevLB57rPWbtTx9lPCrJr5aRRZ7
JG8es0BH+6fnmKktnYiZT9WKQf2kz3duPnVt1mWOppaWv3kuk+adG+svvw5L
VJN3UV07LoXwtFR7c/SIIY7Eqnx3ZcAFLY0dHztmps6JNAc/CIyZZOpnn3UY
d1ZL8xrvdNJVby3NSydLOm38O52Is+uV+va/cjTXYq2bv8ZRfN5vXQt2TYiU
5qng1CuLXP3U5KD33HHb9znTuF0x682U6vfmoYOWR/8e2MHR/Pm0yDJWTb6Y
vzXL64GO5kc2WNpHqsXnOegXkX1PqSGJHw6NPnHfFM/SlD7l6Woi8z8Qf43T
0fTtQc3VcWrRt0jRUjohTEO+FV456vFq63TvnWrRL+DEIs8rWmk+UrjbBP6a
qCGT4j5ers53pgUf7K84Plual2xLZsap0jQkXVNasapZR08FzXtxP1Wan05/
vSvMfY2GBLiPaatw0tHCcFWtPE2apw6cGpTzaIM0T/0f8w5kNA==
     "], {{{
        EdgeForm[], 
        LABColor[
        0.2711582030147396, 0.14169846589452695`, -0.40819586146512543`], 
        GraphicsGroupBox[{
          PolygonBox[CompressedData["
1:eJxN1ttTlWUUBnC2opl4QJRTQoAolIUCAoqgcfCAJaCAeUAQDALBxIAyBbwx
6UrtSvSy/qumaZouum6mGS+b6V2zf8zsi2e+911rPet51vr23lBzd2HowZa8
vLx/E7YmxLnAeb/zzoS9CWUJhWJbxHclFCfsTvgioSfh84Q9CaV4UX9AbcS3
qQ+UiEW+Uq99CR8kFNErF6tPaEz4KGGH2PueO9RGj7qED/UsMMd2Xt5LqJDb
716Iv1fdpsc97sW8H+C3ymyF+MHLN882Nbvxinkpsb8a8wS/Wmyr/vlq62mU
6V1qH7UJB/EPiZXzUYZbbAc7vaOMfRzX94h8Bf4+PSrNV0GjSL7KvqvFNvdd
ZabQPIxTy1e5OYPzcc65FK+G32p7yjd/xI/qEfhEz1LvosQcp/Kyn4NaHqP2
mDmPeFY6h/cmPur5rcP9lPfQPEEv0CIXaE1o0ON0QrN4rdrw0p3QzlsdL020
G6Fefpf3XUCzk1707RBr1K+Jtxr+2+VO0T4kf1LvY7zE969H3XH5NnO06lXN
X4teJ/TvMWegN8fTUR6b8Td32izXYJexmy7aJ+mdpR+/DyMJl+m083veHs55
xv0Mf1V215GT7+SpA5r5DZ2LCZ/hXxC7RKfLboZ5OWP+TnWtYt38d+nVltP7
SkKf3VzmqUe/XpqDai/odx4GxM7x3evcL3/aXtvxz6oPnWvqetVt/s52m6+P
1+ANyV0y6217f5nwPOGFnr18r4qv0fiS15jjhpkHeRlwv5lwVf05/QbM0a/m
It4wP0M4ffLhacxs4XE65z7Oxyj+kNzXcmP4wbueMMFrcO6IxX2S1xu8XHe/
m3BLfT/NEfsYVnMF77bYKM5V+WvmHuH9QY6/GT6m8EdpD9Acx4857vE/izPr
Ht7neJ3kZcJ9PuEr9Zv9JmjcUXMTb5qHKZxb8uF1gdfw/ijn/pCPb/Cn5H6Q
m+B70nOR1+B8Kxb3JV7ncmrjvpxwP2fmGX7G6M3zOMfbNC/3zTCPM473ndwy
f4/5+B4/uPFdj+9jq/cQuxrkfYXXJZqL+LP6Rd81OhF/oibqV+WX+Vqi/9C+
1hNeJfyEc0+Pp/qtqVvwDh7xHN7je/lSj/D4I70nejwWXxRb42OV3lPcVb5W
1KzLLdhf6P1B+zc6L+j/xd/vNJ7p8875H/Ur7n/z9acdzNB5zkfUNqR/TH5J
z8Pp+TOvr+BNXjYWc2+I/af3O75eyxdksvftmWzduvgbvA3n0HqbcDCT5ZZk
sohzUSZb85buhh6v9VvjPT438fetRb9fcWoyWU55eraZK+Zrz2RrWtLzfyvf
0rc=
           "]], 
          
          PolygonBox[{{249, 132, 131, 253}, {239, 131, 122, 227}, {217, 119, 
           118, 233}, {223, 121, 120, 225}, {262, 141, 132, 249}, {308, 162, 
           161, 310}, {274, 150, 141, 267}, {219, 120, 119, 221}, {281, 151, 
           150, 283}, {292, 161, 152, 287}, {287, 152, 151, 289}, {227, 122, 
           121, 229}}]}]}, {
        EdgeForm[], 
        LABColor[
        0.5093085591201159, 0.4100142135498984, 0.23865853592009253`], 
        GraphicsGroupBox[{
          
          PolygonBox[{{318, 170, 309}, {280, 149, 275}, {293, 159, 288}, {310,
            170, 308}, {249, 140, 262}, {289, 160, 287}, {263, 140, 257}, {
           267, 149, 274}, {253, 140, 249}, {275, 149, 270}, {325, 170, 
           318}, {283, 159, 281}, {287, 160, 292}, {328, 171, 323}, {298, 159,
            293}, {304, 160, 296}}], 
          
          PolygonBox[{{270, 149, 140, 263}, {228, 227, 229, 230}, {323, 171, 
           170, 325}, {281, 159, 160, 289}, {218, 217, 233, 234}, {220, 219, 
           221, 222}, {296, 160, 159, 298}, {224, 223, 225, 226}, {230, 229, 
           223, 224}, {262, 140, 149, 267}, {240, 239, 227, 228}, {308, 170, 
           171, 313}, {222, 221, 217, 218}, {226, 225, 219, 220}, {246, 245, 
           239, 240}}], 
          
          PolygonBox[{{257, 140, 253, 245, 246}, {309, 170, 310, 301, 302}, {
           288, 159, 283, 278, 279}, {302, 301, 292, 160, 304}, {279, 278, 
           274, 149, 280}}]}]}, {
        EdgeForm[], 
        LABColor[
        0.6141310520186894, 0.3961066660104966, 0.35272783354236775`], 
        GraphicsGroupBox[{
          
          PolygonBox[{{304, 169, 302}, {290, 158, 284}, {243, 129, 235}, {222,
            128, 220}, {295, 158, 290}, {321, 169, 315}, {302, 169, 309}, {
           311, 168, 303}, {234, 127, 218}, {298, 168, 296}, {280, 158, 
           279}, {248, 130, 241}, {237, 128, 231}, {226, 129, 224}, {279, 158,
            288}, {316, 168, 311}, {230, 130, 228}, {228, 130, 240}}], 
          
          PolygonBox[{{315, 169, 168, 316}, {296, 168, 169, 304}, {324, 323, 
           325, 326}, {326, 325, 318, 319}, {329, 328, 323, 324}, {258, 257, 
           246, 247}, {231, 128, 127, 251}, {271, 270, 263, 264}, {241, 130, 
           129, 243}, {264, 263, 257, 258}, {218, 127, 128, 222}, {276, 275, 
           270, 271}, {224, 129, 130, 230}, {220, 128, 129, 226}, {235, 129, 
           128, 237}}], 
          
          PolygonBox[{{294, 293, 288, 158, 295}, {319, 318, 309, 169, 321}, {
           303, 168, 298, 293, 294}, {247, 246, 240, 130, 248}, {284, 158, 
           280, 275, 276}}]}]}, {
        EdgeForm[], 
        LABColor[
        0.7149540686117091, 0.30705395974555383`, 0.45277384956833544`], 
        GraphicsGroupBox[{
          
          PolygonBox[{{314, 167, 305}, {295, 167, 294}, {326, 179, 324}, {247,
            139, 258}, {259, 139, 256}, {321, 178, 319}, {339, 180, 336}, {
           305, 167, 299}, {266, 139, 259}, {316, 177, 315}, {337, 179, 
           333}, {331, 177, 327}, {334, 178, 330}, {294, 167, 303}, {327, 177,
            320}, {248, 139, 247}}], 
          
          PolygonBox[{{242, 241, 243, 244}, {244, 243, 235, 236}, {272, 271, 
           264, 265}, {336, 180, 179, 337}, {319, 178, 179, 326}, {285, 284, 
           276, 277}, {232, 231, 251, 252}, {236, 235, 237, 238}, {238, 237, 
           231, 232}, {330, 178, 177, 331}, {333, 179, 178, 334}, {315, 177, 
           178, 321}, {291, 290, 284, 285}, {277, 276, 271, 272}, {324, 179, 
           180, 329}}], 
          
          PolygonBox[{{320, 177, 316, 311, 312}, {265, 264, 258, 139, 266}, {
           299, 167, 295, 290, 291}, {256, 139, 248, 241, 242}, {312, 311, 
           303, 167, 314}}]}]}, {
        EdgeForm[], 
        LABColor[0.8123117605783405, 0.1528921368885586, 0.540669469055892], 
        GraphicsGroupBox[{
          PolygonBox[CompressedData["
1:eJwtkD0LwVEUh88lA6UYLIqSSWwWKSWjd/+823wAvgZmq9Vs9fZ9DDLIJOE5
/c/w9Pxu3Xs6v5uZL71FQESSEIQHrOEOHSdyxE1cgD05h4dwInu4BxdyF5fh
QC45H81V/MEruEGY8xbH8Atv4Akh5+cvjMlnPMAzuJInOG5vo7htd1o4DTvt
gKe2z8j5c3WmkLO2fx73rZf2i9hM3Sthc1L4Z//whob1reOa9argos3Uv/kD
MY4lNw==
           "]], 
          
          PolygonBox[{{332, 185, 176, 322}, {327, 185, 186, 331}, {254, 138, 
           137, 255}, {338, 186, 185, 340}, {336, 188, 189, 339}, {345, 189, 
           188, 346}, {320, 176, 185, 327}, {236, 137, 138, 244}, {285, 157, 
           166, 291}, {333, 187, 188, 337}, {341, 187, 186, 342}, {343, 188, 
           187, 344}, {282, 157, 148, 273}, {232, 136, 137, 238}, {250, 137, 
           136, 268}, {330, 186, 187, 334}, {297, 166, 157, 286}, {272, 148, 
           157, 277}}], 
          
          PolygonBox[{{317, 176, 314, 305, 306}, {260, 259, 256, 138, 261}, {
           269, 148, 266, 259, 260}, {306, 305, 299, 166, 307}}]}]}, {
        EdgeForm[], 
        LABColor[
        0.9752975074227263, -0.03101814111372725, 0.2242118466260119], 
        GraphicsGroupBox[{
          PolygonBox[CompressedData["
1:eJxNkrtSAkEQRXd8ZBqYGlhlaKqxiVVmRpTv0A/QbxEylgzIWIwEI1kWEFZh
QWDVbzFQb9ecwODUzPR09+07u7s3d4XblSAIjsWqaImOaItcjMUS3sRCzEUq
3smLxZPoi4kYiA/2OTWv1FnNSMzEp/gSU3q00bZ4Ro+yKIp7YgP6TrjPwHq8
EO8z95oLgpLWTa2XzscvnNcYobnhfO9vsU6+1SX47Yku/mL25iXhnBKzGcPA
14/wmVI/ZqYh/p6J9dA4Ra/AbC1yTPOBdzly/nzi/Btk+D13vs+Z83ox+iEz
lTl30I9ETTTEI2fb7zuvdej8vcXreF0wZ4PaqthSXkXrNmsJzV90f/ARoXNA
f9OJuGvis0VOjR5V7tr4t7fK+bYheRVmSphxx/l595yvD/E+w/+QvC7fxWqX
9LbznPtr3veKfhX07L3tv5wyV/Ofhzo+/wB2so6e
           "]], 
          
          PolygonBox[{{250, 145, 146, 255}, {343, 196, 197, 346}, {335, 193, 
           194, 340}, {341, 195, 196, 344}, {338, 194, 195, 342}, {332, 184, 
           193, 335}, {297, 165, 174, 300}, {254, 146, 147, 261}, {300, 174, 
           175, 307}, {269, 147, 156, 273}, {317, 175, 184, 322}, {282, 156, 
           165, 286}, {345, 197, 198, 347}}]}]}}, {{}, 
       TagBox[
        TooltipBox[{
          Directive[
           GrayLevel[0], 
           Opacity[0.5], 
           CapForm["Butt"]], 
          
          LineBox[{268, 250, 255, 254, 261, 260, 269, 273, 282, 286, 297, 300,
            307, 306, 317, 322, 332, 335, 340, 338, 342, 341, 344, 343, 346, 
           345, 347}]}, "8"], Annotation[#, 8, "Tooltip"]& ], 
       TagBox[
        TooltipBox[{
          Directive[
           GrayLevel[0], 
           Opacity[0.5], 
           CapForm["Butt"]], 
          
          LineBox[{339, 336, 337, 333, 334, 330, 331, 327, 320, 312, 314, 305,
            299, 291, 285, 277, 272, 265, 266, 259, 256, 242, 244, 236, 238, 
           232, 252}]}, "6"], Annotation[#, 6, "Tooltip"]& ], 
       TagBox[
        TooltipBox[{
          Directive[
           GrayLevel[0], 
           Opacity[0.5], 
           CapForm["Butt"]], 
          
          LineBox[{251, 231, 237, 235, 243, 241, 248, 247, 258, 264, 271, 276,
            284, 290, 295, 294, 303, 311, 316, 315, 321, 319, 326, 324, 
           329}]}, "4"], Annotation[#, 4, "Tooltip"]& ], 
       TagBox[
        TooltipBox[{
          Directive[
           GrayLevel[0], 
           Opacity[0.5], 
           CapForm["Butt"]], 
          
          LineBox[{234, 218, 222, 220, 226, 224, 230, 228, 240, 246, 257, 263,
            270, 275, 280, 279, 288, 293, 298, 296, 304, 302, 309, 318, 325, 
           323, 328}]}, "2"], Annotation[#, 2, "Tooltip"]& ], 
       TagBox[
        TooltipBox[{
          Directive[
           GrayLevel[0], 
           Opacity[0.5], 
           CapForm["Butt"]], 
          
          LineBox[{233, 217, 221, 219, 225, 223, 229, 227, 239, 245, 253, 249,
            262, 267, 274, 278, 283, 281, 289, 287, 292, 301, 310, 308, 
           313}]}, "0"], Annotation[#, 0, "Tooltip"]& ], {}, {}}}], {
    DisplayFunction -> Identity, AspectRatio -> 1, 
     AxesOrigin -> {Automatic, Automatic}, DisplayFunction :> Identity, Frame -> 
     True, FrameLabel -> {{
        FormBox[
         StyleBox[
         "\"Adsorption log(\\!\\(\\*SubscriptBox[\\(k\\), \\(22\\)]\\))\"", 
          20, StripOnInput -> False], TraditionalForm], None}, {
        FormBox[
         StyleBox[
         "\"log(\\!\\(\\*SubscriptBox[\\(B\\), \\(1\\)]\\) input)\"", 20, 
          StripOnInput -> False], TraditionalForm], None}}, 
     FrameTicks -> {{Automatic, Automatic}, {Automatic, Automatic}}, 
     GridLines -> {None, None}, GridLinesStyle -> Directive[
       GrayLevel[0.5, 0.4]], 
     LabelStyle -> {FontFamily -> "Arial", FontSize -> 22, 
       GrayLevel[0]}, 
     Method -> {
      "DefaultBoundaryStyle" -> Automatic, 
       "DefaultGraphicsInteraction" -> {
        "Version" -> 1.2, "TrackMousePosition" -> {True, False}, 
         "Effects" -> {
          "Highlight" -> {"ratio" -> 2}, "HighlightPoint" -> {"ratio" -> 2}, 
           "Droplines" -> {
            "freeformCursorMode" -> True, 
             "placement" -> {"x" -> "All", "y" -> "None"}}}}, 
       "GridLinesInFront" -> True}, PlotLabel -> 
     FormBox["\"B: Log(\\!\\(\\*SubscriptBox[\\(P\\), \\(1\\)]\\))  \
\\!\\(\\*SubscriptBox[\\(k\\), \\(12\\(\\\\ \\)\\)]\\)=0\"", TraditionalForm],
      PlotRange -> {{0., 9.}, {-12., -9.}}, PlotRangeClipping -> True, 
     PlotRangePadding -> {{
        Scaled[0.02], 
        Scaled[0.02]}, {
        Scaled[0.02], 
        Scaled[0.02]}}, Ticks -> {Automatic, Automatic}}], 
   FormBox[
    FormBox[
     TemplateBox[{
       FormBox[
        StyleBox[
         StyleBox[
          PaneBox[
           GraphicsBox[{
             
             RasterBox[{{{0.20005000000000028`, 0.23004499999999994`, 
              0.49999999999999994`}}, {{0.7454192286344838, 
              0.3502625945864889, 0.3264522620858751}}, {{0.869811677794623, 
              0.4614295347176944, 0.3459147039550553}}, {{0.948381606995354, 
              0.5962191407893155, 0.36551008080942554`}}, {{
              0.9800334908702403, 0.7449126267309406, 0.3855840001390742}}, {{
              0.999999999999999, 0.9759999999999994, 0.7999999999999996}}}, {{
                Rational[-15, 2], 
                Rational[-225, 2]}, {
                Rational[15, 2], 
                Rational[225, 2]}}], {Antialiasing -> False, 
              AbsoluteThickness[0.1], 
              Directive[
               Opacity[0.3], 
               GrayLevel[0]], 
              LineBox[
               NCache[{{
                  Rational[15, 2], 
                  Rational[-225, 2]}, {
                  Rational[-15, 2], 
                  Rational[-225, 2]}, {
                  Rational[-15, 2], 
                  Rational[225, 2]}, {
                  Rational[15, 2], 
                  Rational[225, 2]}, {
                  Rational[15, 2], 
                  Rational[-225, 2]}}, {{7.5, -112.5}, {-7.5, -112.5}, {-7.5, 
                112.5}, {7.5, 112.5}, {7.5, -112.5}}]]}, {
              CapForm[None], {{
                Directive[
                 GrayLevel[0], 
                 Opacity[0.5], 
                 CapForm["Butt"]], 
                CapForm["Butt"], 
                LineBox[
                 NCache[{{
                    Rational[-15, 2], -75.}, {
                    Rational[15, 2], -75.}}, {{-7.5, -75.}, {7.5, -75.}}]]}, {
                Directive[
                 GrayLevel[0], 
                 Opacity[0.5], 
                 CapForm["Butt"]], 
                CapForm["Butt"], 
                LineBox[
                 NCache[{{
                    Rational[-15, 2], -37.50000000000001}, {
                    Rational[
                    15, 2], -37.50000000000001}}, {{-7.5, \
-37.50000000000001}, {7.5, -37.50000000000001}}]]}, {
                Directive[
                 GrayLevel[0], 
                 Opacity[0.5], 
                 CapForm["Butt"]], 
                CapForm["Butt"], 
                LineBox[
                 NCache[{{
                    Rational[-15, 2], -7.105427357601002*^-15}, {
                    Rational[
                    15, 2], -7.105427357601002*^-15}}, {{-7.5, \
-7.105427357601002*^-15}, {7.5, -7.105427357601002*^-15}}]]}, {
                Directive[
                 GrayLevel[0], 
                 Opacity[0.5], 
                 CapForm["Butt"]], 
                CapForm["Butt"], 
                LineBox[
                 NCache[{{
                    Rational[-15, 2], 37.5}, {
                    Rational[15, 2], 37.5}}, {{-7.5, 37.5}, {7.5, 37.5}}]]}, {
                Directive[
                 GrayLevel[0], 
                 Opacity[0.5], 
                 CapForm["Butt"]], 
                CapForm["Butt"], 
                LineBox[
                 NCache[{{
                    Rational[-15, 2], 74.99999999999997}, {
                    Rational[15, 2], 74.99999999999997}}, {{-7.5, 
                  74.99999999999997}, {7.5, 74.99999999999997}}]]}}}, 
             StyleBox[{Antialiasing -> False, 
               StyleBox[
                StyleBox[{{
                   StyleBox[
                    LineBox[{{{7.499999999999999, -75.00000000000001}, 
                    
                    Offset[{4., 0}, {
                    7.499999999999999, -75.00000000000001}]}, {{
                    7.499999999999999, -37.50000000000001}, 
                    
                    Offset[{4., 0}, {
                    7.499999999999999, -37.50000000000001}]}, {{
                    7.499999999999999, -8.204356484168946*^-15}, 
                    
                    Offset[{4., 0}, {
                    7.499999999999999, -8.204356484168946*^-15}]}, {{
                    7.499999999999999, 37.50000000000001}, 
                    
                    Offset[{4., 0}, {7.499999999999999, 
                    37.50000000000001}]}, {{7.499999999999999, 75.}, 
                    Offset[{4., 0}, {7.499999999999999, 75.}]}}], {
                    Directive[
                    AbsoluteThickness[0.5], 
                    GrayLevel[0.4]]}, StripOnInput -> False]}, 
                  StyleBox[
                   StyleBox[{{
                    StyleBox[{
                    InsetBox[
                    FormBox["0", TraditionalForm], 
                    Offset[{7., 0.}, {7.499999999999999, -75.00000000000001}], 
                    ImageScaled[{0, 0.5}], Automatic, {1, 0}], 
                    InsetBox[
                    FormBox["2", TraditionalForm], 
                    Offset[{7., 0.}, {7.499999999999999, -37.50000000000001}], 
                    ImageScaled[{0, 0.5}], Automatic, {1, 0}], 
                    InsetBox[
                    FormBox["4", TraditionalForm], 
                    
                    Offset[{7., 0.}, {
                    7.499999999999999, -8.204356484168946*^-15}], 
                    ImageScaled[{0, 0.5}], Automatic, {1, 0}], 
                    InsetBox[
                    FormBox["6", TraditionalForm], 
                    Offset[{7., 0.}, {7.499999999999999, 37.50000000000001}], 
                    ImageScaled[{0, 0.5}], Automatic, {1, 0}], 
                    InsetBox[
                    FormBox["8", TraditionalForm], 
                    Offset[{7., 0.}, {7.499999999999999, 75.}], 
                    ImageScaled[{0, 0.5}], Automatic, {1, 0}]}, {
                    Directive[
                    AbsoluteThickness[0.5], 
                    GrayLevel[0.4]], {
                    Directive[
                    Opacity[1], FontFamily -> "Arial", FontSize -> 22, 
                    GrayLevel[0]]}}, StripOnInput -> False]}, {}}, {{
                    Directive[
                    Opacity[1], FontFamily -> "Arial", FontSize -> 22, 
                    GrayLevel[0]]}}, StripOnInput -> False], {
                   "GraphicsLabel"}, StripOnInput -> False]}, {
                 "GraphicsTicks"}, StripOnInput -> False], {{
                  Directive[
                   AbsoluteThickness[0.5], 
                   GrayLevel[0.4]]}}, StripOnInput -> False]}, {
              "GraphicsAxes"}, StripOnInput -> False]}, PlotRangePadding -> 
            Scaled[0.02], PlotRange -> All, Frame -> True, 
            FrameTicks -> {{False, False}, {True, False}}, FrameStyle -> 
            Opacity[0], FrameTicksStyle -> Opacity[0], 
            ImageSize -> {Automatic, 225}, BaseStyle -> {}], Alignment -> 
           Left, AppearanceElements -> None, ImageMargins -> {{5, 5}, {5, 5}},
            ImageSizeAction -> "ResizeToFit"], LineIndent -> 0, StripOnInput -> 
          False], {FontFamily -> "Arial", FontSize -> 22, 
          GrayLevel[0]}, Background -> Automatic, StripOnInput -> False], 
        TraditionalForm]}, "BarLegend", DisplayFunction -> (#& ), 
      InterpretationFunction :> (RowBox[{"BarLegend", "[", 
         RowBox[{
           RowBox[{"{", 
             RowBox[{
               RowBox[{
                 RowBox[{"Blend", "[", 
                   RowBox[{"\"WL13DefaultDensityGradient\"", ",", "#1"}], 
                   "]"}], "&"}], ",", 
               RowBox[{"{", 
                 RowBox[{
                   RowBox[{"-", "2.9999993693470537`"}], ",", 
                   "10.856887266550004`"}], "}"}]}], "}"}], ",", 
           RowBox[{"{", 
             RowBox[{
               RowBox[{"{", 
                 RowBox[{"0.`", ",", 
                   RowBox[{"Directive", "[", 
                    RowBox[{
                    
                    TemplateBox[<|"color" -> GrayLevel[0]|>, 
                    "GrayLevelColorSwatchTemplate"], ",", 
                    RowBox[{"Opacity", "[", "0.5`", "]"}], ",", 
                    RowBox[{"CapForm", "[", "\"Butt\"", "]"}]}], "]"}]}], 
                 "}"}], ",", 
               RowBox[{"{", 
                 RowBox[{"2", ",", 
                   RowBox[{"Directive", "[", 
                    RowBox[{
                    
                    TemplateBox[<|"color" -> GrayLevel[0]|>, 
                    "GrayLevelColorSwatchTemplate"], ",", 
                    RowBox[{"Opacity", "[", "0.5`", "]"}], ",", 
                    RowBox[{"CapForm", "[", "\"Butt\"", "]"}]}], "]"}]}], 
                 "}"}], ",", 
               RowBox[{"{", 
                 RowBox[{"4", ",", 
                   RowBox[{"Directive", "[", 
                    RowBox[{
                    
                    TemplateBox[<|"color" -> GrayLevel[0]|>, 
                    "GrayLevelColorSwatchTemplate"], ",", 
                    RowBox[{"Opacity", "[", "0.5`", "]"}], ",", 
                    RowBox[{"CapForm", "[", "\"Butt\"", "]"}]}], "]"}]}], 
                 "}"}], ",", 
               RowBox[{"{", 
                 RowBox[{"6", ",", 
                   RowBox[{"Directive", "[", 
                    RowBox[{
                    
                    TemplateBox[<|"color" -> GrayLevel[0]|>, 
                    "GrayLevelColorSwatchTemplate"], ",", 
                    RowBox[{"Opacity", "[", "0.5`", "]"}], ",", 
                    RowBox[{"CapForm", "[", "\"Butt\"", "]"}]}], "]"}]}], 
                 "}"}], ",", 
               RowBox[{"{", 
                 RowBox[{"8", ",", 
                   RowBox[{"Directive", "[", 
                    RowBox[{
                    
                    TemplateBox[<|"color" -> GrayLevel[0]|>, 
                    "GrayLevelColorSwatchTemplate"], ",", 
                    RowBox[{"Opacity", "[", "0.5`", "]"}], ",", 
                    RowBox[{"CapForm", "[", "\"Butt\"", "]"}]}], "]"}]}], 
                 "}"}]}], "}"}], ",", 
           RowBox[{"LabelStyle", "\[Rule]", 
             RowBox[{"{", 
               RowBox[{
                 RowBox[{"FontFamily", "\[Rule]", "\"Arial\""}], ",", 
                 RowBox[{"FontSize", "\[Rule]", "22"}], ",", 
                 
                 TemplateBox[<|"color" -> GrayLevel[0]|>, 
                  "GrayLevelColorSwatchTemplate"]}], "}"}]}], ",", 
           RowBox[{"LegendLayout", "\[Rule]", "\"Column\""}], ",", 
           RowBox[{"LegendMarkerSize", "\[Rule]", "225"}], ",", 
           RowBox[{"ScalingFunctions", "\[Rule]", 
             RowBox[{"{", 
               RowBox[{"Identity", ",", "Identity"}], "}"}]}], ",", 
           RowBox[{"Charting`AxisLabel", "\[Rule]", "None"}], ",", 
           RowBox[{"Charting`TickSide", "\[Rule]", "Right"}], ",", 
           RowBox[{"ColorFunctionScaling", "\[Rule]", "True"}]}], "]"}]& )], 
     TraditionalForm], TraditionalForm]},
  "Legended",
  DisplayFunction->(GridBox[{{
      TagBox[
       ItemBox[
        PaneBox[
         TagBox[#, "SkipImageSizeLevel"], Alignment -> {Center, Baseline}, 
         BaselinePosition -> Baseline], DefaultBaseStyle -> "Labeled"], 
       "SkipImageSizeLevel"], 
      ItemBox[#2, DefaultBaseStyle -> "LabeledLabel"]}}, 
    GridBoxAlignment -> {"Columns" -> {{Center}}, "Rows" -> {{Center}}}, 
    AutoDelete -> False, GridBoxItemSize -> Automatic, 
    BaselinePosition -> {1, 1}]& ),
  Editable->True,
  InterpretationFunction->(RowBox[{"Legended", "[", 
     RowBox[{#, ",", 
       RowBox[{"Placed", "[", 
         RowBox[{#2, ",", "After"}], "]"}]}], "]"}]& )]], "Output",
 CellChangeTimes->{
  3.9374717650396852`*^9, 3.93800223582944*^9, 3.9380025837664747`*^9, 
   3.9406968342911053`*^9, {3.940775320293425*^9, 3.94077534284487*^9}, 
   3.94101141128388*^9, 3.941011694586609*^9, 3.941012000276102*^9, 
   3.941012057229404*^9, 3.941012137860682*^9, 3.941012379463183*^9, 
   3.941012423277096*^9, 3.941012490525385*^9},
 CellLabel->
  "Out[464]=",ExpressionUUID->"10e1c271-2272-4fd6-9466-9084d823d3a4"],

Cell[BoxData["\<\"/Users/bull/Box Sync/mss/1phage_newhost/S2/F1A.jpg\"\>"], \
"Output",
 CellChangeTimes->{
  3.9374717650396852`*^9, 3.93800223582944*^9, 3.9380025837664747`*^9, 
   3.9406968342911053`*^9, {3.940775320293425*^9, 3.94077534284487*^9}, 
   3.94101141128388*^9, 3.941011694586609*^9, 3.941012000276102*^9, 
   3.941012057229404*^9, 3.941012137860682*^9, 3.941012379463183*^9, 
   3.941012423277096*^9, 3.9410124907205973`*^9},
 CellLabel->
  "Out[465]=",ExpressionUUID->"b8678b2d-8867-424b-b645-bfbc698b1ac5"],

Cell[BoxData["\<\"/Users/bull/Box Sync/mss/1phage_newhost/S2/F1B.jpg\"\>"], \
"Output",
 CellChangeTimes->{
  3.9374717650396852`*^9, 3.93800223582944*^9, 3.9380025837664747`*^9, 
   3.9406968342911053`*^9, {3.940775320293425*^9, 3.94077534284487*^9}, 
   3.94101141128388*^9, 3.941011694586609*^9, 3.941012000276102*^9, 
   3.941012057229404*^9, 3.941012137860682*^9, 3.941012379463183*^9, 
   3.941012423277096*^9, 3.941012490918495*^9},
 CellLabel->
  "Out[466]=",ExpressionUUID->"cd98db19-dacb-4d69-84c4-6e1676fd72bb"]
}, Open  ]]
}, Open  ]],

Cell["", "PageBreak",
 PageBreakBelow->True,ExpressionUUID->"96bc087e-ddae-4761-b70c-d210d6f97b57"]
},
CellGrouping->Manual,
WindowSize->{1189, 877},
WindowMargins->{{38, Automatic}, {Automatic, 22}},
PrintingCopies->1,
PrintingPageRange->{1, Automatic},
Magnification:>1.5 Inherited,
FrontEndVersion->"14.1 for Mac OS X x86 (64-bit) (July 16, 2024)",
StyleDefinitions->"Default.nb",
ExpressionUUID->"8da55582-f122-4dd1-93da-83958a75857a"
]
(* End of Notebook Content *)

(* Internal cache information *)
(*CellTagsOutline
CellTagsIndex->{}
*)
(*CellTagsIndex
CellTagsIndex->{}
*)
(*NotebookFileOutline
Notebook[{
Cell[CellGroupData[{
Cell[580, 22, 912, 13, 127, "Title",ExpressionUUID->"391f4240-eee2-4e2a-b426-1fa52222ca31"],
Cell[CellGroupData[{
Cell[1517, 39, 58314, 1013, 2499, "Input",ExpressionUUID->"250af4f3-9405-4f84-9452-3a2fa154942a"],
Cell[59834, 1054, 27285, 569, 571, "Output",ExpressionUUID->"bee60bda-6482-439e-a6d9-911ce9aeff9f"],
Cell[87122, 1625, 26158, 545, 571, "Output",ExpressionUUID->"10e1c271-2272-4fd6-9466-9084d823d3a4"],
Cell[113283, 2172, 524, 9, 50, "Output",ExpressionUUID->"b8678b2d-8867-424b-b645-bfbc698b1ac5"],
Cell[113810, 2183, 522, 9, 50, "Output",ExpressionUUID->"cd98db19-dacb-4d69-84c4-6e1676fd72bb"]
}, Open  ]]
}, Open  ]],
Cell[114359, 2196, 99, 1, 1, "PageBreak",ExpressionUUID->"96bc087e-ddae-4761-b70c-d210d6f97b57",
 PageBreakBelow->True]
}
]
*)
