# Supplementary material for: Mathematical comparison of protocols for adapting a bacteriophage to a new host
Source: Virus Evol. 2024 Nov 22;10(1):veae100. doi: 10.1093/ve/veae100 (PMC11665826; doi:10.1093/ve/veae100)
Supplement: veae100_Supp [file veae100_supp.zip › veae100_Supp/Mathematica_files/1phage_M1_mixed_Fig1CD.nb]

(* Content-type: application/vnd.wolfram.mathematica *)

(*** Wolfram Notebook File ***)
(* http://www.wolfram.com/nb *)

(* CreatedBy='Mathematica 12.0' *)

(*CacheID: 234*)
(* Internal cache information:
NotebookFileLineBreakTest
NotebookFileLineBreakTest
NotebookDataPosition[       158,          7]
NotebookDataLength[    131953,       2345]
NotebookOptionsPosition[    130918,       2317]
NotebookOutlinePosition[    131417,       2337]
CellTagsIndexPosition[    131374,       2334]
WindowFrame->Normal*)

(* Beginning of Notebook Content *)
Notebook[{

Cell[CellGroupData[{
Cell[TextData[StyleBox["Mathematica file for Fig 1C, D.  Bull & Krone",
 FontSize->36]], "Title",
 CellChangeTimes->{{3.653247233718869*^9, 3.653247243230265*^9}, {
  3.6614597779858513`*^9, 3.661459782037195*^9}, {3.774615520406127*^9, 
  3.774615539182068*^9}, {3.7746294318761*^9, 3.7746294320831327`*^9}, {
  3.775328117976695*^9, 3.775328120775181*^9}, {3.780500404183667*^9, 
  3.780500408533852*^9}, {3.870461617668047*^9, 3.870461629034039*^9}, {
  3.8705279573664627`*^9, 3.870527963183524*^9}, {3.8729671454228153`*^9, 
  3.8729671797882757`*^9}, {3.914265048147461*^9, 3.9142650580049353`*^9}, {
  3.914317618414603*^9, 3.914317663581843*^9}, {3.914592152725358*^9, 
  3.9145921569304123`*^9}, {3.923995786691366*^9, 3.9239958072379637`*^9}, {
  3.9243586069457397`*^9, 3.9243586085623426`*^9}, {3.937472812151022*^9, 
  3.9374728219751463`*^9}, {3.9409614154450407`*^9, 
  3.94096142224755*^9}},ExpressionUUID->"391f4240-eee2-4e2a-b426-\
1fa52222ca31"],

Cell[CellGroupData[{

Cell[BoxData[{
 RowBox[{
  RowBox[{
   RowBox[{"Module", "[", 
    RowBox[{
     RowBox[{"{", 
      RowBox[{"xx", ",", "yy"}], "}"}], ",", 
     RowBox[{
      RowBox[{"{", 
       RowBox[{
        RowBox[{"StoreL3", "=", 
         RowBox[{"{", "}"}]}], ",", 
        RowBox[{"StoreL2", "=", 
         RowBox[{"{", "}"}]}], ",", 
        RowBox[{"StoreL1", "=", 
         RowBox[{"{", "}"}]}]}], "}"}], ";", "\[IndentingNewLine]", "\t", 
      "\[IndentingNewLine]", "\t", 
      RowBox[{"For", "[", 
       RowBox[{
        RowBox[{"xx", " ", "=", " ", "0"}], ",", 
        RowBox[{"xx", "<", "9.41"}], ",", " ", 
        RowBox[{"xx", " ", "+=", " ", "0.4"}], ",", "\[IndentingNewLine]", 
        "\t", 
        RowBox[{"For", "[", 
         RowBox[{
          RowBox[{"yy", " ", "=", " ", 
           RowBox[{"-", "12"}]}], ",", 
          RowBox[{"yy", "<", 
           RowBox[{"-", "8.6"}]}], ",", 
          RowBox[{"yy", " ", "+=", " ", "0.4"}], ",", "\[IndentingNewLine]", 
          "\[IndentingNewLine]", 
          RowBox[{
           RowBox[{"Pars", "=", 
            RowBox[{"{", 
             RowBox[{
              RowBox[{"r", "\[Rule]", "0.02"}], ",", 
              RowBox[{"C", "->", "50"}], ",", 
              RowBox[{"DIL", " ", "->", " ", "10"}], ",", 
              RowBox[{"dil", "->", "0.1"}], ",", "\[IndentingNewLine]", " ", 
              RowBox[{
               SubscriptBox["b", "1"], "->", " ", "50"}], ",", 
              RowBox[{
               SubscriptBox["b", "21"], "->", " ", "50"}], ",", 
              RowBox[{
               SubscriptBox["b", "22"], "->", " ", "50"}], ",", 
              RowBox[{"IB1", "->", " ", 
               SuperscriptBox["10", "xx"]}], ",", " ", 
              RowBox[{"IB2", "->", 
               SuperscriptBox["10", "8"]}], ",", "\[IndentingNewLine]", 
              RowBox[{
               SubscriptBox["k", "11"], "->", 
               SuperscriptBox["10", 
                RowBox[{"-", "9"}]]}], ",", 
              RowBox[{
               SubscriptBox["k", "12"], "->", 
               SuperscriptBox["10", 
                RowBox[{"-", "11.0"}]]}], ",", 
              RowBox[{"(*", 
               RowBox[{
                RowBox[{
                 SubscriptBox["k", "12"], "->", 
                 SuperscriptBox["10", 
                  RowBox[{"-", "11.5"}]]}], ","}], "*)"}], 
              "\[IndentingNewLine]", 
              RowBox[{
               SubscriptBox["k", "21"], "->", 
               SuperscriptBox["10", 
                RowBox[{"-", "9"}]]}], ",", 
              RowBox[{
               SubscriptBox["k", "22"], "->", 
               SuperscriptBox["10", "yy"]}], ",", "\[IndentingNewLine]", 
              RowBox[{
               SubscriptBox["\[Delta]", "1"], "->", " ", ".05"}], ",", " ", 
              RowBox[{
               SubscriptBox["\[Delta]", "21"], "->", " ", ".05"}], ",", " ", 
              RowBox[{
               SubscriptBox["\[Delta]", "22"], "->", " ", ".05"}]}], "}"}]}], 
           ";", "\[IndentingNewLine]", "\[IndentingNewLine]", 
           RowBox[{"Sols", "=", 
            RowBox[{"NDSolve", "[", "\[IndentingNewLine]", 
             RowBox[{
              RowBox[{"{", "\[IndentingNewLine]", 
               RowBox[{
                RowBox[{
                 RowBox[{
                  RowBox[{
                   RowBox[{
                    SubscriptBox["B", "1"], "'"}], "[", "t", "]"}], 
                  "\[Equal]", 
                  RowBox[{
                   RowBox[{
                    SubscriptBox["B", "1"], "[", "t", "]"}], 
                   RowBox[{"(", 
                    RowBox[{"r", " ", "-", " ", 
                    RowBox[{
                    SubscriptBox["k", "11"], 
                    RowBox[{
                    SubscriptBox["P", 
                    RowBox[{"1", "f"}]], "[", "t", "]"}]}], " ", "-", " ", 
                    RowBox[{
                    SubscriptBox["k", "21"], 
                    RowBox[{
                    SubscriptBox["P", 
                    RowBox[{"2", "f"}]], "[", "t", "]"}]}]}], ")"}]}]}], "/.",
                  "Pars"}], ",", " ", "\[IndentingNewLine]", 
                RowBox[{
                 RowBox[{
                  RowBox[{
                   RowBox[{
                    SubscriptBox["B", "2"], "'"}], "[", "t", "]"}], 
                  "\[Equal]", 
                  RowBox[{
                   RowBox[{
                    SubscriptBox["B", "2"], "[", "t", "]"}], 
                   RowBox[{"(", 
                    RowBox[{"r", " ", "-", " ", 
                    RowBox[{
                    SubscriptBox["k", "22"], 
                    RowBox[{
                    SubscriptBox["P", 
                    RowBox[{"2", "f"}]], "[", "t", "]"}]}], " ", "-", " ", 
                    RowBox[{
                    SubscriptBox["k", "12"], " ", 
                    RowBox[{
                    SubscriptBox["P", 
                    RowBox[{"1", "f"}]], "[", "t", "]"}]}]}], ")"}]}]}], "/.",
                  "Pars"}], ",", "\[IndentingNewLine]", "\[IndentingNewLine]", 
                RowBox[{
                 RowBox[{
                  RowBox[{
                   RowBox[{
                    SubscriptBox["P", 
                    RowBox[{"1", "f"}]], "'"}], "[", "t", "]"}], "\[Equal]", 
                  " ", 
                  RowBox[{
                   RowBox[{
                    SubscriptBox["b", "1"], 
                    SubscriptBox["\[Delta]", "1"], " ", 
                    RowBox[{
                    SubscriptBox["P", 
                    RowBox[{"11", "i"}]], "[", "t", "]"}]}], " ", "+", "  ", 
                   RowBox[{
                    SubscriptBox["b", "1"], 
                    SubscriptBox["\[Delta]", "1"], " ", 
                    RowBox[{
                    SubscriptBox["P", 
                    RowBox[{"12", "i"}]], "[", "t", "]"}]}], " ", "-", " ", 
                   RowBox[{
                    RowBox[{
                    SubscriptBox["P", 
                    RowBox[{"1", "f"}]], "[", "t", "]"}], 
                    RowBox[{"(", 
                    RowBox[{
                    RowBox[{
                    SubscriptBox["k", "11"], " ", 
                    RowBox[{
                    SubscriptBox["B", "1"], "[", "t", "]"}]}], "+", 
                    RowBox[{
                    SubscriptBox["k", "12"], " ", 
                    RowBox[{
                    SubscriptBox["B", "2"], "[", "t", "]"}]}]}], ")"}]}]}]}], 
                 "/.", "Pars"}], ",", "   ", "\[IndentingNewLine]", 
                RowBox[{
                 RowBox[{
                  RowBox[{
                   RowBox[{
                    SubscriptBox["P", 
                    RowBox[{"11", "i"}]], "'"}], "[", "t", "]"}], "\[Equal]", 
                  " ", 
                  RowBox[{
                   RowBox[{
                    SubscriptBox["k", "11"], " ", 
                    RowBox[{
                    SubscriptBox["P", 
                    RowBox[{"1", "f"}]], "[", "t", "]"}], 
                    RowBox[{
                    SubscriptBox["B", "1"], "[", "t", "]"}]}], " ", "-", " ", 
                   RowBox[{
                    SubscriptBox["\[Delta]", "1"], " ", 
                    RowBox[{
                    SubscriptBox["P", 
                    RowBox[{"11", "i"}]], "[", "t", "]"}]}]}]}], "/.", 
                 "Pars"}], ",", "        ", "\[IndentingNewLine]", 
                RowBox[{
                 RowBox[{
                  RowBox[{
                   RowBox[{
                    SubscriptBox["P", 
                    RowBox[{"12", "i"}]], "'"}], "[", "t", "]"}], "\[Equal]", 
                  " ", 
                  RowBox[{
                   RowBox[{
                    SubscriptBox["k", "12"], " ", 
                    RowBox[{
                    SubscriptBox["P", 
                    RowBox[{"1", "f"}]], "[", "t", "]"}], 
                    RowBox[{
                    SubscriptBox["B", "2"], "[", "t", "]"}]}], " ", "-", " ", 
                   RowBox[{
                    SubscriptBox["\[Delta]", "1"], " ", 
                    RowBox[{
                    SubscriptBox["P", 
                    RowBox[{"12", "i"}]], "[", "t", "]"}]}]}]}], "/.", 
                 "Pars"}], ",", "        ", "          ", 
                RowBox[{"(*", 
                 RowBox[{"infected", " ", "phage"}], "*)"}], 
                "\[IndentingNewLine]", "                    ", 
                RowBox[{"(*", " ", 
                 RowBox[{"free", " ", "phage"}], "*)"}], 
                "\[IndentingNewLine]", "\[IndentingNewLine]", 
                RowBox[{
                 RowBox[{
                  RowBox[{
                   RowBox[{
                    SubscriptBox["P", 
                    RowBox[{"2", "f"}]], "'"}], "[", "t", "]"}], " ", 
                  "\[Equal]", " ", 
                  RowBox[{
                   RowBox[{
                    SubscriptBox["b", "22"], 
                    SubscriptBox["\[Delta]", "22"], " ", 
                    RowBox[{
                    SubscriptBox["P", 
                    RowBox[{"22", "i"}]], "[", "t", "]"}]}], " ", "+", " ", 
                   RowBox[{
                    SubscriptBox["b", "21"], 
                    SubscriptBox["\[Delta]", "21"], 
                    RowBox[{
                    SubscriptBox["P", 
                    RowBox[{"21", "i"}]], "[", "t", "]"}]}], "-", " ", 
                   RowBox[{
                    RowBox[{
                    SubscriptBox["P", 
                    RowBox[{"2", "f"}]], "[", "t", "]"}], 
                    RowBox[{"(", 
                    RowBox[{
                    RowBox[{
                    SubscriptBox["k", "22"], " ", 
                    RowBox[{
                    SubscriptBox["B", "2"], "[", "t", "]"}]}], " ", "+", 
                    RowBox[{
                    SubscriptBox["k", "21"], 
                    RowBox[{
                    SubscriptBox["B", "1"], "[", "t", "]"}]}]}], ")"}]}]}]}], 
                 "/.", "Pars"}], ",", "\[IndentingNewLine]", 
                RowBox[{
                 RowBox[{
                  RowBox[{
                   RowBox[{
                    SubscriptBox["P", 
                    RowBox[{"22", "i"}]], "'"}], "[", "t", "]"}], "\[Equal]", 
                  " ", 
                  RowBox[{
                   RowBox[{
                    SubscriptBox["k", "22"], " ", 
                    RowBox[{
                    SubscriptBox["P", 
                    RowBox[{"2", "f"}]], "[", "t", "]"}], 
                    RowBox[{
                    SubscriptBox["B", "2"], "[", "t", "]"}]}], " ", "-", " ", 
                   RowBox[{
                    SubscriptBox["\[Delta]", "22"], " ", 
                    RowBox[{
                    SubscriptBox["P", 
                    RowBox[{"22", "i"}]], "[", "t", "]"}]}]}]}], "/.", 
                 "Pars"}], ",", "\[IndentingNewLine]", 
                RowBox[{
                 RowBox[{
                  RowBox[{
                   RowBox[{
                    SubscriptBox["P", 
                    RowBox[{"21", "i"}]], "'"}], "[", "t", "]"}], "\[Equal]", 
                  " ", 
                  RowBox[{
                   RowBox[{
                    SubscriptBox["k", "21"], " ", 
                    RowBox[{
                    SubscriptBox["P", 
                    RowBox[{"2", "f"}]], "[", "t", "]"}], 
                    RowBox[{
                    SubscriptBox["B", "1"], "[", "t", "]"}]}], " ", "-", " ", 
                   RowBox[{
                    SubscriptBox["\[Delta]", "21"], " ", 
                    RowBox[{
                    SubscriptBox["P", 
                    RowBox[{"21", "i"}]], "[", "t", "]"}]}]}]}], "/.", 
                 "Pars"}], ",", "\[IndentingNewLine]", "\[IndentingNewLine]", 
                RowBox[{
                 RowBox[{
                  RowBox[{
                   SubscriptBox["B", "1"], "[", "0", "]"}], "==", "IB1"}], "/.",
                  "Pars"}], ",", "\[IndentingNewLine]", 
                RowBox[{
                 RowBox[{
                  RowBox[{
                   SubscriptBox["B", "2"], "[", "0", "]"}], "==", "IB2"}], "/.",
                  "Pars"}], ",", "\[IndentingNewLine]", 
                RowBox[{
                 RowBox[{
                  SubscriptBox["P", 
                   RowBox[{"1", "f"}]], "[", "0", "]"}], "\[Equal]", " ", 
                 "100000000"}], ",", "\[IndentingNewLine]", 
                RowBox[{
                 RowBox[{
                  SubscriptBox["P", 
                   RowBox[{"11", "i"}]], "[", "0", "]"}], "\[Equal]", " ", 
                 "0"}], ",", "\[IndentingNewLine]", 
                RowBox[{
                 RowBox[{
                  SubscriptBox["P", 
                   RowBox[{"12", "i"}]], "[", "0", "]"}], "\[Equal]", " ", 
                 "0"}], ",", "\[IndentingNewLine]", 
                RowBox[{
                 RowBox[{
                  SubscriptBox["P", 
                   RowBox[{"2", "f"}]], "[", "0", "]"}], " ", "\[Equal]", " ",
                  "0"}], ",", " ", "\[IndentingNewLine]", 
                RowBox[{
                 RowBox[{
                  SubscriptBox["P", 
                   RowBox[{"22", "i"}]], "[", "0", "]"}], "\[Equal]", " ", 
                 "0"}], ",", "\[IndentingNewLine]", 
                RowBox[{
                 RowBox[{
                  SubscriptBox["P", 
                   RowBox[{"21", "i"}]], "[", "0", "]"}], "==", "0"}], ",", 
                "\[IndentingNewLine]", "\[IndentingNewLine]", 
                RowBox[{"WhenEvent", "[", 
                 RowBox[{
                  RowBox[{"t", "==", "8"}], ",", 
                  RowBox[{"{", 
                   RowBox[{
                    RowBox[{
                    SubscriptBox["P", 
                    RowBox[{"2", "f"}]], "[", "t", "]"}], " ", "->", " ", 
                    "01"}], "    ", "}"}]}], "]"}], ",", 
                "\[IndentingNewLine]", 
                RowBox[{"WhenEvent", "[", 
                 RowBox[{
                  RowBox[{
                   RowBox[{
                    RowBox[{"Mod", "[", 
                    RowBox[{"t", ",", 
                    RowBox[{"C", "/.", "Pars"}]}], "]"}], "\[LessEqual]", 
                    ".00001"}], "  ", "&&", " ", 
                   RowBox[{"t", ">", "9"}]}], ",", 
                  RowBox[{"{", "   ", 
                   RowBox[{"(*", 
                    RowBox[{
                    "Should", " ", "set", " ", "everything", " ", "summing", 
                    " ", 
                    RowBox[{"to", " ", "~", "1"}]}], "*)"}], 
                   "\[IndentingNewLine]", 
                   RowBox[{
                    RowBox[{
                    RowBox[{
                    RowBox[{
                    SubscriptBox["P", 
                    RowBox[{"11", "i"}]], "[", "t", "]"}], "\[Rule]", "  ", 
                    RowBox[{
                    RowBox[{
                    SubscriptBox["P", 
                    RowBox[{"11", "i"}]], "[", "t", "]"}], "/", "DIL"}]}], "/.",
                     "Pars"}], ",", "\[IndentingNewLine]", 
                    RowBox[{
                    RowBox[{
                    RowBox[{
                    SubscriptBox["P", 
                    RowBox[{"12", "i"}]], "[", "t", "]"}], "\[Rule]", "  ", 
                    RowBox[{
                    RowBox[{
                    SubscriptBox["P", 
                    RowBox[{"12", "i"}]], "[", "t", "]"}], "/", "DIL"}]}], "/.",
                     "Pars"}], ",", "\[IndentingNewLine]", 
                    RowBox[{
                    RowBox[{
                    RowBox[{
                    SubscriptBox["P", 
                    RowBox[{"22", "i"}]], "[", "t", "]"}], "\[Rule]", "  ", 
                    RowBox[{
                    RowBox[{
                    SubscriptBox["P", 
                    RowBox[{"22", "i"}]], "[", "t", "]"}], " ", "/", 
                    "DIL"}]}], "/.", "Pars"}], ",", "\[IndentingNewLine]", 
                    RowBox[{
                    RowBox[{
                    RowBox[{
                    SubscriptBox["P", 
                    RowBox[{"21", "i"}]], "[", "t", "]"}], "\[Rule]", "  ", 
                    RowBox[{
                    RowBox[{
                    SubscriptBox["P", 
                    RowBox[{"21", "i"}]], "[", "t", "]"}], " ", "/", 
                    "DIL"}]}], "/.", "Pars"}], ",", "\[IndentingNewLine]", 
                    RowBox[{
                    RowBox[{
                    RowBox[{
                    SubscriptBox["P", 
                    RowBox[{"1", "f"}]], "[", "t", "]"}], "  ", "->", " ", 
                    RowBox[{
                    RowBox[{
                    SubscriptBox["P", 
                    RowBox[{"1", "f"}]], "[", "t", "]"}], "/", "DIL"}]}], "/.",
                     "Pars"}], ",", " ", "\[IndentingNewLine]", 
                    RowBox[{
                    RowBox[{
                    RowBox[{
                    SubscriptBox["P", 
                    RowBox[{"2", "f"}]], "[", "t", "]"}], "  ", "->", "  ", 
                    RowBox[{
                    RowBox[{
                    SubscriptBox["P", 
                    RowBox[{"2", "f"}]], "[", "t", "]"}], " ", "/", "DIL"}]}],
                     "/.", "Pars"}], ",", "\[IndentingNewLine]", 
                    "\[IndentingNewLine]", 
                    RowBox[{"K1", " ", "=", 
                    RowBox[{"IB1", "/.", "Pars"}]}], ",", 
                    "\[IndentingNewLine]", 
                    RowBox[{"K2", " ", "=", " ", 
                    RowBox[{"IB2", "/.", "Pars"}]}], ",", 
                    "\[IndentingNewLine]", 
                    RowBox[{"P1", " ", "=", " ", 
                    RowBox[{
                    RowBox[{"1", "-", "dil"}], "/.", "Pars"}]}], ",", 
                    "\[IndentingNewLine]", 
                    RowBox[{"P2", " ", "=", " ", 
                    RowBox[{"dil", "/.", "Pars"}]}], ",", 
                    "\[IndentingNewLine]", 
                    RowBox[{
                    RowBox[{
                    SubscriptBox["B", "1"], "[", "t", "]"}], " ", "->", " ", 
                    RowBox[{
                    RowBox[{"P1", "*", "K1"}], " ", "+", " ", 
                    RowBox[{"P2", " ", "*", 
                    RowBox[{
                    SubscriptBox["B", "1"], "[", "t", "]"}]}]}]}], ",", 
                    "\[IndentingNewLine]", 
                    RowBox[{
                    RowBox[{
                    SubscriptBox["B", "2"], "[", "t", "]"}], " ", "->", " ", 
                    RowBox[{
                    RowBox[{"P1", "*", "K2"}], " ", "+", " ", 
                    RowBox[{"P2", " ", "*", 
                    RowBox[{
                    SubscriptBox["B", "2"], "[", "t", "]"}]}]}]}]}], 
                   "\[IndentingNewLine]", "\[IndentingNewLine]", 
                   "\[IndentingNewLine]", "}"}]}], "]"}]}], 
               "\[IndentingNewLine]", "}"}], ",", "\[IndentingNewLine]", 
              "\[IndentingNewLine]", 
              RowBox[{"{", 
               RowBox[{
                SubscriptBox["B", "1"], ",", 
                SubscriptBox["B", "2"], ",", 
                SubscriptBox["P", 
                 RowBox[{"1", "f"}]], ",", 
                SubscriptBox["P", 
                 RowBox[{"11", "i"}]], ",", 
                SubscriptBox["P", 
                 RowBox[{"12", "i"}]], ",", 
                SubscriptBox["P", 
                 RowBox[{"2", "f"}]], ",", 
                SubscriptBox["P", 
                 RowBox[{"22", "i"}]], ",", 
                SubscriptBox["P", 
                 RowBox[{"21", "i"}]]}], "}"}], ",", 
              RowBox[{"{", 
               RowBox[{"t", ",", ".01", ",", "601"}], "}"}]}], "   ", "]"}]}],
            ";", "\[IndentingNewLine]", "\n", "\[IndentingNewLine]", 
           RowBox[{"(*", 
            RowBox[{
             RowBox[{"Storevals", "  ", "=", " ", 
              RowBox[{"Append", "[", 
               RowBox[{"Storevals", ",", 
                RowBox[{"{", 
                 RowBox[{
                  SubscriptBox["P", "1"], ",", 
                  SubscriptBox["P", "2"], ",", 
                  SubscriptBox["P", "G1"], ",", 
                  RowBox[{
                   SubscriptBox["P", "G2"], "/.", 
                   RowBox[{"Sols", "[", 
                    RowBox[{"[", "1", "]"}], "]"}]}]}], "}"}]}], "]"}]}], 
             ";"}], "*)"}], "\[IndentingNewLine]", "\[IndentingNewLine]", 
           RowBox[{"(*", 
            RowBox[{"StoreL1", "  ", "=", " ", 
             RowBox[{"Append", "[", 
              RowBox[{"StoreL1", ",", 
               RowBox[{"{", 
                RowBox[{"xx", ",", "yy", ",", 
                 RowBox[{
                  RowBox[{"N", "[", 
                   RowBox[{
                    RowBox[{
                    SubscriptBox["P", "G1"], "[", "499", "]"}], "+", 
                    RowBox[{
                    SubscriptBox["P", "G2"], "[", "499", "]"}]}], "]"}], "/.", 
                  RowBox[{"Sols", "[", 
                   RowBox[{"[", "1", "]"}], "]"}]}]}], "}"}]}], "]"}]}], 
            "*)"}], "\[IndentingNewLine]", 
           RowBox[{"StoreL1", "  ", "=", " ", 
            RowBox[{"Append", "[", 
             RowBox[{"StoreL1", ",", 
              RowBox[{"{", 
               RowBox[{"xx", ",", "yy", ",", 
                RowBox[{
                 RowBox[{"N", "[", 
                  RowBox[{"Log10", "[", 
                   RowBox[{"(", 
                    RowBox[{
                    SubscriptBox["P", 
                    RowBox[{"2", "f"}]], "[", "600", "]"}], " ", 
                    RowBox[{"(*", 
                    RowBox[{
                    RowBox[{"+", " ", 
                    RowBox[{
                    SubscriptBox["P", 
                    RowBox[{"22", "i"}]], "[", "600", "]"}]}], " ", "+", " ", 
                    RowBox[{
                    SubscriptBox["P", 
                    RowBox[{"21", "i"}]], "[", "600", "]"}]}], "*)"}], ")"}], 
                   "]"}], "]"}], "/.", 
                 RowBox[{"Sols", "[", 
                  RowBox[{"[", "1", "]"}], "]"}]}]}], "}"}]}], "]"}]}], ";", 
           "\[IndentingNewLine]", 
           RowBox[{"StoreL2", "  ", "=", " ", 
            RowBox[{"Append", "[", 
             RowBox[{"StoreL2", ",", 
              RowBox[{"{", 
               RowBox[{"xx", ",", "yy", ",", 
                RowBox[{
                 RowBox[{"N", "[", 
                  RowBox[{"Log10", "[", 
                   RowBox[{"(", 
                    RowBox[{
                    SubscriptBox["P", 
                    RowBox[{"1", "f"}]], "[", "600", "]"}], " ", 
                    RowBox[{"(*", 
                    RowBox[{"+", " ", 
                    RowBox[{
                    SubscriptBox["P", 
                    RowBox[{"1", "i"}]], "[", "600", "]"}]}], " ", "*)"}], 
                    ")"}], "]"}], "]"}], "/.", 
                 RowBox[{"Sols", "[", 
                  RowBox[{"[", "1", "]"}], "]"}]}]}], "}"}]}], "]"}]}], 
           ";"}]}], "\[IndentingNewLine]", "]"}]}], "]"}]}]}], "]"}], ";"}], 
  "\[IndentingNewLine]", "\[IndentingNewLine]"}], "\[IndentingNewLine]", 
 RowBox[{
  RowBox[{"plt0", "=", 
   RowBox[{"ListContourPlot", "[", "\[IndentingNewLine]", 
    RowBox[{"StoreL1", ",", " ", 
     RowBox[{"PlotRange", " ", "\[Rule]", " ", 
      RowBox[{"{", 
       RowBox[{
        RowBox[{"{", 
         RowBox[{"0", ",", "9"}], "}"}], ",", 
        RowBox[{"{", 
         RowBox[{
          RowBox[{"-", "9"}], ",", 
          RowBox[{"-", "12"}]}], "}"}]}], "}"}]}], ",", 
     RowBox[{"PlotLabel", " ", "\[Rule]", " ", 
      RowBox[{"(*", 
       RowBox[{
       "\"\<C: Log(\!\(\*SubscriptBox[\(P\), \(2\)]\))  \
\!\(\*SubscriptBox[\(k\), \(12\)]\) =\!\(\*SuperscriptBox[\(10\), \
\(-11.5\)]\)\>\"", ","}], "*)"}], "\[IndentingNewLine]", 
      RowBox[{
      "PlotLabel", " ", "\[Rule]", " ", 
       "\"\<D: Log(\!\(\*SubscriptBox[\(P\), \(2\)]\))  \
\!\(\*SubscriptBox[\(k\), \(12\)]\) =\!\(\*SuperscriptBox[\(10\), \
\(-11.0\)]\)\>\""}]}], ",", "\[IndentingNewLine]", 
     RowBox[{"LabelStyle", "->", 
      RowBox[{"{", 
       RowBox[{
        RowBox[{"FontFamily", "->", "\"\<Arial\>\""}], ",", 
        RowBox[{"FontSize", "->", "22"}], ",", "Black"}], "}"}]}], ",", 
     "\[IndentingNewLine]", 
     RowBox[{"Contours", "\[Rule]", 
      RowBox[{"{", 
       RowBox[{"0.0", ",", "2", ",", " ", "4", ",", " ", "6", ",", " ", "8"}],
        "}"}]}], ",", 
     RowBox[{"PlotLegends", "\[Rule]", " ", "Automatic"}], ",", " ", 
     RowBox[{"FrameLabel", "->", 
      RowBox[{"{", 
       RowBox[{
        RowBox[{"Style", "[", 
         RowBox[{
         "\"\<log(\!\(\*SubscriptBox[\(B\), \(1\)]\) input)\>\"", ",", "20"}],
          "]"}], ",", 
        RowBox[{"Style", "[", 
         RowBox[{
         "\"\<Adsorption log(\!\(\*SubscriptBox[\(k\), \(22\)]\))\>\"", ",", 
          "20"}], "]"}]}], "}"}]}]}], "\[IndentingNewLine]", "]"}]}], 
  "\[IndentingNewLine]", "\[IndentingNewLine]", "\[IndentingNewLine]", 
  RowBox[{"(*", 
   RowBox[{"Export", "[", 
    RowBox[{
    "\"\</Users/bull/Box Sync/mss/1phage_newhost/S2/F1C.jpg\>\"", ",", "plt0",
      ",", 
     RowBox[{"ImageResolution", "->", "300"}]}], "]"}], 
   "*)"}]}], "\[IndentingNewLine]", 
 RowBox[{"Export", "[", 
  RowBox[{
  "\"\</Users/bull/Box Sync/mss/1phage_newhost/S2/F1D.jpg\>\"", ",", "plt1", 
   ",", 
   RowBox[{"ImageResolution", "->", "300"}]}], 
  "]"}], "\[IndentingNewLine]"}], "Input",
 CellChangeTimes->{{3.653247268386902*^9, 3.6532474627786407`*^9}, {
   3.653320826542371*^9, 3.6533210331605444`*^9}, 3.6533210728236556`*^9, {
   3.653321227071025*^9, 3.6533215492422237`*^9}, {3.653321627025918*^9, 
   3.653321773851923*^9}, {3.653321811331249*^9, 3.653321897910079*^9}, {
   3.653321935844412*^9, 3.653321981197608*^9}, {3.6533220994206743`*^9, 
   3.653322186662014*^9}, {3.6533223967829924`*^9, 3.653322411030711*^9}, {
   3.65332252356744*^9, 3.6533225241824493`*^9}, {3.6533226931737947`*^9, 
   3.653322693918806*^9}, {3.6533227970566406`*^9, 3.6533228121418724`*^9}, {
   3.6533234817417583`*^9, 3.653323485203958*^9}, {3.6550364841047583`*^9, 
   3.6550365223747063`*^9}, 3.655036761412655*^9, {3.655037096832376*^9, 
   3.655037097110035*^9}, {3.65503742370538*^9, 3.655037471183861*^9}, {
   3.655037542515315*^9, 3.655037679644986*^9}, {3.6550377783724403`*^9, 
   3.655037785288991*^9}, {3.655038189549324*^9, 3.655038195020384*^9}, 
   3.65505484118611*^9, {3.6550548858926673`*^9, 3.6550549059028115`*^9}, {
   3.657369397107594*^9, 3.657369398085808*^9}, {3.657369779710026*^9, 
   3.657369782555373*^9}, {3.657369852655349*^9, 3.6573698542177773`*^9}, {
   3.6573699755952253`*^9, 3.657370015126904*^9}, {3.6573700724477873`*^9, 
   3.6573700734918203`*^9}, 3.6573701630214453`*^9, 3.657370372361453*^9, {
   3.657370516766447*^9, 3.657370572306499*^9}, {3.657370630672526*^9, 
   3.657370661046012*^9}, {3.6573709305978317`*^9, 3.657370957980176*^9}, {
   3.657371559563623*^9, 3.6573715846044827`*^9}, {3.657371733577929*^9, 
   3.657371756031725*^9}, {3.657371820538991*^9, 3.657371849136921*^9}, {
   3.657371944886696*^9, 3.657371945403162*^9}, 3.6573720162674313`*^9, 
   3.657372099079545*^9, {3.657372282175538*^9, 3.6573724299955053`*^9}, {
   3.657372475276499*^9, 3.657372698573883*^9}, {3.657372728650222*^9, 
   3.657372777136848*^9}, {3.6573728164799337`*^9, 3.657372827930805*^9}, {
   3.6573730293973846`*^9, 3.657373029902038*^9}, {3.65737307195577*^9, 
   3.657373127372175*^9}, {3.657373175613749*^9, 3.657373253913641*^9}, {
   3.657374005505723*^9, 3.657374076907189*^9}, {3.657374110772264*^9, 
   3.657374228973241*^9}, {3.6573742648961*^9, 3.6573742699567347`*^9}, {
   3.6573802284376397`*^9, 3.657380260651696*^9}, {3.6573803748126965`*^9, 
   3.6573804270415883`*^9}, {3.657382089960499*^9, 3.657382090614777*^9}, {
   3.6573821234745073`*^9, 3.6573822269751377`*^9}, {3.657382376566469*^9, 
   3.6573824146244783`*^9}, {3.65738250651718*^9, 3.657382552675152*^9}, {
   3.657382596955759*^9, 3.6573826354849777`*^9}, 3.65738266861747*^9, 
   3.657382730606091*^9, {3.657382817061561*^9, 3.657382820897316*^9}, {
   3.6573895410242453`*^9, 3.657389541371367*^9}, {3.657389754145597*^9, 
   3.657389770151857*^9}, {3.657389961527646*^9, 3.657389968589581*^9}, 
   3.6573900445417624`*^9, 3.657390442093289*^9, {3.657390476719472*^9, 
   3.657390501966501*^9}, {3.657390534083953*^9, 3.6573907124645243`*^9}, {
   3.657391258531086*^9, 3.65739133169946*^9}, {3.657391378949834*^9, 
   3.657391392584557*^9}, {3.657391457725037*^9, 3.657391483855859*^9}, {
   3.6573915247071037`*^9, 3.6573915675333633`*^9}, 3.6573916412904882`*^9, {
   3.6573932038275003`*^9, 3.657393208562319*^9}, {3.657393267242667*^9, 
   3.657393273699592*^9}, {3.657393344642436*^9, 3.657393347826192*^9}, {
   3.6573935112080183`*^9, 3.657393528895235*^9}, {3.657393577202696*^9, 
   3.657393582017933*^9}, 3.6573947682437143`*^9, {3.657394804704145*^9, 
   3.657394819688373*^9}, {3.657395685804956*^9, 3.6573957184300623`*^9}, {
   3.657396395851651*^9, 3.6573964537882442`*^9}, 3.65739672558947*^9, {
   3.657397251977635*^9, 3.657397321366693*^9}, {3.657464340856241*^9, 
   3.657464350124833*^9}, {3.657466721020833*^9, 3.6574667227060413`*^9}, 
   3.65746865168646*^9, {3.657807833787141*^9, 3.6578079741064167`*^9}, {
   3.657808054220083*^9, 3.6578080549739647`*^9}, 3.657811814529766*^9, 
   3.657811873209934*^9, 3.657811971456305*^9, 3.657812003125099*^9, {
   3.65781205456009*^9, 3.657812104823194*^9}, {3.657812164506675*^9, 
   3.657812206669767*^9}, {3.657812514089752*^9, 3.657812521163814*^9}, {
   3.6578132618343077`*^9, 3.6578132665121517`*^9}, {3.657813309038969*^9, 
   3.657813331030745*^9}, {3.657813373028901*^9, 3.657813377358716*^9}, {
   3.657813425623467*^9, 3.6578134408981524`*^9}, {3.6578134756064787`*^9, 
   3.65781350221106*^9}, {3.6578140269607*^9, 3.657814041739428*^9}, {
   3.657814984865302*^9, 3.657814990510161*^9}, {3.65793101658005*^9, 
   3.6579310264585047`*^9}, 3.659366468257968*^9, {3.659366531719572*^9, 
   3.659366578902359*^9}, {3.659466895204194*^9, 3.659466908117853*^9}, {
   3.6594670060863943`*^9, 3.659467006614273*^9}, {3.659467050862961*^9, 
   3.659467067117857*^9}, {3.661092950223248*^9, 3.661092966400025*^9}, {
   3.661093077490988*^9, 3.661093099191681*^9}, 3.6610931583602667`*^9, {
   3.6614615758640203`*^9, 3.661461577928315*^9}, {3.6614616332899113`*^9, 
   3.6614616346157846`*^9}, 3.661461703155459*^9, 3.6614621402178707`*^9, 
   3.661462204230124*^9, {3.661462241252595*^9, 3.661462283750499*^9}, {
   3.663029024694888*^9, 3.663029028678314*^9}, {3.6630296120559*^9, 
   3.663029623288334*^9}, {3.6630798767964478`*^9, 3.663079876969803*^9}, 
   3.663260384335476*^9, {3.7746114894781733`*^9, 3.774611762196517*^9}, {
   3.774611801490264*^9, 3.774612008197073*^9}, {3.774612491720886*^9, 
   3.7746125394504757`*^9}, 3.774614402326852*^9, 3.774614807242587*^9, {
   3.7746151580892076`*^9, 3.774615159357689*^9}, 3.7746152104834146`*^9, 
   3.774615434439691*^9, {3.7746154824049597`*^9, 3.774615501805953*^9}, 
   3.774617898794147*^9, 3.774617974570383*^9, {3.7746180528469687`*^9, 
   3.774618053518429*^9}, 3.774618133062552*^9, 3.774618191603125*^9, {
   3.774618260229295*^9, 3.7746182959251842`*^9}, 3.774618373484644*^9, {
   3.7746184382773237`*^9, 3.774618439403274*^9}, {3.774618508752627*^9, 
   3.774618536112547*^9}, 3.774618615404736*^9, {3.77462954964322*^9, 
   3.774629619296788*^9}, 3.774629673643312*^9, {3.774629764676845*^9, 
   3.774629810409792*^9}, 3.774629849282023*^9, 3.774630003664295*^9, {
   3.7746300586505527`*^9, 3.774630065472042*^9}, {3.774630117030952*^9, 
   3.774630141725759*^9}, {3.7746304656046886`*^9, 3.774630607532247*^9}, {
   3.7746308117868557`*^9, 3.774630814049129*^9}, {3.774630862440342*^9, 
   3.774630864789949*^9}, {3.77463099040982*^9, 3.774631052243286*^9}, 
   3.774631100577279*^9, {3.774636016417511*^9, 3.7746360227488194`*^9}, 
   3.774636055358192*^9, {3.7746362420240507`*^9, 3.774636245654346*^9}, {
   3.77506978220109*^9, 3.775069782670003*^9}, {3.7750699019686327`*^9, 
   3.775069903141609*^9}, {3.7750699925717793`*^9, 3.7750699960645638`*^9}, {
   3.775070032540344*^9, 3.775070081873419*^9}, {3.775070138848036*^9, 
   3.7750701495798883`*^9}, {3.775070224732696*^9, 3.775070308140524*^9}, {
   3.7750703633363457`*^9, 3.7750703730174313`*^9}, {3.775070445163311*^9, 
   3.775070448435231*^9}, {3.775070498939399*^9, 3.775070517184442*^9}, {
   3.7750706101126137`*^9, 3.775070612269294*^9}, {3.7750706441286983`*^9, 
   3.775070691751048*^9}, 3.775070729688648*^9, {3.775070845445738*^9, 
   3.7750708602620363`*^9}, {3.775070891611116*^9, 3.77507090965583*^9}, 
   3.775070954425746*^9, {3.77507099890047*^9, 3.7750710667562304`*^9}, {
   3.775071109370017*^9, 3.775071152585451*^9}, 3.775071278732945*^9, {
   3.7750714073605003`*^9, 3.775071418581065*^9}, 3.775071495634183*^9, {
   3.7750715285087442`*^9, 3.7750715784424343`*^9}, {3.775071612677718*^9, 
   3.7750716452753487`*^9}, {3.775071680505206*^9, 3.775071714346879*^9}, {
   3.775071748054233*^9, 3.775071806743115*^9}, {3.7750718902856073`*^9, 
   3.775071901412496*^9}, {3.7750719826412363`*^9, 3.7750720411444263`*^9}, {
   3.7750720770459957`*^9, 3.775072144557411*^9}, {3.775072194020884*^9, 
   3.775072261125462*^9}, {3.775072291585096*^9, 3.775072334600544*^9}, {
   3.775072383796546*^9, 3.775072465733861*^9}, {3.775072988185377*^9, 
   3.775072989640709*^9}, {3.775073065746872*^9, 3.77507309342382*^9}, {
   3.775073200799087*^9, 3.775073238428521*^9}, {3.775073290957308*^9, 
   3.775073291820553*^9}, {3.7750733904109*^9, 3.7750734256737823`*^9}, {
   3.7750735474170732`*^9, 3.775073672432653*^9}, {3.775073708764161*^9, 
   3.775073709337604*^9}, {3.775073740972989*^9, 3.77507375155249*^9}, {
   3.775073924083591*^9, 3.775073924896276*^9}, {3.77507435891523*^9, 
   3.77507439670752*^9}, {3.775074433204834*^9, 3.7750745228014727`*^9}, {
   3.775074655655004*^9, 3.775074674422749*^9}, {3.775074707069374*^9, 
   3.775074732546793*^9}, 3.7750747983668127`*^9, {3.775074956707987*^9, 
   3.775074973928932*^9}, {3.775075102765415*^9, 3.775075181044448*^9}, {
   3.775075211581959*^9, 3.775075215677636*^9}, {3.775075270988844*^9, 
   3.7750753459770403`*^9}, {3.775075384137694*^9, 3.775075439235055*^9}, {
   3.775075470899809*^9, 3.7750755017553997`*^9}, {3.7750901711737213`*^9, 
   3.775090174180284*^9}, {3.775090208133963*^9, 3.775090210033586*^9}, {
   3.775090250652689*^9, 3.7750902529182653`*^9}, {3.775129337249053*^9, 
   3.775129338813154*^9}, {3.77512942246124*^9, 3.775129424193994*^9}, {
   3.775129478646201*^9, 3.775129504665557*^9}, {3.775129592348343*^9, 
   3.775129594248727*^9}, {3.77513340844464*^9, 3.775133411386312*^9}, {
   3.7751334492266703`*^9, 3.7751334530727386`*^9}, {3.775133483319249*^9, 
   3.7751334843168163`*^9}, {3.7758454733206463`*^9, 3.775845474214369*^9}, {
   3.7758455223164787`*^9, 3.7758455555595922`*^9}, {3.775845593315387*^9, 
   3.775845594513752*^9}, {3.775845669693828*^9, 3.775845699407893*^9}, {
   3.7758457633178043`*^9, 3.775845781787855*^9}, {3.7758458328066807`*^9, 
   3.775845835291419*^9}, {3.775845888245419*^9, 3.775846018609919*^9}, {
   3.775846049549369*^9, 3.7758461045512657`*^9}, {3.7758461372281733`*^9, 
   3.7758461516244917`*^9}, {3.7758461884350224`*^9, 3.775846189640929*^9}, {
   3.775846237866432*^9, 3.775846255167305*^9}, {3.775846322685404*^9, 
   3.775846451597434*^9}, {3.775846529968225*^9, 3.775846530829487*^9}, 
   3.775846571923397*^9, {3.776104580177124*^9, 3.776104656041603*^9}, {
   3.7761046919966707`*^9, 3.776104710924182*^9}, {3.77610477605405*^9, 
   3.776104836181365*^9}, {3.7761048872589684`*^9, 3.776104973171755*^9}, {
   3.776105033893358*^9, 3.776105139851165*^9}, {3.776105195380247*^9, 
   3.7761052068433847`*^9}, {3.7761052674767*^9, 3.7761053053076897`*^9}, {
   3.776105353189152*^9, 3.776105353625288*^9}, {3.776105386219495*^9, 
   3.7761053899616213`*^9}, {3.776105426463915*^9, 3.776105447960731*^9}, {
   3.7761054830769997`*^9, 3.7761054871467667`*^9}, {3.776105556278734*^9, 
   3.776105556682686*^9}, {3.7761056505400867`*^9, 3.77610565564123*^9}, {
   3.7761060655410624`*^9, 3.776106227331457*^9}, {3.776106306466206*^9, 
   3.776106308840023*^9}, {3.776106353951372*^9, 3.776106355892408*^9}, {
   3.776106410630342*^9, 3.77610641157052*^9}, {3.7761065001663923`*^9, 
   3.776106524336583*^9}, {3.77610663922344*^9, 3.7761066451266403`*^9}, {
   3.776106686913005*^9, 3.7761066903429737`*^9}, 3.776106735661783*^9, {
   3.77610676706483*^9, 3.776106769102803*^9}, {3.776106852305928*^9, 
   3.7761068551677094`*^9}, {3.776106965119163*^9, 3.7761069672210207`*^9}, 
   3.776107006456195*^9, {3.776169828666953*^9, 3.7761698578014717`*^9}, {
   3.7761701926489983`*^9, 3.776170213750041*^9}, 3.776170247806487*^9, {
   3.776170278139432*^9, 3.776170282617115*^9}, {3.776170341590212*^9, 
   3.776170370688074*^9}, 3.77617046946837*^9, {3.7761705089518948`*^9, 
   3.776170513710742*^9}, {3.776170742088743*^9, 3.776170751128681*^9}, {
   3.7761707885792837`*^9, 3.77617079892174*^9}, {3.776170857265197*^9, 
   3.776170859806678*^9}, 3.776170946255824*^9, {3.776170985842911*^9, 
   3.776170987950728*^9}, {3.77617103064152*^9, 3.7761711074568853`*^9}, {
   3.77617120902347*^9, 3.7761712210402937`*^9}, {3.7761713180632*^9, 
   3.776171417173594*^9}, 3.776171450478745*^9, {3.776171786942731*^9, 
   3.776171790032731*^9}, {3.77617182815237*^9, 3.7761719093704443`*^9}, {
   3.776171942020685*^9, 3.7761719941604023`*^9}, {3.776172079190749*^9, 
   3.776172116199664*^9}, {3.776172150286435*^9, 3.7761723405605583`*^9}, {
   3.77617243393994*^9, 3.776172488647695*^9}, {3.776172519081566*^9, 
   3.7761725707660103`*^9}, {3.776172664393941*^9, 3.776172694054223*^9}, {
   3.776172780209478*^9, 3.7761728149885187`*^9}, {3.77617287150802*^9, 
   3.776172920426654*^9}, {3.776172956010521*^9, 3.7761729568554153`*^9}, {
   3.776172997223153*^9, 3.776173075735716*^9}, {3.7761731167053633`*^9, 
   3.776173124712381*^9}, {3.7761731685511017`*^9, 3.776173191176517*^9}, {
   3.7761732478542547`*^9, 3.776173275159802*^9}, {3.7761741616708107`*^9, 
   3.77617421798377*^9}, {3.776174347881679*^9, 3.776174365108025*^9}, {
   3.776174454619578*^9, 3.776174458425589*^9}, {3.7761745322417107`*^9, 
   3.776174533134161*^9}, {3.776174621224181*^9, 3.776174623420292*^9}, {
   3.776174677488717*^9, 3.776174697416827*^9}, {3.776174774551894*^9, 
   3.776174782685802*^9}, {3.776191940388699*^9, 3.776191969595704*^9}, {
   3.7761920010470257`*^9, 3.776192020810306*^9}, {3.776192438367869*^9, 
   3.7761924551782703`*^9}, {3.776192487617957*^9, 3.77619261877849*^9}, {
   3.7761930147464437`*^9, 3.776193019460984*^9}, 3.7761930562886677`*^9, {
   3.776198062869349*^9, 3.7761980854752817`*^9}, {3.7761981206297703`*^9, 
   3.776198180402411*^9}, {3.7761986982789707`*^9, 3.776198749188252*^9}, {
   3.7762081615403633`*^9, 3.776208216733534*^9}, {3.7762082575581408`*^9, 
   3.776208263604423*^9}, {3.776214365987418*^9, 3.776214370249948*^9}, 
   3.776214464533751*^9, {3.7762144971530437`*^9, 3.776214500133609*^9}, {
   3.776286221540489*^9, 3.776286224911385*^9}, {3.776286276567678*^9, 
   3.7762863377120953`*^9}, {3.77628638035546*^9, 3.7762865632757273`*^9}, {
   3.776286605009512*^9, 3.776286717027296*^9}, {3.776286940317296*^9, 
   3.776286989812345*^9}, {3.777808229285006*^9, 3.777808356121435*^9}, {
   3.777808399044654*^9, 3.7778084179649677`*^9}, {3.777808484406435*^9, 
   3.777808510592063*^9}, 3.777808541078678*^9, {3.777808572983244*^9, 
   3.7778086112928133`*^9}, {3.777808704678554*^9, 3.777808712693019*^9}, 
   3.777808764053508*^9, {3.777808815548607*^9, 3.7778088229258347`*^9}, {
   3.777808857432047*^9, 3.7778088844262943`*^9}, {3.777808979647832*^9, 
   3.777808992509902*^9}, {3.777809054253422*^9, 3.777809055831149*^9}, {
   3.7778091389289303`*^9, 3.77780919446565*^9}, {3.777809232350696*^9, 
   3.777809239106469*^9}, {3.777809285707122*^9, 3.7778094103313007`*^9}, {
   3.7778095074124823`*^9, 3.777809558163328*^9}, {3.7778095950519247`*^9, 
   3.777809612976215*^9}, {3.777809651484289*^9, 3.777809676942122*^9}, 
   3.777825090948927*^9, 3.77782513422859*^9, {3.7778251917783127`*^9, 
   3.777825192358613*^9}, 3.777825333534017*^9, {3.7778254245503798`*^9, 
   3.7778254247825203`*^9}, 3.7778255375548573`*^9, {3.7778255727983313`*^9, 
   3.777825665953906*^9}, 3.7778256990530767`*^9, 3.777825756950433*^9, {
   3.777825788538871*^9, 3.7778258046574163`*^9}, {3.777825842144497*^9, 
   3.777825931912978*^9}, {3.777825971329496*^9, 3.777826060938593*^9}, {
   3.7778260973846607`*^9, 3.777826125902143*^9}, {3.7778265966600313`*^9, 
   3.7778266007128277`*^9}, {3.7778266677202673`*^9, 3.77782669687852*^9}, {
   3.777826728346332*^9, 3.777826730548468*^9}, {3.7778269603568172`*^9, 
   3.777826979130911*^9}, {3.77782706731946*^9, 3.7778270686035547`*^9}, {
   3.777827145673994*^9, 3.77782714915388*^9}, {3.777827210097035*^9, 
   3.777827214840876*^9}, {3.7778279085487547`*^9, 3.777827939044265*^9}, {
   3.777827973237994*^9, 3.777828028424595*^9}, {3.7778450958176107`*^9, 
   3.7778451160108833`*^9}, {3.7781815476768103`*^9, 3.7781815962925577`*^9}, 
   3.778181636371018*^9, {3.778181730034198*^9, 3.778181747847599*^9}, 
   3.7781818784558687`*^9, {3.778181924674658*^9, 3.778181978179934*^9}, 
   3.7781820174281607`*^9, {3.778182063445712*^9, 3.778182110746537*^9}, {
   3.778182140893857*^9, 3.7781821775018272`*^9}, {3.7781822156402807`*^9, 
   3.778182224615869*^9}, {3.7781822621711807`*^9, 3.778182300905156*^9}, {
   3.78015161770111*^9, 3.780151666772942*^9}, {3.780151818668239*^9, 
   3.780151819900622*^9}, {3.7801520480005207`*^9, 3.7801521393666153`*^9}, {
   3.78015231638943*^9, 3.7801523421718082`*^9}, {3.780152389032331*^9, 
   3.780152438065989*^9}, {3.7801524903997927`*^9, 3.780152566096464*^9}, {
   3.780152645324692*^9, 3.7801526998599157`*^9}, {3.780152752108007*^9, 
   3.7801527533422203`*^9}, {3.780152829531452*^9, 3.780152840340817*^9}, 
   3.780152871896579*^9, {3.780152958299547*^9, 3.7801529594250183`*^9}, {
   3.7801530111061563`*^9, 3.780153017578595*^9}, {3.780153049317478*^9, 
   3.78015307850274*^9}, {3.780153149919909*^9, 3.780153152928872*^9}, {
   3.780153279209545*^9, 3.780153317111644*^9}, {3.780153398681448*^9, 
   3.780153490956195*^9}, {3.780153550472142*^9, 3.780153706981093*^9}, {
   3.780153826207527*^9, 3.780153839711529*^9}, {3.780153873496929*^9, 
   3.78015392164358*^9}, {3.780159334094798*^9, 3.780159345540627*^9}, {
   3.780159397894412*^9, 3.780159417860324*^9}, {3.7801594685452337`*^9, 
   3.780159484905552*^9}, {3.7801595297278767`*^9, 3.780159530365752*^9}, {
   3.7801595628217707`*^9, 3.780159563187298*^9}, {3.780159621242875*^9, 
   3.780159728316444*^9}, {3.78015976692759*^9, 3.780159833245614*^9}, {
   3.78016044085009*^9, 3.7801604504100113`*^9}, {3.780160487966978*^9, 
   3.780160492292816*^9}, {3.7801614049868803`*^9, 3.780161415983885*^9}, 
   3.7801614467936373`*^9, {3.780161480259924*^9, 3.780161501194186*^9}, {
   3.780161544477688*^9, 3.7801615603523703`*^9}, 3.7832911017334146`*^9, {
   3.870461638929525*^9, 3.8704622062788153`*^9}, {3.8704651501798*^9, 
   3.870465207337397*^9}, {3.8704652375607843`*^9, 3.870465306581127*^9}, {
   3.870465428448187*^9, 3.870465454541316*^9}, {3.870465485665107*^9, 
   3.870465800723053*^9}, {3.8704658643556967`*^9, 3.8704658886943407`*^9}, {
   3.870465951370323*^9, 3.870465983795829*^9}, {3.870466045581221*^9, 
   3.870466187546928*^9}, {3.870466221984598*^9, 3.87046622780262*^9}, {
   3.870466270783379*^9, 3.870466520525453*^9}, {3.870466562638829*^9, 
   3.8704665636761723`*^9}, {3.8704665944665956`*^9, 3.870466595592798*^9}, {
   3.870466625679291*^9, 3.870466648541786*^9}, {3.870466697565563*^9, 
   3.870466716039606*^9}, {3.870466753584824*^9, 3.870466754588956*^9}, 
   3.8704667998210297`*^9, {3.870466942130559*^9, 3.870467006055414*^9}, {
   3.870467114708419*^9, 3.87046713986156*^9}, {3.870467171277069*^9, 
   3.870467206624486*^9}, {3.870467262542454*^9, 3.870467308308854*^9}, {
   3.87046868991294*^9, 3.870468732487608*^9}, 3.870468788164741*^9, {
   3.870468864584745*^9, 3.87046896039538*^9}, {3.8704690027274313`*^9, 
   3.870469012917501*^9}, {3.870469100062592*^9, 3.870469100827813*^9}, {
   3.8704692075690193`*^9, 3.870469323769635*^9}, {3.870469358714532*^9, 
   3.870469375940456*^9}, {3.870469407260686*^9, 3.870469412250358*^9}, {
   3.870469535293536*^9, 3.8704695411699877`*^9}, {3.870469579385201*^9, 
   3.870469582633535*^9}, {3.870469672432658*^9, 3.870469696619596*^9}, {
   3.87046994850016*^9, 3.870469951193737*^9}, {3.870470023823306*^9, 
   3.870470058979815*^9}, {3.870470188666957*^9, 3.870470189185655*^9}, {
   3.870470230333221*^9, 3.870470276532872*^9}, {3.87047034128865*^9, 
   3.870470391728579*^9}, {3.870470528006377*^9, 3.870470559000403*^9}, {
   3.8704706162364807`*^9, 3.87047067655931*^9}, {3.8704707474087276`*^9, 
   3.87047075267127*^9}, {3.870471053992971*^9, 3.8704710566975737`*^9}, {
   3.870471163825386*^9, 3.8704711736846237`*^9}, {3.8704712133467484`*^9, 
   3.8704712208563423`*^9}, 3.870471283603155*^9, {3.870471347170898*^9, 
   3.8704713490043497`*^9}, {3.870471459671186*^9, 3.870471470570088*^9}, {
   3.870471520484727*^9, 3.8704715786284657`*^9}, {3.870471618973521*^9, 
   3.870471694064747*^9}, {3.8704720452530317`*^9, 3.870472062342313*^9}, {
   3.8704721991189013`*^9, 3.870472285504406*^9}, {3.870472379901186*^9, 
   3.870472437833014*^9}, {3.870472512906467*^9, 3.870472513775507*^9}, {
   3.8704726403219223`*^9, 3.870472690899927*^9}, {3.870472728369183*^9, 
   3.87047277447263*^9}, {3.870472810316216*^9, 3.870473027085363*^9}, {
   3.870473070019966*^9, 3.870473106389024*^9}, 3.870473531088801*^9, {
   3.870473578584113*^9, 3.8704735790162888`*^9}, {3.870474229996353*^9, 
   3.870474350915873*^9}, {3.870474393283001*^9, 3.870474487091484*^9}, {
   3.870474545880822*^9, 3.870474572170291*^9}, {3.870474605339069*^9, 
   3.870474629069577*^9}, {3.870474671139591*^9, 3.870474793696863*^9}, {
   3.870474887416048*^9, 3.87047490812486*^9}, {3.870474965682139*^9, 
   3.870474968212717*^9}, {3.8705125568733273`*^9, 3.8705125578763523`*^9}, 
   3.870512605433795*^9, {3.870512644597836*^9, 3.8705126451903753`*^9}, {
   3.870512680377565*^9, 3.870512682117045*^9}, {3.870512732485742*^9, 
   3.870512778166568*^9}, {3.870512931764941*^9, 3.870512989888039*^9}, {
   3.8705130204920177`*^9, 3.8705130215679283`*^9}, {3.8705130900343*^9, 
   3.870513090618165*^9}, {3.87051315965401*^9, 3.8705131676517687`*^9}, {
   3.8705132618340683`*^9, 3.8705132630515957`*^9}, {3.870513318328208*^9, 
   3.870513318912682*^9}, {3.870513440561089*^9, 3.870513456699861*^9}, {
   3.870513531391366*^9, 3.870513534965563*^9}, {3.870513671363003*^9, 
   3.870513671894679*^9}, {3.870513730060072*^9, 3.87051374402969*^9}, {
   3.87051381045667*^9, 3.870513813014228*^9}, {3.870514801725209*^9, 
   3.870514802858582*^9}, {3.870514873504382*^9, 3.870514882794517*^9}, {
   3.870527079914145*^9, 3.870527149180952*^9}, {3.870528023559272*^9, 
   3.8705281526953278`*^9}, {3.8705291797703447`*^9, 3.870529214844727*^9}, {
   3.8705293435710697`*^9, 3.870529429984733*^9}, {3.870529784497693*^9, 
   3.870529787333323*^9}, {3.870529844468924*^9, 3.8705298471548347`*^9}, {
   3.870529918714272*^9, 3.870529961163409*^9}, {3.870530009640635*^9, 
   3.870530010964753*^9}, {3.870530045576009*^9, 3.870530051654208*^9}, {
   3.870549121532007*^9, 3.8705491353921623`*^9}, {3.8705492921099863`*^9, 
   3.8705492985630283`*^9}, {3.870686399825539*^9, 3.8706865150580997`*^9}, {
   3.870686592842712*^9, 3.8706866054789467`*^9}, {3.870686636561057*^9, 
   3.87068678379725*^9}, {3.870686824342581*^9, 3.870686897717833*^9}, {
   3.870686933751704*^9, 3.870686952466119*^9}, {3.870686995525578*^9, 
   3.8706871063081207`*^9}, {3.870687186418996*^9, 3.870687189029035*^9}, {
   3.8706872473463697`*^9, 3.870687257798355*^9}, {3.870687337745126*^9, 
   3.870687405083983*^9}, {3.870687445496419*^9, 3.870687449590291*^9}, {
   3.8706876548841543`*^9, 3.870687675817514*^9}, {3.870687719522325*^9, 
   3.8706877934949827`*^9}, {3.870687823685684*^9, 3.8706878734990387`*^9}, {
   3.870687923160472*^9, 3.870687950964181*^9}, {3.87068800192418*^9, 
   3.870688006433304*^9}, {3.870688050832406*^9, 3.8706880623664303`*^9}, {
   3.870688118945343*^9, 3.8706881458804007`*^9}, {3.8706884539897327`*^9, 
   3.8706884543784103`*^9}, {3.870688610624951*^9, 3.87068862607878*^9}, {
   3.870688722765092*^9, 3.870688789592917*^9}, {3.870688844527656*^9, 
   3.8706888485180807`*^9}, {3.8706888788160067`*^9, 3.870688894938146*^9}, {
   3.8706890688045483`*^9, 3.8706890730705843`*^9}, {3.870720256610446*^9, 
   3.870720419009964*^9}, 3.870721338655005*^9, {3.870721391214484*^9, 
   3.870721393391361*^9}, {3.8707214744759903`*^9, 3.870721488175787*^9}, {
   3.870721575428204*^9, 3.870721611609653*^9}, {3.870733041738469*^9, 
   3.8707330922852087`*^9}, {3.870733250758086*^9, 3.8707332708839893`*^9}, {
   3.8707368527272673`*^9, 3.8707368684126*^9}, {3.8707377664736433`*^9, 
   3.870737768999936*^9}, {3.8707663000956907`*^9, 3.8707663829648533`*^9}, {
   3.870766503824993*^9, 3.8707665314707003`*^9}, {3.8707666128237333`*^9, 
   3.870766615716756*^9}, {3.8707666579762983`*^9, 3.87076672345164*^9}, 
   3.870766760502515*^9, {3.870766799278763*^9, 3.8707668031916113`*^9}, {
   3.870766912323512*^9, 3.870767032438366*^9}, {3.870767082917532*^9, 
   3.870767084696109*^9}, {3.870767136082518*^9, 3.8707671748037252`*^9}, {
   3.870767271477035*^9, 3.870767339934782*^9}, {3.8707674279873857`*^9, 
   3.8707674368585978`*^9}, {3.870767558571278*^9, 3.870767581099736*^9}, 
   3.870767695870337*^9, {3.870767728279848*^9, 3.8707677765976353`*^9}, {
   3.870768009310107*^9, 3.8707680430793877`*^9}, {3.8707680951922626`*^9, 
   3.870768143314989*^9}, {3.8707681978708687`*^9, 3.870768210293726*^9}, {
   3.870768247765259*^9, 3.870768276917769*^9}, 3.870772621315982*^9, {
   3.8707737493029203`*^9, 3.870773805901636*^9}, {3.87077383750254*^9, 
   3.870773852912504*^9}, {3.870773895462397*^9, 3.870773933299727*^9}, {
   3.870774527047052*^9, 3.870774527902261*^9}, {3.870775689920691*^9, 
   3.87077569309232*^9}, {3.8707757324954023`*^9, 3.870775746448106*^9}, 
   3.870776072219645*^9, {3.870873852373369*^9, 3.870873860251302*^9}, {
   3.8708749223430233`*^9, 3.870874943430109*^9}, {3.8709505384550343`*^9, 
   3.870950558177848*^9}, {3.8726183656382303`*^9, 3.8726183839462442`*^9}, {
   3.8726213894449463`*^9, 3.8726213947541018`*^9}, {3.8726214325597353`*^9, 
   3.872621437612933*^9}, {3.8726214710962887`*^9, 3.872621514138257*^9}, {
   3.8728400800736322`*^9, 3.8728401164269876`*^9}, {3.872840181723555*^9, 
   3.872840192818182*^9}, {3.872840310641927*^9, 3.8728403220250196`*^9}, {
   3.872840566446973*^9, 3.872840601761808*^9}, {3.872840653615397*^9, 
   3.872840777735692*^9}, {3.872840822179502*^9, 3.872840824849038*^9}, {
   3.872840914526264*^9, 3.8728409188308973`*^9}, {3.872840959063868*^9, 
   3.872840965044032*^9}, {3.872841003587145*^9, 3.872841066645623*^9}, {
   3.8728410968024693`*^9, 3.8728410978256903`*^9}, {3.872841154951151*^9, 
   3.872841221463676*^9}, {3.872841254695581*^9, 3.872841255756393*^9}, {
   3.872841292776895*^9, 3.872841297521448*^9}, {3.8728423448856697`*^9, 
   3.87284236172379*^9}, {3.872967192134417*^9, 3.8729673875301313`*^9}, {
   3.87296742523855*^9, 3.8729674974169273`*^9}, 3.872967632629486*^9, {
   3.872967697959485*^9, 3.872967800566965*^9}, {3.872967840155093*^9, 
   3.872967853174652*^9}, {3.8729679234171352`*^9, 3.872967931717703*^9}, {
   3.872969956453602*^9, 3.8729699593898983`*^9}, {3.8729700052418737`*^9, 
   3.872970016927679*^9}, {3.872970134152485*^9, 3.872970135027219*^9}, 
   3.872970175423523*^9, {3.872970246979011*^9, 3.872970255115405*^9}, {
   3.872970299103969*^9, 3.8729703107315702`*^9}, {3.872970396664908*^9, 
   3.872970418464651*^9}, {3.872970475618905*^9, 3.872970484813579*^9}, 
   3.872980003239285*^9, {3.8730009906742783`*^9, 3.873001046011484*^9}, {
   3.8730012547481623`*^9, 3.8730012876636047`*^9}, {3.8731052116778393`*^9, 
   3.873105213068242*^9}, {3.8731053479844313`*^9, 3.873105368634324*^9}, {
   3.873105947332151*^9, 3.8731060173623543`*^9}, {3.873106171735879*^9, 
   3.8731061746699457`*^9}, {3.873106325239656*^9, 3.873106341713209*^9}, {
   3.873106385269545*^9, 3.873106398718857*^9}, {3.8734405066697493`*^9, 
   3.8734405099305573`*^9}, {3.8734406545055103`*^9, 
   3.8734406833247347`*^9}, {3.873440714776021*^9, 3.8734407353845377`*^9}, {
   3.8734409657199297`*^9, 3.8734409668911657`*^9}, {3.8734410809431267`*^9, 
   3.873441092024212*^9}, {3.873465029386224*^9, 3.873465036471006*^9}, {
   3.873465077984931*^9, 3.8734653274301643`*^9}, {3.873465365887484*^9, 
   3.8734653877593193`*^9}, {3.8734654287729063`*^9, 3.87346546694901*^9}, {
   3.873465576427985*^9, 3.873465596149221*^9}, {3.873465636908971*^9, 
   3.873465637813147*^9}, {3.873465735667*^9, 3.873465800710394*^9}, 
   3.873465853081258*^9, {3.873522761692725*^9, 3.873522950919857*^9}, {
   3.8740549454589567`*^9, 3.8740549706745863`*^9}, {3.874055041563981*^9, 
   3.874055103713134*^9}, {3.8740551493745832`*^9, 3.874055153991585*^9}, {
   3.874055223799679*^9, 3.874055272118866*^9}, {3.8740556403613167`*^9, 
   3.874055703281454*^9}, {3.8740557536549463`*^9, 3.87405577641636*^9}, {
   3.8740559095660353`*^9, 3.874056018172927*^9}, {3.8740560939151163`*^9, 
   3.874056096718974*^9}, {3.8740561676061563`*^9, 3.874056180846115*^9}, {
   3.8740563650102587`*^9, 3.874056366080756*^9}, {3.8740564003171597`*^9, 
   3.874056428538898*^9}, {3.874059086238446*^9, 3.874059087144265*^9}, {
   3.8740591221772346`*^9, 3.8740591226076183`*^9}, {3.874078971101264*^9, 
   3.874078971618848*^9}, {3.87407900465351*^9, 3.8740790788212*^9}, {
   3.874079149715715*^9, 3.87407915612011*^9}, {3.874079373733368*^9, 
   3.874079374713572*^9}, {3.874079427805503*^9, 3.874079428435218*^9}, {
   3.8740881905935698`*^9, 3.87408819942806*^9}, {3.874088768981206*^9, 
   3.8740887789872417`*^9}, {3.8740890851620913`*^9, 3.874089090160749*^9}, {
   3.914265155807268*^9, 3.9142652570646133`*^9}, {3.914265290753783*^9, 
   3.914265292777896*^9}, {3.914265328898855*^9, 3.914265357140836*^9}, {
   3.9142653984756603`*^9, 3.914265430081519*^9}, {3.9142664573618317`*^9, 
   3.914266478505211*^9}, {3.914266846443219*^9, 3.914266940856532*^9}, {
   3.914267143608193*^9, 3.914267333489225*^9}, {3.914267364525136*^9, 
   3.914267389331554*^9}, 3.914267478221139*^9, {3.914267522524147*^9, 
   3.914267564745232*^9}, {3.9142676230196543`*^9, 3.914267649060933*^9}, {
   3.9142677118594112`*^9, 3.914267748292696*^9}, {3.9142677783149137`*^9, 
   3.914267842205755*^9}, {3.9142679049848337`*^9, 3.914267962118929*^9}, {
   3.914268013080346*^9, 3.914268014583229*^9}, {3.9142695220772953`*^9, 
   3.914269664624626*^9}, {3.914269709877179*^9, 3.91426987899054*^9}, {
   3.914269933837929*^9, 3.914269996298996*^9}, {3.914270102315181*^9, 
   3.914270102886881*^9}, {3.914270245166636*^9, 3.9142702694806957`*^9}, {
   3.9142703086112127`*^9, 3.914270424273138*^9}, {3.914270462935031*^9, 
   3.9142704947487707`*^9}, {3.914270533452944*^9, 3.914270565562303*^9}, {
   3.914270704412533*^9, 3.9142707172763166`*^9}, {3.9142707959690742`*^9, 
   3.914270799378765*^9}, {3.914270830459688*^9, 3.9142709332866096`*^9}, {
   3.9142709910560102`*^9, 3.91427103689601*^9}, {3.914272574390356*^9, 
   3.9142725754044037`*^9}, 3.914272617686743*^9, {3.9142754506556177`*^9, 
   3.9142754787028503`*^9}, {3.914275589422962*^9, 3.914275820973651*^9}, {
   3.914282893715404*^9, 3.914282922390729*^9}, {3.914282953879128*^9, 
   3.914282962489519*^9}, {3.9143158622320423`*^9, 3.914315863555181*^9}, {
   3.914316068400744*^9, 3.9143160695894613`*^9}, {3.914316133266217*^9, 
   3.914316133726769*^9}, {3.914316463636063*^9, 3.914316464809823*^9}, {
   3.914316504680901*^9, 3.9143165073816032`*^9}, {3.9143173821774597`*^9, 
   3.914317433605134*^9}, {3.914317472693433*^9, 3.9143175118658733`*^9}, {
   3.914317747705838*^9, 3.914317748363793*^9}, {3.9143564964174337`*^9, 
   3.9143565500025578`*^9}, {3.91435660252664*^9, 3.914356620996099*^9}, {
   3.9143567334747763`*^9, 3.914356826191778*^9}, {3.914356856905685*^9, 
   3.914357078897897*^9}, {3.9143571150564547`*^9, 3.914357137344281*^9}, {
   3.914357255975518*^9, 3.914357411963551*^9}, {3.914402457172483*^9, 
   3.9144025442345*^9}, 3.9144025897388353`*^9, 3.9144026692234983`*^9, {
   3.9144027198090143`*^9, 3.914402726452466*^9}, {3.914402786971456*^9, 
   3.914402808408044*^9}, {3.9144028519248543`*^9, 3.914402907764805*^9}, {
   3.914403021301948*^9, 3.9144030688391237`*^9}, {3.9144031223690042`*^9, 
   3.9144032000760517`*^9}, {3.914404093561927*^9, 3.9144041416516647`*^9}, {
   3.9144042632421513`*^9, 3.9144043648388033`*^9}, {3.914404414304488*^9, 
   3.914404514623356*^9}, {3.914404551008812*^9, 3.9144045630687647`*^9}, {
   3.91440478040058*^9, 3.914404780974257*^9}, {3.9144048493398447`*^9, 
   3.914404855129599*^9}, {3.914406270164783*^9, 3.914406270867487*^9}, {
   3.9144166088094797`*^9, 3.914416686673079*^9}, 3.9146717826683493`*^9, 
   3.9146718384081783`*^9, {3.9146722804899*^9, 3.914672330518322*^9}, 
   3.914672390553316*^9, {3.914672433215032*^9, 3.914672460655283*^9}, {
   3.914672550134529*^9, 3.9146725835350313`*^9}, {3.9146726676985693`*^9, 
   3.9146726760844803`*^9}, {3.9146727432777348`*^9, 3.914672761780534*^9}, {
   3.914672810612804*^9, 3.914672868998213*^9}, {3.914672988142921*^9, 
   3.914673016580035*^9}, {3.914674053608891*^9, 3.914674123165406*^9}, 
   3.914674176448144*^9, 3.914674217687105*^9, 3.9146742501624107`*^9, 
   3.914674298185461*^9, 3.9146837057534657`*^9, {3.914684184578768*^9, 
   3.914684197235026*^9}, 3.914684316266657*^9, 3.91468845114566*^9, {
   3.91469291749288*^9, 3.914692948768722*^9}, {3.91469297885695*^9, 
   3.914692979520183*^9}, {3.914693024954715*^9, 3.9146930659384947`*^9}, {
   3.9146931071631804`*^9, 3.9146931244363413`*^9}, {3.914693471374783*^9, 
   3.9146934724479437`*^9}, 3.91469350329401*^9, {3.9146935608409023`*^9, 
   3.914693561855526*^9}, {3.914700850522808*^9, 3.9147008710401373`*^9}, {
   3.916997006060032*^9, 3.916997075766739*^9}, {3.916997201931098*^9, 
   3.916997235272333*^9}, {3.923995823653307*^9, 3.923995878242054*^9}, {
   3.9240890949838047`*^9, 3.924089101719555*^9}, 3.9241608565236063`*^9, {
   3.924357468850934*^9, 3.924357497644068*^9}, {3.924373193501082*^9, 
   3.92437319954073*^9}, {3.924427719398641*^9, 3.9244277321597*^9}, {
   3.924428324307431*^9, 3.924428346178924*^9}, {3.9246327853951483`*^9, 
   3.9246328825100107`*^9}, {3.924632912713622*^9, 3.924632914263846*^9}, {
   3.9246334300021687`*^9, 3.924633439153057*^9}, {3.924955676454547*^9, 
   3.924955696230093*^9}, {3.9249687936651993`*^9, 3.92496879439776*^9}, {
   3.925849146460902*^9, 3.925849154450061*^9}, {3.927209753113549*^9, 
   3.9272097620292587`*^9}, {3.927209853053864*^9, 3.927209862665716*^9}, {
   3.927210942550078*^9, 3.927210943153288*^9}, {3.9279941414368973`*^9, 
   3.9279941857446833`*^9}, {3.927994226617282*^9, 3.927994278000887*^9}, {
   3.927994382991293*^9, 3.927994395531897*^9}, {3.927994511476048*^9, 
   3.9279945203176403`*^9}, {3.927994576450457*^9, 3.92799462420569*^9}, {
   3.927994657713244*^9, 3.927994703569392*^9}, {3.9279947845528183`*^9, 
   3.9279948269743*^9}, {3.927994862018292*^9, 3.927994885656245*^9}, {
   3.927994963517816*^9, 3.927995023419359*^9}, {3.927995093140749*^9, 
   3.927995157140671*^9}, {3.927995200034218*^9, 3.927995204909687*^9}, {
   3.927995244101987*^9, 3.927995247985052*^9}, {3.927996988523067*^9, 
   3.927996996885798*^9}, {3.9279979883442593`*^9, 3.927998003695465*^9}, {
   3.928001944551332*^9, 3.92800196145348*^9}, 3.9280039917905893`*^9, {
   3.928004963493123*^9, 3.928004976063032*^9}, {3.928005058988323*^9, 
   3.9280050595332127`*^9}, {3.9281808852037363`*^9, 3.928180912640929*^9}, 
   3.928180997082712*^9, {3.928181054297844*^9, 3.928181178850773*^9}, {
   3.928181842080472*^9, 3.928181899597844*^9}, {3.928182109683296*^9, 
   3.928182291423851*^9}, {3.9281823357991953`*^9, 3.928182364919621*^9}, {
   3.928182400776043*^9, 3.928182489203274*^9}, {3.928182553174281*^9, 
   3.928182605662157*^9}, {3.928182778521315*^9, 3.928182784267377*^9}, {
   3.928230463119643*^9, 3.928230466981762*^9}, {3.931891511327468*^9, 
   3.931891541576345*^9}, 3.931891610964098*^9, {3.931891734910267*^9, 
   3.9318917562078133`*^9}, {3.93189180550214*^9, 3.93189180753796*^9}, {
   3.931892004602694*^9, 3.931892023855809*^9}, {3.931892069223139*^9, 
   3.931892071455668*^9}, {3.93189210687675*^9, 3.9318921131154547`*^9}, {
   3.932137023143239*^9, 3.932137023791724*^9}, {3.932138254173748*^9, 
   3.932138262015808*^9}, {3.937345739269656*^9, 3.93734604606507*^9}, {
   3.937346092477734*^9, 3.9373462053301897`*^9}, {3.937346272383877*^9, 
   3.937346299477441*^9}, {3.9373463398625317`*^9, 3.937346340743273*^9}, {
   3.937346797169306*^9, 3.937346819547398*^9}, {3.937347078061057*^9, 
   3.937347079988173*^9}, {3.9373526606466417`*^9, 3.937352693965323*^9}, {
   3.937377829319892*^9, 3.9373778356412373`*^9}, {3.93740990198713*^9, 
   3.937409902426326*^9}, {3.937472724178849*^9, 3.93747278897337*^9}, {
   3.937472830637081*^9, 3.937472915852154*^9}, {3.9374729481967773`*^9, 
   3.93747299602882*^9}, {3.937473120449863*^9, 3.937473120982604*^9}, {
   3.938002862159389*^9, 3.938002877081788*^9}, {3.9380029392844954`*^9, 
   3.93800297587064*^9}, {3.940616327626957*^9, 3.940616343940631*^9}, {
   3.940696748989046*^9, 3.940696759624789*^9}, {3.9406979719286346`*^9, 
   3.940697987526636*^9}, {3.940791639850046*^9, 3.9407916471342154`*^9}, {
   3.940791707865231*^9, 3.9407917122414913`*^9}, {3.9407918221986647`*^9, 
   3.940791826275647*^9}, {3.940791893003389*^9, 3.940791897045505*^9}, {
   3.9407919461120043`*^9, 3.9407919592934637`*^9}, 3.940955192930024*^9, {
   3.940955369563878*^9, 3.940955370653968*^9}, {3.941012572199498*^9, 
   3.94101260453045*^9}, 3.941012642847045*^9, {3.9410127027305*^9, 
   3.9410127302266808`*^9}},ExpressionUUID->"250af4f3-9405-4f84-9452-\
3a2fa154942a"],

Cell[BoxData[
 TemplateBox[{
   GraphicsBox[
    GraphicsComplexBox[CompressedData["
1:eJxlmHk81Pkfx437NmPkPmYwM7kqlA7a70ehc7V0WEdJ0qrdWqvSqjaV0qGL
dCDd5CjpdFTrM20lhSUZJd0qk1o2JWL5fWf6vefz6Ov7z7fnzMfr++z7fX/G
vPAX/BoYpaykpNTIUlKSnb89hmL4l7v8ECl4kfwQKjhdfggUXCU/7BU8ID/s
FOwmzyMcJc+zVfBBeR4fZ8jPDynwAQYfYPABBh9g8AEGH2DwAQYf4G99pAwf
KcNHyvCRMnykDB8pw0fK8JEyfKQKn5HydZ0KH2DwAQYfYPABBh9g8AEGH2Dw
Af72/vQw7k8P4/70MO5PD+P+9DDuTw/j/vQw7k8P4/70KHz+P06IMc+IMc+I
Mc+IMc+IMc+IMc+IMc+IMc8IfL5eV0XhAww+wOADDD7A4AMMPsDgAww+wODz
9TrqCh9g8AEGH2DwAQYfYPABBh9g8AEGn6+5WgofYPABBh9g8AEGH2DwAQYf
YPABBp+vOboKH2DwAQYfYPABBh9g8AEGH2DwAQafrz9noPABBh9g8AEGH2Dw
AQYfYPABBh/gb58Xh/G8OIznxWE8Lw7jeXEYz4vDeF4cxvPiMJ4Xh7G/uIz9
xWXsLy5jf3EZ+4vL2F9cxv7iMvYXl7G/uAqfanmOkcIHGHyAwQcYfIDBBxh8
gMEHGHyAwecn+evGCh9g8AEGH2DwAQYfYPABBh9g8AEGH5bcw1ThAww+wOAD
DD7A4AMMPsDgAww+wOCTKT+bKXyAwQcYfIDBBxh8gMEHGHyAwQcYfEbJ11ko
fIDBBxh8gMEHGHyAwQcYfIDBBxh8/pbnWCp8gMEHGHyAwQcYfIDBBxh8gMEH
GHwWy1+3VvgAgw8w+ACDDzD4AIMPMPgAgw/wt/PMY8wzjzHPPMY88xjzzGPM
M48xzzzGPPMY88xT+NTIc4gPMPgAgw8w+ACDDzD4AIMPMPgAf7u/+Iz9xWfs
Lz5jf/EZ+4vP2F98xv7iM/YXn7G/+Aqf6K+vK3yAwQcYfIDBBxh8gMEHGHyA
wQdYMT/Bppahu+upiLDVsUYeQpwTOHn8jOZKqqVsl0SbJcRpr8s31bqXUovM
ToxjVZG+tUbl0XzZeuApq1rvyNYDm7R9GilbX/tLljVuf0C5l4irp6YJsGcO
++8kuwoqykCrNcSB5Nlr/FAkex+4ry28SfY+9KGIZypxsusBT3L88lh2PWCX
FR2+suspOO/r9YCL6zTk11sbkzb+j7TX1H1uzlFZnk/JjYYXE19SP5g6fJHl
mSq9fbTn9VOq2vL0TFleDxU9+ZwP3ZcSk4ym0XmHRPU7i/a9oOLdHmuGOpB+
dTdGmEf8pFT8nH4dHRZhkZdkGfGTUrpvvuYB74p4Jc+bUng3K7foX6pyZSl3
CJ23a+mevSGaHdQ5vdhAWd7J4HxDM/yOysh2TJHlRQWqFdzQ7KQSHu+9Lcvb
j8/v3bignfIKXxYmy4O+FD05xEGWB3zuSG2CLA+4t8tPIssD7mpMk+cp+hY3
UZ6nnY76TUy6qVl+vW7GdB679/zzimVd1L7UxcN16TzjuYKbq259pCRPGp2U
6bxhrYmcsb/2UD+/3L/1ezqvdsTV4YUmXVTCu7nOYQ6kf+1YeCfa2IP0s8rx
047qsgirm1Q1KleR9c0oXZ4HbKi1R56X1D7xS9of/VRQS6GaGZ1XITx+lGro
o6iC1SH6dJ7GPKVJb517KVGs31kVOk/11vIn1xsGqBDD6E8BdF7AdxNVBev6
qEiW7bh5ZD5RUcL5nWZk3tHniKZVBmTe0Xgf5QVqZH8gdb1l8jzgaPNj8ry6
/z4MMY9VRvrBxjY8Ou8Uy6OxNYuFVMx/+ptL5/2hFn+wuFIJdTcVJ2jQeUIj
cwNvaxUkCdjLnkvn/Xcnf2ZILAslJxRHRDqQfvZzkssKvgfpbx9ez8g0ZhH+
fVLsdZ0qsj5o1HF5HrDSjq4FsrymkyaH0rLVkMrle52udJ7BmaJHgXWqiN1d
ksin83wuTbHg/KeCrMYd4XLovNnhNe0vA9RRw4HO3t9l96/jQ6g4WxUZXe2b
E+NA+lqQc+K0UR6kz2UNCds2lEX4Zf/ICosqsj6HMu2T5QEfTLEOkeXpccz0
1jzURBN9/P6aR+dxI5ffN1DTRDceWH6aSOeZXarOPDlCA/kt7RQ60HlLuo8Y
jUjSQt+7ho4pp/OcbpV2xj3UQNdO8jv2OJD+9l9XGe8nD9Lv2C1TU2ezCNvV
Nan4VJH1B5efl+cBf9FS6pblmXq+1v9NXxf1iN/F/U3nDRtXvS9rrA4q35Bz
MIPO8x170fLOQm20yXt+WRSd53jgfqHoqi5y3WERGLNPgB/9Mr/jg54Oytqw
zvalA+lz5uqmk1s8SN+7OK/37C0W4RnFT0zyqsh6Z/4DeR7wBmdfD1ned3P2
TjfyM0BdnsnxbaOFeMWKW4vHxeijRJUHSiuVhTg/tSdpfoYeYt+139pP512z
834R3mWAtr5wSHU9IMA7Fw84Rfvoo77l6ScvOJJ+p7Fy3HbrMaT//aVhUvNC
mXBCRifnVDVZv8X9u72yPEW/PBQkkeUVpHEEEyZwUHuk7emycUKcOzSpXUvC
Ru/PhKUcVhXi7KtfSusWs1Hb5/1xG2sE+Dgbpw6Us5FVg/P+KmcB/udpunZo
M3tQ37uo327n7kn64JtwyfTTaoQtzl1bKagl6/2Vsw8fziAcFxzDrabzK161
rvF+a4iKKPH2995CXNL8rOLP1YbIwfPaCGdtIc6rf8D10jFExzxKJUvu0Z9P
d2rDSzM5yNzt0to8Oq8wyDqyfqEhkjjtPrfYjfQ/FeU9YukE0g9rbq77nKdL
OGPbUpclErI+6vuwSMejhNtGOL9fQueNbpheU5JnhDKXCH9qniXE67UrW0tc
jRC1eeGKZlMhrqR8VUpLuajlyPENzc0CbLhSbFXqzUVby57taqbzzH7QzT9t
Q68PHbtVayLpgxGnF4VqzSF9kX1qdqe+NeHyYz7JRq/J+qWH3O3MCwk7267f
oUvnZbkeGnfO3Bixpm+oTUZCTHWkm+7fOQQFOq2n+nsE+Fnhga7VSkPQCe2E
wpgLAnwxL+3tmJ+HKL4PvcwS4/iRxvTnV4XfifWkH3688opyyhBiMdUwLMrJ
BHHrs+68uk36ZP9Hld1efoQlacMsp2oTLhwZnBdUQ/JEOUH7cuh8K8f22a0b
TdCK3rkpTSIhjkucYL67zRjxcrd0utD3L+fhb7vaMk0UfmHf30vb9MB4UF+8
VXQ1pP8T6ZOvXLbcPbpGiNvoOTozxwyFqlc4XeOIcPE/n5/mupki8dwFkrIE
st5N0/DJ8hGEcx9/2j+sneTbXHg4Q3qG9vGTSlL9zFCbl77aSy8hbkocU+pb
aoo2PxoV59UlwAbiLZndTqaIt3rum31nSX+cfbumK9OY9E1xymqjpnQhtmyJ
f3HD3ALlJEu0+4QibK7xI5ejbY6EWb52xw+TPro4+w3HhyJc6TldJ7+P5Dvc
K1JllwnwyWuJfsM6zdHhAv2OSPp5OF0WlFPR5uj5qfDT75SE+HxhxeiAx2ZI
cLIoeuUV0ifn7fBf1S4i/fPquW0X3PKF2FHyRah11xI9Hz11foCbCN+vjGcZ
XrdAl89tq244Q/qp7QGL9zGTCJccL4j2ViXsX+jZwhELsCg3NaUgxRIZzqq8
3TBZiIOjO86P0bZETiN/D7akPy+Sh/rfv7nRAvkYid4uEJN+eZtn/XiWG+mj
bcW7jF6dpfO3xNvejLBC6X95pbwoEuJmNbP0uBlWg/prUHvI5+2TSX/dnOQt
EKoSvmA1dKa4nP4+en9UiYuVNSq08je4Q3/+FP52rLUg3QppvksUadH3L1Jf
z8zR2ApFlpVSk/8UYP03yQvmx1ijzZ2+riPGkH6q6jxhf/Zowjm1elvasoX4
ljhnkssnGzQkTb2x0kWELbpnLn/8zBpRwx+/O3ZCiBvDROy4+sF9N1nfJKRx
POm7vAfabgMfSd+9eKxfS3Sa/vxcX+I/arcNup1zXY81jN5PJh8CU3RsEC/2
qcHwdwIsKHQKer/FGq0a38eZmy/AYTfr1I7+boP81m48JJ0twP6vzM4XdFsP
6q9Z4tfTljiTvhvovW63O71/nv+JA16LechPICqZPlSEV//q6j7FlIeeNhxI
P7uO9OGA3BvlnlaE9VTZ/ZIKkn9p7saczB8FuHMs50XVFR5Krs9fs2g2/f33
3zJu6288lLt91pkNOvTv+9yFvipDeeiWd/+TQ/R8eIaF9+zxJ31XuZ3Vdy+b
h6qv1Nw+EivAfsNGzw8K5CFOr4qLvY0Aa9RkfPdl6eA+PFbV1+MXOxE29V6V
fngPHxU1sd3HOJI+fazd+OiZaaRPd8WgH5Iayc+/Gf5wZkAs4Zo/7he4WNN9
gZM4XW8BH0U8mWHWRD8PfJ8/74ISHyUf+8dxPf37untDxrJpq/moS34W4LYI
9YZ7FB9J5WcBfuId6xmixkfN8rMAt4zetqbXjfTng+p897p5fFQ5dtYi1VR7
/CU3IVQnZHCf9ti4fvMJ+v93RDrwNmmeLVpyuap4phPp5wOql9sTP5E+vlba
qLYwivCq4ESvZyoCHGpy+KZNCx8Fy8/kfZEPt/Jjij1WWrWy7qm/LXLNz1Xl
bhTgTf47Jrtp2qJLG8rXRHkKsKbwRPkmMR+NDZZ8KP5oj+vrnS+/ZZP+7dkl
2VoxyxYdCRvf7nLFHm/LXmI/YGKL3uvUbY9aZ48bZ/WXezziI88rC4VZ3vY4
MGNmZqQf6euhlgfCPzfyB/X357s7UnRtRfiO+sv6kIm2KOLo2qUfm+3w2doT
UwfQ4H5/e9NOu/E/kr8HSE4Jte+dJXl6MfHXm6YRnqKVOtHwkR3+H0TxwGc=

     "], {{{
        EdgeForm[], 
        LABColor[
        0.2711582030147396, 0.14169846589452695`, -0.40819586146512543`], 
        GraphicsGroupBox[{
          PolygonBox[CompressedData["
1:eJxNky1Mm1EUhu+BBAETJGvNAluW0I/MUJIJiiApNQs/Zi3BtEOMH0cbDIUg
aEKWMEEykDC3LjNz+5EjmwE55PTMDAaDQew9OQ9JxZP33nt+7jnnu9/T161q
sy+ltCL6ha+HWH8WXfFBnIi34li8sTg/ku6JM60PUPc7JeaM9ayYFxWxZeGz
a2E7Ieeh6Ih90RZNsS3q8tuRrlrY2/j80v5KeiUdlebEiPiq/aX0J3ouLlL4
+v53inwtch3T1yHaYd2lfu9jw8LWsoi/JOedGBem86I0ExPiAfPzOQ4yU7mk
xyKfot5x9hkUOcuwF4jvI0eB8xF6HSXXJHEef0POWzFgYRtiPhm2f8Rdkz9H
vXk0B2572HOfr//g85f7Stxf4htP43ff9xR+PpP3quO7vweLfUZPFeI8viLb
hvSFRc4iOZbEgqiJRxYxT6Tr0oZY41t2+LZ1fKtogxzTPfUOW+zzFm+zxh3+
5vztbaao5VWKe5qon7ew+dn9e90mxzz3Tljc+Vw6R39ltMT6iP/onUWN69y3
wFw8l79fn9uPFG/unHXJwnfGoo42dZ0y54/SMYtcz6SfLGK/WMS7zzexzP9V
J98S89qknjVoMNcGfdbp02uc65mRz2XRopaXzHYWnzK9+zf9D7j2abA=
           "]], 
          PolygonBox[CompressedData["
1:eJwt0C9oQlEUgPF7VCwaVgQxTISBrAzBMoPFYtCiiG1lQ+MeNsUiyIJNLAoa
HRabf6q4ZF0UbBaLxWIx+B2O4cf7uI973zs38emVv33OuSgC6IpzY55T/NA1
dOge6vQWO/off/QCG2drS3qIFb3GhG5h4OzMNh1Hji7ghc7iQ89Gjg4hRWfw
RB94+hHGHhGxd3pGjD7rGp5xwfXRSdwgYq1nBmlPbBb9pwb9KvYvFbzRX2g6
m1ln74vdxRwj+ldsNp15RqfF9uoM73RebBYPRbE9ulfvRO+mJPZOv1Glj4/Z
dIYT7sIZLQE=
           "]]}]}, {
        EdgeForm[], 
        LABColor[0.669147505994738, 0.3795867309031288, 0.4114191695581092], 
        GraphicsGroupBox[{
          
          PolygonBox[{{431, 192, 428}, {408, 173, 400}, {359, 129, 365}, {450,
            201, 449}, {459, 211, 456}, {441, 201, 451}, {358, 129, 357}, {
           428, 192, 437}, {357, 129, 355}, {412, 173, 407}, {456, 211, 
           468}, {352, 129, 359}, {399, 173, 409}, {436, 192, 435}, {407, 173,
            408}}], 
          PolygonBox[CompressedData["
1:eJwt0S9PQlEYx/FzmdMgQQIGDOomYxgkYNCgAYIEDN6gQRMvANSG2lCavgDN
Ii8Ag01lY2MmMOE0SYAgQQME3Pw+8xc+u2fPOc+fc+5iruDnA865GCbwizE8
z7kAKrjFHao4wylKOEcIMwhjFj/kfmOIEQb4Usz2ypy5wCWu8Easg090xdY9
9KWnGlYrSM60elrvKUwqFtRMJfUoayabLYI5fFDjXT2td4NYm+8rXljf4Fp3
rugNPPWwXsuIYwUJHKKAIxxjD7vYxwHqaLr/Hg2dsbNFnGAB81hCVLGi3tje
uqX5rMaz7hBRjuXe41H7D6yf1M9iNdbrWMMGNuFjRzParCP9q7H+fVSzxHXX
DLaQxbbubHdPYlU1rXYKaUkpJ6OcrHr6yklqJpvtD89pS1k=
           "]], 
          
          PolygonBox[{{398, 397, 400, 173, 399}, {424, 423, 435, 192, 431}, {
           409, 173, 412, 410, 411}, {365, 129, 358, 367, 368}, {348, 347, 
           355, 129, 352}}]}]}, {
        EdgeForm[], 
        LABColor[
        0.7389366570160362, 0.26907853663766745`, 0.47442560016073754`], 
        GraphicsGroupBox[{
          
          PolygonBox[{{363, 138, 371}, {390, 156, 388}, {384, 156, 391}, {454,
            202, 451}, {446, 202, 443}, {374, 147, 381}, {394, 165, 401}, {
           399, 165, 398}, {463, 212, 460}, {431, 183, 424}, {411, 174, 
           409}, {368, 138, 365}, {416, 183, 425}, {443, 202, 452}, {424, 183,
            422}, {404, 174, 413}, {460, 212, 469}, {459, 202, 454}, {370, 
           138, 368}, {380, 147, 378}}], 
          PolygonBox[CompressedData["
1:eJwt0rEvA2EYx/H3WglDDTow1NAOFdFBhxoYdNChBh3OoEObYGEiITEIiUFI
DG2ERVTSpabWpsKfQphqYNCBQYeK75P7DZ/cc8+973PP894l1rf9rZBzbhID
2Pecu+B6hh3iU9SIG5YjbuMej3hCxQue2ZoT4kPtt/sj4jSmkcEMfsh/4xc9
rJFbxQY2EUYIgxjCLR5Yd4dr4mP1Y+84IC5iBSWU0UJTPVqv5+rP9l8S33hB
bDXrxHOYxTyyuNJz21Ml3vWCs7D37RG/cX3FM17wh74Leg5rxoxqWu0uz740
s80eJTeCUYyJxTGMo4Al+FhGAnEkMaEzsbOJYBgpTOmM08pF9I6oasZUw2r1
dPZ99Z4jt4A8FvFJ7kM9dzWjzdrBu3S0xtZmdXZWI6caec1Q0Ay+vlFRMyTV
c0rfrKR/wP6Ff1gkS2U=
           "]], 
          
          PolygonBox[{{452, 202, 459, 456, 457}, {442, 441, 451, 202, 446}, {
           457, 456, 468, 212, 463}, {360, 359, 365, 138, 363}, {425, 183, 
           431, 428, 429}}]}]}, {
        EdgeForm[], 
        LABColor[0.8087258080373343, 0.15857034237220607`, 0.537432030763366], 
        GraphicsGroupBox[{
          PolygonBox[CompressedData["
1:eJwtj70OAUEURu9YBcUqSBAhsgokFBQUqyAhKpVEq/AAvJooSBQSzyGhoqCg
oKDAmcwtTs638/Pd2WC2GM8jIpIDD15QhA+sjMgeL3EFRuQ6PmEfLhDnu4kT
+KrrZ2jo+Ro+4Cgc4av9bxiwN8Vd2wETchs/cRrusNM3bHEZ+uQAJ3Wuj1MQ
krP4h6t2Hrmn/UPj7tueNe7out0PdW4LF7S/ZNw/2/MbfNP3PCBmXL+H8zo3
g/+D1SFd
           "]], 
          PolygonBox[CompressedData["
1:eJwt0b8vw0EYx/E7OjDUQIKBSA1IdNCBoQaDiUglfiQMlehEKgwapopOpJ0I
I6mRhH+AkYGQWlgMYmBgYGBgwPvJfYZX8nzve/fc8zwXyyyNLVY55+KIYNg7
N4QURvHNWhsa8Ykj1g5xjBPMYw5ZLCCHZaxgFdOYQhozyGBWZ+zsgK2TdxJJ
4g/dZXd+YYK1ceWwXD/614U/F2pMaY/tvcE17nCPfeyhjAM8cyaqXh/Q68Pd
I+ghvsA5LnGFXewoh+V60Xmr8c2FntLqyXp7Um7b84gCa+vYwKZmYrPJY013
2F0V3KrGsmZss25GkjyDaCXu9qFW++4gPsOparba4/pvPSWIm3Q+gXrdUdGM
bFbv6sXqfXXhDbN6w5xqttqLKCHiw+wtXy1xtb7tTX7Rp3nam/YTR33Ya3tq
iLexpZnabGM+9GI1thDXab99N2hGec2woBqKymG52nXeeu4k/ge0Ek8s
           "]], 
          
          PolygonBox[{{326, 94, 324, 329, 330}, {439, 193, 446, 443, 444}, {
           430, 429, 438, 193, 434}}]}]}, {
        EdgeForm[], 
        LABColor[0.871600229125164, 0.07972245985111417, 0.4647413442672713], 
        GraphicsGroupBox[{
          
          PolygonBox[{{330, 103, 326}, {364, 130, 361}, {419, 184, 427}, {464,
            203, 458}, {458, 203, 453}, {336, 112, 341}, {434, 184, 430}, {
           362, 130, 366}, {325, 103, 331}, {335, 103, 330}, {356, 130, 
           362}, {467, 213, 466}, {466, 213, 471}, {447, 203, 455}, {430, 184,
            426}, {345, 112, 340}, {420, 184, 419}, {346, 121, 351}, {354, 
           121, 350}, {448, 203, 447}}], 
          PolygonBox[CompressedData["
1:eJwt0r8vg1EUxvH7Sg011KADA4mK6FCDDgwMzB1Iw8BA0kjEgoGUhehUYdLU
SPgLmBj4W5ShBgYdGBj4PrnP8EnOe+8959wf73Blu7zVFUIYRQr5JIQxFDCO
RewwvoF54iz60I8BbKLG3AEqxHvYRRX7XqO1gxjCahLXquYy8Zq/VWOduIgJ
TGIKRzjEsfrgDre4x4MpfsSTc5Q7jRmcoI5TnHlPVddU7W6kkEaPc5Q7izm8
sq8XPKOFN7Txjo8Qa6r2ORoI+Auxpmpf4RLXuMEvcz8hrtHalmu3Xbvms9a9
92/Gvpyj3IZ7NXFhTfdQr15k/EZZ37nuPocRLPk9decrxKUkvq3GFpJ4Jp3t
E50Q/4GC36ToGjn/I3nfWdo91bvjXO1Ze/8HzDNFqA==
           "]], 
          
          PolygonBox[{{321, 320, 326, 103, 325}, {462, 461, 470, 213, 467}, {
           427, 184, 434, 432, 433}, {418, 417, 426, 184, 420}, {445, 444, 
           453, 203, 448}, {366, 130, 364, 372, 373}, {455, 203, 464, 461, 
           462}}]}]}, {
        EdgeForm[], 
        LABColor[
        0.9752975074227263, -0.03101814111372725, 0.2242118466260119], 
        GraphicsGroupBox[{
          PolygonBox[CompressedData["
1:eJxNlTtIl1EYh79TlNVQGYE3CC8NXXSx26AWgX8NorKgLBdTG9LCSBPCtKDM
iDSDvNRQpoRpDpY6lClE1yVtiC5jtLS0tLS09P54nz99w8M533s95z3nvF9O
7ZlDjYuiKPpsLDY2G1uNfOOpMWo8gUfGBPPn6MWMMWkMB9cP2vjYxnHJIp8P
GWPwgLhj+D2GKXxOG3XGKWSzxjT5n+A7Sm7F6Ld8IzbeZpzAdoj8d5nfIbcY
0DqZj6EfYh3D6PqN++QaJGYL6zvH+mqNBmO9kWXkGduo31ZQTbcwL0Evdhrb
0W0yCqEImSjGb21w3SobC8iXD3nkELnE6jKuGDewUb4CdDnGRihEtol8irEi
uG5J8D2rBiPkySSHyCBWLn55kM/6pEs3sqlRjVHPmY9xflPUfJL5NHegw7jA
Hq6wnw7oNq4anUY782vGxZhM59MGzcRqw7YdOvGRrsloRdZDvFZyS38i+Hd1
+H/2zdCA/wXW10bcFvJ0mc89G68Ht29jfU3U4yy0IkvGkm1VcN1h8rYTN5vz
y+F8dE66oy+opd5kH3XrNb4a34yPzBeML4ySvWP+1piHN8YH5knbBfw/Yiu/
Oeaz+LxhHa+Zz6N/i/87dFrjK+YfsJ0l3jTzKWL1c+59fCdtZ4k7Rzzdqefw
CtkMOV5QK8W4x124yZmrjnoDusurI7/bqcY+44ixHxLIDhhlMXklsvLI37V0
e4xdyCbJP0X+++ypMHi8guD+R40K7SP4HsaDfx8zDqIrJ5fy6F2XkGc7slLW
mECn/lEMeuNF2JXjVxZbewK7UnzLYvspQf8yeG3ngvdU9U31WPXUB5HLHvIv
0D+hm72q1rcif1t6Y7qvo/h0UZdu6EDWQ7xb+A8gu8n5yVY9rhf788G/W4Lb
dWLby5knz36EMxhAr/V9Cn4PF9jXXfImOOMy1tKDXwu5GoPXQjV5ZuPl4Pku
BY87iP0C8d/buCF4jfOC172C+1JE7XUG6rXqp1nMdR8zQHc0HVYZaZCNbI2x
HB/diwLuinQ5xPiDz2++c2N5lpEji1iZfKeQTyw1VkJaTJ6O7S90P411wfeW
ETx2Kuv7biwxfiDLJN9SYqWgX4kshdiKEQXf71/qlbzvVZG/Fb0Z9Vf1U/Xo
k5H30nq+1V/VxyuC6/YG/0fpDR6P/N+uGDXE28M5VaKXXR35aomlHn2aHMfJ
WUM+2RQH7yc7gseuiOWrxzZhumobdwfXHYjl1FiNTw3rk0z380hsHXXYncTv
GLoq7Krx0xvS/0jv7R9dyRg+
           "]], 
          PolygonBox[CompressedData["
1:eJwtkCFoQlEUhu8ZWhZmEUSDOCwaLK8YZhFmksEYzGARxCAGx5pYBJdE28Qm
hollYVvb0mQGi5YJrtosKysWy77DeeHjfNzz3r3/OefVu5vmiXMuBgF4F+e+
qB/whh+pCYjAAW45u6fW4RrvwBDvQwuPwgXuQRj/hjW+gg0eEuul4RQvit1V
gQJegbazN8p4XqxXghw+gRd8BiP8WSzrKzzhTbEsD9DAH8W+HcMAX4plWcAn
HhTLojM6/M+f9Qx+Ye97EHb+G/qWZpjiGbjCLyEldqferTuc40mxnu4kjmfF
ZtF/PLGMmlVnruE9say60y7+A1tnO9Rd/gNmoDOR
           "]]}]}}, {{}, 
       TagBox[
        TooltipBox[{
          Directive[
           GrayLevel[0], 
           Opacity[0.5], 
           CapForm["Butt"]], 
          
          LineBox[{226, 224, 231, 236, 241, 246, 251, 256, 261, 266, 271, 276,
            281, 286, 291, 296, 301, 306, 311, 316, 321, 325, 331, 336, 341, 
           346, 351, 356, 362, 366, 373, 376, 383, 386, 393, 396, 403, 406, 
           415, 418, 420, 419, 427, 433, 440, 445, 448, 447, 455, 462, 467, 
           466, 471}]}, "8"], Annotation[#, 8, "Tooltip"]& ], 
       TagBox[
        TooltipBox[{
          Directive[
           GrayLevel[0], 
           Opacity[0.5], 
           CapForm["Butt"]], 
          
          LineBox[{225, 223, 230, 235, 240, 245, 250, 255, 260, 265, 270, 275,
            280, 285, 290, 295, 300, 305, 310, 315, 320, 326, 330, 335, 340, 
           345, 350, 354, 361, 364, 372, 375, 382, 385, 392, 395, 402, 405, 
           414, 417, 426, 430, 434, 432, 439, 444, 453, 458, 464, 461, 470}]},
          "6"], Annotation[#, 6, "Tooltip"]& ], 
       TagBox[
        TooltipBox[{
          Directive[
           GrayLevel[0], 
           Opacity[0.5], 
           CapForm["Butt"]], 
          
          LineBox[{222, 219, 229, 234, 239, 244, 249, 254, 259, 264, 269, 274,
            279, 284, 289, 294, 299, 304, 309, 314, 319, 324, 329, 334, 339, 
           344, 349, 353, 360, 363, 371, 374, 381, 384, 391, 394, 401, 404, 
           413, 416, 425, 429, 438, 442, 446, 443, 452, 457, 463, 460, 469}]},
          "4"], Annotation[#, 4, "Tooltip"]& ], 
       TagBox[
        TooltipBox[{
          Directive[
           GrayLevel[0], 
           Opacity[0.5], 
           CapForm["Butt"]], 
          
          LineBox[{468, 456, 459, 454, 451, 441, 437, 428, 431, 424, 422, 411,
            409, 399, 398, 390, 388, 380, 378, 370, 368, 365, 359, 352, 348, 
           343, 338, 333, 328, 323, 318, 313, 308, 303, 298, 293, 288, 283, 
           278, 273, 268, 263, 258, 253, 248, 243, 238, 233, 228, 218, 221}]},
          "2"], Annotation[#, 2, "Tooltip"]& ], 
       TagBox[
        TooltipBox[{
          Directive[
           GrayLevel[0], 
           Opacity[0.5], 
           CapForm["Butt"]], 
          
          LineBox[{465, 450, 449, 436, 435, 423, 421, 410, 412, 407, 408, 400,
            397, 389, 387, 379, 377, 369, 367, 358, 357, 355, 347, 342, 337, 
           332, 327, 322, 317, 312, 307, 302, 297, 292, 287, 282, 277, 272, 
           267, 262, 257, 252, 247, 242, 237, 232, 227, 217, 220}]}, "0"], 
        Annotation[#, 0, "Tooltip"]& ], {}, {}}}], {
    DisplayFunction -> Identity, AspectRatio -> 1, 
     AxesOrigin -> {Automatic, Automatic}, DisplayFunction :> Identity, Frame -> 
     True, FrameLabel -> {{
        FormBox[
         StyleBox[
         "\"Adsorption log(\\!\\(\\*SubscriptBox[\\(k\\), \\(22\\)]\\))\"", 
          20, StripOnInput -> False], TraditionalForm], None}, {
        FormBox[
         StyleBox[
         "\"log(\\!\\(\\*SubscriptBox[\\(B\\), \\(1\\)]\\) input)\"", 20, 
          StripOnInput -> False], TraditionalForm], None}}, 
     FrameTicks -> {{Automatic, Automatic}, {Automatic, Automatic}}, 
     GridLines -> {None, None}, GridLinesStyle -> Directive[
       GrayLevel[0.5, 0.4]], 
     LabelStyle -> {FontFamily -> "Arial", FontSize -> 22, 
       GrayLevel[0]}, 
     Method -> {
      "DefaultBoundaryStyle" -> Automatic, 
       "DefaultGraphicsInteraction" -> {
        "Version" -> 1.2, "TrackMousePosition" -> {True, False}, 
         "Effects" -> {
          "Highlight" -> {"ratio" -> 2}, "HighlightPoint" -> {"ratio" -> 2}, 
           "Droplines" -> {
            "freeformCursorMode" -> True, 
             "placement" -> {"x" -> "All", "y" -> "None"}}}}, 
       "GridLinesInFront" -> True}, PlotLabel -> 
     FormBox["\"C: Log(\\!\\(\\*SubscriptBox[\\(P\\), \\(2\\)]\\))  \
\\!\\(\\*SubscriptBox[\\(k\\), \\(12\\)]\\) \
=\\!\\(\\*SuperscriptBox[\\(10\\), \\(-11.5\\)]\\)\"", TraditionalForm], 
     PlotRange -> {{0., 9.}, {-12., -9.}}, PlotRangeClipping -> True, 
     PlotRangePadding -> {{
        Scaled[0.02], 
        Scaled[0.02]}, {
        Scaled[0.02], 
        Scaled[0.02]}}, Ticks -> {Automatic, Automatic}}], 
   FormBox[
    FormBox[
     TemplateBox[{
       FormBox[
        StyleBox[
         StyleBox[
          PaneBox[
           GraphicsBox[{
             
             RasterBox[{{{0.20005000000000028`, 0.23004499999999994`, 
              0.49999999999999994`}}, {{0.9309129795724181, 
              0.5239323474304046, 0.3552846216472158}}, {{0.9568800194321315, 
              0.6333204336468766, 0.37066546449021837`}}, {{0.979003814888309,
               0.7395061917267282, 0.3848850590868856}}, {{0.9954626987137313,
               0.829701073904187, 0.5055126436483353}}, {{0.999999999999999, 
              0.9759999999999994, 0.7999999999999996}}}, {{
                Rational[-15, 2], 
                Rational[-225, 2]}, {
                Rational[15, 2], 
                Rational[225, 2]}}], {Antialiasing -> False, 
              AbsoluteThickness[0.1], 
              Directive[
               Opacity[0.3], 
               GrayLevel[0]], 
              LineBox[
               NCache[{{
                  Rational[15, 2], 
                  Rational[-225, 2]}, {
                  Rational[-15, 2], 
                  Rational[-225, 2]}, {
                  Rational[-15, 2], 
                  Rational[225, 2]}, {
                  Rational[15, 2], 
                  Rational[225, 2]}, {
                  Rational[15, 2], 
                  Rational[-225, 2]}}, {{7.5, -112.5}, {-7.5, -112.5}, {-7.5, 
                112.5}, {7.5, 112.5}, {7.5, -112.5}}]]}, {
              CapForm[None], {{
                Directive[
                 GrayLevel[0], 
                 Opacity[0.5], 
                 CapForm["Butt"]], 
                CapForm["Butt"], 
                LineBox[
                 NCache[{{
                    Rational[-15, 2], -75.00000000000001}, {
                    Rational[
                    15, 2], -75.00000000000001}}, {{-7.5, \
-75.00000000000001}, {7.5, -75.00000000000001}}]]}, {
                Directive[
                 GrayLevel[0], 
                 Opacity[0.5], 
                 CapForm["Butt"]], 
                CapForm["Butt"], 
                LineBox[
                 NCache[{{
                    Rational[-15, 2], -37.50000000000001}, {
                    Rational[
                    15, 2], -37.50000000000001}}, {{-7.5, \
-37.50000000000001}, {7.5, -37.50000000000001}}]]}, {
                Directive[
                 GrayLevel[0], 
                 Opacity[0.5], 
                 CapForm["Butt"]], 
                CapForm["Butt"], 
                LineBox[
                 NCache[{{
                    Rational[-15, 2], -7.105427357601002*^-15}, {
                    Rational[
                    15, 2], -7.105427357601002*^-15}}, {{-7.5, \
-7.105427357601002*^-15}, {7.5, -7.105427357601002*^-15}}]]}, {
                Directive[
                 GrayLevel[0], 
                 Opacity[0.5], 
                 CapForm["Butt"]], 
                CapForm["Butt"], 
                LineBox[
                 NCache[{{
                    Rational[-15, 2], 37.5}, {
                    Rational[15, 2], 37.5}}, {{-7.5, 37.5}, {7.5, 37.5}}]]}, {
                Directive[
                 GrayLevel[0], 
                 Opacity[0.5], 
                 CapForm["Butt"]], 
                CapForm["Butt"], 
                LineBox[
                 NCache[{{
                    Rational[-15, 2], 74.99999999999999}, {
                    Rational[15, 2], 74.99999999999999}}, {{-7.5, 
                  74.99999999999999}, {7.5, 74.99999999999999}}]]}}}, 
             StyleBox[{Antialiasing -> False, 
               StyleBox[
                StyleBox[{{
                   StyleBox[
                    LineBox[{{{7.5, -75.}, 
                    Offset[{4., 0}, {7.5, -75.}]}, {{7.5, -37.5}, 
                    Offset[{4., 0}, {7.5, -37.5}]}, {{
                    7.5, -7.351436005468354*^-15}, 
                    Offset[{4., 0}, {7.5, -7.351436005468354*^-15}]}, {{7.5, 
                    37.5}, 
                    Offset[{4., 0}, {7.5, 37.5}]}, {{7.5, 74.99999999999999}, 
                    Offset[{4., 0}, {7.5, 74.99999999999999}]}}], {
                    Directive[
                    AbsoluteThickness[0.5], 
                    GrayLevel[0.4]]}, StripOnInput -> False]}, 
                  StyleBox[
                   StyleBox[{{
                    StyleBox[{
                    InsetBox[
                    FormBox["0", TraditionalForm], 
                    Offset[{7., 0.}, {7.5, -75.}], 
                    ImageScaled[{0, 0.5}], Automatic, {1, 0}], 
                    InsetBox[
                    FormBox["2", TraditionalForm], 
                    Offset[{7., 0.}, {7.5, -37.5}], 
                    ImageScaled[{0, 0.5}], Automatic, {1, 0}], 
                    InsetBox[
                    FormBox["4", TraditionalForm], 
                    Offset[{7., 0.}, {7.5, -7.351436005468354*^-15}], 
                    ImageScaled[{0, 0.5}], Automatic, {1, 0}], 
                    InsetBox[
                    FormBox["6", TraditionalForm], 
                    Offset[{7., 0.}, {7.5, 37.5}], 
                    ImageScaled[{0, 0.5}], Automatic, {1, 0}], 
                    InsetBox[
                    FormBox["8", TraditionalForm], 
                    Offset[{7., 0.}, {7.5, 74.99999999999999}], 
                    ImageScaled[{0, 0.5}], Automatic, {1, 0}]}, {
                    Directive[
                    AbsoluteThickness[0.5], 
                    GrayLevel[0.4]], {
                    Directive[
                    Opacity[1], FontFamily -> "Arial", FontSize -> 22, 
                    GrayLevel[0]]}}, StripOnInput -> False]}, {}}, {{
                    Directive[
                    Opacity[1], FontFamily -> "Arial", FontSize -> 22, 
                    GrayLevel[0]]}}, StripOnInput -> False], {
                   "GraphicsLabel"}, StripOnInput -> False]}, {
                 "GraphicsTicks"}, StripOnInput -> False], {{
                  Directive[
                   AbsoluteThickness[0.5], 
                   GrayLevel[0.4]]}}, StripOnInput -> False]}, {
              "GraphicsAxes"}, StripOnInput -> False]}, PlotRangePadding -> 
            Scaled[0.02], PlotRange -> All, Frame -> True, 
            FrameTicks -> {{False, False}, {True, False}}, FrameStyle -> 
            Opacity[0], FrameTicksStyle -> Opacity[0], 
            ImageSize -> {Automatic, 225}, BaseStyle -> {}], Alignment -> 
           Left, AppearanceElements -> None, ImageMargins -> {{5, 5}, {5, 5}},
            ImageSizeAction -> "ResizeToFit"], LineIndent -> 0, StripOnInput -> 
          False], {FontFamily -> "Arial", FontSize -> 22, 
          GrayLevel[0]}, Background -> Automatic, StripOnInput -> False], 
        TraditionalForm]}, "BarLegend", DisplayFunction -> (#& ), 
      InterpretationFunction :> (RowBox[{"BarLegend", "[", 
         RowBox[{
           RowBox[{"{", 
             RowBox[{
               RowBox[{
                 RowBox[{"Blend", "[", 
                   RowBox[{"\"WL13DefaultDensityGradient\"", ",", "#1"}], 
                   "]"}], "&"}], ",", 
               RowBox[{"{", 
                 RowBox[{
                   RowBox[{"-", "8.847495478064504`"}], ",", 
                   "10.483223995833226`"}], "}"}]}], "}"}], ",", 
           RowBox[{"{", 
             RowBox[{
               RowBox[{"{", 
                 RowBox[{"0.`", ",", 
                   RowBox[{"Directive", "[", 
                    RowBox[{
                    
                    TemplateBox[<|"color" -> GrayLevel[0]|>, 
                    "GrayLevelColorSwatchTemplate"], ",", 
                    RowBox[{"Opacity", "[", "0.5`", "]"}], ",", 
                    RowBox[{"CapForm", "[", "\"Butt\"", "]"}]}], "]"}]}], 
                 "}"}], ",", 
               RowBox[{"{", 
                 RowBox[{"2", ",", 
                   RowBox[{"Directive", "[", 
                    RowBox[{
                    
                    TemplateBox[<|"color" -> GrayLevel[0]|>, 
                    "GrayLevelColorSwatchTemplate"], ",", 
                    RowBox[{"Opacity", "[", "0.5`", "]"}], ",", 
                    RowBox[{"CapForm", "[", "\"Butt\"", "]"}]}], "]"}]}], 
                 "}"}], ",", 
               RowBox[{"{", 
                 RowBox[{"4", ",", 
                   RowBox[{"Directive", "[", 
                    RowBox[{
                    
                    TemplateBox[<|"color" -> GrayLevel[0]|>, 
                    "GrayLevelColorSwatchTemplate"], ",", 
                    RowBox[{"Opacity", "[", "0.5`", "]"}], ",", 
                    RowBox[{"CapForm", "[", "\"Butt\"", "]"}]}], "]"}]}], 
                 "}"}], ",", 
               RowBox[{"{", 
                 RowBox[{"6", ",", 
                   RowBox[{"Directive", "[", 
                    RowBox[{
                    
                    TemplateBox[<|"color" -> GrayLevel[0]|>, 
                    "GrayLevelColorSwatchTemplate"], ",", 
                    RowBox[{"Opacity", "[", "0.5`", "]"}], ",", 
                    RowBox[{"CapForm", "[", "\"Butt\"", "]"}]}], "]"}]}], 
                 "}"}], ",", 
               RowBox[{"{", 
                 RowBox[{"8", ",", 
                   RowBox[{"Directive", "[", 
                    RowBox[{
                    
                    TemplateBox[<|"color" -> GrayLevel[0]|>, 
                    "GrayLevelColorSwatchTemplate"], ",", 
                    RowBox[{"Opacity", "[", "0.5`", "]"}], ",", 
                    RowBox[{"CapForm", "[", "\"Butt\"", "]"}]}], "]"}]}], 
                 "}"}]}], "}"}], ",", 
           RowBox[{"LabelStyle", "\[Rule]", 
             RowBox[{"{", 
               RowBox[{
                 RowBox[{"FontFamily", "\[Rule]", "\"Arial\""}], ",", 
                 RowBox[{"FontSize", "\[Rule]", "22"}], ",", 
                 
                 TemplateBox[<|"color" -> GrayLevel[0]|>, 
                  "GrayLevelColorSwatchTemplate"]}], "}"}]}], ",", 
           RowBox[{"LegendLayout", "\[Rule]", "\"Column\""}], ",", 
           RowBox[{"LegendMarkerSize", "\[Rule]", "225"}], ",", 
           RowBox[{"ScalingFunctions", "\[Rule]", 
             RowBox[{"{", 
               RowBox[{"Identity", ",", "Identity"}], "}"}]}], ",", 
           RowBox[{"Charting`AxisLabel", "\[Rule]", "None"}], ",", 
           RowBox[{"Charting`TickSide", "\[Rule]", "Right"}], ",", 
           RowBox[{"ColorFunctionScaling", "\[Rule]", "True"}]}], "]"}]& )], 
     TraditionalForm], TraditionalForm]},
  "Legended",
  DisplayFunction->(GridBox[{{
      TagBox[
       ItemBox[
        PaneBox[
         TagBox[#, "SkipImageSizeLevel"], Alignment -> {Center, Baseline}, 
         BaselinePosition -> Baseline], DefaultBaseStyle -> "Labeled"], 
       "SkipImageSizeLevel"], 
      ItemBox[#2, DefaultBaseStyle -> "LabeledLabel"]}}, 
    GridBoxAlignment -> {"Columns" -> {{Center}}, "Rows" -> {{Center}}}, 
    AutoDelete -> False, GridBoxItemSize -> Automatic, 
    BaselinePosition -> {1, 1}]& ),
  Editable->True,
  InterpretationFunction->(RowBox[{"Legended", "[", 
     RowBox[{#, ",", 
       RowBox[{"Placed", "[", 
         RowBox[{#2, ",", "After"}], "]"}]}], "]"}]& )]], "Output",
 CellChangeTimes->{{3.928181887129827*^9, 3.928181904593136*^9}, 
   3.928182164647758*^9, {3.9281821975597563`*^9, 3.9281822274574823`*^9}, 
   3.928182421436327*^9, {3.9281824592747393`*^9, 3.928182478342704*^9}, {
   3.928182542507821*^9, 3.928182610565832*^9}, 3.928182794615849*^9, 
   3.9281828455744133`*^9, 3.928230475193906*^9, {3.931891528678069*^9, 
   3.931891551733611*^9}, 3.931891617075131*^9, {3.9318917402078667`*^9, 
   3.931891760176536*^9}, 3.9318918123971653`*^9, {3.931892011114029*^9, 
   3.931892029988558*^9}, 3.931892076532958*^9, 3.931892117841979*^9, 
   3.9373462200330877`*^9, 3.937346307734541*^9, 3.937346353190374*^9, 
   3.9373468352312307`*^9, 3.937347087502699*^9, 3.937352705773288*^9, 
   3.937377845185334*^9, 3.937409910383911*^9, 3.937472925874751*^9, 
   3.937473006458728*^9, 3.937473129613337*^9, 3.9380028856645737`*^9, 
   3.93800298511902*^9, 3.940616352798272*^9, 3.940696771683053*^9, 
   3.940697999234374*^9, 3.9407916582258053`*^9, 3.940791723650666*^9, 
   3.940791837387724*^9, 3.940791908241013*^9, 3.940791969639138*^9, 
   3.941012672842457*^9},
 CellLabel->
  "Out[468]=",ExpressionUUID->"5d019d8d-f07a-439a-8782-d5aa64e6fed6"],

Cell[BoxData["\<\"/Users/bull/Box Sync/mss/1phage_newhost/S2/F1C.jpg\"\>"], \
"Output",
 CellChangeTimes->{{3.928181887129827*^9, 3.928181904593136*^9}, 
   3.928182164647758*^9, {3.9281821975597563`*^9, 3.9281822274574823`*^9}, 
   3.928182421436327*^9, {3.9281824592747393`*^9, 3.928182478342704*^9}, {
   3.928182542507821*^9, 3.928182610565832*^9}, 3.928182794615849*^9, 
   3.9281828455744133`*^9, 3.928230475193906*^9, {3.931891528678069*^9, 
   3.931891551733611*^9}, 3.931891617075131*^9, {3.9318917402078667`*^9, 
   3.931891760176536*^9}, 3.9318918123971653`*^9, {3.931892011114029*^9, 
   3.931892029988558*^9}, 3.931892076532958*^9, 3.931892117841979*^9, 
   3.9373462200330877`*^9, 3.937346307734541*^9, 3.937346353190374*^9, 
   3.9373468352312307`*^9, 3.937347087502699*^9, 3.937352705773288*^9, 
   3.937377845185334*^9, 3.937409910383911*^9, 3.937472925874751*^9, 
   3.937473006458728*^9, 3.937473129613337*^9, 3.9380028856645737`*^9, 
   3.93800298511902*^9, 3.940616352798272*^9, 3.940696771683053*^9, 
   3.940697999234374*^9, 3.9407916582258053`*^9, 3.940791723650666*^9, 
   3.940791837387724*^9, 3.940791908241013*^9, 3.940791969639138*^9, 
   3.941012673077043*^9},
 CellLabel->
  "Out[469]=",ExpressionUUID->"99c36b49-f6b6-477f-b324-a2eaad46d293"]
}, Open  ]]
}, Open  ]],

Cell["", "PageBreak",
 PageBreakBelow->True,ExpressionUUID->"96bc087e-ddae-4761-b70c-d210d6f97b57"],

Cell[BoxData[
 RowBox[{
  RowBox[{"(*", 
   RowBox[{
    RowBox[{"ListContourPlot", "[", 
     RowBox[{"StoreL2", ",", " ", 
      RowBox[{"PlotRange", " ", "\[Rule]", " ", 
       RowBox[{"{", 
        RowBox[{
         RowBox[{"{", 
          RowBox[{"5", ",", "23"}], "}"}], ",", 
         RowBox[{"{", 
          RowBox[{"5", ",", "23"}], "}"}]}], "}"}]}], ",", 
      RowBox[{
      "PlotLabel", " ", "\[Rule]", " ", 
       "\"\<Mixed:  A-specialist Frequency (\!\(\*SubscriptBox[\(b\), \
\(A\)]\)=20,\!\(\*SubscriptBox[\(b\), \(B\)]\)=10)\>\""}], ",", 
      "\[IndentingNewLine]", 
      RowBox[{"Epilog", "->", 
       RowBox[{"{", 
        RowBox[{
         RowBox[{"{", 
          RowBox[{"Black", ",", 
           RowBox[{"PointSize", "[", ".04", "]"}], ",", 
           RowBox[{"Point", " ", "[", 
            RowBox[{"{", 
             RowBox[{"20", ",", "10"}], "}"}], "]"}]}], "}"}], ",", 
         RowBox[{"{", 
          RowBox[{"White", ",", " ", 
           RowBox[{"PointSize", "[", ".02", "]"}], ",", 
           RowBox[{"Point", "[", 
            RowBox[{"{", 
             RowBox[{"20", ",", "10"}], "}"}], "]"}]}], "}"}]}], "}"}]}], ",",
       "\[IndentingNewLine]", 
      RowBox[{"Contours", "\[Rule]", 
       RowBox[{"{", 
        RowBox[{
        "0.0", ",", "0.1", ",", ".2", ",", " ", ".3", ",", " ", ".4", ",", 
         " ", ".5", ",", " ", ".6", ",", " ", ".7", ",", " ", ".8", ",", " ", 
         ".9", ",", " ", "1.0", ",", "1.2"}], "}"}]}], ",", 
      RowBox[{"PlotLegends", "\[Rule]", " ", "Automatic"}], ",", 
      RowBox[{"FrameLabel", "\[Rule]", 
       RowBox[{"{", 
        RowBox[{
        "\"\<\!\(\*SubscriptBox[\(b\), \(GA\)]\)\>\"", ",", 
         "\"\<\!\(\*SubscriptBox[\(b\), \(GB\)]\)\>\""}], "}"}]}]}], "]"}], 
    "\[IndentingNewLine]", "\[IndentingNewLine]", 
    RowBox[{"ListContourPlot", "[", 
     RowBox[{"StoreL3", ",", " ", 
      RowBox[{"PlotRange", " ", "\[Rule]", " ", 
       RowBox[{"{", 
        RowBox[{
         RowBox[{"{", 
          RowBox[{"5", ",", "23"}], "}"}], ",", 
         RowBox[{"{", 
          RowBox[{"5", ",", "23"}], "}"}]}], "}"}]}], ",", 
      RowBox[{
      "PlotLabel", " ", "\[Rule]", " ", 
       "\"\<Mixed:  B-specialist Frequency (\!\(\*SubscriptBox[\(b\), \
\(A\)]\)=20,\!\(\*SubscriptBox[\(b\), \(B\)]\)=10)\>\""}], ",", 
      "\[IndentingNewLine]", 
      RowBox[{"Epilog", "->", 
       RowBox[{"{", 
        RowBox[{
         RowBox[{"{", 
          RowBox[{"Black", ",", 
           RowBox[{"PointSize", "[", ".04", "]"}], ",", 
           RowBox[{"Point", " ", "[", 
            RowBox[{"{", 
             RowBox[{"20", ",", "10"}], "}"}], "]"}]}], "}"}], ",", 
         RowBox[{"{", 
          RowBox[{"White", ",", " ", 
           RowBox[{"PointSize", "[", ".02", "]"}], ",", 
           RowBox[{"Point", "[", 
            RowBox[{"{", 
             RowBox[{"20", ",", "10"}], "}"}], "]"}]}], "}"}]}], "}"}]}], ",",
       "\[IndentingNewLine]", 
      RowBox[{"PlotRange", "->", "All"}], ",", 
      RowBox[{"Contours", "->", 
       RowBox[{"{", 
        RowBox[{
        "0", ",", " ", ".1", ",", " ", ".2", ",", " ", ".3", ",", " ", ".4"}],
         "}"}]}], ",", "\[IndentingNewLine]", 
      RowBox[{"PlotLegends", "\[Rule]", " ", "Automatic"}], ",", 
      RowBox[{"FrameLabel", "\[Rule]", 
       RowBox[{"{", 
        RowBox[{
        "\"\<\!\(\*SubscriptBox[\(b\), \(GA\)]\)\>\"", ",", 
         "\"\<\!\(\*SubscriptBox[\(b\), \(GB\)]\)\>\""}], "}"}]}]}], "]"}]}], 
   "*)"}], "\[IndentingNewLine]", "\[IndentingNewLine]", 
  "\[IndentingNewLine]", 
  RowBox[{
  "StoreL1", "\[IndentingNewLine]", "\[IndentingNewLine]", 
   "\"\<Table of: \!\(\*SubscriptBox[\(b\), \(G1\)]\), \!\(\*SubscriptBox[\(b\
\), \(G2\)]\), time, \!\(\*SubscriptBox[\(P\), \(1\)]\),  \!\(\*SubscriptBox[\
\(P\), \(2\)]\),  \!\(\*SubscriptBox[\(P\), \(G\)]\), S)\>\"", 
   "\[IndentingNewLine]", 
   RowBox[{"(*", 
    RowBox[{"data1", " ", "=", " ", 
     RowBox[{"Table", "[", 
      RowBox[{
       RowBox[{
        RowBox[{"{", 
         RowBox[{
          RowBox[{
           SubscriptBox["b", "G1"], "/.", "Pars"}], ",", 
          RowBox[{
           SubscriptBox["b", "G2"], "/.", "Pars"}], ",", "t", ",", 
          RowBox[{
           SubscriptBox["P", "1"], "[", "t", "]"}], ",", 
          RowBox[{
           SubscriptBox["P", "2"], "[", "t", "]"}], ",", 
          RowBox[{
           SubscriptBox["P", "G"], "[", "t", "]"}], ",", 
          RowBox[{"S", "[", "t", "]"}]}], "}"}], "/.", "Sols"}], " ", ",", 
       RowBox[{"{", 
        RowBox[{"t", ",", "0.001", ",", "1001", ",", "500"}], "}"}]}], 
      "]"}]}], "*)"}], "\[IndentingNewLine]"}]}]], "Input",
 CellChangeTimes->{{3.653247268386902*^9, 3.6532474627786407`*^9}, {
   3.653320826542371*^9, 3.6533210331605444`*^9}, 3.6533210728236556`*^9, {
   3.653321227071025*^9, 3.6533215492422237`*^9}, {3.653321627025918*^9, 
   3.653321773851923*^9}, {3.653321811331249*^9, 3.653321897910079*^9}, {
   3.653321935844412*^9, 3.653321981197608*^9}, {3.6533220994206743`*^9, 
   3.653322186662014*^9}, {3.6533223967829924`*^9, 3.653322411030711*^9}, {
   3.65332252356744*^9, 3.6533225241824493`*^9}, {3.6533226931737947`*^9, 
   3.653322693918806*^9}, {3.6533227970566406`*^9, 3.6533228121418724`*^9}, {
   3.6533234817417583`*^9, 3.653323485203958*^9}, {3.6550364841047583`*^9, 
   3.6550365223747063`*^9}, 3.655036761412655*^9, {3.655037096832376*^9, 
   3.655037097110035*^9}, {3.65503742370538*^9, 3.655037471183861*^9}, {
   3.655037542515315*^9, 3.655037679644986*^9}, {3.6550377783724403`*^9, 
   3.655037785288991*^9}, {3.655038189549324*^9, 3.655038195020384*^9}, 
   3.65505484118611*^9, {3.6550548858926673`*^9, 3.6550549059028115`*^9}, {
   3.657369397107594*^9, 3.657369398085808*^9}, {3.657369779710026*^9, 
   3.657369782555373*^9}, {3.657369852655349*^9, 3.6573698542177773`*^9}, {
   3.6573699755952253`*^9, 3.657370015126904*^9}, {3.6573700724477873`*^9, 
   3.6573700734918203`*^9}, 3.6573701630214453`*^9, 3.657370372361453*^9, {
   3.657370516766447*^9, 3.657370572306499*^9}, {3.657370630672526*^9, 
   3.657370661046012*^9}, {3.6573709305978317`*^9, 3.657370957980176*^9}, {
   3.657371559563623*^9, 3.6573715846044827`*^9}, {3.657371733577929*^9, 
   3.657371756031725*^9}, {3.657371820538991*^9, 3.657371849136921*^9}, {
   3.657371944886696*^9, 3.657371945403162*^9}, 3.6573720162674313`*^9, 
   3.657372099079545*^9, {3.657372282175538*^9, 3.6573724299955053`*^9}, {
   3.657372475276499*^9, 3.657372698573883*^9}, {3.657372728650222*^9, 
   3.657372777136848*^9}, {3.6573728164799337`*^9, 3.657372827930805*^9}, {
   3.6573730293973846`*^9, 3.657373029902038*^9}, {3.65737307195577*^9, 
   3.657373127372175*^9}, {3.657373175613749*^9, 3.657373253913641*^9}, {
   3.657374005505723*^9, 3.657374076907189*^9}, {3.657374110772264*^9, 
   3.657374228973241*^9}, {3.6573742648961*^9, 3.6573742699567347`*^9}, {
   3.6573802284376397`*^9, 3.657380260651696*^9}, {3.6573803748126965`*^9, 
   3.6573804270415883`*^9}, {3.657382089960499*^9, 3.657382090614777*^9}, {
   3.6573821234745073`*^9, 3.6573822269751377`*^9}, {3.657382376566469*^9, 
   3.6573824146244783`*^9}, {3.65738250651718*^9, 3.657382552675152*^9}, {
   3.657382596955759*^9, 3.6573826354849777`*^9}, 3.65738266861747*^9, 
   3.657382730606091*^9, {3.657382817061561*^9, 3.657382820897316*^9}, {
   3.6573895410242453`*^9, 3.657389541371367*^9}, {3.657389754145597*^9, 
   3.657389770151857*^9}, {3.657389961527646*^9, 3.657389968589581*^9}, 
   3.6573900445417624`*^9, 3.657390442093289*^9, {3.657390476719472*^9, 
   3.657390501966501*^9}, {3.657390534083953*^9, 3.6573907124645243`*^9}, {
   3.657391258531086*^9, 3.65739133169946*^9}, {3.657391378949834*^9, 
   3.657391392584557*^9}, {3.657391457725037*^9, 3.657391483855859*^9}, {
   3.6573915247071037`*^9, 3.6573915675333633`*^9}, 3.6573916412904882`*^9, {
   3.6573932038275003`*^9, 3.657393208562319*^9}, {3.657393267242667*^9, 
   3.657393273699592*^9}, {3.657393344642436*^9, 3.657393347826192*^9}, {
   3.6573935112080183`*^9, 3.657393528895235*^9}, {3.657393577202696*^9, 
   3.657393582017933*^9}, 3.6573947682437143`*^9, {3.657394804704145*^9, 
   3.657394819688373*^9}, {3.657395685804956*^9, 3.6573957184300623`*^9}, {
   3.657396395851651*^9, 3.6573964537882442`*^9}, 3.65739672558947*^9, {
   3.657397251977635*^9, 3.657397321366693*^9}, {3.657464340856241*^9, 
   3.657464350124833*^9}, {3.657466721020833*^9, 3.6574667227060413`*^9}, 
   3.65746865168646*^9, {3.657807833787141*^9, 3.6578079741064167`*^9}, {
   3.657808054220083*^9, 3.6578080549739647`*^9}, 3.657811814529766*^9, 
   3.657811873209934*^9, 3.657811971456305*^9, 3.657812003125099*^9, {
   3.65781205456009*^9, 3.657812104823194*^9}, {3.657812164506675*^9, 
   3.657812206669767*^9}, {3.657812514089752*^9, 3.657812521163814*^9}, {
   3.6578132618343077`*^9, 3.6578132665121517`*^9}, {3.657813309038969*^9, 
   3.657813331030745*^9}, {3.657813373028901*^9, 3.657813377358716*^9}, {
   3.657813425623467*^9, 3.6578134408981524`*^9}, {3.6578134756064787`*^9, 
   3.65781350221106*^9}, {3.6578140269607*^9, 3.657814041739428*^9}, {
   3.657814984865302*^9, 3.657814990510161*^9}, {3.65793101658005*^9, 
   3.6579310264585047`*^9}, 3.659366468257968*^9, {3.659366531719572*^9, 
   3.659366578902359*^9}, {3.659466895204194*^9, 3.659466908117853*^9}, {
   3.6594670060863943`*^9, 3.659467006614273*^9}, {3.659467050862961*^9, 
   3.659467067117857*^9}, {3.661092950223248*^9, 3.661092966400025*^9}, {
   3.661093077490988*^9, 3.661093099191681*^9}, 3.6610931583602667`*^9, {
   3.6614615758640203`*^9, 3.661461577928315*^9}, {3.6614616332899113`*^9, 
   3.6614616346157846`*^9}, 3.661461703155459*^9, 3.6614621402178707`*^9, 
   3.661462204230124*^9, {3.661462241252595*^9, 3.661462283750499*^9}, {
   3.663029024694888*^9, 3.663029028678314*^9}, {3.6630296120559*^9, 
   3.663029623288334*^9}, {3.6630798767964478`*^9, 3.663079876969803*^9}, 
   3.663260384335476*^9, {3.7746114894781733`*^9, 3.774611762196517*^9}, {
   3.774611801490264*^9, 3.774612008197073*^9}, {3.774612491720886*^9, 
   3.7746125394504757`*^9}, 3.774614402326852*^9, 3.774614807242587*^9, {
   3.7746151580892076`*^9, 3.774615159357689*^9}, 3.7746152104834146`*^9, 
   3.774615434439691*^9, {3.7746154824049597`*^9, 3.774615501805953*^9}, 
   3.774617898794147*^9, 3.774617974570383*^9, {3.7746180528469687`*^9, 
   3.774618053518429*^9}, 3.774618133062552*^9, 3.774618191603125*^9, {
   3.774618260229295*^9, 3.7746182959251842`*^9}, 3.774618373484644*^9, {
   3.7746184382773237`*^9, 3.774618439403274*^9}, {3.774618508752627*^9, 
   3.774618536112547*^9}, 3.774618615404736*^9, {3.77462954964322*^9, 
   3.774629619296788*^9}, 3.774629673643312*^9, {3.774629764676845*^9, 
   3.774629810409792*^9}, 3.774629849282023*^9, 3.774630003664295*^9, {
   3.7746300586505527`*^9, 3.774630065472042*^9}, {3.774630117030952*^9, 
   3.774630141725759*^9}, {3.7746304656046886`*^9, 3.774630607532247*^9}, {
   3.7746308117868557`*^9, 3.774630814049129*^9}, {3.774630862440342*^9, 
   3.774630864789949*^9}, {3.77463099040982*^9, 3.774631052243286*^9}, 
   3.774631100577279*^9, {3.774636016417511*^9, 3.7746360227488194`*^9}, 
   3.774636055358192*^9, {3.7746362420240507`*^9, 3.774636245654346*^9}, {
   3.77506978220109*^9, 3.775069782670003*^9}, {3.7750699019686327`*^9, 
   3.775069903141609*^9}, {3.7750699925717793`*^9, 3.7750699960645638`*^9}, {
   3.775070032540344*^9, 3.775070081873419*^9}, {3.775070138848036*^9, 
   3.7750701495798883`*^9}, {3.775070224732696*^9, 3.775070308140524*^9}, {
   3.7750703633363457`*^9, 3.7750703730174313`*^9}, {3.775070445163311*^9, 
   3.775070448435231*^9}, {3.775070498939399*^9, 3.775070517184442*^9}, {
   3.7750706101126137`*^9, 3.775070612269294*^9}, {3.7750706441286983`*^9, 
   3.775070691751048*^9}, 3.775070729688648*^9, {3.775070845445738*^9, 
   3.7750708602620363`*^9}, {3.775070891611116*^9, 3.77507090965583*^9}, 
   3.775070954425746*^9, {3.77507099890047*^9, 3.7750710667562304`*^9}, {
   3.775071109370017*^9, 3.775071152585451*^9}, 3.775071278732945*^9, {
   3.7750714073605003`*^9, 3.775071418581065*^9}, 3.775071495634183*^9, {
   3.7750715285087442`*^9, 3.7750715784424343`*^9}, {3.775071612677718*^9, 
   3.7750716452753487`*^9}, {3.775071680505206*^9, 3.775071714346879*^9}, {
   3.775071748054233*^9, 3.775071806743115*^9}, {3.7750718902856073`*^9, 
   3.775071901412496*^9}, {3.7750719826412363`*^9, 3.7750720411444263`*^9}, {
   3.7750720770459957`*^9, 3.775072144557411*^9}, {3.775072194020884*^9, 
   3.775072261125462*^9}, {3.775072291585096*^9, 3.775072334600544*^9}, {
   3.775072383796546*^9, 3.775072465733861*^9}, {3.775072988185377*^9, 
   3.775072989640709*^9}, {3.775073065746872*^9, 3.77507309342382*^9}, {
   3.775073200799087*^9, 3.775073238428521*^9}, {3.775073290957308*^9, 
   3.775073291820553*^9}, {3.7750733904109*^9, 3.7750734256737823`*^9}, {
   3.7750735474170732`*^9, 3.775073672432653*^9}, {3.775073708764161*^9, 
   3.775073709337604*^9}, {3.775073740972989*^9, 3.77507375155249*^9}, {
   3.775073924083591*^9, 3.775073924896276*^9}, {3.77507435891523*^9, 
   3.77507439670752*^9}, {3.775074433204834*^9, 3.7750745228014727`*^9}, {
   3.775074655655004*^9, 3.775074674422749*^9}, {3.775074707069374*^9, 
   3.775074732546793*^9}, 3.7750747983668127`*^9, {3.775074956707987*^9, 
   3.775074973928932*^9}, {3.775075102765415*^9, 3.775075181044448*^9}, {
   3.775075211581959*^9, 3.775075215677636*^9}, {3.775075270988844*^9, 
   3.7750753459770403`*^9}, {3.775075384137694*^9, 3.775075439235055*^9}, {
   3.775075470899809*^9, 3.7750755017553997`*^9}, {3.7750901711737213`*^9, 
   3.775090174180284*^9}, {3.775090208133963*^9, 3.775090210033586*^9}, {
   3.775090250652689*^9, 3.7750902529182653`*^9}, {3.775129337249053*^9, 
   3.775129338813154*^9}, {3.77512942246124*^9, 3.775129424193994*^9}, {
   3.775129478646201*^9, 3.775129504665557*^9}, {3.775129592348343*^9, 
   3.775129594248727*^9}, {3.77513340844464*^9, 3.775133411386312*^9}, {
   3.7751334492266703`*^9, 3.7751334530727386`*^9}, {3.775133483319249*^9, 
   3.7751334843168163`*^9}, {3.7758454733206463`*^9, 3.775845474214369*^9}, {
   3.7758455223164787`*^9, 3.7758455555595922`*^9}, {3.775845593315387*^9, 
   3.775845594513752*^9}, {3.775845669693828*^9, 3.775845699407893*^9}, {
   3.7758457633178043`*^9, 3.775845781787855*^9}, {3.7758458328066807`*^9, 
   3.775845835291419*^9}, {3.775845888245419*^9, 3.775846018609919*^9}, {
   3.775846049549369*^9, 3.7758461045512657`*^9}, {3.7758461372281733`*^9, 
   3.7758461516244917`*^9}, {3.7758461884350224`*^9, 3.775846189640929*^9}, {
   3.775846237866432*^9, 3.775846255167305*^9}, {3.775846322685404*^9, 
   3.775846451597434*^9}, {3.775846529968225*^9, 3.775846530829487*^9}, 
   3.775846571923397*^9, {3.776104580177124*^9, 3.776104656041603*^9}, {
   3.7761046919966707`*^9, 3.776104710924182*^9}, {3.77610477605405*^9, 
   3.776104836181365*^9}, {3.7761048872589684`*^9, 3.776104973171755*^9}, {
   3.776105033893358*^9, 3.776105139851165*^9}, {3.776105195380247*^9, 
   3.7761052068433847`*^9}, {3.7761052674767*^9, 3.7761053053076897`*^9}, {
   3.776105353189152*^9, 3.776105353625288*^9}, {3.776105386219495*^9, 
   3.7761053899616213`*^9}, {3.776105426463915*^9, 3.776105447960731*^9}, {
   3.7761054830769997`*^9, 3.7761054871467667`*^9}, {3.776105556278734*^9, 
   3.776105556682686*^9}, {3.7761056505400867`*^9, 3.77610565564123*^9}, {
   3.7761060655410624`*^9, 3.776106227331457*^9}, {3.776106306466206*^9, 
   3.776106308840023*^9}, {3.776106353951372*^9, 3.776106355892408*^9}, {
   3.776106410630342*^9, 3.77610641157052*^9}, {3.7761065001663923`*^9, 
   3.776106524336583*^9}, {3.77610663922344*^9, 3.7761066451266403`*^9}, {
   3.776106686913005*^9, 3.7761066903429737`*^9}, 3.776106735661783*^9, {
   3.77610676706483*^9, 3.776106769102803*^9}, {3.776106852305928*^9, 
   3.7761068551677094`*^9}, {3.776106965119163*^9, 3.7761069672210207`*^9}, 
   3.776107006456195*^9, {3.776169828666953*^9, 3.7761698578014717`*^9}, {
   3.7761701926489983`*^9, 3.776170213750041*^9}, 3.776170247806487*^9, {
   3.776170278139432*^9, 3.776170282617115*^9}, {3.776170341590212*^9, 
   3.776170370688074*^9}, 3.77617046946837*^9, {3.7761705089518948`*^9, 
   3.776170513710742*^9}, {3.776170742088743*^9, 3.776170751128681*^9}, {
   3.7761707885792837`*^9, 3.77617079892174*^9}, {3.776170857265197*^9, 
   3.776170859806678*^9}, 3.776170946255824*^9, {3.776170985842911*^9, 
   3.776170987950728*^9}, {3.77617103064152*^9, 3.7761711074568853`*^9}, {
   3.77617120902347*^9, 3.7761712210402937`*^9}, {3.7761713180632*^9, 
   3.776171417173594*^9}, 3.776171450478745*^9, {3.776171786942731*^9, 
   3.776171790032731*^9}, {3.77617182815237*^9, 3.7761719093704443`*^9}, {
   3.776171942020685*^9, 3.7761719941604023`*^9}, {3.776172079190749*^9, 
   3.776172116199664*^9}, {3.776172150286435*^9, 3.7761723405605583`*^9}, {
   3.77617243393994*^9, 3.776172488647695*^9}, {3.776172519081566*^9, 
   3.7761725707660103`*^9}, {3.776172664393941*^9, 3.776172694054223*^9}, {
   3.776172780209478*^9, 3.7761728149885187`*^9}, {3.77617287150802*^9, 
   3.776172920426654*^9}, {3.776172956010521*^9, 3.7761729568554153`*^9}, {
   3.776172997223153*^9, 3.776173075735716*^9}, {3.7761731167053633`*^9, 
   3.776173124712381*^9}, {3.7761731685511017`*^9, 3.776173191176517*^9}, {
   3.7761732478542547`*^9, 3.776173275159802*^9}, {3.7761741616708107`*^9, 
   3.77617421798377*^9}, {3.776174347881679*^9, 3.776174365108025*^9}, {
   3.776174454619578*^9, 3.776174458425589*^9}, {3.7761745322417107`*^9, 
   3.776174533134161*^9}, {3.776174621224181*^9, 3.776174623420292*^9}, {
   3.776174677488717*^9, 3.776174697416827*^9}, {3.776174774551894*^9, 
   3.776174782685802*^9}, {3.776191940388699*^9, 3.776191969595704*^9}, {
   3.7761920010470257`*^9, 3.776192020810306*^9}, {3.776192438367869*^9, 
   3.7761924551782703`*^9}, {3.776192487617957*^9, 3.77619261877849*^9}, {
   3.7761930147464437`*^9, 3.776193019460984*^9}, 3.7761930562886677`*^9, {
   3.776198062869349*^9, 3.7761980854752817`*^9}, {3.7761981206297703`*^9, 
   3.776198180402411*^9}, {3.7761986982789707`*^9, 3.776198749188252*^9}, {
   3.7762081615403633`*^9, 3.776208216733534*^9}, {3.7762082575581408`*^9, 
   3.776208263604423*^9}, {3.776214365987418*^9, 3.776214370249948*^9}, 
   3.776214464533751*^9, {3.7762144971530437`*^9, 3.776214500133609*^9}, {
   3.776286221540489*^9, 3.776286224911385*^9}, {3.776286276567678*^9, 
   3.7762863377120953`*^9}, {3.77628638035546*^9, 3.7762865632757273`*^9}, {
   3.776286605009512*^9, 3.776286717027296*^9}, {3.776286940317296*^9, 
   3.776286989812345*^9}, {3.777808229285006*^9, 3.777808356121435*^9}, {
   3.777808399044654*^9, 3.7778084179649677`*^9}, {3.777808484406435*^9, 
   3.777808510592063*^9}, 3.777808541078678*^9, {3.777808572983244*^9, 
   3.7778086112928133`*^9}, {3.777808704678554*^9, 3.777808712693019*^9}, 
   3.777808764053508*^9, {3.777808815548607*^9, 3.7778088229258347`*^9}, {
   3.777808857432047*^9, 3.7778088844262943`*^9}, {3.777808979647832*^9, 
   3.777808992509902*^9}, {3.777809054253422*^9, 3.777809055831149*^9}, {
   3.7778091389289303`*^9, 3.77780919446565*^9}, {3.777809232350696*^9, 
   3.777809239106469*^9}, {3.777809285707122*^9, 3.7778094103313007`*^9}, {
   3.7778095074124823`*^9, 3.777809558163328*^9}, {3.7778095950519247`*^9, 
   3.777809612976215*^9}, {3.777809651484289*^9, 3.777809676942122*^9}, 
   3.777825090948927*^9, 3.77782513422859*^9, {3.7778251917783127`*^9, 
   3.777825192358613*^9}, 3.777825333534017*^9, {3.7778254245503798`*^9, 
   3.7778254247825203`*^9}, 3.7778255375548573`*^9, {3.7778255727983313`*^9, 
   3.777825665953906*^9}, 3.7778256990530767`*^9, 3.777825756950433*^9, {
   3.777825788538871*^9, 3.7778258046574163`*^9}, {3.777825842144497*^9, 
   3.777825931912978*^9}, {3.777825971329496*^9, 3.777826060938593*^9}, {
   3.7778260973846607`*^9, 3.777826125902143*^9}, {3.7778265966600313`*^9, 
   3.7778266007128277`*^9}, {3.7778266677202673`*^9, 3.77782669687852*^9}, {
   3.777826728346332*^9, 3.777826730548468*^9}, {3.7778269603568172`*^9, 
   3.777826979130911*^9}, {3.77782706731946*^9, 3.7778270686035547`*^9}, {
   3.777827145673994*^9, 3.77782714915388*^9}, {3.777827210097035*^9, 
   3.777827214840876*^9}, {3.7778279085487547`*^9, 3.777827939044265*^9}, {
   3.777827973237994*^9, 3.777828028424595*^9}, {3.7778450958176107`*^9, 
   3.7778451160108833`*^9}, {3.7781815476768103`*^9, 3.7781815962925577`*^9}, 
   3.778181636371018*^9, {3.778181730034198*^9, 3.778181747847599*^9}, 
   3.7781818784558687`*^9, {3.778181924674658*^9, 3.778181978179934*^9}, 
   3.7781820174281607`*^9, {3.778182063445712*^9, 3.778182110746537*^9}, {
   3.778182140893857*^9, 3.7781821775018272`*^9}, {3.7781822156402807`*^9, 
   3.778182224615869*^9}, {3.7781822621711807`*^9, 3.778182300905156*^9}, {
   3.78015161770111*^9, 3.780151666772942*^9}, {3.780151818668239*^9, 
   3.780151819900622*^9}, {3.7801520480005207`*^9, 3.7801521393666153`*^9}, {
   3.78015231638943*^9, 3.7801523421718082`*^9}, {3.780152389032331*^9, 
   3.780152438065989*^9}, {3.7801524903997927`*^9, 3.780152566096464*^9}, {
   3.780152645324692*^9, 3.7801526998599157`*^9}, {3.780152752108007*^9, 
   3.7801527533422203`*^9}, {3.780152829531452*^9, 3.780152840340817*^9}, 
   3.780152871896579*^9, {3.780152958299547*^9, 3.7801529594250183`*^9}, {
   3.7801530111061563`*^9, 3.780153017578595*^9}, {3.780153049317478*^9, 
   3.78015307850274*^9}, {3.780153149919909*^9, 3.780153152928872*^9}, {
   3.780153279209545*^9, 3.780153317111644*^9}, {3.780153398681448*^9, 
   3.780153490956195*^9}, {3.780153550472142*^9, 3.780153706981093*^9}, {
   3.780153826207527*^9, 3.780153839711529*^9}, {3.780153873496929*^9, 
   3.78015392164358*^9}, {3.780159334094798*^9, 3.780159345540627*^9}, {
   3.780159397894412*^9, 3.780159417860324*^9}, {3.7801594685452337`*^9, 
   3.780159484905552*^9}, {3.7801595297278767`*^9, 3.780159530365752*^9}, {
   3.7801595628217707`*^9, 3.780159563187298*^9}, {3.780159621242875*^9, 
   3.780159728316444*^9}, {3.78015976692759*^9, 3.780159833245614*^9}, {
   3.78016044085009*^9, 3.7801604504100113`*^9}, {3.780160487966978*^9, 
   3.780160492292816*^9}, {3.7801614049868803`*^9, 3.780161415983885*^9}, 
   3.7801614467936373`*^9, {3.780161480259924*^9, 3.780161501194186*^9}, {
   3.780161544477688*^9, 3.7801615603523703`*^9}, 3.7832911017334146`*^9, {
   3.870461638929525*^9, 3.8704622062788153`*^9}, {3.8704651501798*^9, 
   3.870465207337397*^9}, {3.8704652375607843`*^9, 3.870465306581127*^9}, {
   3.870465428448187*^9, 3.870465454541316*^9}, {3.870465485665107*^9, 
   3.870465800723053*^9}, {3.8704658643556967`*^9, 3.8704658886943407`*^9}, {
   3.870465951370323*^9, 3.870465983795829*^9}, {3.870466045581221*^9, 
   3.870466187546928*^9}, {3.870466221984598*^9, 3.87046622780262*^9}, {
   3.870466270783379*^9, 3.870466520525453*^9}, {3.870466562638829*^9, 
   3.8704665636761723`*^9}, {3.8704665944665956`*^9, 3.870466595592798*^9}, {
   3.870466625679291*^9, 3.870466648541786*^9}, {3.870466697565563*^9, 
   3.870466716039606*^9}, {3.870466753584824*^9, 3.870466754588956*^9}, 
   3.8704667998210297`*^9, {3.870466942130559*^9, 3.870467006055414*^9}, {
   3.870467114708419*^9, 3.87046713986156*^9}, {3.870467171277069*^9, 
   3.870467206624486*^9}, {3.870467262542454*^9, 3.870467308308854*^9}, {
   3.87046868991294*^9, 3.870468732487608*^9}, 3.870468788164741*^9, {
   3.870468864584745*^9, 3.87046896039538*^9}, {3.8704690027274313`*^9, 
   3.870469012917501*^9}, {3.870469100062592*^9, 3.870469100827813*^9}, {
   3.8704692075690193`*^9, 3.870469323769635*^9}, {3.870469358714532*^9, 
   3.870469375940456*^9}, {3.870469407260686*^9, 3.870469412250358*^9}, {
   3.870469535293536*^9, 3.8704695411699877`*^9}, {3.870469579385201*^9, 
   3.870469582633535*^9}, {3.870469672432658*^9, 3.870469696619596*^9}, {
   3.87046994850016*^9, 3.870469951193737*^9}, {3.870470023823306*^9, 
   3.870470058979815*^9}, {3.870470188666957*^9, 3.870470189185655*^9}, {
   3.870470230333221*^9, 3.870470276532872*^9}, {3.87047034128865*^9, 
   3.870470391728579*^9}, {3.870470528006377*^9, 3.870470559000403*^9}, {
   3.8704706162364807`*^9, 3.87047067655931*^9}, {3.8704707474087276`*^9, 
   3.87047075267127*^9}, {3.870471053992971*^9, 3.8704710566975737`*^9}, {
   3.870471163825386*^9, 3.8704711736846237`*^9}, {3.8704712133467484`*^9, 
   3.8704712208563423`*^9}, 3.870471283603155*^9, {3.870471347170898*^9, 
   3.8704713490043497`*^9}, {3.870471459671186*^9, 3.870471470570088*^9}, {
   3.870471520484727*^9, 3.8704715786284657`*^9}, {3.870471618973521*^9, 
   3.870471694064747*^9}, {3.8704720452530317`*^9, 3.870472062342313*^9}, {
   3.8704721991189013`*^9, 3.870472285504406*^9}, {3.870472379901186*^9, 
   3.870472437833014*^9}, {3.870472512906467*^9, 3.870472513775507*^9}, {
   3.8704726403219223`*^9, 3.870472690899927*^9}, {3.870472728369183*^9, 
   3.87047277447263*^9}, {3.870472810316216*^9, 3.870473027085363*^9}, {
   3.870473070019966*^9, 3.870473106389024*^9}, 3.870473531088801*^9, {
   3.870473578584113*^9, 3.8704735790162888`*^9}, {3.870474229996353*^9, 
   3.870474350915873*^9}, {3.870474393283001*^9, 3.870474487091484*^9}, {
   3.870474545880822*^9, 3.870474572170291*^9}, {3.870474605339069*^9, 
   3.870474629069577*^9}, {3.870474671139591*^9, 3.870474793696863*^9}, {
   3.870474887416048*^9, 3.87047490812486*^9}, {3.870474965682139*^9, 
   3.870474968212717*^9}, {3.8705125568733273`*^9, 3.8705125578763523`*^9}, 
   3.870512605433795*^9, {3.870512644597836*^9, 3.8705126451903753`*^9}, {
   3.870512680377565*^9, 3.870512682117045*^9}, {3.870512732485742*^9, 
   3.870512778166568*^9}, {3.870512931764941*^9, 3.870512989888039*^9}, {
   3.8705130204920177`*^9, 3.8705130215679283`*^9}, {3.8705130900343*^9, 
   3.870513090618165*^9}, {3.87051315965401*^9, 3.8705131676517687`*^9}, {
   3.8705132618340683`*^9, 3.8705132630515957`*^9}, {3.870513318328208*^9, 
   3.870513318912682*^9}, {3.870513440561089*^9, 3.870513456699861*^9}, {
   3.870513531391366*^9, 3.870513534965563*^9}, {3.870513671363003*^9, 
   3.870513671894679*^9}, {3.870513730060072*^9, 3.87051374402969*^9}, {
   3.87051381045667*^9, 3.870513813014228*^9}, {3.870514801725209*^9, 
   3.870514802858582*^9}, {3.870514873504382*^9, 3.870514882794517*^9}, {
   3.870527079914145*^9, 3.870527149180952*^9}, {3.870528023559272*^9, 
   3.8705281526953278`*^9}, {3.8705291797703447`*^9, 3.870529214844727*^9}, {
   3.8705293435710697`*^9, 3.870529429984733*^9}, {3.870529784497693*^9, 
   3.870529787333323*^9}, {3.870529844468924*^9, 3.8705298471548347`*^9}, {
   3.870529918714272*^9, 3.870529961163409*^9}, {3.870530009640635*^9, 
   3.870530010964753*^9}, {3.870530045576009*^9, 3.870530051654208*^9}, {
   3.870549121532007*^9, 3.8705491353921623`*^9}, {3.8705492921099863`*^9, 
   3.8705492985630283`*^9}, {3.870686399825539*^9, 3.8706865150580997`*^9}, {
   3.870686592842712*^9, 3.8706866054789467`*^9}, {3.870686636561057*^9, 
   3.87068678379725*^9}, {3.870686824342581*^9, 3.870686897717833*^9}, {
   3.870686933751704*^9, 3.870686952466119*^9}, {3.870686995525578*^9, 
   3.8706871063081207`*^9}, {3.870687186418996*^9, 3.870687189029035*^9}, {
   3.8706872473463697`*^9, 3.870687257798355*^9}, {3.870687337745126*^9, 
   3.870687405083983*^9}, {3.870687445496419*^9, 3.870687449590291*^9}, {
   3.8706876548841543`*^9, 3.870687675817514*^9}, {3.870687719522325*^9, 
   3.8706877934949827`*^9}, {3.870687823685684*^9, 3.8706878734990387`*^9}, {
   3.870687923160472*^9, 3.870687950964181*^9}, {3.87068800192418*^9, 
   3.870688006433304*^9}, {3.870688050832406*^9, 3.8706880623664303`*^9}, {
   3.870688118945343*^9, 3.8706881458804007`*^9}, {3.8706884539897327`*^9, 
   3.8706884543784103`*^9}, {3.870688610624951*^9, 3.87068862607878*^9}, {
   3.870688722765092*^9, 3.870688789592917*^9}, {3.870688844527656*^9, 
   3.8706888485180807`*^9}, {3.8706888788160067`*^9, 3.870688894938146*^9}, {
   3.8706890688045483`*^9, 3.8706890730705843`*^9}, {3.870720256610446*^9, 
   3.870720419009964*^9}, 3.870721338655005*^9, {3.870721391214484*^9, 
   3.870721393391361*^9}, {3.8707214744759903`*^9, 3.870721488175787*^9}, {
   3.870721575428204*^9, 3.870721611609653*^9}, {3.870733041738469*^9, 
   3.8707330922852087`*^9}, {3.870733250758086*^9, 3.8707332708839893`*^9}, {
   3.8707368527272673`*^9, 3.8707368684126*^9}, {3.8707377664736433`*^9, 
   3.870737768999936*^9}, {3.8707663000956907`*^9, 3.8707663829648533`*^9}, {
   3.870766503824993*^9, 3.8707665314707003`*^9}, {3.8707666128237333`*^9, 
   3.870766615716756*^9}, {3.8707666579762983`*^9, 3.87076672345164*^9}, 
   3.870766760502515*^9, {3.870766799278763*^9, 3.8707668031916113`*^9}, {
   3.870766912323512*^9, 3.870767032438366*^9}, {3.870767082917532*^9, 
   3.870767084696109*^9}, {3.870767136082518*^9, 3.8707671748037252`*^9}, {
   3.870767271477035*^9, 3.870767339934782*^9}, {3.8707674279873857`*^9, 
   3.8707674368585978`*^9}, {3.870767558571278*^9, 3.870767581099736*^9}, 
   3.870767695870337*^9, {3.870767728279848*^9, 3.8707677765976353`*^9}, {
   3.870768009310107*^9, 3.8707680430793877`*^9}, {3.8707680951922626`*^9, 
   3.870768143314989*^9}, {3.8707681978708687`*^9, 3.870768210293726*^9}, {
   3.870768247765259*^9, 3.870768276917769*^9}, 3.870772621315982*^9, {
   3.8707737493029203`*^9, 3.870773805901636*^9}, {3.87077383750254*^9, 
   3.870773852912504*^9}, {3.870773895462397*^9, 3.870773933299727*^9}, {
   3.870774527047052*^9, 3.870774527902261*^9}, {3.870775689920691*^9, 
   3.87077569309232*^9}, {3.8707757324954023`*^9, 3.870775746448106*^9}, 
   3.870776072219645*^9, {3.870873852373369*^9, 3.870873860251302*^9}, {
   3.8708749223430233`*^9, 3.870874943430109*^9}, {3.8709505384550343`*^9, 
   3.870950558177848*^9}, {3.8726183656382303`*^9, 3.8726183839462442`*^9}, {
   3.8726213894449463`*^9, 3.8726213947541018`*^9}, {3.8726214325597353`*^9, 
   3.872621437612933*^9}, {3.8726214710962887`*^9, 3.872621514138257*^9}, {
   3.8728400800736322`*^9, 3.8728401164269876`*^9}, {3.872840181723555*^9, 
   3.872840192818182*^9}, {3.872840310641927*^9, 3.8728403220250196`*^9}, {
   3.872840566446973*^9, 3.872840601761808*^9}, {3.872840653615397*^9, 
   3.872840777735692*^9}, {3.872840822179502*^9, 3.872840824849038*^9}, {
   3.872840914526264*^9, 3.8728409188308973`*^9}, {3.872840959063868*^9, 
   3.872840965044032*^9}, {3.872841003587145*^9, 3.872841066645623*^9}, {
   3.8728410968024693`*^9, 3.8728410978256903`*^9}, {3.872841154951151*^9, 
   3.872841221463676*^9}, {3.872841254695581*^9, 3.872841255756393*^9}, {
   3.872841292776895*^9, 3.872841297521448*^9}, {3.8728423448856697`*^9, 
   3.87284236172379*^9}, {3.872967192134417*^9, 3.8729673875301313`*^9}, {
   3.87296742523855*^9, 3.8729674974169273`*^9}, 3.872967632629486*^9, {
   3.872967697959485*^9, 3.872967800566965*^9}, {3.872967840155093*^9, 
   3.872967853174652*^9}, {3.8729679234171352`*^9, 3.872967931717703*^9}, {
   3.872969956453602*^9, 3.8729699593898983`*^9}, {3.8729700052418737`*^9, 
   3.872970016927679*^9}, {3.872970134152485*^9, 3.872970135027219*^9}, 
   3.872970175423523*^9, {3.872970246979011*^9, 3.872970255115405*^9}, {
   3.872970299103969*^9, 3.8729703107315702`*^9}, {3.872970396664908*^9, 
   3.872970418464651*^9}, {3.872970475618905*^9, 3.872970484813579*^9}, 
   3.872980003239285*^9, {3.8730009906742783`*^9, 3.873001046011484*^9}, {
   3.8730012547481623`*^9, 3.8730012876636047`*^9}, {3.8731052116778393`*^9, 
   3.873105213068242*^9}, {3.8731053479844313`*^9, 3.873105368634324*^9}, {
   3.873105947332151*^9, 3.8731060173623543`*^9}, {3.873106171735879*^9, 
   3.8731061746699457`*^9}, {3.873106325239656*^9, 3.873106341713209*^9}, {
   3.873106385269545*^9, 3.873106398718857*^9}, {3.8734405066697493`*^9, 
   3.8734405099305573`*^9}, {3.8734406545055103`*^9, 
   3.8734406833247347`*^9}, {3.873440714776021*^9, 3.8734407353845377`*^9}, {
   3.8734409657199297`*^9, 3.8734409668911657`*^9}, {3.8734410809431267`*^9, 
   3.873441092024212*^9}, {3.873465029386224*^9, 3.873465036471006*^9}, {
   3.873465077984931*^9, 3.8734653274301643`*^9}, {3.873465365887484*^9, 
   3.8734653877593193`*^9}, {3.8734654287729063`*^9, 3.87346546694901*^9}, {
   3.873465576427985*^9, 3.873465596149221*^9}, {3.873465636908971*^9, 
   3.873465637813147*^9}, {3.873465735667*^9, 3.873465800710394*^9}, 
   3.873465853081258*^9, {3.873522761692725*^9, 3.873522950919857*^9}, {
   3.8740549454589567`*^9, 3.8740549706745863`*^9}, {3.874055041563981*^9, 
   3.874055103713134*^9}, {3.8740551493745832`*^9, 3.874055153991585*^9}, {
   3.874055223799679*^9, 3.874055272118866*^9}, {3.8740556403613167`*^9, 
   3.874055703281454*^9}, {3.8740557536549463`*^9, 3.87405577641636*^9}, {
   3.8740559095660353`*^9, 3.874056018172927*^9}, {3.8740560939151163`*^9, 
   3.874056096718974*^9}, {3.8740561676061563`*^9, 3.874056180846115*^9}, {
   3.8740563650102587`*^9, 3.874056366080756*^9}, {3.8740564003171597`*^9, 
   3.874056428538898*^9}, {3.874059086238446*^9, 3.874059087144265*^9}, {
   3.8740591221772346`*^9, 3.8740591226076183`*^9}, {3.874078971101264*^9, 
   3.874078971618848*^9}, {3.87407900465351*^9, 3.8740790788212*^9}, {
   3.874079149715715*^9, 3.87407915612011*^9}, {3.874079373733368*^9, 
   3.874079374713572*^9}, {3.874079427805503*^9, 3.874079428435218*^9}, {
   3.8740881905935698`*^9, 3.87408819942806*^9}, {3.874088768981206*^9, 
   3.8740887789872417`*^9}, {3.8740890851620913`*^9, 3.874089090160749*^9}, {
   3.914265155807268*^9, 3.9142652570646133`*^9}, {3.914265290753783*^9, 
   3.914265292777896*^9}, {3.914265328898855*^9, 3.914265357140836*^9}, {
   3.9142653984756603`*^9, 3.914265430081519*^9}, {3.9142664573618317`*^9, 
   3.914266478505211*^9}, {3.914266846443219*^9, 3.914266940856532*^9}, {
   3.914267143608193*^9, 3.914267333489225*^9}, {3.914267364525136*^9, 
   3.914267389331554*^9}, 3.914267478221139*^9, {3.914267522524147*^9, 
   3.914267564745232*^9}, {3.9142676230196543`*^9, 3.914267649060933*^9}, {
   3.9142677118594112`*^9, 3.914267748292696*^9}, {3.9142677783149137`*^9, 
   3.914267842205755*^9}, {3.9142679049848337`*^9, 3.914267962118929*^9}, {
   3.914268013080346*^9, 3.914268014583229*^9}, {3.9142695220772953`*^9, 
   3.914269664624626*^9}, {3.914269709877179*^9, 3.91426987899054*^9}, {
   3.914269933837929*^9, 3.914269996298996*^9}, {3.914270102315181*^9, 
   3.914270102886881*^9}, {3.914270245166636*^9, 3.9142702694806957`*^9}, {
   3.9142703086112127`*^9, 3.914270424273138*^9}, {3.914270462935031*^9, 
   3.9142704947487707`*^9}, {3.914270533452944*^9, 3.914270565562303*^9}, {
   3.914270704412533*^9, 3.9142707172763166`*^9}, {3.9142707959690742`*^9, 
   3.914270799378765*^9}, {3.914270830459688*^9, 3.9142709332866096`*^9}, {
   3.9142709910560102`*^9, 3.91427103689601*^9}, {3.914272574390356*^9, 
   3.9142725754044037`*^9}, 3.914272617686743*^9, {3.9142754506556177`*^9, 
   3.9142754787028503`*^9}, {3.914275589422962*^9, 3.914275820973651*^9}, {
   3.914282893715404*^9, 3.914282922390729*^9}, {3.914282953879128*^9, 
   3.914282962489519*^9}, {3.9143158622320423`*^9, 3.914315863555181*^9}, {
   3.914316068400744*^9, 3.9143160695894613`*^9}, {3.914316133266217*^9, 
   3.914316133726769*^9}, {3.914316463636063*^9, 3.914316464809823*^9}, {
   3.914316504680901*^9, 3.9143165073816032`*^9}, {3.9143173821774597`*^9, 
   3.914317433605134*^9}, {3.914317472693433*^9, 3.9143175118658733`*^9}, {
   3.914317747705838*^9, 3.914317748363793*^9}, {3.9143564964174337`*^9, 
   3.9143565500025578`*^9}, {3.91435660252664*^9, 3.914356620996099*^9}, {
   3.9143567334747763`*^9, 3.914356826191778*^9}, {3.914356856905685*^9, 
   3.914357078897897*^9}, {3.9143571150564547`*^9, 3.914357137344281*^9}, {
   3.9280039743907623`*^9, 
   3.928003980350638*^9}},ExpressionUUID->"419f4a7c-f0c5-4a7b-9989-\
719eeb85fb43"]
},
CellGrouping->Manual,
WindowSize->{1189, 877},
WindowMargins->{{91, Automatic}, {Automatic, 0}},
PrintingCopies->1,
PrintingPageRange->{1, Automatic},
Magnification:>1.4 Inherited,
FrontEndVersion->"14.1 for Mac OS X x86 (64-bit) (July 16, 2024)",
StyleDefinitions->"Default.nb",
ExpressionUUID->"82dcb775-f5aa-4aed-ace2-8a189f315401"
]
(* End of Notebook Content *)

(* Internal cache information *)
(*CellTagsOutline
CellTagsIndex->{}
*)
(*CellTagsIndex
CellTagsIndex->{}
*)
(*NotebookFileOutline
Notebook[{
Cell[CellGroupData[{
Cell[580, 22, 964, 14, 119, "Title",ExpressionUUID->"391f4240-eee2-4e2a-b426-1fa52222ca31"],
Cell[CellGroupData[{
Cell[1569, 40, 62519, 1103, 2268, "Input",ExpressionUUID->"250af4f3-9405-4f84-9452-3a2fa154942a"],
Cell[64091, 1145, 29626, 604, 533, "Output",ExpressionUUID->"5d019d8d-f07a-439a-8782-d5aa64e6fed6"],
Cell[93720, 1751, 1273, 19, 46, "Output",ExpressionUUID->"99c36b49-f6b6-477f-b324-a2eaad46d293"]
}, Open  ]]
}, Open  ]],
Cell[95020, 1774, 99, 1, 4, "PageBreak",ExpressionUUID->"96bc087e-ddae-4761-b70c-d210d6f97b57",
 PageBreakBelow->True],
Cell[95122, 1777, 35792, 538, 527, "Input",ExpressionUUID->"419f4a7c-f0c5-4a7b-9989-719eeb85fb43"]
}
]
*)
