# Supplementary material for: Mathematical comparison of protocols for adapting a bacteriophage to a new host
Source: Virus Evol. 2024 Nov 22;10(1):veae100. doi: 10.1093/ve/veae100 (PMC11665826; doi:10.1093/ve/veae100)
Supplement: veae100_Supp [file veae100_supp.zip › veae100_Supp/Mathematica_files/1phage_M1_mixed_Fig3.nb]

(* Content-type: application/vnd.wolfram.mathematica *)

(*** Wolfram Notebook File ***)
(* http://www.wolfram.com/nb *)

(* CreatedBy='Mathematica 12.0' *)

(*CacheID: 234*)
(* Internal cache information:
NotebookFileLineBreakTest
NotebookFileLineBreakTest
NotebookDataPosition[       158,          7]
NotebookDataLength[     85719,       1631]
NotebookOptionsPosition[     84881,       1605]
NotebookOutlinePosition[     85381,       1625]
CellTagsIndexPosition[     85338,       1622]
WindowFrame->Normal*)

(* Beginning of Notebook Content *)
Notebook[{

Cell[CellGroupData[{
Cell[TextData[StyleBox["Mathematica file for Fig 3A, B.  Also used for Fig. \
4B. Bull & Krone",
 FontSize->36]], "Title",
 CellChangeTimes->{{3.653247233718869*^9, 3.653247243230265*^9}, {
  3.6614597779858513`*^9, 3.661459782037195*^9}, {3.774615520406127*^9, 
  3.774615539182068*^9}, {3.7746294318761*^9, 3.7746294320831327`*^9}, {
  3.775328117976695*^9, 3.775328120775181*^9}, {3.780500404183667*^9, 
  3.780500408533852*^9}, {3.870461617668047*^9, 3.870461629034039*^9}, {
  3.8705279573664627`*^9, 3.870527963183524*^9}, {3.8729671454228153`*^9, 
  3.8729671797882757`*^9}, {3.914265048147461*^9, 3.9142650580049353`*^9}, {
  3.914317618414603*^9, 3.914317663581843*^9}, {3.914592152725358*^9, 
  3.9145921569304123`*^9}, {3.923995786691366*^9, 3.9239958072379637`*^9}, {
  3.9243586069457397`*^9, 3.9243586085623426`*^9}, {3.924637572722879*^9, 
  3.9246375846205463`*^9}, {3.940961369744796*^9, 
  3.940961400203083*^9}},ExpressionUUID->"391f4240-eee2-4e2a-b426-\
1fa52222ca31"],

Cell[CellGroupData[{

Cell[BoxData[{
 RowBox[{
  RowBox[{
   RowBox[{"Module", "[", 
    RowBox[{
     RowBox[{"{", 
      RowBox[{"xx", ",", "yy"}], "}"}], ",", 
     RowBox[{
      RowBox[{"{", 
       RowBox[{
        RowBox[{"StoreP3", "=", 
         RowBox[{"{", "}"}]}], ",", 
        RowBox[{"StoreP2", "=", 
         RowBox[{"{", "}"}]}], ",", 
        RowBox[{"StoreP1", "=", 
         RowBox[{"{", "}"}]}], ",", " ", 
        RowBox[{"StoreP4", "=", 
         RowBox[{"{", "}"}]}]}], "}"}], ";", "\[IndentingNewLine]", "\t", 
      "\[IndentingNewLine]", "\t", 
      RowBox[{"For", "[", 
       RowBox[{
        RowBox[{"xx", " ", "=", " ", 
         RowBox[{"-", "12"}]}], ",", 
        RowBox[{"xx", "<", 
         RowBox[{"-", "8.7"}]}], ",", " ", 
        RowBox[{"xx", " ", "+=", " ", "0.4"}], ",", "\[IndentingNewLine]", 
        "\t", 
        RowBox[{"For", "[", 
         RowBox[{
          RowBox[{"yy", " ", "=", " ", 
           RowBox[{"-", "12"}]}], ",", 
          RowBox[{"yy", "<", 
           RowBox[{"-", "8.7"}]}], ",", 
          RowBox[{"yy", " ", "+=", " ", "0.4"}], ",", "\[IndentingNewLine]", 
          "\[IndentingNewLine]", 
          RowBox[{
           RowBox[{"Pars", "=", 
            RowBox[{"{", 
             RowBox[{
              RowBox[{"r", "\[Rule]", "0.02"}], ",", 
              RowBox[{"C", "->", "50"}], ",", 
              RowBox[{"DIL", " ", "->", " ", "10"}], ",", " ", 
              RowBox[{"IB1", "->", 
               SuperscriptBox["10", "8"]}], ",", " ", 
              RowBox[{"(*", 
               RowBox[{
                RowBox[{"IB1", "->", 
                 SuperscriptBox["10", "6"]}], ","}], "*)"}], 
              RowBox[{"IB2", "->", 
               SuperscriptBox["10", "8"]}], ",", 
              RowBox[{"dil", "->", "0.1"}], ",", "\[IndentingNewLine]", " ", 
              RowBox[{
               SubscriptBox["b", "11"], "->", " ", "50"}], ",", 
              RowBox[{
               SubscriptBox["b", "21"], "->", " ", "50"}], ",", 
              RowBox[{
               SubscriptBox["b", "22"], "->", " ", "50"}], ",", 
              "\[IndentingNewLine]", 
              RowBox[{
               SubscriptBox["k", "11"], "->", "1.0*^-9"}], ",", 
              RowBox[{
               SubscriptBox["k", "21"], "->", 
               SuperscriptBox["10", "xx"]}], ",", 
              RowBox[{
               SubscriptBox["k", "22"], "->", 
               SuperscriptBox["10", "yy"]}], ",", "\[IndentingNewLine]", 
              RowBox[{
               SubscriptBox["\[Delta]", "11"], "->", " ", ".05"}], ",", " ", 
              RowBox[{
               SubscriptBox["\[Delta]", "21"], "->", " ", ".05"}], ",", " ", 
              RowBox[{
               SubscriptBox["\[Delta]", "22"], "->", " ", ".05"}]}], "}"}]}], 
           ";", "\[IndentingNewLine]", "\[IndentingNewLine]", 
           RowBox[{"Sols", "=", 
            RowBox[{"NDSolve", "[", "\[IndentingNewLine]", 
             RowBox[{
              RowBox[{"{", "\[IndentingNewLine]", 
               RowBox[{
                RowBox[{
                 RowBox[{
                  RowBox[{
                   RowBox[{
                    SubscriptBox["B", "1"], "'"}], "[", "t", "]"}], 
                  "\[Equal]", 
                  RowBox[{
                   RowBox[{
                    SubscriptBox["B", "1"], "[", "t", "]"}], 
                   RowBox[{"(", 
                    RowBox[{"r", " ", "-", " ", 
                    RowBox[{
                    SubscriptBox["k", "11"], 
                    RowBox[{
                    SubscriptBox["P", 
                    RowBox[{"1", "f"}]], "[", "t", "]"}]}], " ", "-", " ", 
                    RowBox[{
                    SubscriptBox["k", "21"], 
                    RowBox[{
                    SubscriptBox["P", 
                    RowBox[{"2", "f"}]], "[", "t", "]"}]}]}], ")"}]}]}], "/.",
                  "Pars"}], ",", " ", "\[IndentingNewLine]", 
                RowBox[{
                 RowBox[{
                  RowBox[{
                   RowBox[{
                    SubscriptBox["B", "2"], "'"}], "[", "t", "]"}], 
                  "\[Equal]", 
                  RowBox[{
                   RowBox[{
                    SubscriptBox["B", "2"], "[", "t", "]"}], 
                   RowBox[{"(", 
                    RowBox[{"r", " ", "-", " ", 
                    RowBox[{
                    SubscriptBox["k", "22"], 
                    RowBox[{
                    SubscriptBox["P", 
                    RowBox[{"2", "f"}]], "[", "t", "]"}]}]}], " ", ")"}]}]}], 
                 "/.", "Pars"}], ",", "\[IndentingNewLine]", 
                "\[IndentingNewLine]", 
                RowBox[{
                 RowBox[{
                  RowBox[{
                   RowBox[{
                    SubscriptBox["P", 
                    RowBox[{"1", "i"}]], "'"}], "[", "t", "]"}], "\[Equal]", 
                  " ", 
                  RowBox[{
                   RowBox[{
                    SubscriptBox["k", "11"], " ", 
                    RowBox[{
                    SubscriptBox["P", 
                    RowBox[{"1", "f"}]], "[", "t", "]"}], 
                    RowBox[{
                    SubscriptBox["B", "1"], "[", "t", "]"}]}], " ", "-", " ", 
                   RowBox[{
                    SubscriptBox["\[Delta]", "11"], " ", 
                    RowBox[{
                    SubscriptBox["P", 
                    RowBox[{"1", "i"}]], "[", "t", "]"}]}]}]}], "/.", 
                 "Pars"}], ",", "                  ", 
                RowBox[{"(*", 
                 RowBox[{"infected", " ", "phage"}], "*)"}], 
                "\[IndentingNewLine]", 
                RowBox[{
                 RowBox[{
                  RowBox[{
                   RowBox[{
                    SubscriptBox["P", 
                    RowBox[{"1", "f"}]], "'"}], "[", "t", "]"}], "\[Equal]", 
                  " ", 
                  RowBox[{
                   RowBox[{
                    SubscriptBox["b", "11"], 
                    SubscriptBox["\[Delta]", "11"], " ", 
                    RowBox[{
                    SubscriptBox["P", 
                    RowBox[{"1", "i"}]], "[", "t", "]"}]}], "  ", "-", " ", 
                   RowBox[{
                    SubscriptBox["k", "11"], " ", 
                    RowBox[{
                    SubscriptBox["P", 
                    RowBox[{"1", "f"}]], "[", "t", "]"}], 
                    RowBox[{
                    SubscriptBox["B", "1"], "[", "t", "]"}]}]}]}], "/.", 
                 "Pars"}], ",", "                       ", 
                RowBox[{"(*", " ", 
                 RowBox[{"free", " ", "phage"}], "*)"}], 
                "\[IndentingNewLine]", "\[IndentingNewLine]", 
                RowBox[{
                 RowBox[{
                  RowBox[{
                   RowBox[{
                    SubscriptBox["P", 
                    RowBox[{"2", "f"}]], "'"}], "[", "t", "]"}], " ", 
                  "\[Equal]", " ", 
                  RowBox[{
                   RowBox[{
                    SubscriptBox["b", "22"], 
                    SubscriptBox["\[Delta]", "22"], " ", 
                    RowBox[{
                    SubscriptBox["P", 
                    RowBox[{"22", "i"}]], "[", "t", "]"}]}], " ", "+", " ", 
                   RowBox[{
                    SubscriptBox["b", "21"], 
                    SubscriptBox["\[Delta]", "21"], 
                    RowBox[{
                    SubscriptBox["P", 
                    RowBox[{"21", "i"}]], "[", "t", "]"}]}], "-", " ", 
                   RowBox[{
                    SubscriptBox["k", "22"], " ", 
                    RowBox[{
                    SubscriptBox["P", 
                    RowBox[{"2", "f"}]], "[", "t", "]"}], 
                    RowBox[{
                    SubscriptBox["B", "2"], "[", "t", "]"}]}], " ", "-", 
                   RowBox[{
                    SubscriptBox["k", "21"], 
                    RowBox[{
                    SubscriptBox["P", 
                    RowBox[{"2", "f"}]], "[", "t", "]"}], 
                    RowBox[{
                    SubscriptBox["B", "1"], "[", "t", "]"}]}]}]}], "/.", 
                 "Pars"}], ",", "\[IndentingNewLine]", 
                RowBox[{
                 RowBox[{
                  RowBox[{
                   RowBox[{
                    SubscriptBox["P", 
                    RowBox[{"22", "i"}]], "'"}], "[", "t", "]"}], "\[Equal]", 
                  " ", 
                  RowBox[{
                   RowBox[{
                    SubscriptBox["k", "22"], " ", 
                    RowBox[{
                    SubscriptBox["P", 
                    RowBox[{"2", "f"}]], "[", "t", "]"}], 
                    RowBox[{
                    SubscriptBox["B", "2"], "[", "t", "]"}]}], " ", "-", " ", 
                   RowBox[{
                    SubscriptBox["\[Delta]", "22"], " ", 
                    RowBox[{
                    SubscriptBox["P", 
                    RowBox[{"22", "i"}]], "[", "t", "]"}]}]}]}], "/.", 
                 "Pars"}], ",", "\[IndentingNewLine]", 
                RowBox[{
                 RowBox[{
                  RowBox[{
                   RowBox[{
                    SubscriptBox["P", 
                    RowBox[{"21", "i"}]], "'"}], "[", "t", "]"}], "\[Equal]", 
                  " ", 
                  RowBox[{
                   RowBox[{
                    SubscriptBox["k", "21"], " ", 
                    RowBox[{
                    SubscriptBox["P", 
                    RowBox[{"2", "f"}]], "[", "t", "]"}], 
                    RowBox[{
                    SubscriptBox["B", "1"], "[", "t", "]"}]}], " ", "-", " ", 
                   RowBox[{
                    SubscriptBox["\[Delta]", "21"], " ", 
                    RowBox[{
                    SubscriptBox["P", 
                    RowBox[{"21", "i"}]], "[", "t", "]"}]}]}]}], "/.", 
                 "Pars"}], ",", "\[IndentingNewLine]", "\[IndentingNewLine]", 
                RowBox[{
                 RowBox[{
                  RowBox[{
                   SubscriptBox["B", "1"], "[", "0", "]"}], "\[Equal]", 
                  "IB1"}], "/.", "Pars"}], ",", "\[IndentingNewLine]", 
                RowBox[{
                 RowBox[{
                  RowBox[{
                   SubscriptBox["B", "2"], "[", "0", "]"}], "\[Equal]", 
                  "IB2"}], "/.", "Pars"}], ",", "\[IndentingNewLine]", 
                RowBox[{
                 RowBox[{
                  SubscriptBox["P", 
                   RowBox[{"1", "f"}]], "[", "0", "]"}], "\[Equal]", " ", 
                 "100000000"}], ",", "\[IndentingNewLine]", 
                RowBox[{
                 RowBox[{
                  SubscriptBox["P", 
                   RowBox[{"1", "i"}]], "[", "0", "]"}], "\[Equal]", " ", 
                 "0"}], ",", "\[IndentingNewLine]", 
                RowBox[{
                 RowBox[{
                  SubscriptBox["P", 
                   RowBox[{"2", "f"}]], "[", "0", "]"}], " ", "\[Equal]", " ",
                  "0"}], ",", " ", "\[IndentingNewLine]", 
                RowBox[{
                 RowBox[{
                  SubscriptBox["P", 
                   RowBox[{"22", "i"}]], "[", "0", "]"}], "\[Equal]", " ", 
                 "0"}], ",", "\[IndentingNewLine]", 
                RowBox[{
                 RowBox[{
                  SubscriptBox["P", 
                   RowBox[{"21", "i"}]], "[", "0", "]"}], "==", "0"}], ",", 
                "\[IndentingNewLine]", "\[IndentingNewLine]", 
                RowBox[{"WhenEvent", "[", 
                 RowBox[{
                  RowBox[{"t", "==", "8"}], ",", 
                  RowBox[{"{", 
                   RowBox[{
                    RowBox[{
                    SubscriptBox["P", 
                    RowBox[{"2", "f"}]], "[", "t", "]"}], " ", "->", " ", 
                    "1"}], "    ", "}"}]}], "]"}], ",", "\[IndentingNewLine]",
                 "\[IndentingNewLine]", 
                RowBox[{"WhenEvent", "[", 
                 RowBox[{
                  RowBox[{
                   RowBox[{
                    RowBox[{"Mod", "[", 
                    RowBox[{"t", ",", 
                    RowBox[{"C", "/.", "Pars"}]}], "]"}], "\[LessEqual]", 
                    ".00001"}], "  ", "&&", " ", 
                   RowBox[{"t", ">", "9"}]}], ",", 
                  RowBox[{"{", "  ", "\[IndentingNewLine]", 
                   RowBox[{
                    RowBox[{
                    RowBox[{
                    RowBox[{
                    SubscriptBox["P", 
                    RowBox[{"1", "f"}]], "[", "t", "]"}], "\[Rule]", " ", 
                    RowBox[{
                    RowBox[{
                    SubscriptBox["P", 
                    RowBox[{"1", "f"}]], "[", "t", "]"}], "/", "DIL"}]}], "/.",
                     "Pars"}], ",", "\[IndentingNewLine]", 
                    RowBox[{
                    RowBox[{
                    RowBox[{
                    SubscriptBox["P", 
                    RowBox[{"2", "f"}]], "[", "t", "]"}], "\[Rule]", "  ", 
                    RowBox[{
                    RowBox[{
                    SubscriptBox["P", 
                    RowBox[{"2", "f"}]], "[", "t", "]"}], "/", "DIL"}]}], "/.",
                     "Pars"}], ",", " ", "\[IndentingNewLine]", 
                    "\[IndentingNewLine]", 
                    RowBox[{
                    RowBox[{
                    RowBox[{
                    SubscriptBox["P", 
                    RowBox[{"1", "i"}]], "[", "t", "]"}], "\[Rule]", "  ", 
                    RowBox[{
                    RowBox[{
                    SubscriptBox["P", 
                    RowBox[{"1", "i"}]], "[", "t", "]"}], "/", "DIL"}]}], "/.",
                     "Pars"}], ",", "\[IndentingNewLine]", 
                    RowBox[{
                    RowBox[{
                    RowBox[{
                    SubscriptBox["P", 
                    RowBox[{"22", "i"}]], "[", "t", "]"}], "\[Rule]", "  ", 
                    RowBox[{
                    RowBox[{
                    SubscriptBox["P", 
                    RowBox[{"22", "i"}]], "[", "t", "]"}], "/", "DIL"}]}], "/.",
                     "Pars"}], ",", "\[IndentingNewLine]", 
                    RowBox[{
                    RowBox[{
                    RowBox[{
                    SubscriptBox["P", 
                    RowBox[{"21", "i"}]], "[", "t", "]"}], "\[Rule]", " ", 
                    RowBox[{
                    RowBox[{
                    SubscriptBox["P", 
                    RowBox[{"21", "i"}]], "[", "t", "]"}], "/", "DIL"}]}], "/.",
                     "Pars"}], ",", "\[IndentingNewLine]", 
                    "\[IndentingNewLine]", 
                    RowBox[{"P1", " ", "=", " ", 
                    RowBox[{
                    RowBox[{"1", "-", "dil"}], "/.", "Pars"}]}], ",", 
                    "\[IndentingNewLine]", 
                    RowBox[{"P2", " ", "=", " ", 
                    RowBox[{"dil", "/.", "Pars"}]}], ",", 
                    "\[IndentingNewLine]", 
                    RowBox[{"K1", " ", "=", 
                    RowBox[{"IB1", "/.", "Pars"}]}], ",", 
                    "\[IndentingNewLine]", 
                    RowBox[{"K2", " ", "=", " ", 
                    RowBox[{"IB2", "/.", "Pars"}]}], ",", 
                    "\[IndentingNewLine]", 
                    RowBox[{
                    RowBox[{
                    SubscriptBox["B", "1"], "[", "t", "]"}], " ", "->", " ", 
                    RowBox[{
                    RowBox[{"P1", "*", "K1"}], " ", "+", " ", 
                    RowBox[{"P2", " ", "*", 
                    RowBox[{
                    SubscriptBox["B", "1"], "[", "t", "]"}]}]}]}], ",", 
                    "\[IndentingNewLine]", 
                    RowBox[{
                    RowBox[{
                    SubscriptBox["B", "2"], "[", "t", "]"}], " ", "->", " ", 
                    RowBox[{
                    RowBox[{"P1", "*", "K2"}], " ", "+", " ", 
                    RowBox[{"P2", " ", "*", 
                    RowBox[{
                    SubscriptBox["B", "2"], "[", "t", "]"}]}]}]}]}], 
                   "\[IndentingNewLine]", "\[IndentingNewLine]", "}"}]}], 
                 "]"}]}], "\[IndentingNewLine]", "}"}], ",", 
              "\[IndentingNewLine]", "\[IndentingNewLine]", 
              RowBox[{"{", 
               RowBox[{
                SubscriptBox["B", "1"], ",", 
                SubscriptBox["B", "2"], ",", 
                SubscriptBox["P", 
                 RowBox[{"1", "f"}]], ",", 
                SubscriptBox["P", 
                 RowBox[{"1", "i"}]], ",", 
                SubscriptBox["P", 
                 RowBox[{"2", "f"}]], ",", 
                SubscriptBox["P", 
                 RowBox[{"22", "i"}]], ",", 
                SubscriptBox["P", 
                 RowBox[{"21", "i"}]]}], "}"}], ",", 
              RowBox[{"{", 
               RowBox[{"t", ",", ".01", ",", "601"}], "}"}]}], "   ", "]"}]}],
            ";", "\[IndentingNewLine]", "\[IndentingNewLine]", 
           "\[IndentingNewLine]", "\[IndentingNewLine]", 
           "\[IndentingNewLine]", 
           RowBox[{"StoreP2", "  ", "=", " ", 
            RowBox[{"Append", "[", 
             RowBox[{"StoreP2", ",", 
              RowBox[{"{", 
               RowBox[{"xx", ",", "yy", ",", 
                RowBox[{
                 RowBox[{"N", "[", 
                  RowBox[{"Log10", "[", 
                   RowBox[{"(", 
                    RowBox[{
                    SubscriptBox["P", 
                    RowBox[{"2", "f"}]], "[", "600", "]"}], " ", 
                    RowBox[{"(*", 
                    RowBox[{
                    RowBox[{"+", " ", 
                    RowBox[{
                    SubscriptBox["P", 
                    RowBox[{"22", "i"}]], "[", "499.9", "]"}]}], " ", "+", 
                    " ", 
                    RowBox[{
                    SubscriptBox["P", 
                    RowBox[{"21", "i"}]], "[", "499.9", "]"}]}], "*)"}], 
                    ")"}], "]"}], "]"}], "/.", 
                 RowBox[{"Sols", "[", 
                  RowBox[{"[", "1", "]"}], "]"}]}]}], "}"}]}], "]"}]}], 
           ";"}]}], "\[IndentingNewLine]", "\[IndentingNewLine]", 
         "\[IndentingNewLine]", "\[IndentingNewLine]", "]"}]}], "]"}]}]}], 
    "]"}], ";"}], "\[IndentingNewLine]", 
  "\[IndentingNewLine]"}], "\[IndentingNewLine]", 
 RowBox[{
  RowBox[{
  "ListContourPlot", "[", "\[IndentingNewLine]", "\[IndentingNewLine]", 
   RowBox[{"(*", 
    RowBox[{"StoreP2", ",", " ", 
     RowBox[{"PlotRange", " ", "\[Rule]", " ", 
      RowBox[{"{", 
       RowBox[{
        RowBox[{"{", 
         RowBox[{
          RowBox[{"-", "9"}], ",", 
          RowBox[{"-", "12"}]}], "}"}], ",", 
        RowBox[{"{", 
         RowBox[{
          RowBox[{"-", "9"}], ",", 
          RowBox[{"-", "12"}]}], "}"}]}], "}"}]}], ",", 
     RowBox[{
     "PlotLabel", " ", "\[Rule]", " ", 
      "\"\<A: Log(\!\(\*SubscriptBox[\(P\), \(2\)]\)) \
\!\(\*SubscriptBox[\(B\), \(1\)]\)=\!\(\*SuperscriptBox[\(10\), \
\(8\)]\)\>\""}], ","}], "*)"}], "\[IndentingNewLine]", 
   RowBox[{"(*", 
    RowBox[{"StoreP2", ",", " ", 
     RowBox[{"PlotRange", " ", "\[Rule]", " ", 
      RowBox[{"{", 
       RowBox[{
        RowBox[{"{", 
         RowBox[{
          RowBox[{"-", "9"}], ",", 
          RowBox[{"-", "12"}]}], "}"}], ",", 
        RowBox[{"{", 
         RowBox[{
          RowBox[{"-", "9"}], ",", 
          RowBox[{"-", "12"}]}], "}"}]}], "}"}]}], ",", 
     RowBox[{
     "PlotLabel", " ", "\[Rule]", " ", 
      "\"\<B: Log(\!\(\*SubscriptBox[\(P\), \(2\)]\)) Mixed\>\""}], ","}], 
    "*)"}], "\[IndentingNewLine]", 
   RowBox[{"(*", 
    RowBox[{"StoreP2", ",", " ", 
     RowBox[{"PlotRange", " ", "\[Rule]", " ", 
      RowBox[{"{", 
       RowBox[{
        RowBox[{"{", 
         RowBox[{
          RowBox[{"-", "9"}], ",", 
          RowBox[{"-", "12"}]}], "}"}], ",", 
        RowBox[{"{", 
         RowBox[{
          RowBox[{"-", "9"}], ",", 
          RowBox[{"-", "12"}]}], "}"}]}], "}"}]}], ",", 
     RowBox[{
     "PlotLabel", " ", "\[Rule]", " ", 
      "\"\<B: Log(\!\(\*SubscriptBox[\(P\), \(2\)]\)) \
\!\(\*SubscriptBox[\(B\), \(1\)]\)=\!\(\*SuperscriptBox[\(10\), \
\(6\)]\)\>\""}], ","}], "*)"}], "\[IndentingNewLine]", 
   RowBox[{
    RowBox[{"LabelStyle", "->", 
     RowBox[{"{", 
      RowBox[{
       RowBox[{"FontFamily", "->", "\"\<Arial\>\""}], ",", 
       RowBox[{"FontSize", "->", "22"}], ",", "Black"}], "}"}]}], ",", 
    "\[IndentingNewLine]", 
    RowBox[{"Contours", "\[Rule]", 
     RowBox[{"{", 
      RowBox[{"0.0", ",", "2", ",", " ", "4", ",", " ", "6", ",", " ", "8"}], 
      "}"}]}], ",", 
    RowBox[{"PlotLegends", "\[Rule]", " ", "Automatic"}], ",", 
    RowBox[{"FrameLabel", "\[Rule]", 
     RowBox[{"{", 
      RowBox[{
      "\"\<Adsorption log(\!\(\*SubscriptBox[\(k\), \(21\)]\))\>\"", ",", 
       "\"\<Adsorption log(\!\(\*SubscriptBox[\(k\), \(22\)]\))\>\""}], 
      "}"}]}], ",", "\[IndentingNewLine]", 
    RowBox[{"FrameLabel", "->", 
     RowBox[{"{", 
      RowBox[{
       RowBox[{"Style", "[", 
        RowBox[{
        "\"\<log(\!\(\*SubscriptBox[\(B\), \(1\)]\) input)\>\"", ",", "20"}], 
        "]"}], ",", 
       RowBox[{"Style", "[", 
        RowBox[{
        "\"\<log(\!\(\*SubscriptBox[\(k\), \(22\)]\))\>\"", ",", "20"}], 
        "]"}]}], "}"}]}], ",", 
    RowBox[{"Frame", "->", "True"}], ",", "\[IndentingNewLine]", 
    RowBox[{"FrameTicks", "->", 
     RowBox[{"{", 
      RowBox[{
       RowBox[{"{", 
        RowBox[{
         RowBox[{"{", 
          RowBox[{
           RowBox[{"-", "12"}], ",", 
           RowBox[{"-", "11"}], ",", 
           RowBox[{"-", "10"}], ",", 
           RowBox[{"-", "9"}]}], "}"}], ",", 
         RowBox[{"{", "}"}]}], "}"}], ",", 
       RowBox[{"{", 
        RowBox[{
         RowBox[{"{", 
          RowBox[{
           RowBox[{"-", "12"}], ",", 
           RowBox[{"-", "11"}], ",", 
           RowBox[{"-", "10"}], ",", 
           RowBox[{"-", "9"}]}], "}"}], ",", 
         RowBox[{"{", "}"}]}], "}"}]}], "}"}]}]}], "\[IndentingNewLine]", 
   "]"}], "\[IndentingNewLine]", 
  "\[IndentingNewLine]"}], "\[IndentingNewLine]"}], "Input",
 CellChangeTimes->{{3.653247268386902*^9, 3.6532474627786407`*^9}, {
   3.653320826542371*^9, 3.6533210331605444`*^9}, 3.6533210728236556`*^9, {
   3.653321227071025*^9, 3.6533215492422237`*^9}, {3.653321627025918*^9, 
   3.653321773851923*^9}, {3.653321811331249*^9, 3.653321897910079*^9}, {
   3.653321935844412*^9, 3.653321981197608*^9}, {3.6533220994206743`*^9, 
   3.653322186662014*^9}, {3.6533223967829924`*^9, 3.653322411030711*^9}, {
   3.65332252356744*^9, 3.6533225241824493`*^9}, {3.6533226931737947`*^9, 
   3.653322693918806*^9}, {3.6533227970566406`*^9, 3.6533228121418724`*^9}, {
   3.6533234817417583`*^9, 3.653323485203958*^9}, {3.6550364841047583`*^9, 
   3.6550365223747063`*^9}, 3.655036761412655*^9, {3.655037096832376*^9, 
   3.655037097110035*^9}, {3.65503742370538*^9, 3.655037471183861*^9}, {
   3.655037542515315*^9, 3.655037679644986*^9}, {3.6550377783724403`*^9, 
   3.655037785288991*^9}, {3.655038189549324*^9, 3.655038195020384*^9}, 
   3.65505484118611*^9, {3.6550548858926673`*^9, 3.6550549059028115`*^9}, {
   3.657369397107594*^9, 3.657369398085808*^9}, {3.657369779710026*^9, 
   3.657369782555373*^9}, {3.657369852655349*^9, 3.6573698542177773`*^9}, {
   3.6573699755952253`*^9, 3.657370015126904*^9}, {3.6573700724477873`*^9, 
   3.6573700734918203`*^9}, 3.6573701630214453`*^9, 3.657370372361453*^9, {
   3.657370516766447*^9, 3.657370572306499*^9}, {3.657370630672526*^9, 
   3.657370661046012*^9}, {3.6573709305978317`*^9, 3.657370957980176*^9}, {
   3.657371559563623*^9, 3.6573715846044827`*^9}, {3.657371733577929*^9, 
   3.657371756031725*^9}, {3.657371820538991*^9, 3.657371849136921*^9}, {
   3.657371944886696*^9, 3.657371945403162*^9}, 3.6573720162674313`*^9, 
   3.657372099079545*^9, {3.657372282175538*^9, 3.6573724299955053`*^9}, {
   3.657372475276499*^9, 3.657372698573883*^9}, {3.657372728650222*^9, 
   3.657372777136848*^9}, {3.6573728164799337`*^9, 3.657372827930805*^9}, {
   3.6573730293973846`*^9, 3.657373029902038*^9}, {3.65737307195577*^9, 
   3.657373127372175*^9}, {3.657373175613749*^9, 3.657373253913641*^9}, {
   3.657374005505723*^9, 3.657374076907189*^9}, {3.657374110772264*^9, 
   3.657374228973241*^9}, {3.6573742648961*^9, 3.6573742699567347`*^9}, {
   3.6573802284376397`*^9, 3.657380260651696*^9}, {3.6573803748126965`*^9, 
   3.6573804270415883`*^9}, {3.657382089960499*^9, 3.657382090614777*^9}, {
   3.6573821234745073`*^9, 3.6573822269751377`*^9}, {3.657382376566469*^9, 
   3.6573824146244783`*^9}, {3.65738250651718*^9, 3.657382552675152*^9}, {
   3.657382596955759*^9, 3.6573826354849777`*^9}, 3.65738266861747*^9, 
   3.657382730606091*^9, {3.657382817061561*^9, 3.657382820897316*^9}, {
   3.6573895410242453`*^9, 3.657389541371367*^9}, {3.657389754145597*^9, 
   3.657389770151857*^9}, {3.657389961527646*^9, 3.657389968589581*^9}, 
   3.6573900445417624`*^9, 3.657390442093289*^9, {3.657390476719472*^9, 
   3.657390501966501*^9}, {3.657390534083953*^9, 3.6573907124645243`*^9}, {
   3.657391258531086*^9, 3.65739133169946*^9}, {3.657391378949834*^9, 
   3.657391392584557*^9}, {3.657391457725037*^9, 3.657391483855859*^9}, {
   3.6573915247071037`*^9, 3.6573915675333633`*^9}, 3.6573916412904882`*^9, {
   3.6573932038275003`*^9, 3.657393208562319*^9}, {3.657393267242667*^9, 
   3.657393273699592*^9}, {3.657393344642436*^9, 3.657393347826192*^9}, {
   3.6573935112080183`*^9, 3.657393528895235*^9}, {3.657393577202696*^9, 
   3.657393582017933*^9}, 3.6573947682437143`*^9, {3.657394804704145*^9, 
   3.657394819688373*^9}, {3.657395685804956*^9, 3.6573957184300623`*^9}, {
   3.657396395851651*^9, 3.6573964537882442`*^9}, 3.65739672558947*^9, {
   3.657397251977635*^9, 3.657397321366693*^9}, {3.657464340856241*^9, 
   3.657464350124833*^9}, {3.657466721020833*^9, 3.6574667227060413`*^9}, 
   3.65746865168646*^9, {3.657807833787141*^9, 3.6578079741064167`*^9}, {
   3.657808054220083*^9, 3.6578080549739647`*^9}, 3.657811814529766*^9, 
   3.657811873209934*^9, 3.657811971456305*^9, 3.657812003125099*^9, {
   3.65781205456009*^9, 3.657812104823194*^9}, {3.657812164506675*^9, 
   3.657812206669767*^9}, {3.657812514089752*^9, 3.657812521163814*^9}, {
   3.6578132618343077`*^9, 3.6578132665121517`*^9}, {3.657813309038969*^9, 
   3.657813331030745*^9}, {3.657813373028901*^9, 3.657813377358716*^9}, {
   3.657813425623467*^9, 3.6578134408981524`*^9}, {3.6578134756064787`*^9, 
   3.65781350221106*^9}, {3.6578140269607*^9, 3.657814041739428*^9}, {
   3.657814984865302*^9, 3.657814990510161*^9}, {3.65793101658005*^9, 
   3.6579310264585047`*^9}, 3.659366468257968*^9, {3.659366531719572*^9, 
   3.659366578902359*^9}, {3.659466895204194*^9, 3.659466908117853*^9}, {
   3.6594670060863943`*^9, 3.659467006614273*^9}, {3.659467050862961*^9, 
   3.659467067117857*^9}, {3.661092950223248*^9, 3.661092966400025*^9}, {
   3.661093077490988*^9, 3.661093099191681*^9}, 3.6610931583602667`*^9, {
   3.6614615758640203`*^9, 3.661461577928315*^9}, {3.6614616332899113`*^9, 
   3.6614616346157846`*^9}, 3.661461703155459*^9, 3.6614621402178707`*^9, 
   3.661462204230124*^9, {3.661462241252595*^9, 3.661462283750499*^9}, {
   3.663029024694888*^9, 3.663029028678314*^9}, {3.6630296120559*^9, 
   3.663029623288334*^9}, {3.6630798767964478`*^9, 3.663079876969803*^9}, 
   3.663260384335476*^9, {3.7746114894781733`*^9, 3.774611762196517*^9}, {
   3.774611801490264*^9, 3.774612008197073*^9}, {3.774612491720886*^9, 
   3.7746125394504757`*^9}, 3.774614402326852*^9, 3.774614807242587*^9, {
   3.7746151580892076`*^9, 3.774615159357689*^9}, 3.7746152104834146`*^9, 
   3.774615434439691*^9, {3.7746154824049597`*^9, 3.774615501805953*^9}, 
   3.774617898794147*^9, 3.774617974570383*^9, {3.7746180528469687`*^9, 
   3.774618053518429*^9}, 3.774618133062552*^9, 3.774618191603125*^9, {
   3.774618260229295*^9, 3.7746182959251842`*^9}, 3.774618373484644*^9, {
   3.7746184382773237`*^9, 3.774618439403274*^9}, {3.774618508752627*^9, 
   3.774618536112547*^9}, 3.774618615404736*^9, {3.77462954964322*^9, 
   3.774629619296788*^9}, 3.774629673643312*^9, {3.774629764676845*^9, 
   3.774629810409792*^9}, 3.774629849282023*^9, 3.774630003664295*^9, {
   3.7746300586505527`*^9, 3.774630065472042*^9}, {3.774630117030952*^9, 
   3.774630141725759*^9}, {3.7746304656046886`*^9, 3.774630607532247*^9}, {
   3.7746308117868557`*^9, 3.774630814049129*^9}, {3.774630862440342*^9, 
   3.774630864789949*^9}, {3.77463099040982*^9, 3.774631052243286*^9}, 
   3.774631100577279*^9, {3.774636016417511*^9, 3.7746360227488194`*^9}, 
   3.774636055358192*^9, {3.7746362420240507`*^9, 3.774636245654346*^9}, {
   3.77506978220109*^9, 3.775069782670003*^9}, {3.7750699019686327`*^9, 
   3.775069903141609*^9}, {3.7750699925717793`*^9, 3.7750699960645638`*^9}, {
   3.775070032540344*^9, 3.775070081873419*^9}, {3.775070138848036*^9, 
   3.7750701495798883`*^9}, {3.775070224732696*^9, 3.775070308140524*^9}, {
   3.7750703633363457`*^9, 3.7750703730174313`*^9}, {3.775070445163311*^9, 
   3.775070448435231*^9}, {3.775070498939399*^9, 3.775070517184442*^9}, {
   3.7750706101126137`*^9, 3.775070612269294*^9}, {3.7750706441286983`*^9, 
   3.775070691751048*^9}, 3.775070729688648*^9, {3.775070845445738*^9, 
   3.7750708602620363`*^9}, {3.775070891611116*^9, 3.77507090965583*^9}, 
   3.775070954425746*^9, {3.77507099890047*^9, 3.7750710667562304`*^9}, {
   3.775071109370017*^9, 3.775071152585451*^9}, 3.775071278732945*^9, {
   3.7750714073605003`*^9, 3.775071418581065*^9}, 3.775071495634183*^9, {
   3.7750715285087442`*^9, 3.7750715784424343`*^9}, {3.775071612677718*^9, 
   3.7750716452753487`*^9}, {3.775071680505206*^9, 3.775071714346879*^9}, {
   3.775071748054233*^9, 3.775071806743115*^9}, {3.7750718902856073`*^9, 
   3.775071901412496*^9}, {3.7750719826412363`*^9, 3.7750720411444263`*^9}, {
   3.7750720770459957`*^9, 3.775072144557411*^9}, {3.775072194020884*^9, 
   3.775072261125462*^9}, {3.775072291585096*^9, 3.775072334600544*^9}, {
   3.775072383796546*^9, 3.775072465733861*^9}, {3.775072988185377*^9, 
   3.775072989640709*^9}, {3.775073065746872*^9, 3.77507309342382*^9}, {
   3.775073200799087*^9, 3.775073238428521*^9}, {3.775073290957308*^9, 
   3.775073291820553*^9}, {3.7750733904109*^9, 3.7750734256737823`*^9}, {
   3.7750735474170732`*^9, 3.775073672432653*^9}, {3.775073708764161*^9, 
   3.775073709337604*^9}, {3.775073740972989*^9, 3.77507375155249*^9}, {
   3.775073924083591*^9, 3.775073924896276*^9}, {3.77507435891523*^9, 
   3.77507439670752*^9}, {3.775074433204834*^9, 3.7750745228014727`*^9}, {
   3.775074655655004*^9, 3.775074674422749*^9}, {3.775074707069374*^9, 
   3.775074732546793*^9}, 3.7750747983668127`*^9, {3.775074956707987*^9, 
   3.775074973928932*^9}, {3.775075102765415*^9, 3.775075181044448*^9}, {
   3.775075211581959*^9, 3.775075215677636*^9}, {3.775075270988844*^9, 
   3.7750753459770403`*^9}, {3.775075384137694*^9, 3.775075439235055*^9}, {
   3.775075470899809*^9, 3.7750755017553997`*^9}, {3.7750901711737213`*^9, 
   3.775090174180284*^9}, {3.775090208133963*^9, 3.775090210033586*^9}, {
   3.775090250652689*^9, 3.7750902529182653`*^9}, {3.775129337249053*^9, 
   3.775129338813154*^9}, {3.77512942246124*^9, 3.775129424193994*^9}, {
   3.775129478646201*^9, 3.775129504665557*^9}, {3.775129592348343*^9, 
   3.775129594248727*^9}, {3.77513340844464*^9, 3.775133411386312*^9}, {
   3.7751334492266703`*^9, 3.7751334530727386`*^9}, {3.775133483319249*^9, 
   3.7751334843168163`*^9}, {3.7758454733206463`*^9, 3.775845474214369*^9}, {
   3.7758455223164787`*^9, 3.7758455555595922`*^9}, {3.775845593315387*^9, 
   3.775845594513752*^9}, {3.775845669693828*^9, 3.775845699407893*^9}, {
   3.7758457633178043`*^9, 3.775845781787855*^9}, {3.7758458328066807`*^9, 
   3.775845835291419*^9}, {3.775845888245419*^9, 3.775846018609919*^9}, {
   3.775846049549369*^9, 3.7758461045512657`*^9}, {3.7758461372281733`*^9, 
   3.7758461516244917`*^9}, {3.7758461884350224`*^9, 3.775846189640929*^9}, {
   3.775846237866432*^9, 3.775846255167305*^9}, {3.775846322685404*^9, 
   3.775846451597434*^9}, {3.775846529968225*^9, 3.775846530829487*^9}, 
   3.775846571923397*^9, {3.776104580177124*^9, 3.776104656041603*^9}, {
   3.7761046919966707`*^9, 3.776104710924182*^9}, {3.77610477605405*^9, 
   3.776104836181365*^9}, {3.7761048872589684`*^9, 3.776104973171755*^9}, {
   3.776105033893358*^9, 3.776105139851165*^9}, {3.776105195380247*^9, 
   3.7761052068433847`*^9}, {3.7761052674767*^9, 3.7761053053076897`*^9}, {
   3.776105353189152*^9, 3.776105353625288*^9}, {3.776105386219495*^9, 
   3.7761053899616213`*^9}, {3.776105426463915*^9, 3.776105447960731*^9}, {
   3.7761054830769997`*^9, 3.7761054871467667`*^9}, {3.776105556278734*^9, 
   3.776105556682686*^9}, {3.7761056505400867`*^9, 3.77610565564123*^9}, {
   3.7761060655410624`*^9, 3.776106227331457*^9}, {3.776106306466206*^9, 
   3.776106308840023*^9}, {3.776106353951372*^9, 3.776106355892408*^9}, {
   3.776106410630342*^9, 3.77610641157052*^9}, {3.7761065001663923`*^9, 
   3.776106524336583*^9}, {3.77610663922344*^9, 3.7761066451266403`*^9}, {
   3.776106686913005*^9, 3.7761066903429737`*^9}, 3.776106735661783*^9, {
   3.77610676706483*^9, 3.776106769102803*^9}, {3.776106852305928*^9, 
   3.7761068551677094`*^9}, {3.776106965119163*^9, 3.7761069672210207`*^9}, 
   3.776107006456195*^9, {3.776169828666953*^9, 3.7761698578014717`*^9}, {
   3.7761701926489983`*^9, 3.776170213750041*^9}, 3.776170247806487*^9, {
   3.776170278139432*^9, 3.776170282617115*^9}, {3.776170341590212*^9, 
   3.776170370688074*^9}, 3.77617046946837*^9, {3.7761705089518948`*^9, 
   3.776170513710742*^9}, {3.776170742088743*^9, 3.776170751128681*^9}, {
   3.7761707885792837`*^9, 3.77617079892174*^9}, {3.776170857265197*^9, 
   3.776170859806678*^9}, 3.776170946255824*^9, {3.776170985842911*^9, 
   3.776170987950728*^9}, {3.77617103064152*^9, 3.7761711074568853`*^9}, {
   3.77617120902347*^9, 3.7761712210402937`*^9}, {3.7761713180632*^9, 
   3.776171417173594*^9}, 3.776171450478745*^9, {3.776171786942731*^9, 
   3.776171790032731*^9}, {3.77617182815237*^9, 3.7761719093704443`*^9}, {
   3.776171942020685*^9, 3.7761719941604023`*^9}, {3.776172079190749*^9, 
   3.776172116199664*^9}, {3.776172150286435*^9, 3.7761723405605583`*^9}, {
   3.77617243393994*^9, 3.776172488647695*^9}, {3.776172519081566*^9, 
   3.7761725707660103`*^9}, {3.776172664393941*^9, 3.776172694054223*^9}, {
   3.776172780209478*^9, 3.7761728149885187`*^9}, {3.77617287150802*^9, 
   3.776172920426654*^9}, {3.776172956010521*^9, 3.7761729568554153`*^9}, {
   3.776172997223153*^9, 3.776173075735716*^9}, {3.7761731167053633`*^9, 
   3.776173124712381*^9}, {3.7761731685511017`*^9, 3.776173191176517*^9}, {
   3.7761732478542547`*^9, 3.776173275159802*^9}, {3.7761741616708107`*^9, 
   3.77617421798377*^9}, {3.776174347881679*^9, 3.776174365108025*^9}, {
   3.776174454619578*^9, 3.776174458425589*^9}, {3.7761745322417107`*^9, 
   3.776174533134161*^9}, {3.776174621224181*^9, 3.776174623420292*^9}, {
   3.776174677488717*^9, 3.776174697416827*^9}, {3.776174774551894*^9, 
   3.776174782685802*^9}, {3.776191940388699*^9, 3.776191969595704*^9}, {
   3.7761920010470257`*^9, 3.776192020810306*^9}, {3.776192438367869*^9, 
   3.7761924551782703`*^9}, {3.776192487617957*^9, 3.77619261877849*^9}, {
   3.7761930147464437`*^9, 3.776193019460984*^9}, 3.7761930562886677`*^9, {
   3.776198062869349*^9, 3.7761980854752817`*^9}, {3.7761981206297703`*^9, 
   3.776198180402411*^9}, {3.7761986982789707`*^9, 3.776198749188252*^9}, {
   3.7762081615403633`*^9, 3.776208216733534*^9}, {3.7762082575581408`*^9, 
   3.776208263604423*^9}, {3.776214365987418*^9, 3.776214370249948*^9}, 
   3.776214464533751*^9, {3.7762144971530437`*^9, 3.776214500133609*^9}, {
   3.776286221540489*^9, 3.776286224911385*^9}, {3.776286276567678*^9, 
   3.7762863377120953`*^9}, {3.77628638035546*^9, 3.7762865632757273`*^9}, {
   3.776286605009512*^9, 3.776286717027296*^9}, {3.776286940317296*^9, 
   3.776286989812345*^9}, {3.777808229285006*^9, 3.777808356121435*^9}, {
   3.777808399044654*^9, 3.7778084179649677`*^9}, {3.777808484406435*^9, 
   3.777808510592063*^9}, 3.777808541078678*^9, {3.777808572983244*^9, 
   3.7778086112928133`*^9}, {3.777808704678554*^9, 3.777808712693019*^9}, 
   3.777808764053508*^9, {3.777808815548607*^9, 3.7778088229258347`*^9}, {
   3.777808857432047*^9, 3.7778088844262943`*^9}, {3.777808979647832*^9, 
   3.777808992509902*^9}, {3.777809054253422*^9, 3.777809055831149*^9}, {
   3.7778091389289303`*^9, 3.77780919446565*^9}, {3.777809232350696*^9, 
   3.777809239106469*^9}, {3.777809285707122*^9, 3.7778094103313007`*^9}, {
   3.7778095074124823`*^9, 3.777809558163328*^9}, {3.7778095950519247`*^9, 
   3.777809612976215*^9}, {3.777809651484289*^9, 3.777809676942122*^9}, 
   3.777825090948927*^9, 3.77782513422859*^9, {3.7778251917783127`*^9, 
   3.777825192358613*^9}, 3.777825333534017*^9, {3.7778254245503798`*^9, 
   3.7778254247825203`*^9}, 3.7778255375548573`*^9, {3.7778255727983313`*^9, 
   3.777825665953906*^9}, 3.7778256990530767`*^9, 3.777825756950433*^9, {
   3.777825788538871*^9, 3.7778258046574163`*^9}, {3.777825842144497*^9, 
   3.777825931912978*^9}, {3.777825971329496*^9, 3.777826060938593*^9}, {
   3.7778260973846607`*^9, 3.777826125902143*^9}, {3.7778265966600313`*^9, 
   3.7778266007128277`*^9}, {3.7778266677202673`*^9, 3.77782669687852*^9}, {
   3.777826728346332*^9, 3.777826730548468*^9}, {3.7778269603568172`*^9, 
   3.777826979130911*^9}, {3.77782706731946*^9, 3.7778270686035547`*^9}, {
   3.777827145673994*^9, 3.77782714915388*^9}, {3.777827210097035*^9, 
   3.777827214840876*^9}, {3.7778279085487547`*^9, 3.777827939044265*^9}, {
   3.777827973237994*^9, 3.777828028424595*^9}, {3.7778450958176107`*^9, 
   3.7778451160108833`*^9}, {3.7781815476768103`*^9, 3.7781815962925577`*^9}, 
   3.778181636371018*^9, {3.778181730034198*^9, 3.778181747847599*^9}, 
   3.7781818784558687`*^9, {3.778181924674658*^9, 3.778181978179934*^9}, 
   3.7781820174281607`*^9, {3.778182063445712*^9, 3.778182110746537*^9}, {
   3.778182140893857*^9, 3.7781821775018272`*^9}, {3.7781822156402807`*^9, 
   3.778182224615869*^9}, {3.7781822621711807`*^9, 3.778182300905156*^9}, {
   3.78015161770111*^9, 3.780151666772942*^9}, {3.780151818668239*^9, 
   3.780151819900622*^9}, {3.7801520480005207`*^9, 3.7801521393666153`*^9}, {
   3.78015231638943*^9, 3.7801523421718082`*^9}, {3.780152389032331*^9, 
   3.780152438065989*^9}, {3.7801524903997927`*^9, 3.780152566096464*^9}, {
   3.780152645324692*^9, 3.7801526998599157`*^9}, {3.780152752108007*^9, 
   3.7801527533422203`*^9}, {3.780152829531452*^9, 3.780152840340817*^9}, 
   3.780152871896579*^9, {3.780152958299547*^9, 3.7801529594250183`*^9}, {
   3.7801530111061563`*^9, 3.780153017578595*^9}, {3.780153049317478*^9, 
   3.78015307850274*^9}, {3.780153149919909*^9, 3.780153152928872*^9}, {
   3.780153279209545*^9, 3.780153317111644*^9}, {3.780153398681448*^9, 
   3.780153490956195*^9}, {3.780153550472142*^9, 3.780153706981093*^9}, {
   3.780153826207527*^9, 3.780153839711529*^9}, {3.780153873496929*^9, 
   3.78015392164358*^9}, {3.780159334094798*^9, 3.780159345540627*^9}, {
   3.780159397894412*^9, 3.780159417860324*^9}, {3.7801594685452337`*^9, 
   3.780159484905552*^9}, {3.7801595297278767`*^9, 3.780159530365752*^9}, {
   3.7801595628217707`*^9, 3.780159563187298*^9}, {3.780159621242875*^9, 
   3.780159728316444*^9}, {3.78015976692759*^9, 3.780159833245614*^9}, {
   3.78016044085009*^9, 3.7801604504100113`*^9}, {3.780160487966978*^9, 
   3.780160492292816*^9}, {3.7801614049868803`*^9, 3.780161415983885*^9}, 
   3.7801614467936373`*^9, {3.780161480259924*^9, 3.780161501194186*^9}, {
   3.780161544477688*^9, 3.7801615603523703`*^9}, 3.7832911017334146`*^9, {
   3.870461638929525*^9, 3.8704622062788153`*^9}, {3.8704651501798*^9, 
   3.870465207337397*^9}, {3.8704652375607843`*^9, 3.870465306581127*^9}, {
   3.870465428448187*^9, 3.870465454541316*^9}, {3.870465485665107*^9, 
   3.870465800723053*^9}, {3.8704658643556967`*^9, 3.8704658886943407`*^9}, {
   3.870465951370323*^9, 3.870465983795829*^9}, {3.870466045581221*^9, 
   3.870466187546928*^9}, {3.870466221984598*^9, 3.87046622780262*^9}, {
   3.870466270783379*^9, 3.870466520525453*^9}, {3.870466562638829*^9, 
   3.8704665636761723`*^9}, {3.8704665944665956`*^9, 3.870466595592798*^9}, {
   3.870466625679291*^9, 3.870466648541786*^9}, {3.870466697565563*^9, 
   3.870466716039606*^9}, {3.870466753584824*^9, 3.870466754588956*^9}, 
   3.8704667998210297`*^9, {3.870466942130559*^9, 3.870467006055414*^9}, {
   3.870467114708419*^9, 3.87046713986156*^9}, {3.870467171277069*^9, 
   3.870467206624486*^9}, {3.870467262542454*^9, 3.870467308308854*^9}, {
   3.87046868991294*^9, 3.870468732487608*^9}, 3.870468788164741*^9, {
   3.870468864584745*^9, 3.87046896039538*^9}, {3.8704690027274313`*^9, 
   3.870469012917501*^9}, {3.870469100062592*^9, 3.870469100827813*^9}, {
   3.8704692075690193`*^9, 3.870469323769635*^9}, {3.870469358714532*^9, 
   3.870469375940456*^9}, {3.870469407260686*^9, 3.870469412250358*^9}, {
   3.870469535293536*^9, 3.8704695411699877`*^9}, {3.870469579385201*^9, 
   3.870469582633535*^9}, {3.870469672432658*^9, 3.870469696619596*^9}, {
   3.87046994850016*^9, 3.870469951193737*^9}, {3.870470023823306*^9, 
   3.870470058979815*^9}, {3.870470188666957*^9, 3.870470189185655*^9}, {
   3.870470230333221*^9, 3.870470276532872*^9}, {3.87047034128865*^9, 
   3.870470391728579*^9}, {3.870470528006377*^9, 3.870470559000403*^9}, {
   3.8704706162364807`*^9, 3.87047067655931*^9}, {3.8704707474087276`*^9, 
   3.87047075267127*^9}, {3.870471053992971*^9, 3.8704710566975737`*^9}, {
   3.870471163825386*^9, 3.8704711736846237`*^9}, {3.8704712133467484`*^9, 
   3.8704712208563423`*^9}, 3.870471283603155*^9, {3.870471347170898*^9, 
   3.8704713490043497`*^9}, {3.870471459671186*^9, 3.870471470570088*^9}, {
   3.870471520484727*^9, 3.8704715786284657`*^9}, {3.870471618973521*^9, 
   3.870471694064747*^9}, {3.8704720452530317`*^9, 3.870472062342313*^9}, {
   3.8704721991189013`*^9, 3.870472285504406*^9}, {3.870472379901186*^9, 
   3.870472437833014*^9}, {3.870472512906467*^9, 3.870472513775507*^9}, {
   3.8704726403219223`*^9, 3.870472690899927*^9}, {3.870472728369183*^9, 
   3.87047277447263*^9}, {3.870472810316216*^9, 3.870473027085363*^9}, {
   3.870473070019966*^9, 3.870473106389024*^9}, 3.870473531088801*^9, {
   3.870473578584113*^9, 3.8704735790162888`*^9}, {3.870474229996353*^9, 
   3.870474350915873*^9}, {3.870474393283001*^9, 3.870474487091484*^9}, {
   3.870474545880822*^9, 3.870474572170291*^9}, {3.870474605339069*^9, 
   3.870474629069577*^9}, {3.870474671139591*^9, 3.870474793696863*^9}, {
   3.870474887416048*^9, 3.87047490812486*^9}, {3.870474965682139*^9, 
   3.870474968212717*^9}, {3.8705125568733273`*^9, 3.8705125578763523`*^9}, 
   3.870512605433795*^9, {3.870512644597836*^9, 3.8705126451903753`*^9}, {
   3.870512680377565*^9, 3.870512682117045*^9}, {3.870512732485742*^9, 
   3.870512778166568*^9}, {3.870512931764941*^9, 3.870512989888039*^9}, {
   3.8705130204920177`*^9, 3.8705130215679283`*^9}, {3.8705130900343*^9, 
   3.870513090618165*^9}, {3.87051315965401*^9, 3.8705131676517687`*^9}, {
   3.8705132618340683`*^9, 3.8705132630515957`*^9}, {3.870513318328208*^9, 
   3.870513318912682*^9}, {3.870513440561089*^9, 3.870513456699861*^9}, {
   3.870513531391366*^9, 3.870513534965563*^9}, {3.870513671363003*^9, 
   3.870513671894679*^9}, {3.870513730060072*^9, 3.87051374402969*^9}, {
   3.87051381045667*^9, 3.870513813014228*^9}, {3.870514801725209*^9, 
   3.870514802858582*^9}, {3.870514873504382*^9, 3.870514882794517*^9}, {
   3.870527079914145*^9, 3.870527149180952*^9}, {3.870528023559272*^9, 
   3.8705281526953278`*^9}, {3.8705291797703447`*^9, 3.870529214844727*^9}, {
   3.8705293435710697`*^9, 3.870529429984733*^9}, {3.870529784497693*^9, 
   3.870529787333323*^9}, {3.870529844468924*^9, 3.8705298471548347`*^9}, {
   3.870529918714272*^9, 3.870529961163409*^9}, {3.870530009640635*^9, 
   3.870530010964753*^9}, {3.870530045576009*^9, 3.870530051654208*^9}, {
   3.870549121532007*^9, 3.8705491353921623`*^9}, {3.8705492921099863`*^9, 
   3.8705492985630283`*^9}, {3.870686399825539*^9, 3.8706865150580997`*^9}, {
   3.870686592842712*^9, 3.8706866054789467`*^9}, {3.870686636561057*^9, 
   3.87068678379725*^9}, {3.870686824342581*^9, 3.870686897717833*^9}, {
   3.870686933751704*^9, 3.870686952466119*^9}, {3.870686995525578*^9, 
   3.8706871063081207`*^9}, {3.870687186418996*^9, 3.870687189029035*^9}, {
   3.8706872473463697`*^9, 3.870687257798355*^9}, {3.870687337745126*^9, 
   3.870687405083983*^9}, {3.870687445496419*^9, 3.870687449590291*^9}, {
   3.8706876548841543`*^9, 3.870687675817514*^9}, {3.870687719522325*^9, 
   3.8706877934949827`*^9}, {3.870687823685684*^9, 3.8706878734990387`*^9}, {
   3.870687923160472*^9, 3.870687950964181*^9}, {3.87068800192418*^9, 
   3.870688006433304*^9}, {3.870688050832406*^9, 3.8706880623664303`*^9}, {
   3.870688118945343*^9, 3.8706881458804007`*^9}, {3.8706884539897327`*^9, 
   3.8706884543784103`*^9}, {3.870688610624951*^9, 3.87068862607878*^9}, {
   3.870688722765092*^9, 3.870688789592917*^9}, {3.870688844527656*^9, 
   3.8706888485180807`*^9}, {3.8706888788160067`*^9, 3.870688894938146*^9}, {
   3.8706890688045483`*^9, 3.8706890730705843`*^9}, {3.870720256610446*^9, 
   3.870720419009964*^9}, 3.870721338655005*^9, {3.870721391214484*^9, 
   3.870721393391361*^9}, {3.8707214744759903`*^9, 3.870721488175787*^9}, {
   3.870721575428204*^9, 3.870721611609653*^9}, {3.870733041738469*^9, 
   3.8707330922852087`*^9}, {3.870733250758086*^9, 3.8707332708839893`*^9}, {
   3.8707368527272673`*^9, 3.8707368684126*^9}, {3.8707377664736433`*^9, 
   3.870737768999936*^9}, {3.8707663000956907`*^9, 3.8707663829648533`*^9}, {
   3.870766503824993*^9, 3.8707665314707003`*^9}, {3.8707666128237333`*^9, 
   3.870766615716756*^9}, {3.8707666579762983`*^9, 3.87076672345164*^9}, 
   3.870766760502515*^9, {3.870766799278763*^9, 3.8707668031916113`*^9}, {
   3.870766912323512*^9, 3.870767032438366*^9}, {3.870767082917532*^9, 
   3.870767084696109*^9}, {3.870767136082518*^9, 3.8707671748037252`*^9}, {
   3.870767271477035*^9, 3.870767339934782*^9}, {3.8707674279873857`*^9, 
   3.8707674368585978`*^9}, {3.870767558571278*^9, 3.870767581099736*^9}, 
   3.870767695870337*^9, {3.870767728279848*^9, 3.8707677765976353`*^9}, {
   3.870768009310107*^9, 3.8707680430793877`*^9}, {3.8707680951922626`*^9, 
   3.870768143314989*^9}, {3.8707681978708687`*^9, 3.870768210293726*^9}, {
   3.870768247765259*^9, 3.870768276917769*^9}, 3.870772621315982*^9, {
   3.8707737493029203`*^9, 3.870773805901636*^9}, {3.87077383750254*^9, 
   3.870773852912504*^9}, {3.870773895462397*^9, 3.870773933299727*^9}, {
   3.870774527047052*^9, 3.870774527902261*^9}, {3.870775689920691*^9, 
   3.87077569309232*^9}, {3.8707757324954023`*^9, 3.870775746448106*^9}, 
   3.870776072219645*^9, {3.870873852373369*^9, 3.870873860251302*^9}, {
   3.8708749223430233`*^9, 3.870874943430109*^9}, {3.8709505384550343`*^9, 
   3.870950558177848*^9}, {3.8726183656382303`*^9, 3.8726183839462442`*^9}, {
   3.8726213894449463`*^9, 3.8726213947541018`*^9}, {3.8726214325597353`*^9, 
   3.872621437612933*^9}, {3.8726214710962887`*^9, 3.872621514138257*^9}, {
   3.8728400800736322`*^9, 3.8728401164269876`*^9}, {3.872840181723555*^9, 
   3.872840192818182*^9}, {3.872840310641927*^9, 3.8728403220250196`*^9}, {
   3.872840566446973*^9, 3.872840601761808*^9}, {3.872840653615397*^9, 
   3.872840777735692*^9}, {3.872840822179502*^9, 3.872840824849038*^9}, {
   3.872840914526264*^9, 3.8728409188308973`*^9}, {3.872840959063868*^9, 
   3.872840965044032*^9}, {3.872841003587145*^9, 3.872841066645623*^9}, {
   3.8728410968024693`*^9, 3.8728410978256903`*^9}, {3.872841154951151*^9, 
   3.872841221463676*^9}, {3.872841254695581*^9, 3.872841255756393*^9}, {
   3.872841292776895*^9, 3.872841297521448*^9}, {3.8728423448856697`*^9, 
   3.87284236172379*^9}, {3.872967192134417*^9, 3.8729673875301313`*^9}, {
   3.87296742523855*^9, 3.8729674974169273`*^9}, 3.872967632629486*^9, {
   3.872967697959485*^9, 3.872967800566965*^9}, {3.872967840155093*^9, 
   3.872967853174652*^9}, {3.8729679234171352`*^9, 3.872967931717703*^9}, {
   3.872969956453602*^9, 3.8729699593898983`*^9}, {3.8729700052418737`*^9, 
   3.872970016927679*^9}, {3.872970134152485*^9, 3.872970135027219*^9}, 
   3.872970175423523*^9, {3.872970246979011*^9, 3.872970255115405*^9}, {
   3.872970299103969*^9, 3.8729703107315702`*^9}, {3.872970396664908*^9, 
   3.872970418464651*^9}, {3.872970475618905*^9, 3.872970484813579*^9}, 
   3.872980003239285*^9, {3.8730009906742783`*^9, 3.873001046011484*^9}, {
   3.8730012547481623`*^9, 3.8730012876636047`*^9}, {3.8731052116778393`*^9, 
   3.873105213068242*^9}, {3.8731053479844313`*^9, 3.873105368634324*^9}, {
   3.873105947332151*^9, 3.8731060173623543`*^9}, {3.873106171735879*^9, 
   3.8731061746699457`*^9}, {3.873106325239656*^9, 3.873106341713209*^9}, {
   3.873106385269545*^9, 3.873106398718857*^9}, {3.8734405066697493`*^9, 
   3.8734405099305573`*^9}, {3.8734406545055103`*^9, 
   3.8734406833247347`*^9}, {3.873440714776021*^9, 3.8734407353845377`*^9}, {
   3.8734409657199297`*^9, 3.8734409668911657`*^9}, {3.8734410809431267`*^9, 
   3.873441092024212*^9}, {3.873465029386224*^9, 3.873465036471006*^9}, {
   3.873465077984931*^9, 3.8734653274301643`*^9}, {3.873465365887484*^9, 
   3.8734653877593193`*^9}, {3.8734654287729063`*^9, 3.87346546694901*^9}, {
   3.873465576427985*^9, 3.873465596149221*^9}, {3.873465636908971*^9, 
   3.873465637813147*^9}, {3.873465735667*^9, 3.873465800710394*^9}, 
   3.873465853081258*^9, {3.873522761692725*^9, 3.873522950919857*^9}, {
   3.8740549454589567`*^9, 3.8740549706745863`*^9}, {3.874055041563981*^9, 
   3.874055103713134*^9}, {3.8740551493745832`*^9, 3.874055153991585*^9}, {
   3.874055223799679*^9, 3.874055272118866*^9}, {3.8740556403613167`*^9, 
   3.874055703281454*^9}, {3.8740557536549463`*^9, 3.87405577641636*^9}, {
   3.8740559095660353`*^9, 3.874056018172927*^9}, {3.8740560939151163`*^9, 
   3.874056096718974*^9}, {3.8740561676061563`*^9, 3.874056180846115*^9}, {
   3.8740563650102587`*^9, 3.874056366080756*^9}, {3.8740564003171597`*^9, 
   3.874056428538898*^9}, {3.874059086238446*^9, 3.874059087144265*^9}, {
   3.8740591221772346`*^9, 3.8740591226076183`*^9}, {3.874078971101264*^9, 
   3.874078971618848*^9}, {3.87407900465351*^9, 3.8740790788212*^9}, {
   3.874079149715715*^9, 3.87407915612011*^9}, {3.874079373733368*^9, 
   3.874079374713572*^9}, {3.874079427805503*^9, 3.874079428435218*^9}, {
   3.8740881905935698`*^9, 3.87408819942806*^9}, {3.874088768981206*^9, 
   3.8740887789872417`*^9}, {3.8740890851620913`*^9, 3.874089090160749*^9}, {
   3.914265155807268*^9, 3.9142652570646133`*^9}, {3.914265290753783*^9, 
   3.914265292777896*^9}, {3.914265328898855*^9, 3.914265357140836*^9}, {
   3.9142653984756603`*^9, 3.914265430081519*^9}, {3.9142664573618317`*^9, 
   3.914266478505211*^9}, {3.914266846443219*^9, 3.914266940856532*^9}, {
   3.914267143608193*^9, 3.914267333489225*^9}, {3.914267364525136*^9, 
   3.914267389331554*^9}, 3.914267478221139*^9, {3.914267522524147*^9, 
   3.914267564745232*^9}, {3.9142676230196543`*^9, 3.914267649060933*^9}, {
   3.9142677118594112`*^9, 3.914267748292696*^9}, {3.9142677783149137`*^9, 
   3.914267842205755*^9}, {3.9142679049848337`*^9, 3.914267962118929*^9}, {
   3.914268013080346*^9, 3.914268014583229*^9}, {3.9142695220772953`*^9, 
   3.914269664624626*^9}, {3.914269709877179*^9, 3.91426987899054*^9}, {
   3.914269933837929*^9, 3.914269996298996*^9}, {3.914270102315181*^9, 
   3.914270102886881*^9}, {3.914270245166636*^9, 3.9142702694806957`*^9}, {
   3.9142703086112127`*^9, 3.914270424273138*^9}, {3.914270462935031*^9, 
   3.9142704947487707`*^9}, {3.914270533452944*^9, 3.914270565562303*^9}, {
   3.914270704412533*^9, 3.9142707172763166`*^9}, {3.9142707959690742`*^9, 
   3.914270799378765*^9}, {3.914270830459688*^9, 3.9142709332866096`*^9}, {
   3.9142709910560102`*^9, 3.91427103689601*^9}, {3.914272574390356*^9, 
   3.9142725754044037`*^9}, 3.914272617686743*^9, {3.9142754506556177`*^9, 
   3.9142754787028503`*^9}, {3.914275589422962*^9, 3.914275820973651*^9}, {
   3.914282893715404*^9, 3.914282922390729*^9}, {3.914282953879128*^9, 
   3.914282962489519*^9}, {3.9143158622320423`*^9, 3.914315863555181*^9}, {
   3.914316068400744*^9, 3.9143160695894613`*^9}, {3.914316133266217*^9, 
   3.914316133726769*^9}, {3.914316463636063*^9, 3.914316464809823*^9}, {
   3.914316504680901*^9, 3.9143165073816032`*^9}, {3.9143173821774597`*^9, 
   3.914317433605134*^9}, {3.914317472693433*^9, 3.9143175118658733`*^9}, {
   3.914317747705838*^9, 3.914317748363793*^9}, {3.9143564964174337`*^9, 
   3.9143565500025578`*^9}, {3.91435660252664*^9, 3.914356620996099*^9}, {
   3.9143567334747763`*^9, 3.914356826191778*^9}, {3.914356856905685*^9, 
   3.914357078897897*^9}, {3.9143571150564547`*^9, 3.914357137344281*^9}, {
   3.914357255975518*^9, 3.914357411963551*^9}, {3.914402457172483*^9, 
   3.9144025442345*^9}, 3.9144025897388353`*^9, 3.9144026692234983`*^9, {
   3.9144027198090143`*^9, 3.914402726452466*^9}, {3.914402786971456*^9, 
   3.914402808408044*^9}, {3.9144028519248543`*^9, 3.914402907764805*^9}, {
   3.914403021301948*^9, 3.9144030688391237`*^9}, {3.9144031223690042`*^9, 
   3.9144032000760517`*^9}, {3.914404093561927*^9, 3.9144041416516647`*^9}, {
   3.9144042632421513`*^9, 3.9144043648388033`*^9}, {3.914404414304488*^9, 
   3.914404514623356*^9}, {3.914404551008812*^9, 3.9144045630687647`*^9}, {
   3.91440478040058*^9, 3.914404780974257*^9}, {3.9144048493398447`*^9, 
   3.914404855129599*^9}, {3.914406270164783*^9, 3.914406270867487*^9}, {
   3.9144166088094797`*^9, 3.914416686673079*^9}, 3.9146717826683493`*^9, 
   3.9146718384081783`*^9, {3.9146722804899*^9, 3.914672330518322*^9}, 
   3.914672390553316*^9, {3.914672433215032*^9, 3.914672460655283*^9}, {
   3.914672550134529*^9, 3.9146725835350313`*^9}, {3.9146726676985693`*^9, 
   3.9146726760844803`*^9}, {3.9146727432777348`*^9, 3.914672761780534*^9}, {
   3.914672810612804*^9, 3.914672868998213*^9}, {3.914672988142921*^9, 
   3.914673016580035*^9}, {3.914674053608891*^9, 3.914674123165406*^9}, 
   3.914674176448144*^9, 3.914674217687105*^9, 3.9146742501624107`*^9, 
   3.914674298185461*^9, 3.9146837057534657`*^9, {3.914684184578768*^9, 
   3.914684197235026*^9}, 3.914684316266657*^9, 3.91468845114566*^9, {
   3.91469291749288*^9, 3.914692948768722*^9}, {3.91469297885695*^9, 
   3.914692979520183*^9}, {3.914693024954715*^9, 3.9146930659384947`*^9}, {
   3.9146931071631804`*^9, 3.9146931244363413`*^9}, {3.914693471374783*^9, 
   3.9146934724479437`*^9}, 3.91469350329401*^9, {3.9146935608409023`*^9, 
   3.914693561855526*^9}, {3.914700850522808*^9, 3.9147008710401373`*^9}, {
   3.916997006060032*^9, 3.916997075766739*^9}, {3.916997201931098*^9, 
   3.916997235272333*^9}, {3.923995823653307*^9, 3.923995878242054*^9}, {
   3.9240890949838047`*^9, 3.924089101719555*^9}, 3.9241608565236063`*^9, {
   3.924357468850934*^9, 3.924357497644068*^9}, {3.924373193501082*^9, 
   3.92437319954073*^9}, {3.924427719398641*^9, 3.9244277321597*^9}, {
   3.924428324307431*^9, 3.924428346178924*^9}, {3.9246327853951483`*^9, 
   3.9246328825100107`*^9}, {3.924632912713622*^9, 3.924632914263846*^9}, {
   3.9246334300021687`*^9, 3.924633439153057*^9}, {3.924637595645947*^9, 
   3.92463779740552*^9}, {3.9246378782895803`*^9, 3.924637915681864*^9}, {
   3.9246380214964247`*^9, 3.9246380278871193`*^9}, {3.9246385128035393`*^9, 
   3.9246385197057*^9}, {3.924638629750661*^9, 3.924638634447394*^9}, {
   3.924709487214327*^9, 3.924709492189702*^9}, {3.924709587055475*^9, 
   3.9247097348967257`*^9}, {3.924710813627767*^9, 3.9247108252074337`*^9}, {
   3.924882343599511*^9, 3.924882346251402*^9}, {3.924882439249855*^9, 
   3.924882546621131*^9}, {3.9248830886286793`*^9, 3.924883089000883*^9}, {
   3.9249536586917553`*^9, 3.924953677754821*^9}, {3.9249537321598473`*^9, 
   3.924953771158937*^9}, 3.9249538779932833`*^9, 3.924953968631217*^9, {
   3.9249540636331*^9, 3.9249540711949997`*^9}, {3.924955494196526*^9, 
   3.9249555127462807`*^9}, {3.924955610268729*^9, 3.924955614584831*^9}, {
   3.9249686098563223`*^9, 3.9249686140292053`*^9}, {3.924969674346807*^9, 
   3.924969675222657*^9}, {3.925325746843964*^9, 3.925325748558906*^9}, {
   3.926244890194727*^9, 3.926244962840166*^9}, {3.926244994901129*^9, 
   3.9262450232131643`*^9}, {3.926245530724142*^9, 3.926245533870916*^9}, {
   3.92624894274479*^9, 3.9262489501674128`*^9}, {3.926249523807645*^9, 
   3.9262495854687443`*^9}, {3.9262496266803637`*^9, 
   3.9262496692577143`*^9}, {3.926249855211338*^9, 3.926249880217742*^9}, {
   3.926249977341382*^9, 3.926250001862659*^9}, {3.926250043549049*^9, 
   3.926250056948634*^9}, {3.926280582145664*^9, 3.92628060146124*^9}, {
   3.926433978784656*^9, 3.926434003061409*^9}, {3.926434199260841*^9, 
   3.926434200055641*^9}, {3.926434516678852*^9, 3.9264345190782547`*^9}, {
   3.926434559913066*^9, 3.926434561576054*^9}, {3.926434897060459*^9, 
   3.926434897940383*^9}, {3.9264354229516087`*^9, 3.926435423892304*^9}, {
   3.9264415414894533`*^9, 3.926441563843699*^9}, {3.9264416337251453`*^9, 
   3.926441634341798*^9}, {3.9280845088986*^9, 3.928084590750791*^9}, {
   3.928085071961768*^9, 3.928085259813363*^9}, {3.928085373100737*^9, 
   3.928085423047827*^9}, {3.928085519176345*^9, 3.928085566052865*^9}, {
   3.9280856274619703`*^9, 3.928085658944076*^9}, {3.928085750791923*^9, 
   3.9280858562870283`*^9}, {3.928085902488483*^9, 3.928086002525329*^9}, {
   3.928086033147263*^9, 3.928086033978982*^9}, {3.928086095344529*^9, 
   3.928086239313723*^9}, {3.928087605445568*^9, 3.928087739504241*^9}, 
   3.928229812473812*^9, {3.928229883288844*^9, 3.928229937505859*^9}, {
   3.92823002297607*^9, 3.928230040731374*^9}, {3.928230114676303*^9, 
   3.928230124619502*^9}, {3.928230194064081*^9, 3.928230240335411*^9}, {
   3.93742685319004*^9, 3.937426892988594*^9}, {3.937426948105597*^9, 
   3.93742700670004*^9}, {3.937427603072207*^9, 3.937427632923114*^9}, {
   3.9374747108853083`*^9, 3.9374747255195007`*^9}, {3.937474783217462*^9, 
   3.9374748180740128`*^9}, {3.937474850376931*^9, 3.9374749069066057`*^9}, {
   3.9374762583490553`*^9, 3.937476274792822*^9}, {3.940698161038866*^9, 
   3.9406981773393297`*^9}, {3.940843633904621*^9, 3.940843640452899*^9}, {
   3.9408436881038322`*^9, 3.940843708718124*^9}, {3.940949510585537*^9, 
   3.940949527427219*^9}, {3.9409502745322437`*^9, 3.940950286796707*^9}, 
   3.940950347571042*^9},ExpressionUUID->"250af4f3-9405-4f84-9452-\
3a2fa154942a"],

Cell[BoxData[
 TemplateBox[{
   GraphicsBox[
    GraphicsComplexBox[CompressedData["
1:eJx1lQtMk1cUxxEmjwgSHzwSQaDt95Uir4FQgaKQgEAjQmFjWAUnz4r4mHPL
ytBMYYYFmVFg4Asdbgwfk9ecA5w7EDqKQAElPBQUMZFBEFGjTOSxzy6Hu9xm
N2lOfl9uzvmfc+/91yFhb1Syvp6eXjn3exf/XY5AR0/tEi5winaxC3xKu5gF
btMuwQLPaxd/gT20+Qgna/PxFrhYm89Bpy4yHVEPMupBRj3IqAcZ9SCjHmTU
Q/dN10WmI+pBRj3IqAcZ9SCjHmTUQ8+d7puui0xH1IOMepBRDzLqQUY99LnT
c6f7pusi0xH1IKMeZNSDjHroe0efOz13um+6LjIdUQ8y6kFGPfS9p+8dfe70
3Om+6brIdEQ9yKiHfnf0vafvHX3u9Nzpvum6yHREPRj/zwfod0i/A/oe0veA
Pgd6DrSOhuSkZdIEIfR5euVEiFnoTBvZpCwSQotr9SZ7fRYe7k3LKW8TQp3I
bdnztv/4X/bW1rvexCcKVrhINYsIbyudU6u5/T4+LsusvYWQn3++/pfvGNjU
HL0oslQIXy1WtmY6kXyGj9LKBwsJf6IRzls7kXf+2610iUJMfGi9V93IB/qE
VVeM8gPbyf7sE34D7+ohW25WVhzm8uWfnFzvUsCCj+9A3vl1LBj/mBh6qYWF
JuHObL4BCwdv9MiYeRYiLF5n/MTlO7Zu+JoolYVPm21lPcUMPM3vFB3uZmF5
ulvPoTXEdx5sC7h5fx3xw6iboQZlBoT/XCWT7tOQ/U9LnqS8y4fs6/716lwu
3wu1ynxFEwNmYt/JcT8WrDtH7SOmGRhxs3xYuZgF/14zj1x3FhodX7Qf6GCg
+Y2Cb8N93+Vz29zKlYFD0i5xcJiuD25ukMZ9ISHfu/vU0ROGhOWTG6VJXWT/
kJEq4N4Zwj83Hhj24vIr7jT3PZ8QwO2Pd8kDg1h46XnccImQgQ3zF50dTbn5
FcasFWxn4Pq5gbml3QwYT9km+Bcx4CSx6HrF5Rv/VfF93PsMKCtmm4y9iB92
mjwuiQkmfql/xOLte+aE106HfFTTR/an7M+o2VFKOBmYqg+5fA2pZk7TpgL4
YS5Wkr6FhcLIv03Kwrj8Fnu2gQ0LCp/Ho7KjAph1zspcOcSAhKdpmW0UgCio
+KziIgOmb0JF3RECOHYhcp8qjPjjH92lN9LkxD9tihxOJ/EIK7dcyIwfI/t7
V9ltj60mrJRdtvtSyoA4qzVgNJIPOyw1sZWhLHwz9ldWSTEfzCsqLd7qsXBf
ZtgcPcSH30Py7wTXcnNVzuR6txC/bA/tH64P1PXLQmeN3esyFsLX2B4syOPp
+G2q6djJe+HEb/vkJtlnlxOWXnL8LL6X5KufCkmxP8tAhGr5tdydPMg0qlsd
mMjC1X6Ho0FtPLB7eXljDqfXZMI9ftaVD40PzuzpOMfAjHf1dNcr4qctqlr/
fkMedNx9uBVOEr+tVl+diThCWGZRNBg9yMLK6M9zreQ8uKGMCby+n4W4J/Hh
GxjSjzBj/tQStYOOf3cV13SKkoh/yxnrgSlbwsNVmSMqrr9nV6K/FScSfQbd
Q3lR88RvrWZ25+0+Q1hz3M0j1Y/8f8inC6uUj3T9+3D82C13FfFv4xNLx08/
I/5tWSspHFSw8A9A392p
     "], {{{
        EdgeForm[], 
        LABColor[
        0.2711582030147396, 0.14169846589452695`, -0.40819586146512543`], 
        GraphicsGroupBox[{
          
          PolygonBox[{{2, 11, 3}, {21, 12, 20}, {127, 48, 132}, {48, 39, 
           47}, {97, 21, 102}, {64, 56, 55}, {46, 38, 37}, {56, 47, 55}, {29, 
           38, 30}, {20, 29, 21}, {20, 11, 19}, {11, 2, 10}, {10, 2, 1}, {11, 
           20, 12}, {82, 12, 92}, {12, 3, 11}, {28, 20, 19}, {19, 11, 10}, {
           38, 47, 39}, {37, 29, 28}, {132, 48, 140}, {142, 56, 143}, {30, 21,
            29}, {117, 39, 122}, {47, 56, 48}, {55, 47, 46}, {38, 29, 37}, {
           29, 20, 28}, {153, 64, 164}, {39, 30, 38}, {47, 38, 46}, {107, 30, 
           112}}], 
          
          PolygonBox[{{92, 12, 21, 97}, {85, 3, 12, 82}, {143, 56, 64, 153}, {
           112, 30, 39, 117}, {102, 21, 30, 107}, {122, 39, 48, 127}, {140, 
           48, 56, 142}}]}]}, {
        EdgeForm[], 
        LABColor[0.6775833207108443, 0.3662289720281081, 0.4190351179785846], 
        GraphicsGroupBox[{
          
          PolygonBox[{{137, 57, 144}, {142, 57, 140}, {156, 65, 152}, {154, 
           65, 156}, {144, 57, 151}, {153, 65, 143}}], 
          
          PolygonBox[{{98, 97, 102, 103}, {86, 85, 82, 83}, {128, 127, 132, 
           133}, {123, 122, 127, 128}, {83, 82, 92, 93}, {118, 117, 122, 
           123}, {113, 112, 117, 118}, {151, 57, 65, 154}, {143, 65, 57, 
           142}, {103, 102, 107, 108}, {93, 92, 97, 98}, {108, 107, 112, 
           113}}], 
          
          PolygonBox[{{133, 132, 140, 57, 137}, {152, 65, 153, 164, 
           165}}]}]}, {
        EdgeForm[], 
        LABColor[
        0.7493208829673932, 0.2526355502717952, 0.48380059616214355`], 
        GraphicsGroupBox[{
          
          PolygonBox[{{161, 66, 155}, {154, 66, 151}, {148, 66, 158}, {158, 
           66, 161}, {165, 73, 152}}], 
          
          PolygonBox[{{124, 123, 128, 129}, {119, 118, 123, 124}, {134, 133, 
           137, 138}, {94, 93, 98, 99}, {129, 128, 133, 134}, {138, 137, 144, 
           145}, {104, 103, 108, 109}, {99, 98, 103, 104}, {114, 113, 118, 
           119}, {84, 83, 93, 94}, {109, 108, 113, 114}, {87, 86, 83, 84}}], 
          
          PolygonBox[{{157, 156, 152, 73, 166}, {145, 144, 151, 66, 148}, {
           155, 66, 154, 156, 157}}]}]}, {
        EdgeForm[], 
        LABColor[0.8210584452239421, 0.1390421285154823, 0.5485660743457025], 
        GraphicsGroupBox[{
          
          PolygonBox[{{105, 22, 111}, {157, 74, 155}, {88, 13, 95}, {84, 4, 
           87}, {99, 13, 94}, {100, 22, 105}, {109, 22, 104}, {166, 74, 
           157}}], 
          
          PolygonBox[{{135, 134, 138, 139}, {159, 158, 161, 162}, {125, 124, 
           129, 130}, {139, 138, 145, 146}, {94, 13, 4, 84}, {95, 13, 22, 
           100}, {149, 148, 158, 159}, {146, 145, 148, 149}, {90, 4, 13, 
           88}, {130, 129, 134, 135}, {104, 22, 13, 99}, {120, 119, 124, 
           125}, {115, 114, 119, 120}}], 
          
          PolygonBox[{{162, 161, 155, 74, 167}, {111, 22, 109, 114, 
           115}}]}]}, {
        EdgeForm[], 
        LABColor[
        0.883784179638235, 0.06671095150591305, 0.43648024094510407`], 
        GraphicsGroupBox[{
          
          PolygonBox[{{121, 40, 126}, {136, 49, 141}, {115, 31, 111}, {130, 
           40, 125}, {110, 31, 116}, {131, 49, 136}, {120, 31, 115}, {139, 49,
            135}}], 
          
          PolygonBox[{{116, 31, 40, 121}, {91, 90, 88, 89}, {163, 162, 167, 
           168}, {101, 100, 105, 106}, {160, 159, 162, 163}, {135, 49, 40, 
           130}, {125, 40, 31, 120}, {147, 146, 149, 150}, {89, 88, 95, 96}, {
           126, 40, 49, 131}, {150, 149, 159, 160}, {96, 95, 100, 101}}], 
          
          PolygonBox[{{106, 105, 111, 31, 110}, {141, 49, 139, 146, 
           147}}]}]}, {
        EdgeForm[], 
        LABColor[
        0.9752975074227263, -0.03101814111372725, 0.2242118466260119], 
        GraphicsGroupBox[{
          
          PolygonBox[{{121, 32, 116}, {80, 71, 79}, {71, 62, 70}, {68, 59, 
           67}, {71, 80, 72}, {76, 67, 75}, {77, 68, 76}, {69, 60, 68}, {80, 
           81, 72}, {59, 50, 58}, {60, 51, 59}, {69, 78, 70}, {67, 76, 68}, {
           62, 71, 63}, {62, 53, 61}, {61, 70, 62}, {68, 77, 69}, {61, 52, 
           60}, {79, 70, 78}, {78, 69, 77}, {59, 68, 60}, {58, 67, 59}, {42, 
           51, 43}, {63, 54, 62}, {53, 44, 52}, {52, 43, 51}, {51, 42, 50}, {
           52, 61, 53}, {50, 59, 51}, {51, 60, 52}, {42, 33, 41}, {60, 69, 
           61}, {150, 58, 147}, {45, 36, 44}, {44, 35, 43}, {43, 34, 42}, {53,
            62, 54}, {44, 53, 45}, {43, 52, 44}, {41, 50, 42}, {70, 79, 71}, {
           16, 25, 17}, {54, 45, 53}, {25, 34, 26}, {33, 24, 32}, {131, 41, 
           126}, {70, 61, 69}, {35, 44, 36}, {35, 26, 34}, {34, 43, 35}, {32, 
           41, 33}, {27, 18, 26}, {26, 17, 25}, {23, 32, 24}, {25, 16, 24}, {
           34, 25, 33}, {33, 42, 34}, {36, 27, 35}, {8, 17, 9}, {26, 35, 
           27}, {15, 24, 16}, {147, 58, 141}, {24, 33, 25}, {14, 23, 15}, {18,
            9, 17}, {16, 7, 15}, {110, 23, 106}, {17, 26, 18}, {17, 8, 16}, {
           101, 14, 96}, {72, 63, 71}, {24, 15, 23}, {168, 75, 163}, {89, 5, 
           91}, {6, 15, 7}, {5, 14, 6}, {15, 6, 14}, {7, 16, 8}}], 
          
          PolygonBox[{{160, 67, 58, 150}, {136, 50, 41, 131}, {116, 32, 23, 
           110}, {96, 14, 5, 89}, {106, 23, 14, 101}, {163, 75, 67, 160}, {
           141, 58, 50, 136}, {126, 41, 32, 121}}]}]}}, {{}, 
       TagBox[
        TooltipBox[{
          Directive[
           GrayLevel[0], 
           Opacity[0.5], 
           CapForm["Butt"]], 
          
          LineBox[{91, 89, 96, 101, 106, 110, 116, 121, 126, 131, 136, 141, 
           147, 150, 160, 163, 168}]}, "8"], Annotation[#, 8, "Tooltip"]& ], 
       TagBox[
        TooltipBox[{
          Directive[
           GrayLevel[0], 
           Opacity[0.5], 
           CapForm["Butt"]], 
          
          LineBox[{167, 162, 159, 149, 146, 139, 135, 130, 125, 120, 115, 111,
            105, 100, 95, 88, 90}]}, "6"], Annotation[#, 6, "Tooltip"]& ], 
       TagBox[
        TooltipBox[{
          Directive[
           GrayLevel[0], 
           Opacity[0.5], 
           CapForm["Butt"]], 
          
          LineBox[{87, 84, 94, 99, 104, 109, 114, 119, 124, 129, 134, 138, 
           145, 148, 158, 161, 155, 157, 166}]}, "4"], 
        Annotation[#, 4, "Tooltip"]& ], 
       TagBox[
        TooltipBox[{
          Directive[
           GrayLevel[0], 
           Opacity[0.5], 
           CapForm["Butt"]], 
          
          LineBox[{86, 83, 93, 98, 103, 108, 113, 118, 123, 128, 133, 137, 
           144, 151, 154, 156, 152, 165}]}, "2"], 
        Annotation[#, 2, "Tooltip"]& ], 
       TagBox[
        TooltipBox[{
          Directive[
           GrayLevel[0], 
           Opacity[0.5], 
           CapForm["Butt"]], 
          
          LineBox[{164, 153, 143, 142, 140, 132, 127, 122, 117, 112, 107, 102,
            97, 92, 82, 85}]}, "0"], 
        Annotation[#, 0, "Tooltip"]& ], {}, {}}}], {
    DisplayFunction -> Identity, AspectRatio -> 1, 
     AxesOrigin -> {Automatic, Automatic}, DisplayFunction :> Identity, Frame -> 
     True, FrameLabel -> {{
        FormBox[
        "\"Adsorption log(\\!\\(\\*SubscriptBox[\\(k\\), \\(22\\)]\\))\"", 
         TraditionalForm], None}, {
        FormBox[
        "\"Adsorption log(\\!\\(\\*SubscriptBox[\\(k\\), \\(21\\)]\\))\"", 
         TraditionalForm], None}}, FrameTicks -> {{{{-12, 
          FormBox[
           RowBox[{"-", "12"}], TraditionalForm]}, {-11, 
          FormBox[
           RowBox[{"-", "11"}], TraditionalForm]}, {-10, 
          FormBox[
           RowBox[{"-", "10"}], TraditionalForm]}, {-9, 
          FormBox[
           RowBox[{"-", "9"}], TraditionalForm]}}, {}}, {{{-12, 
          FormBox[
           RowBox[{"-", "12"}], TraditionalForm]}, {-11, 
          FormBox[
           RowBox[{"-", "11"}], TraditionalForm]}, {-10, 
          FormBox[
           RowBox[{"-", "10"}], TraditionalForm]}, {-9, 
          FormBox[
           RowBox[{"-", "9"}], TraditionalForm]}}, {}}}, 
     GridLines -> {None, None}, GridLinesStyle -> Directive[
       GrayLevel[0.5, 0.4]], 
     LabelStyle -> {FontFamily -> "Arial", FontSize -> 22, 
       GrayLevel[0]}, 
     Method -> {
      "DefaultBoundaryStyle" -> Automatic, 
       "DefaultGraphicsInteraction" -> {
        "Version" -> 1.2, "TrackMousePosition" -> {True, False}, 
         "Effects" -> {
          "Highlight" -> {"ratio" -> 2}, "HighlightPoint" -> {"ratio" -> 2}, 
           "Droplines" -> {
            "freeformCursorMode" -> True, 
             "placement" -> {"x" -> "All", "y" -> "None"}}}}, 
       "GridLinesInFront" -> True}, PlotLabel -> 
     FormBox["\"B: Log(\\!\\(\\*SubscriptBox[\\(P\\), \\(2\\)]\\)) Mixed\"", 
       TraditionalForm], PlotRange -> {{-12., -9.}, {-12., -9.}}, 
     PlotRangeClipping -> True, PlotRangePadding -> {{
        Scaled[0.02], 
        Scaled[0.02]}, {
        Scaled[0.02], 
        Scaled[0.02]}}, Ticks -> {Automatic, Automatic}}], 
   FormBox[
    FormBox[
     TemplateBox[{
       FormBox[
        StyleBox[
         StyleBox[
          PaneBox[
           GraphicsBox[{
             
             RasterBox[{{{0.20005000000000028`, 0.23004499999999994`, 
              0.49999999999999994`}}, {{0.9342505404165139, 
              0.5374191764039417, 0.3572049755198782}}, {{0.9604194379243093, 
              0.6492669733157759, 0.3728552055330596}}, {{0.9825002635096386, 
              0.758085222245256, 0.38727573737787185`}}, {{0.9976851936693726,
               0.8467591822901985, 0.5401988015067094}}, {{0.999999999999999, 
              0.9759999999999994, 0.7999999999999996}}}, {{
                Rational[-15, 2], 
                Rational[-225, 2]}, {
                Rational[15, 2], 
                Rational[225, 2]}}], {Antialiasing -> False, 
              AbsoluteThickness[0.1], 
              Directive[
               Opacity[0.3], 
               GrayLevel[0]], 
              LineBox[
               NCache[{{
                  Rational[15, 2], 
                  Rational[-225, 2]}, {
                  Rational[-15, 2], 
                  Rational[-225, 2]}, {
                  Rational[-15, 2], 
                  Rational[225, 2]}, {
                  Rational[15, 2], 
                  Rational[225, 2]}, {
                  Rational[15, 2], 
                  Rational[-225, 2]}}, {{7.5, -112.5}, {-7.5, -112.5}, {-7.5, 
                112.5}, {7.5, 112.5}, {7.5, -112.5}}]]}, {
              CapForm[None], {{
                Directive[
                 GrayLevel[0], 
                 Opacity[0.5], 
                 CapForm["Butt"]], 
                CapForm["Butt"], 
                LineBox[
                 NCache[{{
                    Rational[-15, 2], -75.}, {
                    Rational[15, 2], -75.}}, {{-7.5, -75.}, {7.5, -75.}}]]}, {
                Directive[
                 GrayLevel[0], 
                 Opacity[0.5], 
                 CapForm["Butt"]], 
                CapForm["Butt"], 
                LineBox[
                 NCache[{{
                    Rational[-15, 2], -37.500000000000014`}, {
                    Rational[
                    15, 2], -37.500000000000014`}}, {{-7.5, \
-37.500000000000014`}, {7.5, -37.500000000000014`}}]]}, {
                Directive[
                 GrayLevel[0], 
                 Opacity[0.5], 
                 CapForm["Butt"]], 
                CapForm["Butt"], 
                LineBox[
                 NCache[{{
                    Rational[-15, 2], -1.509903313490213*^-14}, {
                    Rational[
                    15, 2], -1.509903313490213*^-14}}, {{-7.5, \
-1.509903313490213*^-14}, {7.5, -1.509903313490213*^-14}}]]}, {
                Directive[
                 GrayLevel[0], 
                 Opacity[0.5], 
                 CapForm["Butt"]], 
                CapForm["Butt"], 
                LineBox[
                 NCache[{{
                    Rational[-15, 2], 37.499999999999986`}, {
                    Rational[15, 2], 37.499999999999986`}}, {{-7.5, 
                  37.499999999999986`}, {7.5, 37.499999999999986`}}]]}, {
                Directive[
                 GrayLevel[0], 
                 Opacity[0.5], 
                 CapForm["Butt"]], 
                CapForm["Butt"], 
                LineBox[
                 NCache[{{
                    Rational[-15, 2], 74.99999999999999}, {
                    Rational[15, 2], 74.99999999999999}}, {{-7.5, 
                  74.99999999999999}, {7.5, 74.99999999999999}}]]}}}, 
             StyleBox[{Antialiasing -> False, 
               StyleBox[
                StyleBox[{{
                   StyleBox[
                    LineBox[{{{7.500000000000001, -75.00000000000001}, 
                    
                    Offset[{4., 0}, {
                    7.500000000000001, -75.00000000000001}]}, {{
                    7.500000000000001, -37.500000000000014`}, 
                    
                    Offset[{4., 0}, {
                    7.500000000000001, -37.500000000000014`}]}, {{
                    7.500000000000001, -1.5113354737798084`*^-14}, 
                    
                    Offset[{4., 0}, {
                    7.500000000000001, -1.5113354737798084`*^-14}]}, {{
                    7.500000000000001, 37.499999999999986`}, 
                    
                    Offset[{4., 0}, {7.500000000000001, 
                    37.499999999999986`}]}, {{7.500000000000001, 
                    74.99999999999997}, 
                    
                    Offset[{4., 0}, {7.500000000000001, 
                    74.99999999999997}]}}], {
                    Directive[
                    AbsoluteThickness[0.5], 
                    GrayLevel[0.4]]}, StripOnInput -> False]}, 
                  StyleBox[
                   StyleBox[{{
                    StyleBox[{
                    InsetBox[
                    FormBox["0", TraditionalForm], 
                    Offset[{7., 0.}, {7.500000000000001, -75.00000000000001}], 
                    ImageScaled[{0, 0.5}], Automatic, {1, 0}], 
                    InsetBox[
                    FormBox["2", TraditionalForm], 
                    
                    Offset[{7., 0.}, {
                    7.500000000000001, -37.500000000000014`}], 
                    ImageScaled[{0, 0.5}], Automatic, {1, 0}], 
                    InsetBox[
                    FormBox["4", TraditionalForm], 
                    
                    Offset[{7., 0.}, {
                    7.500000000000001, -1.5113354737798084`*^-14}], 
                    ImageScaled[{0, 0.5}], Automatic, {1, 0}], 
                    InsetBox[
                    FormBox["6", TraditionalForm], 
                    
                    Offset[{7., 0.}, {7.500000000000001, 
                    37.499999999999986`}], 
                    ImageScaled[{0, 0.5}], Automatic, {1, 0}], 
                    InsetBox[
                    FormBox["8", TraditionalForm], 
                    Offset[{7., 0.}, {7.500000000000001, 74.99999999999997}], 
                    ImageScaled[{0, 0.5}], Automatic, {1, 0}]}, {
                    Directive[
                    AbsoluteThickness[0.5], 
                    GrayLevel[0.4]], {
                    Directive[
                    Opacity[1], FontFamily -> "Arial", FontSize -> 22, 
                    GrayLevel[0]]}}, StripOnInput -> False]}, {}}, {{
                    Directive[
                    Opacity[1], FontFamily -> "Arial", FontSize -> 22, 
                    GrayLevel[0]]}}, StripOnInput -> False], {
                   "GraphicsLabel"}, StripOnInput -> False]}, {
                 "GraphicsTicks"}, StripOnInput -> False], {{
                  Directive[
                   AbsoluteThickness[0.5], 
                   GrayLevel[0.4]]}}, StripOnInput -> False]}, {
              "GraphicsAxes"}, StripOnInput -> False]}, PlotRangePadding -> 
            Scaled[0.02], PlotRange -> All, Frame -> True, 
            FrameTicks -> {{False, False}, {True, False}}, FrameStyle -> 
            Opacity[0], FrameTicksStyle -> Opacity[0], 
            ImageSize -> {Automatic, 225}, BaseStyle -> {}], Alignment -> 
           Left, AppearanceElements -> None, ImageMargins -> {{5, 5}, {5, 5}},
            ImageSizeAction -> "ResizeToFit"], LineIndent -> 0, StripOnInput -> 
          False], {FontFamily -> "Arial", FontSize -> 22, 
          GrayLevel[0]}, Background -> Automatic, StripOnInput -> False], 
        TraditionalForm]}, "BarLegend", DisplayFunction -> (#& ), 
      InterpretationFunction :> (RowBox[{"BarLegend", "[", 
         RowBox[{
           RowBox[{"{", 
             RowBox[{
               RowBox[{
                 RowBox[{"Blend", "[", 
                   RowBox[{"\"WL13DefaultDensityGradient\"", ",", "#1"}], 
                   "]"}], "&"}], ",", 
               RowBox[{"{", 
                 RowBox[{
                   RowBox[{"-", "8.815220316719472`"}], ",", 
                   "9.990471684489298`"}], "}"}]}], "}"}], ",", 
           RowBox[{"{", 
             RowBox[{
               RowBox[{"{", 
                 RowBox[{"0.`", ",", 
                   RowBox[{"Directive", "[", 
                    RowBox[{
                    
                    TemplateBox[<|"color" -> GrayLevel[0]|>, 
                    "GrayLevelColorSwatchTemplate"], ",", 
                    RowBox[{"Opacity", "[", "0.5`", "]"}], ",", 
                    RowBox[{"CapForm", "[", "\"Butt\"", "]"}]}], "]"}]}], 
                 "}"}], ",", 
               RowBox[{"{", 
                 RowBox[{"2", ",", 
                   RowBox[{"Directive", "[", 
                    RowBox[{
                    
                    TemplateBox[<|"color" -> GrayLevel[0]|>, 
                    "GrayLevelColorSwatchTemplate"], ",", 
                    RowBox[{"Opacity", "[", "0.5`", "]"}], ",", 
                    RowBox[{"CapForm", "[", "\"Butt\"", "]"}]}], "]"}]}], 
                 "}"}], ",", 
               RowBox[{"{", 
                 RowBox[{"4", ",", 
                   RowBox[{"Directive", "[", 
                    RowBox[{
                    
                    TemplateBox[<|"color" -> GrayLevel[0]|>, 
                    "GrayLevelColorSwatchTemplate"], ",", 
                    RowBox[{"Opacity", "[", "0.5`", "]"}], ",", 
                    RowBox[{"CapForm", "[", "\"Butt\"", "]"}]}], "]"}]}], 
                 "}"}], ",", 
               RowBox[{"{", 
                 RowBox[{"6", ",", 
                   RowBox[{"Directive", "[", 
                    RowBox[{
                    
                    TemplateBox[<|"color" -> GrayLevel[0]|>, 
                    "GrayLevelColorSwatchTemplate"], ",", 
                    RowBox[{"Opacity", "[", "0.5`", "]"}], ",", 
                    RowBox[{"CapForm", "[", "\"Butt\"", "]"}]}], "]"}]}], 
                 "}"}], ",", 
               RowBox[{"{", 
                 RowBox[{"8", ",", 
                   RowBox[{"Directive", "[", 
                    RowBox[{
                    
                    TemplateBox[<|"color" -> GrayLevel[0]|>, 
                    "GrayLevelColorSwatchTemplate"], ",", 
                    RowBox[{"Opacity", "[", "0.5`", "]"}], ",", 
                    RowBox[{"CapForm", "[", "\"Butt\"", "]"}]}], "]"}]}], 
                 "}"}]}], "}"}], ",", 
           RowBox[{"LabelStyle", "\[Rule]", 
             RowBox[{"{", 
               RowBox[{
                 RowBox[{"FontFamily", "\[Rule]", "\"Arial\""}], ",", 
                 RowBox[{"FontSize", "\[Rule]", "22"}], ",", 
                 
                 TemplateBox[<|"color" -> GrayLevel[0]|>, 
                  "GrayLevelColorSwatchTemplate"]}], "}"}]}], ",", 
           RowBox[{"LegendLayout", "\[Rule]", "\"Column\""}], ",", 
           RowBox[{"LegendMarkerSize", "\[Rule]", "225"}], ",", 
           RowBox[{"ScalingFunctions", "\[Rule]", 
             RowBox[{"{", 
               RowBox[{"Identity", ",", "Identity"}], "}"}]}], ",", 
           RowBox[{"Charting`AxisLabel", "\[Rule]", "None"}], ",", 
           RowBox[{"Charting`TickSide", "\[Rule]", "Right"}], ",", 
           RowBox[{"ColorFunctionScaling", "\[Rule]", "True"}]}], "]"}]& )], 
     TraditionalForm], TraditionalForm]},
  "Legended",
  DisplayFunction->(GridBox[{{
      TagBox[
       ItemBox[
        PaneBox[
         TagBox[#, "SkipImageSizeLevel"], Alignment -> {Center, Baseline}, 
         BaselinePosition -> Baseline], DefaultBaseStyle -> "Labeled"], 
       "SkipImageSizeLevel"], 
      ItemBox[#2, DefaultBaseStyle -> "LabeledLabel"]}}, 
    GridBoxAlignment -> {"Columns" -> {{Center}}, "Rows" -> {{Center}}}, 
    AutoDelete -> False, GridBoxItemSize -> Automatic, 
    BaselinePosition -> {1, 1}]& ),
  Editable->True,
  InterpretationFunction->(RowBox[{"Legended", "[", 
     RowBox[{#, ",", 
       RowBox[{"Placed", "[", 
         RowBox[{#2, ",", "After"}], "]"}]}], "]"}]& )]], "Output",
 CellChangeTimes->{
  3.926244998113247*^9, 3.926245032312236*^9, 3.926245541333016*^9, 
   3.926249595110361*^9, 3.9262496310052137`*^9, 3.9262496761320333`*^9, 
   3.9262498863124523`*^9, 3.926250030419444*^9, 3.9262500744196663`*^9, 
   3.926434011700577*^9, 3.92643420909123*^9, 3.9264345275294333`*^9, 
   3.9264345658447647`*^9, 3.92643490556063*^9, 3.92644156967423*^9, 
   3.926441641562969*^9, 3.92808527227785*^9, {3.928085531430851*^9, 
   3.9280855566275377`*^9}, {3.92808563466717*^9, 3.928085662004592*^9}, {
   3.928085765232568*^9, 3.928085859310655*^9}, 3.928085950970725*^9, 
   3.9280860058179007`*^9, 3.9280860379028673`*^9, 3.92808618960089*^9, 
   3.928086222703473*^9, 3.9280864701163683`*^9, {3.9280876253365507`*^9, 
   3.9280876685792294`*^9}, {3.928087723486861*^9, 3.928087744935486*^9}, 
   3.928229827985209*^9, {3.928229927709639*^9, 3.9282299427553177`*^9}, 
   3.928230043607978*^9, 3.937426907269936*^9, 3.937426973499596*^9, 
   3.937427012162284*^9, 3.9374276381694727`*^9, 3.9374747506767187`*^9, 
   3.937474822342555*^9, 3.937474874841358*^9, 3.937474919837929*^9, 
   3.940698183336882*^9, 3.940843663661216*^9, 3.940843715899144*^9, 
   3.940949533390061*^9, 3.940950310487793*^9},
 CellLabel->
  "Out[431]=",ExpressionUUID->"12034e60-c102-4670-92c7-d032edd81487"]
}, Open  ]]
}, Open  ]],

Cell["", "PageBreak",
 PageBreakBelow->True,ExpressionUUID->"96bc087e-ddae-4761-b70c-d210d6f97b57"]
},
CellGrouping->Manual,
WindowSize->{1189, 877},
WindowMargins->{{116, Automatic}, {Automatic, 0}},
PrintingCopies->1,
PrintingPageRange->{1, Automatic},
Magnification:>1.4 Inherited,
FrontEndVersion->"14.1 for Mac OS X x86 (64-bit) (July 16, 2024)",
StyleDefinitions->"Default.nb",
ExpressionUUID->"141e1c52-f544-4f42-8218-676cd90cb776"
]
(* End of Notebook Content *)

(* Internal cache information *)
(*CellTagsOutline
CellTagsIndex->{}
*)
(*CellTagsIndex
CellTagsIndex->{}
*)
(*NotebookFileOutline
Notebook[{
Cell[CellGroupData[{
Cell[580, 22, 988, 15, 188, "Title",ExpressionUUID->"391f4240-eee2-4e2a-b426-1fa52222ca31"],
Cell[CellGroupData[{
Cell[1593, 41, 59002, 1037, 2240, "Input",ExpressionUUID->"250af4f3-9405-4f84-9452-3a2fa154942a"],
Cell[60598, 1080, 24153, 518, 548, "Output",ExpressionUUID->"12034e60-c102-4670-92c7-d032edd81487"]
}, Open  ]]
}, Open  ]],
Cell[84778, 1602, 99, 1, 4, "PageBreak",ExpressionUUID->"96bc087e-ddae-4761-b70c-d210d6f97b57",
 PageBreakBelow->True]
}
]
*)
