# Supplementary material for: Mathematical comparison of protocols for adapting a bacteriophage to a new host
Source: Virus Evol. 2024 Nov 22;10(1):veae100. doi: 10.1093/ve/veae100 (PMC11665826; doi:10.1093/ve/veae100)
Supplement: veae100_Supp [file veae100_supp.zip › veae100_Supp/Mathematica_files/1phage_M1_mixed_heat_Fig2A.nb]

(* Content-type: application/vnd.wolfram.mathematica *)

(*** Wolfram Notebook File ***)
(* http://www.wolfram.com/nb *)

(* CreatedBy='Mathematica 12.0' *)

(*CacheID: 234*)
(* Internal cache information:
NotebookFileLineBreakTest
NotebookFileLineBreakTest
NotebookDataPosition[       158,          7]
NotebookDataLength[    134586,       2427]
NotebookOptionsPosition[    133513,       2397]
NotebookOutlinePosition[    134014,       2417]
CellTagsIndexPosition[    133971,       2414]
WindowFrame->Normal*)

(* Beginning of Notebook Content *)
Notebook[{

Cell[CellGroupData[{
Cell[TextData[StyleBox["Mathematica file for Fig 2A.  Bull & Krone",
 FontSize->36]], "Title",
 CellChangeTimes->{{3.653247233718869*^9, 3.653247243230265*^9}, {
  3.6614597779858513`*^9, 3.661459782037195*^9}, {3.774615520406127*^9, 
  3.774615539182068*^9}, {3.7746294318761*^9, 3.7746294320831327`*^9}, {
  3.775328117976695*^9, 3.775328120775181*^9}, {3.780500404183667*^9, 
  3.780500408533852*^9}, {3.870461617668047*^9, 3.870461629034039*^9}, {
  3.8705279573664627`*^9, 3.870527963183524*^9}, {3.8729671454228153`*^9, 
  3.8729671797882757`*^9}, {3.914265048147461*^9, 3.9142650580049353`*^9}, {
  3.914317618414603*^9, 3.914317663581843*^9}, {3.914592152725358*^9, 
  3.914592179280603*^9}, {3.940961348567642*^9, 
  3.9409613514767036`*^9}},ExpressionUUID->"391f4240-eee2-4e2a-b426-\
1fa52222ca31"],

Cell[CellGroupData[{

Cell[BoxData[{
 RowBox[{
  RowBox[{
   RowBox[{"Module", "[", 
    RowBox[{
     RowBox[{"{", 
      RowBox[{"xx", ",", "yy"}], "}"}], ",", 
     RowBox[{
      RowBox[{"{", 
       RowBox[{
        RowBox[{"StoreP3", "=", 
         RowBox[{"{", "}"}]}], ",", 
        RowBox[{"StoreP2", "=", 
         RowBox[{"{", "}"}]}], ",", 
        RowBox[{"StoreP1", "=", 
         RowBox[{"{", "}"}]}]}], "}"}], ";", "\[IndentingNewLine]", "\t", 
      "\[IndentingNewLine]", "\t", 
      RowBox[{"For", "[", 
       RowBox[{
        RowBox[{"xx", " ", "=", " ", "20"}], ",", 
        RowBox[{"xx", "<", "81"}], ",", " ", 
        RowBox[{"xx", " ", "+=", " ", "5"}], ",", "\[IndentingNewLine]", "\t", 
        RowBox[{"For", "[", 
         RowBox[{
          RowBox[{"yy", " ", "=", " ", "10"}], ",", 
          RowBox[{"yy", "<", "34"}], ",", 
          RowBox[{"yy", " ", "+=", " ", "3"}], ",", "\[IndentingNewLine]", 
          "\[IndentingNewLine]", 
          RowBox[{
           RowBox[{"Pars", "=", 
            RowBox[{"{", 
             RowBox[{
              RowBox[{"r", "\[Rule]", "0.02"}], ",", 
              RowBox[{"C", "->", "xx"}], ",", 
              RowBox[{"DIL", " ", "->", " ", "10"}], ",", 
              RowBox[{"IB2", "->", 
               RowBox[{"10", "^", "8"}]}], ",", 
              RowBox[{"IB1", "->", 
               RowBox[{"10", "^", "8"}]}], ",", 
              RowBox[{"nc", "->", "yy"}], ",", 
              RowBox[{"dil", "->", "0.1"}], ",", "\[IndentingNewLine]", " ", 
              RowBox[{
               SubscriptBox["b", "11"], "->", " ", "50"}], ",", 
              RowBox[{
               SubscriptBox["b", "21"], "->", " ", "50"}], ",", 
              RowBox[{
               SubscriptBox["b", "22"], "->", " ", "50"}], ",", 
              "\[IndentingNewLine]", 
              RowBox[{
               SubscriptBox["k", "11"], "->", "1*^-9"}], ",", 
              RowBox[{
               SubscriptBox["k", "12"], "->", "0"}], ",", 
              RowBox[{
               SubscriptBox["k", "21"], "->", 
               SuperscriptBox["10", 
                RowBox[{"-", "9"}]]}], ",", 
              RowBox[{
               SubscriptBox["k", "22"], "->", 
               SuperscriptBox["10", 
                RowBox[{"-", "11"}]]}], ",", "\[IndentingNewLine]", 
              RowBox[{
               SubscriptBox["\[Delta]", "11"], "->", " ", ".05"}], ",", " ", 
              RowBox[{
               SubscriptBox["\[Delta]", "21"], "->", " ", "0.05"}], ",", " ", 
              RowBox[{
               SubscriptBox["\[Delta]", "22"], "->", " ", ".05"}]}], "}"}]}], 
           ";", "\[IndentingNewLine]", "\[IndentingNewLine]", 
           RowBox[{"Sols", "=", 
            RowBox[{"NDSolve", "[", "\[IndentingNewLine]", 
             RowBox[{
              RowBox[{"{", "\[IndentingNewLine]", 
               RowBox[{
                RowBox[{
                 RowBox[{
                  RowBox[{
                   RowBox[{
                    SubscriptBox["B", "1"], "'"}], "[", "t", "]"}], 
                  "\[Equal]", 
                  RowBox[{
                   RowBox[{
                    SubscriptBox["B", "1"], "[", "t", "]"}], 
                   RowBox[{"(", 
                    RowBox[{"r", " ", "-", " ", 
                    RowBox[{
                    SubscriptBox["k", "11"], 
                    RowBox[{
                    SubscriptBox["P", 
                    RowBox[{"1", "f"}]], "[", "t", "]"}]}], " ", "-", " ", 
                    RowBox[{
                    SubscriptBox["k", "21"], 
                    RowBox[{
                    SubscriptBox["P", 
                    RowBox[{"2", "f"}]], "[", "t", "]"}]}]}], ")"}]}]}], "/.",
                  "Pars"}], ",", " ", "\[IndentingNewLine]", 
                RowBox[{
                 RowBox[{
                  RowBox[{
                   RowBox[{
                    SubscriptBox["B", "2"], "'"}], "[", "t", "]"}], 
                  "\[Equal]", 
                  RowBox[{
                   RowBox[{
                    SubscriptBox["B", "2"], "[", "t", "]"}], 
                   RowBox[{"(", 
                    RowBox[{"r", " ", "-", " ", 
                    RowBox[{
                    SubscriptBox["k", "22"], 
                    RowBox[{
                    SubscriptBox["P", 
                    RowBox[{"2", "f"}]], "[", "t", "]"}]}]}], " ", ")"}]}]}], 
                 "/.", "Pars"}], ",", "\[IndentingNewLine]", 
                "\[IndentingNewLine]", 
                RowBox[{
                 RowBox[{
                  RowBox[{
                   RowBox[{
                    SubscriptBox["P", 
                    RowBox[{"1", "i"}]], "'"}], "[", "t", "]"}], "\[Equal]", 
                  " ", 
                  RowBox[{
                   RowBox[{
                    SubscriptBox["k", "11"], " ", 
                    RowBox[{
                    SubscriptBox["P", 
                    RowBox[{"1", "f"}]], "[", "t", "]"}], 
                    RowBox[{
                    SubscriptBox["B", "1"], "[", "t", "]"}]}], " ", "-", " ", 
                   RowBox[{
                    SubscriptBox["\[Delta]", "11"], " ", 
                    RowBox[{
                    SubscriptBox["P", 
                    RowBox[{"1", "i"}]], "[", "t", "]"}]}]}]}], "/.", 
                 "Pars"}], ",", "                  ", 
                RowBox[{"(*", 
                 RowBox[{"infected", " ", "phage"}], "*)"}], 
                "\[IndentingNewLine]", 
                RowBox[{
                 RowBox[{
                  RowBox[{
                   RowBox[{
                    SubscriptBox["P", 
                    RowBox[{"1", "f"}]], "'"}], "[", "t", "]"}], "\[Equal]", 
                  " ", 
                  RowBox[{
                   RowBox[{
                    SubscriptBox["b", "11"], 
                    SubscriptBox["\[Delta]", "11"], " ", 
                    RowBox[{
                    SubscriptBox["P", 
                    RowBox[{"1", "i"}]], "[", "t", "]"}]}], "  ", "-", " ", 
                   RowBox[{
                    SubscriptBox["k", "11"], " ", 
                    RowBox[{
                    SubscriptBox["P", 
                    RowBox[{"1", "f"}]], "[", "t", "]"}], 
                    RowBox[{
                    SubscriptBox["B", "1"], "[", "t", "]"}]}]}]}], "/.", 
                 "Pars"}], ",", "                       ", 
                RowBox[{"(*", " ", 
                 RowBox[{"free", " ", "phage"}], "*)"}], 
                "\[IndentingNewLine]", "\[IndentingNewLine]", 
                RowBox[{
                 RowBox[{
                  RowBox[{
                   RowBox[{
                    SubscriptBox["P", 
                    RowBox[{"2", "f"}]], "'"}], "[", "t", "]"}], " ", 
                  "\[Equal]", " ", 
                  RowBox[{
                   RowBox[{
                    SubscriptBox["b", "22"], 
                    SubscriptBox["\[Delta]", "22"], " ", 
                    RowBox[{
                    SubscriptBox["P", 
                    RowBox[{"22", "i"}]], "[", "t", "]"}]}], " ", "+", " ", 
                   RowBox[{
                    SubscriptBox["b", "21"], 
                    SubscriptBox["\[Delta]", "21"], 
                    RowBox[{
                    SubscriptBox["P", 
                    RowBox[{"21", "i"}]], "[", "t", "]"}]}], "-", " ", 
                   RowBox[{
                    SubscriptBox["k", "22"], " ", 
                    RowBox[{
                    SubscriptBox["P", 
                    RowBox[{"2", "f"}]], "[", "t", "]"}], 
                    RowBox[{
                    SubscriptBox["B", "2"], "[", "t", "]"}]}], " ", "-", 
                   RowBox[{
                    SubscriptBox["k", "21"], 
                    RowBox[{
                    SubscriptBox["P", 
                    RowBox[{"2", "f"}]], "[", "t", "]"}], 
                    RowBox[{
                    SubscriptBox["B", "1"], "[", "t", "]"}]}]}]}], "/.", 
                 "Pars"}], ",", "\[IndentingNewLine]", 
                RowBox[{
                 RowBox[{
                  RowBox[{
                   RowBox[{
                    SubscriptBox["P", 
                    RowBox[{"22", "i"}]], "'"}], "[", "t", "]"}], "\[Equal]", 
                  " ", 
                  RowBox[{
                   RowBox[{
                    SubscriptBox["k", "22"], " ", 
                    RowBox[{
                    SubscriptBox["P", 
                    RowBox[{"2", "f"}]], "[", "t", "]"}], 
                    RowBox[{
                    SubscriptBox["B", "2"], "[", "t", "]"}]}], " ", "-", " ", 
                   RowBox[{
                    SubscriptBox["\[Delta]", "22"], " ", 
                    RowBox[{
                    SubscriptBox["P", 
                    RowBox[{"22", "i"}]], "[", "t", "]"}]}]}]}], "/.", 
                 "Pars"}], ",", "\[IndentingNewLine]", 
                RowBox[{
                 RowBox[{
                  RowBox[{
                   RowBox[{
                    SubscriptBox["P", 
                    RowBox[{"21", "i"}]], "'"}], "[", "t", "]"}], "\[Equal]", 
                  " ", 
                  RowBox[{
                   RowBox[{
                    SubscriptBox["k", "21"], " ", 
                    RowBox[{
                    SubscriptBox["P", 
                    RowBox[{"2", "f"}]], "[", "t", "]"}], 
                    RowBox[{
                    SubscriptBox["B", "1"], "[", "t", "]"}]}], " ", "-", " ", 
                   RowBox[{
                    SubscriptBox["\[Delta]", "21"], " ", 
                    RowBox[{
                    SubscriptBox["P", 
                    RowBox[{"21", "i"}]], "[", "t", "]"}]}]}]}], "/.", 
                 "Pars"}], ",", "\[IndentingNewLine]", "\[IndentingNewLine]", 
                RowBox[{
                 RowBox[{
                  RowBox[{
                   SubscriptBox["B", "1"], "[", "0", "]"}], "\[Equal]", 
                  "IB1"}], "/.", "Pars"}], ",", "\[IndentingNewLine]", 
                RowBox[{
                 RowBox[{
                  RowBox[{
                   SubscriptBox["B", "2"], "[", "0", "]"}], "\[Equal]", 
                  "IB2"}], "/.", "Pars"}], ",", "\[IndentingNewLine]", 
                RowBox[{
                 RowBox[{
                  SubscriptBox["P", 
                   RowBox[{"1", "f"}]], "[", "0", "]"}], "\[Equal]", " ", 
                 "100000000"}], ",", "\[IndentingNewLine]", 
                RowBox[{
                 RowBox[{
                  SubscriptBox["P", 
                   RowBox[{"1", "i"}]], "[", "0", "]"}], "\[Equal]", " ", 
                 "0"}], ",", "\[IndentingNewLine]", 
                RowBox[{
                 RowBox[{
                  SubscriptBox["P", 
                   RowBox[{"2", "f"}]], "[", "0", "]"}], " ", "\[Equal]", " ",
                  "0"}], ",", " ", "\[IndentingNewLine]", 
                RowBox[{
                 RowBox[{
                  SubscriptBox["P", 
                   RowBox[{"22", "i"}]], "[", "0", "]"}], "\[Equal]", " ", 
                 "0"}], ",", "\[IndentingNewLine]", 
                RowBox[{
                 RowBox[{
                  SubscriptBox["P", 
                   RowBox[{"21", "i"}]], "[", "0", "]"}], "==", "0"}], ",", 
                "\[IndentingNewLine]", "\[IndentingNewLine]", 
                RowBox[{"WhenEvent", "[", 
                 RowBox[{
                  RowBox[{"t", "==", "8"}], ",", 
                  RowBox[{"{", 
                   RowBox[{
                    RowBox[{
                    SubscriptBox["P", 
                    RowBox[{"2", "f"}]], "[", "t", "]"}], " ", "->", " ", 
                    "1"}], "    ", "}"}]}], "]"}], ",", "\[IndentingNewLine]",
                 "\[IndentingNewLine]", 
                RowBox[{"WhenEvent", "[", 
                 RowBox[{
                  RowBox[{
                   RowBox[{
                    RowBox[{"Mod", "[", 
                    RowBox[{"t", ",", 
                    RowBox[{"C", "/.", "Pars"}]}], "]"}], "\[LessEqual]", 
                    ".00001"}], "  ", "&&", " ", 
                   RowBox[{"t", ">", "9"}]}], ",", 
                  RowBox[{"{", "  ", "\[IndentingNewLine]", 
                   RowBox[{
                    RowBox[{
                    RowBox[{
                    RowBox[{
                    SubscriptBox["P", 
                    RowBox[{"1", "f"}]], "[", "t", "]"}], "\[Rule]", " ", 
                    RowBox[{
                    RowBox[{
                    SubscriptBox["P", 
                    RowBox[{"1", "f"}]], "[", "t", "]"}], "/", "DIL"}]}], "/.",
                     "Pars"}], ",", "\[IndentingNewLine]", 
                    RowBox[{
                    RowBox[{
                    RowBox[{
                    SubscriptBox["P", 
                    RowBox[{"2", "f"}]], "[", "t", "]"}], "\[Rule]", "  ", 
                    RowBox[{
                    RowBox[{
                    SubscriptBox["P", 
                    RowBox[{"2", "f"}]], "[", "t", "]"}], "/", "DIL"}]}], "/.",
                     "Pars"}], ",", " ", "\[IndentingNewLine]", 
                    "\[IndentingNewLine]", 
                    RowBox[{
                    RowBox[{
                    RowBox[{
                    SubscriptBox["P", 
                    RowBox[{"1", "i"}]], "[", "t", "]"}], "\[Rule]", "  ", 
                    RowBox[{
                    RowBox[{
                    SubscriptBox["P", 
                    RowBox[{"1", "i"}]], "[", "t", "]"}], "/", "DIL"}]}], "/.",
                     "Pars"}], ",", "\[IndentingNewLine]", 
                    RowBox[{
                    RowBox[{
                    RowBox[{
                    SubscriptBox["P", 
                    RowBox[{"22", "i"}]], "[", "t", "]"}], "\[Rule]", "  ", 
                    RowBox[{
                    RowBox[{
                    SubscriptBox["P", 
                    RowBox[{"22", "i"}]], "[", "t", "]"}], "/", "DIL"}]}], "/.",
                     "Pars"}], ",", "\[IndentingNewLine]", 
                    RowBox[{
                    RowBox[{
                    RowBox[{
                    SubscriptBox["P", 
                    RowBox[{"21", "i"}]], "[", "t", "]"}], "\[Rule]", " ", 
                    RowBox[{
                    RowBox[{
                    SubscriptBox["P", 
                    RowBox[{"21", "i"}]], "[", "t", "]"}], "/", "DIL"}]}], "/.",
                     "Pars"}], ",", "\[IndentingNewLine]", 
                    "\[IndentingNewLine]", 
                    RowBox[{"P1", " ", "=", " ", 
                    RowBox[{
                    RowBox[{"1", "-", "dil"}], "/.", "Pars"}]}], ",", 
                    "\[IndentingNewLine]", 
                    RowBox[{"P2", " ", "=", " ", 
                    RowBox[{"dil", "/.", "Pars"}]}], ",", 
                    "\[IndentingNewLine]", 
                    RowBox[{"K1", " ", "=", 
                    RowBox[{"IB1", "/.", "Pars"}]}], ",", 
                    "\[IndentingNewLine]", 
                    RowBox[{"K2", " ", "=", " ", 
                    RowBox[{"IB2", "/.", "Pars"}]}], ",", 
                    "\[IndentingNewLine]", 
                    RowBox[{
                    RowBox[{
                    SubscriptBox["B", "1"], "[", "t", "]"}], " ", "->", " ", 
                    RowBox[{
                    RowBox[{"P1", "*", "K1"}], " ", "+", " ", 
                    RowBox[{"P2", " ", "*", 
                    RowBox[{
                    SubscriptBox["B", "1"], "[", "t", "]"}]}]}]}], ",", 
                    "\[IndentingNewLine]", 
                    RowBox[{
                    RowBox[{
                    SubscriptBox["B", "2"], "[", "t", "]"}], " ", "->", " ", 
                    RowBox[{
                    RowBox[{"P1", "*", "K2"}], " ", "+", " ", 
                    RowBox[{"P2", " ", "*", 
                    RowBox[{
                    SubscriptBox["B", "2"], "[", "t", "]"}]}]}]}]}], 
                   "\[IndentingNewLine]", "\[IndentingNewLine]", "}"}]}], 
                 "]"}]}], "\[IndentingNewLine]", "}"}], ",", 
              "\[IndentingNewLine]", "\[IndentingNewLine]", 
              RowBox[{"{", 
               RowBox[{
                SubscriptBox["B", "1"], ",", 
                SubscriptBox["B", "2"], ",", 
                SubscriptBox["P", 
                 RowBox[{"1", "f"}]], ",", 
                SubscriptBox["P", 
                 RowBox[{"1", "i"}]], ",", 
                SubscriptBox["P", 
                 RowBox[{"2", "f"}]], ",", 
                SubscriptBox["P", 
                 RowBox[{"22", "i"}]], ",", 
                SubscriptBox["P", 
                 RowBox[{"21", "i"}]]}], "}"}], ",", 
              RowBox[{"{", 
               RowBox[{"t", ",", ".01", ",", 
                RowBox[{
                 RowBox[{"C", "*", "yy"}], "/.", "Pars"}]}], "}"}]}], "   ", 
             "]"}]}], ";", "\n", "\[IndentingNewLine]", 
           RowBox[{"StoreP2", " ", "=", " ", 
            RowBox[{"Append", "[", 
             RowBox[{"StoreP2", ",", 
              RowBox[{"{", 
               RowBox[{"xx", ",", "yy", ",", " ", 
                RowBox[{
                 RowBox[{"N", "[", 
                  RowBox[{"Log10", "[", 
                   RowBox[{"(", 
                    RowBox[{
                    SubscriptBox["P", 
                    RowBox[{"2", "f"}]], "[", 
                    RowBox[{
                    RowBox[{"C", "*", "yy"}], "/.", "Pars"}], "]"}], " ", 
                    RowBox[{"(*", 
                    RowBox[{
                    RowBox[{"+", " ", 
                    RowBox[{
                    SubscriptBox["P", 
                    RowBox[{"22", "i"}]], "[", 
                    RowBox[{
                    RowBox[{"C", "*", "yy"}], "/.", "Pars"}], "]"}]}], " ", 
                    "+", " ", 
                    RowBox[{
                    SubscriptBox["P", 
                    RowBox[{"21", "i"}]], "[", 
                    RowBox[{
                    RowBox[{"C", "*", "yy"}], "/.", "Pars"}], "]"}]}], "*)"}],
                     ")"}], "]"}], "]"}], "/.", 
                 RowBox[{"Sols", "[", 
                  RowBox[{"[", "1", "]"}], "]"}]}]}], "}"}]}], "]"}]}], 
           ";"}]}], "\[IndentingNewLine]", "]"}]}], "]"}]}]}], "]"}], ";"}], 
  "\[IndentingNewLine]", "\[IndentingNewLine]", "\[IndentingNewLine]", 
  RowBox[{"(*", 
   RowBox[{"ListContourPlot", "[", "\[IndentingNewLine]", 
    RowBox[{"StoreP1", ",", " ", 
     RowBox[{"PlotRange", " ", "\[Rule]", " ", 
      RowBox[{"{", 
       RowBox[{
        RowBox[{"{", 
         RowBox[{"20", ",", "90"}], "}"}], ",", 
        RowBox[{"{", 
         RowBox[{
          RowBox[{"-", "9"}], ",", 
          RowBox[{"-", "12"}]}], "}"}]}], "}"}]}], ",", 
     RowBox[{
     "PlotLabel", " ", "\[Rule]", " ", 
      "\"\<Log Mutant abundance at 500 Minutes\>\""}], ",", 
     "\[IndentingNewLine]", 
     RowBox[{"Contours", "\[Rule]", 
      RowBox[{"{", 
       RowBox[{"0.0", ",", "2", ",", " ", "4", ",", " ", "6", ",", " ", "8"}],
        "}"}]}], ",", 
     RowBox[{"PlotLegends", "\[Rule]", " ", "Automatic"}], ",", 
     RowBox[{"FrameLabel", "\[Rule]", 
      RowBox[{"{", 
       RowBox[{
       "\"\<Cycle Length\>\"", ",", 
        "\"\<log(\!\(\*SubscriptBox[\(k\), \(22\)]\))\>\""}], "}"}]}]}], 
    "\[IndentingNewLine]", "]"}], "*)"}], "\[IndentingNewLine]", 
  RowBox[{"(*", 
   RowBox[{"ListContourPlot", "[", "\[IndentingNewLine]", 
    RowBox[{"StoreL1", ",", " ", 
     RowBox[{"PlotRange", " ", "\[Rule]", " ", 
      RowBox[{"{", 
       RowBox[{
        RowBox[{"{", 
         RowBox[{"0", ",", "9"}], "}"}], ",", 
        RowBox[{"{", 
         RowBox[{
          RowBox[{"-", "9"}], ",", 
          RowBox[{"-", "12"}]}], "}"}]}], "}"}]}], ",", 
     RowBox[{
     "PlotLabel", " ", "\[Rule]", " ", 
      "\"\<A: Log(\!\(\*SubscriptBox[\(P\), \(2\)]\)) at end\>\""}], ",", 
     "\[IndentingNewLine]", 
     RowBox[{"LabelStyle", "->", 
      RowBox[{"{", 
       RowBox[{
        RowBox[{"FontFamily", "->", "\"\<Arial\>\""}], ",", 
        RowBox[{"FontSize", "->", "18"}], ",", "Black"}], "}"}]}], ",", 
     "\[IndentingNewLine]", 
     RowBox[{"Contours", "\[Rule]", 
      RowBox[{"{", 
       RowBox[{"0.0", ",", "2", ",", " ", "4", ",", " ", "6", ",", " ", "8"}],
        "}"}]}], ",", 
     RowBox[{"PlotLegends", "\[Rule]", " ", "Automatic"}], ",", " ", 
     RowBox[{"FrameLabel", "->", 
      RowBox[{"{", 
       RowBox[{
        RowBox[{"Style", "[", 
         RowBox[{
         "\"\<log(input \!\(\*SubscriptBox[\(B\), \(1\)]\))\>\"", ",", "16", 
          ",", "Bold"}], "]"}], ",", 
        RowBox[{"Style", "[", 
         RowBox[{
         "\"\<log(\!\(\*SubscriptBox[\(k\), \(22\)]\))\>\"", ",", "16", ",", 
          "Bold"}], "]"}]}], "}"}]}]}], "\[IndentingNewLine]", "]"}], "*)"}], 
  "\[IndentingNewLine]", 
  RowBox[{"(*", 
   RowBox[{"ListContourPlot", "[", "\[IndentingNewLine]", 
    RowBox[{"StoreP2", ",", " ", 
     RowBox[{"PlotRange", " ", "\[Rule]", " ", 
      RowBox[{"{", 
       RowBox[{
        RowBox[{"{", 
         RowBox[{"20", ",", "80"}], "}"}], ",", 
        RowBox[{"{", 
         RowBox[{"10", ",", "30"}], "}"}]}], "}"}]}], ",", 
     RowBox[{
     "PlotLabel", " ", "\[Rule]", "  ", 
      "\"\<A: Log(\!\(\*SubscriptBox[\(P\), \(2\)]\))\>\""}], ",", 
     "\[IndentingNewLine]", 
     RowBox[{"LabelStyle", "->", 
      RowBox[{"{", 
       RowBox[{
        RowBox[{"FontFamily", "->", "\"\<Arial\>\""}], ",", 
        RowBox[{"FontSize", "->", "22"}], ",", "Black"}], "}"}]}], ",", 
     "\[IndentingNewLine]", 
     RowBox[{"Contours", "\[Rule]", 
      RowBox[{"{", 
       RowBox[{"0.0", ",", "2", ",", " ", "4", ",", " ", "6", ",", " ", "8"}],
        "}"}]}], ",", 
     RowBox[{"PlotLegends", "\[Rule]", " ", "Automatic"}], ",", " ", 
     "\[IndentingNewLine]", 
     RowBox[{"Epilog", "->", 
      RowBox[{"{", 
       RowBox[{"Thick", ",", "Blue", ",", 
        RowBox[{"Line", "[", 
         RowBox[{"{", 
          RowBox[{
           RowBox[{"{", 
            RowBox[{"20", ",", "30"}], "}"}], ",", 
           RowBox[{"{", 
            RowBox[{"60", ",", "10"}], "}"}]}], "}"}], "]"}], ",", "Blue"}], 
       "}"}]}], ",", 
     RowBox[{"FrameLabel", "->", 
      RowBox[{"{", 
       RowBox[{
        RowBox[{"Style", "[", 
         RowBox[{"\"\<Cycle Length\>\"", ",", "20"}], "]"}], ",", 
        RowBox[{"Style", "[", 
         RowBox[{"\"\<Number of Cycles\>\"", ",", "20"}], "]"}]}], "}"}]}]}], 
    "\[IndentingNewLine]", "]"}], "*)"}]}], "\[IndentingNewLine]", 
 RowBox[{
  RowBox[{"Show", "[", 
   RowBox[{
    RowBox[{"ListContourPlot", "[", "\[IndentingNewLine]", 
     RowBox[{"StoreP2", ",", " ", 
      RowBox[{"PlotRange", " ", "\[Rule]", " ", 
       RowBox[{"{", 
        RowBox[{
         RowBox[{"{", 
          RowBox[{"20", ",", "80"}], "}"}], ",", 
         RowBox[{"{", 
          RowBox[{"10", ",", "30"}], "}"}]}], "}"}]}], ",", 
      RowBox[{
      "PlotLabel", " ", "\[Rule]", "  ", 
       "\"\<A: Log(\!\(\*SubscriptBox[\(P\), \(2\)]\))\>\""}], ",", 
      "\[IndentingNewLine]", 
      RowBox[{"LabelStyle", "->", 
       RowBox[{"{", 
        RowBox[{
         RowBox[{"FontFamily", "->", "\"\<Arial\>\""}], ",", 
         RowBox[{"FontSize", "->", "22"}], ",", "Black"}], "}"}]}], ",", 
      "\[IndentingNewLine]", 
      RowBox[{"Contours", "\[Rule]", 
       RowBox[{"{", 
        RowBox[{
        "0.0", ",", "2", ",", " ", "4", ",", " ", "6", ",", " ", "8"}], 
        "}"}]}], ",", 
      RowBox[{"PlotLegends", "\[Rule]", " ", "Automatic"}], ",", " ", 
      "\[IndentingNewLine]", 
      RowBox[{"(*", 
       RowBox[{
        RowBox[{"Epilog", "->", 
         RowBox[{"{", 
          RowBox[{"Thick", ",", "Blue", ",", 
           RowBox[{"Line", "[", 
            RowBox[{"{", 
             RowBox[{
              RowBox[{"{", 
               RowBox[{"20", ",", "30"}], "}"}], ",", 
              RowBox[{"{", 
               RowBox[{"60", ",", "10"}], "}"}]}], "}"}], "]"}], ",", 
           "Blue"}], "}"}]}], ","}], "*)"}], 
      RowBox[{"FrameLabel", "->", 
       RowBox[{"{", 
        RowBox[{
         RowBox[{"Style", "[", 
          RowBox[{"\"\<Cycle Length (min)\>\"", ",", "20"}], "]"}], ",", 
         RowBox[{"Style", "[", 
          RowBox[{"\"\<Number of Cycles\>\"", ",", "20"}], "]"}]}], "}"}]}]}],
      "\[IndentingNewLine]", "]"}], ",", "\[IndentingNewLine]", 
    RowBox[{"Plot", "[", 
     RowBox[{
      RowBox[{"600", "/", "x"}], ",", 
      RowBox[{"{", 
       RowBox[{"x", ",", "20", ",", "80"}], "}"}], ",", " ", 
      RowBox[{"PlotStyle", "->", 
       RowBox[{"{", 
        RowBox[{"Blue", ",", 
         RowBox[{"Thickness", "[", ".01", "]"}]}], "}"}]}]}], "]"}]}], "]"}], 
  "\[IndentingNewLine]"}], "\[IndentingNewLine]"}], "Input",
 CellChangeTimes->{{3.653247268386902*^9, 3.6532474627786407`*^9}, {
   3.653320826542371*^9, 3.6533210331605444`*^9}, 3.6533210728236556`*^9, {
   3.653321227071025*^9, 3.6533215492422237`*^9}, {3.653321627025918*^9, 
   3.653321773851923*^9}, {3.653321811331249*^9, 3.653321897910079*^9}, {
   3.653321935844412*^9, 3.653321981197608*^9}, {3.6533220994206743`*^9, 
   3.653322186662014*^9}, {3.6533223967829924`*^9, 3.653322411030711*^9}, {
   3.65332252356744*^9, 3.6533225241824493`*^9}, {3.6533226931737947`*^9, 
   3.653322693918806*^9}, {3.6533227970566406`*^9, 3.6533228121418724`*^9}, {
   3.6533234817417583`*^9, 3.653323485203958*^9}, {3.6550364841047583`*^9, 
   3.6550365223747063`*^9}, 3.655036761412655*^9, {3.655037096832376*^9, 
   3.655037097110035*^9}, {3.65503742370538*^9, 3.655037471183861*^9}, {
   3.655037542515315*^9, 3.655037679644986*^9}, {3.6550377783724403`*^9, 
   3.655037785288991*^9}, {3.655038189549324*^9, 3.655038195020384*^9}, 
   3.65505484118611*^9, {3.6550548858926673`*^9, 3.6550549059028115`*^9}, {
   3.657369397107594*^9, 3.657369398085808*^9}, {3.657369779710026*^9, 
   3.657369782555373*^9}, {3.657369852655349*^9, 3.6573698542177773`*^9}, {
   3.6573699755952253`*^9, 3.657370015126904*^9}, {3.6573700724477873`*^9, 
   3.6573700734918203`*^9}, 3.6573701630214453`*^9, 3.657370372361453*^9, {
   3.657370516766447*^9, 3.657370572306499*^9}, {3.657370630672526*^9, 
   3.657370661046012*^9}, {3.6573709305978317`*^9, 3.657370957980176*^9}, {
   3.657371559563623*^9, 3.6573715846044827`*^9}, {3.657371733577929*^9, 
   3.657371756031725*^9}, {3.657371820538991*^9, 3.657371849136921*^9}, {
   3.657371944886696*^9, 3.657371945403162*^9}, 3.6573720162674313`*^9, 
   3.657372099079545*^9, {3.657372282175538*^9, 3.6573724299955053`*^9}, {
   3.657372475276499*^9, 3.657372698573883*^9}, {3.657372728650222*^9, 
   3.657372777136848*^9}, {3.6573728164799337`*^9, 3.657372827930805*^9}, {
   3.6573730293973846`*^9, 3.657373029902038*^9}, {3.65737307195577*^9, 
   3.657373127372175*^9}, {3.657373175613749*^9, 3.657373253913641*^9}, {
   3.657374005505723*^9, 3.657374076907189*^9}, {3.657374110772264*^9, 
   3.657374228973241*^9}, {3.6573742648961*^9, 3.6573742699567347`*^9}, {
   3.6573802284376397`*^9, 3.657380260651696*^9}, {3.6573803748126965`*^9, 
   3.6573804270415883`*^9}, {3.657382089960499*^9, 3.657382090614777*^9}, {
   3.6573821234745073`*^9, 3.6573822269751377`*^9}, {3.657382376566469*^9, 
   3.6573824146244783`*^9}, {3.65738250651718*^9, 3.657382552675152*^9}, {
   3.657382596955759*^9, 3.6573826354849777`*^9}, 3.65738266861747*^9, 
   3.657382730606091*^9, {3.657382817061561*^9, 3.657382820897316*^9}, {
   3.6573895410242453`*^9, 3.657389541371367*^9}, {3.657389754145597*^9, 
   3.657389770151857*^9}, {3.657389961527646*^9, 3.657389968589581*^9}, 
   3.6573900445417624`*^9, 3.657390442093289*^9, {3.657390476719472*^9, 
   3.657390501966501*^9}, {3.657390534083953*^9, 3.6573907124645243`*^9}, {
   3.657391258531086*^9, 3.65739133169946*^9}, {3.657391378949834*^9, 
   3.657391392584557*^9}, {3.657391457725037*^9, 3.657391483855859*^9}, {
   3.6573915247071037`*^9, 3.6573915675333633`*^9}, 3.6573916412904882`*^9, {
   3.6573932038275003`*^9, 3.657393208562319*^9}, {3.657393267242667*^9, 
   3.657393273699592*^9}, {3.657393344642436*^9, 3.657393347826192*^9}, {
   3.6573935112080183`*^9, 3.657393528895235*^9}, {3.657393577202696*^9, 
   3.657393582017933*^9}, 3.6573947682437143`*^9, {3.657394804704145*^9, 
   3.657394819688373*^9}, {3.657395685804956*^9, 3.6573957184300623`*^9}, {
   3.657396395851651*^9, 3.6573964537882442`*^9}, 3.65739672558947*^9, {
   3.657397251977635*^9, 3.657397321366693*^9}, {3.657464340856241*^9, 
   3.657464350124833*^9}, {3.657466721020833*^9, 3.6574667227060413`*^9}, 
   3.65746865168646*^9, {3.657807833787141*^9, 3.6578079741064167`*^9}, {
   3.657808054220083*^9, 3.6578080549739647`*^9}, 3.657811814529766*^9, 
   3.657811873209934*^9, 3.657811971456305*^9, 3.657812003125099*^9, {
   3.65781205456009*^9, 3.657812104823194*^9}, {3.657812164506675*^9, 
   3.657812206669767*^9}, {3.657812514089752*^9, 3.657812521163814*^9}, {
   3.6578132618343077`*^9, 3.6578132665121517`*^9}, {3.657813309038969*^9, 
   3.657813331030745*^9}, {3.657813373028901*^9, 3.657813377358716*^9}, {
   3.657813425623467*^9, 3.6578134408981524`*^9}, {3.6578134756064787`*^9, 
   3.65781350221106*^9}, {3.6578140269607*^9, 3.657814041739428*^9}, {
   3.657814984865302*^9, 3.657814990510161*^9}, {3.65793101658005*^9, 
   3.6579310264585047`*^9}, 3.659366468257968*^9, {3.659366531719572*^9, 
   3.659366578902359*^9}, {3.659466895204194*^9, 3.659466908117853*^9}, {
   3.6594670060863943`*^9, 3.659467006614273*^9}, {3.659467050862961*^9, 
   3.659467067117857*^9}, {3.661092950223248*^9, 3.661092966400025*^9}, {
   3.661093077490988*^9, 3.661093099191681*^9}, 3.6610931583602667`*^9, {
   3.6614615758640203`*^9, 3.661461577928315*^9}, {3.6614616332899113`*^9, 
   3.6614616346157846`*^9}, 3.661461703155459*^9, 3.6614621402178707`*^9, 
   3.661462204230124*^9, {3.661462241252595*^9, 3.661462283750499*^9}, {
   3.663029024694888*^9, 3.663029028678314*^9}, {3.6630296120559*^9, 
   3.663029623288334*^9}, {3.6630798767964478`*^9, 3.663079876969803*^9}, 
   3.663260384335476*^9, {3.7746114894781733`*^9, 3.774611762196517*^9}, {
   3.774611801490264*^9, 3.774612008197073*^9}, {3.774612491720886*^9, 
   3.7746125394504757`*^9}, 3.774614402326852*^9, 3.774614807242587*^9, {
   3.7746151580892076`*^9, 3.774615159357689*^9}, 3.7746152104834146`*^9, 
   3.774615434439691*^9, {3.7746154824049597`*^9, 3.774615501805953*^9}, 
   3.774617898794147*^9, 3.774617974570383*^9, {3.7746180528469687`*^9, 
   3.774618053518429*^9}, 3.774618133062552*^9, 3.774618191603125*^9, {
   3.774618260229295*^9, 3.7746182959251842`*^9}, 3.774618373484644*^9, {
   3.7746184382773237`*^9, 3.774618439403274*^9}, {3.774618508752627*^9, 
   3.774618536112547*^9}, 3.774618615404736*^9, {3.77462954964322*^9, 
   3.774629619296788*^9}, 3.774629673643312*^9, {3.774629764676845*^9, 
   3.774629810409792*^9}, 3.774629849282023*^9, 3.774630003664295*^9, {
   3.7746300586505527`*^9, 3.774630065472042*^9}, {3.774630117030952*^9, 
   3.774630141725759*^9}, {3.7746304656046886`*^9, 3.774630607532247*^9}, {
   3.7746308117868557`*^9, 3.774630814049129*^9}, {3.774630862440342*^9, 
   3.774630864789949*^9}, {3.77463099040982*^9, 3.774631052243286*^9}, 
   3.774631100577279*^9, {3.774636016417511*^9, 3.7746360227488194`*^9}, 
   3.774636055358192*^9, {3.7746362420240507`*^9, 3.774636245654346*^9}, {
   3.77506978220109*^9, 3.775069782670003*^9}, {3.7750699019686327`*^9, 
   3.775069903141609*^9}, {3.7750699925717793`*^9, 3.7750699960645638`*^9}, {
   3.775070032540344*^9, 3.775070081873419*^9}, {3.775070138848036*^9, 
   3.7750701495798883`*^9}, {3.775070224732696*^9, 3.775070308140524*^9}, {
   3.7750703633363457`*^9, 3.7750703730174313`*^9}, {3.775070445163311*^9, 
   3.775070448435231*^9}, {3.775070498939399*^9, 3.775070517184442*^9}, {
   3.7750706101126137`*^9, 3.775070612269294*^9}, {3.7750706441286983`*^9, 
   3.775070691751048*^9}, 3.775070729688648*^9, {3.775070845445738*^9, 
   3.7750708602620363`*^9}, {3.775070891611116*^9, 3.77507090965583*^9}, 
   3.775070954425746*^9, {3.77507099890047*^9, 3.7750710667562304`*^9}, {
   3.775071109370017*^9, 3.775071152585451*^9}, 3.775071278732945*^9, {
   3.7750714073605003`*^9, 3.775071418581065*^9}, 3.775071495634183*^9, {
   3.7750715285087442`*^9, 3.7750715784424343`*^9}, {3.775071612677718*^9, 
   3.7750716452753487`*^9}, {3.775071680505206*^9, 3.775071714346879*^9}, {
   3.775071748054233*^9, 3.775071806743115*^9}, {3.7750718902856073`*^9, 
   3.775071901412496*^9}, {3.7750719826412363`*^9, 3.7750720411444263`*^9}, {
   3.7750720770459957`*^9, 3.775072144557411*^9}, {3.775072194020884*^9, 
   3.775072261125462*^9}, {3.775072291585096*^9, 3.775072334600544*^9}, {
   3.775072383796546*^9, 3.775072465733861*^9}, {3.775072988185377*^9, 
   3.775072989640709*^9}, {3.775073065746872*^9, 3.77507309342382*^9}, {
   3.775073200799087*^9, 3.775073238428521*^9}, {3.775073290957308*^9, 
   3.775073291820553*^9}, {3.7750733904109*^9, 3.7750734256737823`*^9}, {
   3.7750735474170732`*^9, 3.775073672432653*^9}, {3.775073708764161*^9, 
   3.775073709337604*^9}, {3.775073740972989*^9, 3.77507375155249*^9}, {
   3.775073924083591*^9, 3.775073924896276*^9}, {3.77507435891523*^9, 
   3.77507439670752*^9}, {3.775074433204834*^9, 3.7750745228014727`*^9}, {
   3.775074655655004*^9, 3.775074674422749*^9}, {3.775074707069374*^9, 
   3.775074732546793*^9}, 3.7750747983668127`*^9, {3.775074956707987*^9, 
   3.775074973928932*^9}, {3.775075102765415*^9, 3.775075181044448*^9}, {
   3.775075211581959*^9, 3.775075215677636*^9}, {3.775075270988844*^9, 
   3.7750753459770403`*^9}, {3.775075384137694*^9, 3.775075439235055*^9}, {
   3.775075470899809*^9, 3.7750755017553997`*^9}, {3.7750901711737213`*^9, 
   3.775090174180284*^9}, {3.775090208133963*^9, 3.775090210033586*^9}, {
   3.775090250652689*^9, 3.7750902529182653`*^9}, {3.775129337249053*^9, 
   3.775129338813154*^9}, {3.77512942246124*^9, 3.775129424193994*^9}, {
   3.775129478646201*^9, 3.775129504665557*^9}, {3.775129592348343*^9, 
   3.775129594248727*^9}, {3.77513340844464*^9, 3.775133411386312*^9}, {
   3.7751334492266703`*^9, 3.7751334530727386`*^9}, {3.775133483319249*^9, 
   3.7751334843168163`*^9}, {3.7758454733206463`*^9, 3.775845474214369*^9}, {
   3.7758455223164787`*^9, 3.7758455555595922`*^9}, {3.775845593315387*^9, 
   3.775845594513752*^9}, {3.775845669693828*^9, 3.775845699407893*^9}, {
   3.7758457633178043`*^9, 3.775845781787855*^9}, {3.7758458328066807`*^9, 
   3.775845835291419*^9}, {3.775845888245419*^9, 3.775846018609919*^9}, {
   3.775846049549369*^9, 3.7758461045512657`*^9}, {3.7758461372281733`*^9, 
   3.7758461516244917`*^9}, {3.7758461884350224`*^9, 3.775846189640929*^9}, {
   3.775846237866432*^9, 3.775846255167305*^9}, {3.775846322685404*^9, 
   3.775846451597434*^9}, {3.775846529968225*^9, 3.775846530829487*^9}, 
   3.775846571923397*^9, {3.776104580177124*^9, 3.776104656041603*^9}, {
   3.7761046919966707`*^9, 3.776104710924182*^9}, {3.77610477605405*^9, 
   3.776104836181365*^9}, {3.7761048872589684`*^9, 3.776104973171755*^9}, {
   3.776105033893358*^9, 3.776105139851165*^9}, {3.776105195380247*^9, 
   3.7761052068433847`*^9}, {3.7761052674767*^9, 3.7761053053076897`*^9}, {
   3.776105353189152*^9, 3.776105353625288*^9}, {3.776105386219495*^9, 
   3.7761053899616213`*^9}, {3.776105426463915*^9, 3.776105447960731*^9}, {
   3.7761054830769997`*^9, 3.7761054871467667`*^9}, {3.776105556278734*^9, 
   3.776105556682686*^9}, {3.7761056505400867`*^9, 3.77610565564123*^9}, {
   3.7761060655410624`*^9, 3.776106227331457*^9}, {3.776106306466206*^9, 
   3.776106308840023*^9}, {3.776106353951372*^9, 3.776106355892408*^9}, {
   3.776106410630342*^9, 3.77610641157052*^9}, {3.7761065001663923`*^9, 
   3.776106524336583*^9}, {3.77610663922344*^9, 3.7761066451266403`*^9}, {
   3.776106686913005*^9, 3.7761066903429737`*^9}, 3.776106735661783*^9, {
   3.77610676706483*^9, 3.776106769102803*^9}, {3.776106852305928*^9, 
   3.7761068551677094`*^9}, {3.776106965119163*^9, 3.7761069672210207`*^9}, 
   3.776107006456195*^9, {3.776169828666953*^9, 3.7761698578014717`*^9}, {
   3.7761701926489983`*^9, 3.776170213750041*^9}, 3.776170247806487*^9, {
   3.776170278139432*^9, 3.776170282617115*^9}, {3.776170341590212*^9, 
   3.776170370688074*^9}, 3.77617046946837*^9, {3.7761705089518948`*^9, 
   3.776170513710742*^9}, {3.776170742088743*^9, 3.776170751128681*^9}, {
   3.7761707885792837`*^9, 3.77617079892174*^9}, {3.776170857265197*^9, 
   3.776170859806678*^9}, 3.776170946255824*^9, {3.776170985842911*^9, 
   3.776170987950728*^9}, {3.77617103064152*^9, 3.7761711074568853`*^9}, {
   3.77617120902347*^9, 3.7761712210402937`*^9}, {3.7761713180632*^9, 
   3.776171417173594*^9}, 3.776171450478745*^9, {3.776171786942731*^9, 
   3.776171790032731*^9}, {3.77617182815237*^9, 3.7761719093704443`*^9}, {
   3.776171942020685*^9, 3.7761719941604023`*^9}, {3.776172079190749*^9, 
   3.776172116199664*^9}, {3.776172150286435*^9, 3.7761723405605583`*^9}, {
   3.77617243393994*^9, 3.776172488647695*^9}, {3.776172519081566*^9, 
   3.7761725707660103`*^9}, {3.776172664393941*^9, 3.776172694054223*^9}, {
   3.776172780209478*^9, 3.7761728149885187`*^9}, {3.77617287150802*^9, 
   3.776172920426654*^9}, {3.776172956010521*^9, 3.7761729568554153`*^9}, {
   3.776172997223153*^9, 3.776173075735716*^9}, {3.7761731167053633`*^9, 
   3.776173124712381*^9}, {3.7761731685511017`*^9, 3.776173191176517*^9}, {
   3.7761732478542547`*^9, 3.776173275159802*^9}, {3.7761741616708107`*^9, 
   3.77617421798377*^9}, {3.776174347881679*^9, 3.776174365108025*^9}, {
   3.776174454619578*^9, 3.776174458425589*^9}, {3.7761745322417107`*^9, 
   3.776174533134161*^9}, {3.776174621224181*^9, 3.776174623420292*^9}, {
   3.776174677488717*^9, 3.776174697416827*^9}, {3.776174774551894*^9, 
   3.776174782685802*^9}, {3.776191940388699*^9, 3.776191969595704*^9}, {
   3.7761920010470257`*^9, 3.776192020810306*^9}, {3.776192438367869*^9, 
   3.7761924551782703`*^9}, {3.776192487617957*^9, 3.77619261877849*^9}, {
   3.7761930147464437`*^9, 3.776193019460984*^9}, 3.7761930562886677`*^9, {
   3.776198062869349*^9, 3.7761980854752817`*^9}, {3.7761981206297703`*^9, 
   3.776198180402411*^9}, {3.7761986982789707`*^9, 3.776198749188252*^9}, {
   3.7762081615403633`*^9, 3.776208216733534*^9}, {3.7762082575581408`*^9, 
   3.776208263604423*^9}, {3.776214365987418*^9, 3.776214370249948*^9}, 
   3.776214464533751*^9, {3.7762144971530437`*^9, 3.776214500133609*^9}, {
   3.776286221540489*^9, 3.776286224911385*^9}, {3.776286276567678*^9, 
   3.7762863377120953`*^9}, {3.77628638035546*^9, 3.7762865632757273`*^9}, {
   3.776286605009512*^9, 3.776286717027296*^9}, {3.776286940317296*^9, 
   3.776286989812345*^9}, {3.777808229285006*^9, 3.777808356121435*^9}, {
   3.777808399044654*^9, 3.7778084179649677`*^9}, {3.777808484406435*^9, 
   3.777808510592063*^9}, 3.777808541078678*^9, {3.777808572983244*^9, 
   3.7778086112928133`*^9}, {3.777808704678554*^9, 3.777808712693019*^9}, 
   3.777808764053508*^9, {3.777808815548607*^9, 3.7778088229258347`*^9}, {
   3.777808857432047*^9, 3.7778088844262943`*^9}, {3.777808979647832*^9, 
   3.777808992509902*^9}, {3.777809054253422*^9, 3.777809055831149*^9}, {
   3.7778091389289303`*^9, 3.77780919446565*^9}, {3.777809232350696*^9, 
   3.777809239106469*^9}, {3.777809285707122*^9, 3.7778094103313007`*^9}, {
   3.7778095074124823`*^9, 3.777809558163328*^9}, {3.7778095950519247`*^9, 
   3.777809612976215*^9}, {3.777809651484289*^9, 3.777809676942122*^9}, 
   3.777825090948927*^9, 3.77782513422859*^9, {3.7778251917783127`*^9, 
   3.777825192358613*^9}, 3.777825333534017*^9, {3.7778254245503798`*^9, 
   3.7778254247825203`*^9}, 3.7778255375548573`*^9, {3.7778255727983313`*^9, 
   3.777825665953906*^9}, 3.7778256990530767`*^9, 3.777825756950433*^9, {
   3.777825788538871*^9, 3.7778258046574163`*^9}, {3.777825842144497*^9, 
   3.777825931912978*^9}, {3.777825971329496*^9, 3.777826060938593*^9}, {
   3.7778260973846607`*^9, 3.777826125902143*^9}, {3.7778265966600313`*^9, 
   3.7778266007128277`*^9}, {3.7778266677202673`*^9, 3.77782669687852*^9}, {
   3.777826728346332*^9, 3.777826730548468*^9}, {3.7778269603568172`*^9, 
   3.777826979130911*^9}, {3.77782706731946*^9, 3.7778270686035547`*^9}, {
   3.777827145673994*^9, 3.77782714915388*^9}, {3.777827210097035*^9, 
   3.777827214840876*^9}, {3.7778279085487547`*^9, 3.777827939044265*^9}, {
   3.777827973237994*^9, 3.777828028424595*^9}, {3.7778450958176107`*^9, 
   3.7778451160108833`*^9}, {3.7781815476768103`*^9, 3.7781815962925577`*^9}, 
   3.778181636371018*^9, {3.778181730034198*^9, 3.778181747847599*^9}, 
   3.7781818784558687`*^9, {3.778181924674658*^9, 3.778181978179934*^9}, 
   3.7781820174281607`*^9, {3.778182063445712*^9, 3.778182110746537*^9}, {
   3.778182140893857*^9, 3.7781821775018272`*^9}, {3.7781822156402807`*^9, 
   3.778182224615869*^9}, {3.7781822621711807`*^9, 3.778182300905156*^9}, {
   3.78015161770111*^9, 3.780151666772942*^9}, {3.780151818668239*^9, 
   3.780151819900622*^9}, {3.7801520480005207`*^9, 3.7801521393666153`*^9}, {
   3.78015231638943*^9, 3.7801523421718082`*^9}, {3.780152389032331*^9, 
   3.780152438065989*^9}, {3.7801524903997927`*^9, 3.780152566096464*^9}, {
   3.780152645324692*^9, 3.7801526998599157`*^9}, {3.780152752108007*^9, 
   3.7801527533422203`*^9}, {3.780152829531452*^9, 3.780152840340817*^9}, 
   3.780152871896579*^9, {3.780152958299547*^9, 3.7801529594250183`*^9}, {
   3.7801530111061563`*^9, 3.780153017578595*^9}, {3.780153049317478*^9, 
   3.78015307850274*^9}, {3.780153149919909*^9, 3.780153152928872*^9}, {
   3.780153279209545*^9, 3.780153317111644*^9}, {3.780153398681448*^9, 
   3.780153490956195*^9}, {3.780153550472142*^9, 3.780153706981093*^9}, {
   3.780153826207527*^9, 3.780153839711529*^9}, {3.780153873496929*^9, 
   3.78015392164358*^9}, {3.780159334094798*^9, 3.780159345540627*^9}, {
   3.780159397894412*^9, 3.780159417860324*^9}, {3.7801594685452337`*^9, 
   3.780159484905552*^9}, {3.7801595297278767`*^9, 3.780159530365752*^9}, {
   3.7801595628217707`*^9, 3.780159563187298*^9}, {3.780159621242875*^9, 
   3.780159728316444*^9}, {3.78015976692759*^9, 3.780159833245614*^9}, {
   3.78016044085009*^9, 3.7801604504100113`*^9}, {3.780160487966978*^9, 
   3.780160492292816*^9}, {3.7801614049868803`*^9, 3.780161415983885*^9}, 
   3.7801614467936373`*^9, {3.780161480259924*^9, 3.780161501194186*^9}, {
   3.780161544477688*^9, 3.7801615603523703`*^9}, 3.7832911017334146`*^9, {
   3.870461638929525*^9, 3.8704622062788153`*^9}, {3.8704651501798*^9, 
   3.870465207337397*^9}, {3.8704652375607843`*^9, 3.870465306581127*^9}, {
   3.870465428448187*^9, 3.870465454541316*^9}, {3.870465485665107*^9, 
   3.870465800723053*^9}, {3.8704658643556967`*^9, 3.8704658886943407`*^9}, {
   3.870465951370323*^9, 3.870465983795829*^9}, {3.870466045581221*^9, 
   3.870466187546928*^9}, {3.870466221984598*^9, 3.87046622780262*^9}, {
   3.870466270783379*^9, 3.870466520525453*^9}, {3.870466562638829*^9, 
   3.8704665636761723`*^9}, {3.8704665944665956`*^9, 3.870466595592798*^9}, {
   3.870466625679291*^9, 3.870466648541786*^9}, {3.870466697565563*^9, 
   3.870466716039606*^9}, {3.870466753584824*^9, 3.870466754588956*^9}, 
   3.8704667998210297`*^9, {3.870466942130559*^9, 3.870467006055414*^9}, {
   3.870467114708419*^9, 3.87046713986156*^9}, {3.870467171277069*^9, 
   3.870467206624486*^9}, {3.870467262542454*^9, 3.870467308308854*^9}, {
   3.87046868991294*^9, 3.870468732487608*^9}, 3.870468788164741*^9, {
   3.870468864584745*^9, 3.87046896039538*^9}, {3.8704690027274313`*^9, 
   3.870469012917501*^9}, {3.870469100062592*^9, 3.870469100827813*^9}, {
   3.8704692075690193`*^9, 3.870469323769635*^9}, {3.870469358714532*^9, 
   3.870469375940456*^9}, {3.870469407260686*^9, 3.870469412250358*^9}, {
   3.870469535293536*^9, 3.8704695411699877`*^9}, {3.870469579385201*^9, 
   3.870469582633535*^9}, {3.870469672432658*^9, 3.870469696619596*^9}, {
   3.87046994850016*^9, 3.870469951193737*^9}, {3.870470023823306*^9, 
   3.870470058979815*^9}, {3.870470188666957*^9, 3.870470189185655*^9}, {
   3.870470230333221*^9, 3.870470276532872*^9}, {3.87047034128865*^9, 
   3.870470391728579*^9}, {3.870470528006377*^9, 3.870470559000403*^9}, {
   3.8704706162364807`*^9, 3.87047067655931*^9}, {3.8704707474087276`*^9, 
   3.87047075267127*^9}, {3.870471053992971*^9, 3.8704710566975737`*^9}, {
   3.870471163825386*^9, 3.8704711736846237`*^9}, {3.8704712133467484`*^9, 
   3.8704712208563423`*^9}, 3.870471283603155*^9, {3.870471347170898*^9, 
   3.8704713490043497`*^9}, {3.870471459671186*^9, 3.870471470570088*^9}, {
   3.870471520484727*^9, 3.8704715786284657`*^9}, {3.870471618973521*^9, 
   3.870471694064747*^9}, {3.8704720452530317`*^9, 3.870472062342313*^9}, {
   3.8704721991189013`*^9, 3.870472285504406*^9}, {3.870472379901186*^9, 
   3.870472437833014*^9}, {3.870472512906467*^9, 3.870472513775507*^9}, {
   3.8704726403219223`*^9, 3.870472690899927*^9}, {3.870472728369183*^9, 
   3.87047277447263*^9}, {3.870472810316216*^9, 3.870473027085363*^9}, {
   3.870473070019966*^9, 3.870473106389024*^9}, 3.870473531088801*^9, {
   3.870473578584113*^9, 3.8704735790162888`*^9}, {3.870474229996353*^9, 
   3.870474350915873*^9}, {3.870474393283001*^9, 3.870474487091484*^9}, {
   3.870474545880822*^9, 3.870474572170291*^9}, {3.870474605339069*^9, 
   3.870474629069577*^9}, {3.870474671139591*^9, 3.870474793696863*^9}, {
   3.870474887416048*^9, 3.87047490812486*^9}, {3.870474965682139*^9, 
   3.870474968212717*^9}, {3.8705125568733273`*^9, 3.8705125578763523`*^9}, 
   3.870512605433795*^9, {3.870512644597836*^9, 3.8705126451903753`*^9}, {
   3.870512680377565*^9, 3.870512682117045*^9}, {3.870512732485742*^9, 
   3.870512778166568*^9}, {3.870512931764941*^9, 3.870512989888039*^9}, {
   3.8705130204920177`*^9, 3.8705130215679283`*^9}, {3.8705130900343*^9, 
   3.870513090618165*^9}, {3.87051315965401*^9, 3.8705131676517687`*^9}, {
   3.8705132618340683`*^9, 3.8705132630515957`*^9}, {3.870513318328208*^9, 
   3.870513318912682*^9}, {3.870513440561089*^9, 3.870513456699861*^9}, {
   3.870513531391366*^9, 3.870513534965563*^9}, {3.870513671363003*^9, 
   3.870513671894679*^9}, {3.870513730060072*^9, 3.87051374402969*^9}, {
   3.87051381045667*^9, 3.870513813014228*^9}, {3.870514801725209*^9, 
   3.870514802858582*^9}, {3.870514873504382*^9, 3.870514882794517*^9}, {
   3.870527079914145*^9, 3.870527149180952*^9}, {3.870528023559272*^9, 
   3.8705281526953278`*^9}, {3.8705291797703447`*^9, 3.870529214844727*^9}, {
   3.8705293435710697`*^9, 3.870529429984733*^9}, {3.870529784497693*^9, 
   3.870529787333323*^9}, {3.870529844468924*^9, 3.8705298471548347`*^9}, {
   3.870529918714272*^9, 3.870529961163409*^9}, {3.870530009640635*^9, 
   3.870530010964753*^9}, {3.870530045576009*^9, 3.870530051654208*^9}, {
   3.870549121532007*^9, 3.8705491353921623`*^9}, {3.8705492921099863`*^9, 
   3.8705492985630283`*^9}, {3.870686399825539*^9, 3.8706865150580997`*^9}, {
   3.870686592842712*^9, 3.8706866054789467`*^9}, {3.870686636561057*^9, 
   3.87068678379725*^9}, {3.870686824342581*^9, 3.870686897717833*^9}, {
   3.870686933751704*^9, 3.870686952466119*^9}, {3.870686995525578*^9, 
   3.8706871063081207`*^9}, {3.870687186418996*^9, 3.870687189029035*^9}, {
   3.8706872473463697`*^9, 3.870687257798355*^9}, {3.870687337745126*^9, 
   3.870687405083983*^9}, {3.870687445496419*^9, 3.870687449590291*^9}, {
   3.8706876548841543`*^9, 3.870687675817514*^9}, {3.870687719522325*^9, 
   3.8706877934949827`*^9}, {3.870687823685684*^9, 3.8706878734990387`*^9}, {
   3.870687923160472*^9, 3.870687950964181*^9}, {3.87068800192418*^9, 
   3.870688006433304*^9}, {3.870688050832406*^9, 3.8706880623664303`*^9}, {
   3.870688118945343*^9, 3.8706881458804007`*^9}, {3.8706884539897327`*^9, 
   3.8706884543784103`*^9}, {3.870688610624951*^9, 3.87068862607878*^9}, {
   3.870688722765092*^9, 3.870688789592917*^9}, {3.870688844527656*^9, 
   3.8706888485180807`*^9}, {3.8706888788160067`*^9, 3.870688894938146*^9}, {
   3.8706890688045483`*^9, 3.8706890730705843`*^9}, {3.870720256610446*^9, 
   3.870720419009964*^9}, 3.870721338655005*^9, {3.870721391214484*^9, 
   3.870721393391361*^9}, {3.8707214744759903`*^9, 3.870721488175787*^9}, {
   3.870721575428204*^9, 3.870721611609653*^9}, {3.870733041738469*^9, 
   3.8707330922852087`*^9}, {3.870733250758086*^9, 3.8707332708839893`*^9}, {
   3.8707368527272673`*^9, 3.8707368684126*^9}, {3.8707377664736433`*^9, 
   3.870737768999936*^9}, {3.8707663000956907`*^9, 3.8707663829648533`*^9}, {
   3.870766503824993*^9, 3.8707665314707003`*^9}, {3.8707666128237333`*^9, 
   3.870766615716756*^9}, {3.8707666579762983`*^9, 3.87076672345164*^9}, 
   3.870766760502515*^9, {3.870766799278763*^9, 3.8707668031916113`*^9}, {
   3.870766912323512*^9, 3.870767032438366*^9}, {3.870767082917532*^9, 
   3.870767084696109*^9}, {3.870767136082518*^9, 3.8707671748037252`*^9}, {
   3.870767271477035*^9, 3.870767339934782*^9}, {3.8707674279873857`*^9, 
   3.8707674368585978`*^9}, {3.870767558571278*^9, 3.870767581099736*^9}, 
   3.870767695870337*^9, {3.870767728279848*^9, 3.8707677765976353`*^9}, {
   3.870768009310107*^9, 3.8707680430793877`*^9}, {3.8707680951922626`*^9, 
   3.870768143314989*^9}, {3.8707681978708687`*^9, 3.870768210293726*^9}, {
   3.870768247765259*^9, 3.870768276917769*^9}, 3.870772621315982*^9, {
   3.8707737493029203`*^9, 3.870773805901636*^9}, {3.87077383750254*^9, 
   3.870773852912504*^9}, {3.870773895462397*^9, 3.870773933299727*^9}, {
   3.870774527047052*^9, 3.870774527902261*^9}, {3.870775689920691*^9, 
   3.87077569309232*^9}, {3.8707757324954023`*^9, 3.870775746448106*^9}, 
   3.870776072219645*^9, {3.870873852373369*^9, 3.870873860251302*^9}, {
   3.8708749223430233`*^9, 3.870874943430109*^9}, {3.8709505384550343`*^9, 
   3.870950558177848*^9}, {3.8726183656382303`*^9, 3.8726183839462442`*^9}, {
   3.8726213894449463`*^9, 3.8726213947541018`*^9}, {3.8726214325597353`*^9, 
   3.872621437612933*^9}, {3.8726214710962887`*^9, 3.872621514138257*^9}, {
   3.8728400800736322`*^9, 3.8728401164269876`*^9}, {3.872840181723555*^9, 
   3.872840192818182*^9}, {3.872840310641927*^9, 3.8728403220250196`*^9}, {
   3.872840566446973*^9, 3.872840601761808*^9}, {3.872840653615397*^9, 
   3.872840777735692*^9}, {3.872840822179502*^9, 3.872840824849038*^9}, {
   3.872840914526264*^9, 3.8728409188308973`*^9}, {3.872840959063868*^9, 
   3.872840965044032*^9}, {3.872841003587145*^9, 3.872841066645623*^9}, {
   3.8728410968024693`*^9, 3.8728410978256903`*^9}, {3.872841154951151*^9, 
   3.872841221463676*^9}, {3.872841254695581*^9, 3.872841255756393*^9}, {
   3.872841292776895*^9, 3.872841297521448*^9}, {3.8728423448856697`*^9, 
   3.87284236172379*^9}, {3.872967192134417*^9, 3.8729673875301313`*^9}, {
   3.87296742523855*^9, 3.8729674974169273`*^9}, 3.872967632629486*^9, {
   3.872967697959485*^9, 3.872967800566965*^9}, {3.872967840155093*^9, 
   3.872967853174652*^9}, {3.8729679234171352`*^9, 3.872967931717703*^9}, {
   3.872969956453602*^9, 3.8729699593898983`*^9}, {3.8729700052418737`*^9, 
   3.872970016927679*^9}, {3.872970134152485*^9, 3.872970135027219*^9}, 
   3.872970175423523*^9, {3.872970246979011*^9, 3.872970255115405*^9}, {
   3.872970299103969*^9, 3.8729703107315702`*^9}, {3.872970396664908*^9, 
   3.872970418464651*^9}, {3.872970475618905*^9, 3.872970484813579*^9}, 
   3.872980003239285*^9, {3.8730009906742783`*^9, 3.873001046011484*^9}, {
   3.8730012547481623`*^9, 3.8730012876636047`*^9}, {3.8731052116778393`*^9, 
   3.873105213068242*^9}, {3.8731053479844313`*^9, 3.873105368634324*^9}, {
   3.873105947332151*^9, 3.8731060173623543`*^9}, {3.873106171735879*^9, 
   3.8731061746699457`*^9}, {3.873106325239656*^9, 3.873106341713209*^9}, {
   3.873106385269545*^9, 3.873106398718857*^9}, {3.8734405066697493`*^9, 
   3.8734405099305573`*^9}, {3.8734406545055103`*^9, 
   3.8734406833247347`*^9}, {3.873440714776021*^9, 3.8734407353845377`*^9}, {
   3.8734409657199297`*^9, 3.8734409668911657`*^9}, {3.8734410809431267`*^9, 
   3.873441092024212*^9}, {3.873465029386224*^9, 3.873465036471006*^9}, {
   3.873465077984931*^9, 3.8734653274301643`*^9}, {3.873465365887484*^9, 
   3.8734653877593193`*^9}, {3.8734654287729063`*^9, 3.87346546694901*^9}, {
   3.873465576427985*^9, 3.873465596149221*^9}, {3.873465636908971*^9, 
   3.873465637813147*^9}, {3.873465735667*^9, 3.873465800710394*^9}, 
   3.873465853081258*^9, {3.873522761692725*^9, 3.873522950919857*^9}, {
   3.8740549454589567`*^9, 3.8740549706745863`*^9}, {3.874055041563981*^9, 
   3.874055103713134*^9}, {3.8740551493745832`*^9, 3.874055153991585*^9}, {
   3.874055223799679*^9, 3.874055272118866*^9}, {3.8740556403613167`*^9, 
   3.874055703281454*^9}, {3.8740557536549463`*^9, 3.87405577641636*^9}, {
   3.8740559095660353`*^9, 3.874056018172927*^9}, {3.8740560939151163`*^9, 
   3.874056096718974*^9}, {3.8740561676061563`*^9, 3.874056180846115*^9}, {
   3.8740563650102587`*^9, 3.874056366080756*^9}, {3.8740564003171597`*^9, 
   3.874056428538898*^9}, {3.874059086238446*^9, 3.874059087144265*^9}, {
   3.8740591221772346`*^9, 3.8740591226076183`*^9}, {3.874078971101264*^9, 
   3.874078971618848*^9}, {3.87407900465351*^9, 3.8740790788212*^9}, {
   3.874079149715715*^9, 3.87407915612011*^9}, {3.874079373733368*^9, 
   3.874079374713572*^9}, {3.874079427805503*^9, 3.874079428435218*^9}, {
   3.8740881905935698`*^9, 3.87408819942806*^9}, {3.874088768981206*^9, 
   3.8740887789872417`*^9}, {3.8740890851620913`*^9, 3.874089090160749*^9}, {
   3.914265155807268*^9, 3.9142652570646133`*^9}, {3.914265290753783*^9, 
   3.914265292777896*^9}, {3.914265328898855*^9, 3.914265357140836*^9}, {
   3.9142653984756603`*^9, 3.914265430081519*^9}, {3.9142664573618317`*^9, 
   3.914266478505211*^9}, {3.914266846443219*^9, 3.914266940856532*^9}, {
   3.914267143608193*^9, 3.914267333489225*^9}, {3.914267364525136*^9, 
   3.914267389331554*^9}, 3.914267478221139*^9, {3.914267522524147*^9, 
   3.914267564745232*^9}, {3.9142676230196543`*^9, 3.914267649060933*^9}, {
   3.9142677118594112`*^9, 3.914267748292696*^9}, {3.9142677783149137`*^9, 
   3.914267842205755*^9}, {3.9142679049848337`*^9, 3.914267962118929*^9}, {
   3.914268013080346*^9, 3.914268014583229*^9}, {3.9142695220772953`*^9, 
   3.914269664624626*^9}, {3.914269709877179*^9, 3.91426987899054*^9}, {
   3.914269933837929*^9, 3.914269996298996*^9}, {3.914270102315181*^9, 
   3.914270102886881*^9}, {3.914270245166636*^9, 3.9142702694806957`*^9}, {
   3.9142703086112127`*^9, 3.914270424273138*^9}, {3.914270462935031*^9, 
   3.9142704947487707`*^9}, {3.914270533452944*^9, 3.914270565562303*^9}, {
   3.914270704412533*^9, 3.9142707172763166`*^9}, {3.9142707959690742`*^9, 
   3.914270799378765*^9}, {3.914270830459688*^9, 3.9142709332866096`*^9}, {
   3.9142709910560102`*^9, 3.91427103689601*^9}, {3.914272574390356*^9, 
   3.9142725754044037`*^9}, 3.914272617686743*^9, {3.9142754506556177`*^9, 
   3.9142754787028503`*^9}, {3.914275589422962*^9, 3.914275820973651*^9}, {
   3.914282893715404*^9, 3.914282922390729*^9}, {3.914282953879128*^9, 
   3.914282962489519*^9}, {3.9143158622320423`*^9, 3.914315863555181*^9}, {
   3.914316068400744*^9, 3.9143160695894613`*^9}, {3.914316133266217*^9, 
   3.914316133726769*^9}, {3.914316463636063*^9, 3.914316464809823*^9}, {
   3.914316504680901*^9, 3.9143165073816032`*^9}, {3.9143173821774597`*^9, 
   3.914317433605134*^9}, {3.914317472693433*^9, 3.9143175118658733`*^9}, {
   3.914317747705838*^9, 3.914317748363793*^9}, {3.9143564964174337`*^9, 
   3.9143565500025578`*^9}, {3.91435660252664*^9, 3.914356620996099*^9}, {
   3.9143567334747763`*^9, 3.914356826191778*^9}, {3.914356856905685*^9, 
   3.914357078897897*^9}, {3.9143571150564547`*^9, 3.914357137344281*^9}, {
   3.914357255975518*^9, 3.914357411963551*^9}, {3.914402457172483*^9, 
   3.9144025442345*^9}, 3.9144025897388353`*^9, 3.9144026692234983`*^9, {
   3.9144027198090143`*^9, 3.914402726452466*^9}, {3.914402786971456*^9, 
   3.914402808408044*^9}, {3.9144028519248543`*^9, 3.914402907764805*^9}, {
   3.914403021301948*^9, 3.9144030688391237`*^9}, {3.9144031223690042`*^9, 
   3.9144032000760517`*^9}, {3.914404093561927*^9, 3.9144041416516647`*^9}, {
   3.9144042632421513`*^9, 3.9144043648388033`*^9}, {3.914404414304488*^9, 
   3.914404514623356*^9}, {3.914404551008812*^9, 3.9144045630687647`*^9}, {
   3.91440478040058*^9, 3.914404780974257*^9}, {3.9144048493398447`*^9, 
   3.914404855129599*^9}, {3.914406270164783*^9, 3.914406270867487*^9}, {
   3.9144166088094797`*^9, 3.914416686673079*^9}, {3.9145921977777557`*^9, 
   3.914592200870717*^9}, {3.924959144028749*^9, 3.9249591667994413`*^9}, {
   3.924968557484771*^9, 3.924968561967107*^9}, {3.926249114850355*^9, 
   3.9262493155593767`*^9}, {3.926249372981966*^9, 3.926249442081655*^9}, {
   3.926249727475854*^9, 3.9262497484507427`*^9}, {3.926280556087895*^9, 
   3.9262805658063993`*^9}, {3.926282871772039*^9, 3.926282993514511*^9}, {
   3.9262831143205557`*^9, 3.926283115273819*^9}, {3.9264425293708773`*^9, 
   3.926442530448739*^9}, 3.926442613709704*^9, {3.926442660460393*^9, 
   3.926442750958241*^9}, {3.9264427970426817`*^9, 3.926442811375765*^9}, {
   3.9264428812084103`*^9, 3.926442908216282*^9}, {3.92685469195319*^9, 
   3.9268546935557117`*^9}, {3.926854745244965*^9, 3.9268548281812477`*^9}, {
   3.926864721261162*^9, 3.926864754445373*^9}, {3.9268648134617147`*^9, 
   3.926865062830035*^9}, {3.926865358278133*^9, 3.926865368660636*^9}, {
   3.926865430495229*^9, 3.926865439299798*^9}, {3.926865518161516*^9, 
   3.9268655552916527`*^9}, {3.9268655966018963`*^9, 3.926865600694273*^9}, {
   3.926865665253778*^9, 3.9268656774456587`*^9}, {3.926865780919277*^9, 
   3.9268658783753767`*^9}, 3.926865922409486*^9, 3.9268659546852922`*^9, {
   3.926866006305554*^9, 3.926866011761715*^9}, 3.926866143388517*^9, {
   3.9268662228171*^9, 3.926866405124673*^9}, {3.9268664435855837`*^9, 
   3.926866449739614*^9}, 3.9268664797948027`*^9, {3.926866729425312*^9, 
   3.9268667475794153`*^9}, {3.92686679127842*^9, 3.92686699487145*^9}, {
   3.9268670825201063`*^9, 3.926867129303577*^9}, {3.926867181362838*^9, 
   3.9268671956768007`*^9}, {3.9268673372588778`*^9, 3.926867353445574*^9}, {
   3.92686756162645*^9, 3.9268676033941507`*^9}, {3.926867640131939*^9, 
   3.9268677187315493`*^9}, {3.926867899875798*^9, 3.926867919174302*^9}, {
   3.926867949807199*^9, 3.926867950753749*^9}, {3.926868027416168*^9, 
   3.9268680311505127`*^9}, {3.926868088020042*^9, 3.926868099103142*^9}, {
   3.926868158517715*^9, 3.926868162040378*^9}, {3.926868324911672*^9, 
   3.926868371001218*^9}, {3.926868401008483*^9, 3.926868477957025*^9}, {
   3.926868541799124*^9, 3.926868542908162*^9}, {3.926868830220743*^9, 
   3.9268688386024427`*^9}, {3.926868912109624*^9, 3.926868913965576*^9}, {
   3.926873965825479*^9, 3.926873969612891*^9}, {3.927212268415245*^9, 
   3.927212276866304*^9}, {3.927212487430581*^9, 3.92721248892311*^9}, {
   3.927996691416703*^9, 3.9279966969565887`*^9}, {3.927996732515831*^9, 
   3.927996734921712*^9}, {3.927996875137968*^9, 3.9279968841438093`*^9}, 
   3.927997193340707*^9, {3.927997235769143*^9, 3.9279973229906807`*^9}, {
   3.927997365423883*^9, 3.92799737075922*^9}, {3.9280047966540737`*^9, 
   3.9280048058992863`*^9}, {3.928084732499526*^9, 3.928084732932823*^9}, {
   3.92822963499234*^9, 3.92822973398713*^9}, {3.93198636808918*^9, 
   3.931986418686419*^9}, {3.93198649559414*^9, 3.931986545173306*^9}, {
   3.93198657605975*^9, 3.931986606340953*^9}, {3.9319866974732847`*^9, 
   3.931986734392951*^9}, {3.9319868351631813`*^9, 3.9319868554995604`*^9}, {
   3.93211552752862*^9, 3.932115532266158*^9}, {3.9321156814893084`*^9, 
   3.9321157304303913`*^9}, {3.9321157675183887`*^9, 3.932115781298254*^9}, 
   3.9321158140706463`*^9, {3.932116099790947*^9, 3.932116151713725*^9}, 
   3.932116271219695*^9, 3.932116306133892*^9, {3.932116351724106*^9, 
   3.9321163657103033`*^9}, {3.9321164086225653`*^9, 3.932116423808971*^9}, {
   3.932127269234042*^9, 3.932127304998499*^9}, {3.93212737324997*^9, 
   3.9321274072580013`*^9}, {3.932127449293997*^9, 3.932127449699491*^9}, {
   3.93742667981884*^9, 3.9374267082029*^9}, {3.937473670454028*^9, 
   3.937473699839863*^9}, {3.937473763831257*^9, 3.937473885780864*^9}, 
   3.93747399247631*^9, {3.9406981153922787`*^9, 3.940698117186067*^9}},
 CellLabel->
  "In[347]:=",ExpressionUUID->"250af4f3-9405-4f84-9452-3a2fa154942a"],

Cell[BoxData[
 TemplateBox[{
   GraphicsBox[{
     GraphicsComplexBox[CompressedData["
1:eJxl1WtMHFUYBmAuiSRtwGoJSLVtxBW3w1Zmd7bDHpllPlhZEA23aEQuRre2
sLWpJNykEEWxRYj0IjGwUbRpAKVVCKQkxrShNdBEKfQiQUqAhMSS2FINau2f
NaiBcybzssnm5Nmdmfd8c368j/veKtgXFhIS0vXf9/917eOktdVCZktgGayA
VTADa2AdrrOAJbAMVsAqGFcNzPNTIZ9bAstgBayCGVgDr+c3ppnzhSWwDFbA
KpiBNTCf/1lzvrAElsEKWAUzsAbm83vN+cISWAYrYBXMwBqYz/+cOV9YAstg
BayCGVgD8/mfN+cLS2AZrIBVMANrYD5/jjlfWALLYAWsghlYA6/nU545X1gC
y2AFrIIZWAPz959vzheWwDJYAatgBtbA6/kXC8z5whJYBitgFczAGpif/4vm
fGEJLIMVsApmYA2s0+HJ07NtPyfToZRp2/m9ibTfGvL2jMcl8tte+Nz/fnCP
yJ+qvJc9OOyknGb2QPBjB8XmP3i/782NfZQxbH+iMNToofa5+necTVa67Pxz
uWbRJX7/usF66fv3kmF/jG43LDnuj7oo3dH/W+qsi/SsNzZ9GcNo6GB4+7nc
Z8S8jwa9vwzu4vcpNFBb88+qI5l+zN/5aSDaTXmrn0Rc2Mffi055ZaWd9ldS
1m2hltFAlM2TQtGtFdK73U76qSV7tnBCJ/9TtNs3vZvcvZ6ql2YJziOVCic3
ZzvPy1SxuPmxxg6jn35tvmcrq+L7Mfpm7xdfXc20M5KDVwJ/z/NzV6l7Zt43
+YjRJwcCvRVnwzQ65r4aH7C7aeFc3ULUdr5fo68cuUcGz+y00qo1dEi6QVRe
Pn4icE2hqIe+89XFGf13xTeXeVzb2EeN8UfipiwOSq/sq/PZUqmneaLp1Vsu
SoyK9PmPpot5vg1v958q5vMb/bWtOGksMt1FC8UNO9w70qgk8XpaXjWjqsqV
gdIifr9KaaU5vZ4uj5gvqedkfdy4ToP+6tzWZTeVdS6sRPj4+9AptuOm91gM
v95CSdI3fxSQh16f+GEubMnoO/21y8s9JYk0cjR2pLtmY19eyMoI9nsdtCW6
5IMxb4aYZ23/XqKZ+ofHi54Ujr2jH/79QxvtSqi90VWXKZ53t63DFvE0t9FP
W7b+lfzZzQQa6r/+sv2jbPH/vy5xb0Q=
      "], {{{}, {
         LABColor[0.3167652595268042, 0.2007598907655, -0.2743951003971934], 
         EdgeForm[None], 
         GraphicsGroupBox[{
           
           PolygonBox[{{111, 9, 120}, {9, 2, 1}, {107, 3, 105}, {109, 4, 
            108}, {110, 4, 109}}], 
           
           PolygonBox[{{108, 4, 3, 107}, {105, 3, 2, 106}, {106, 2, 9, 
            111}}]}]}, {
         LABColor[
         0.45495413544704355`, 0.3797153537432172, 0.1310197231698328], 
         EdgeForm[None], 
         GraphicsGroupBox[{
           
           PolygonBox[{{18, 10, 17}, {13, 5, 12}, {113, 7, 115}, {111, 10, 
            106}, {5, 13, 6}, {107, 11, 108}, {114, 13, 116}, {10, 18, 11}, {
            11, 19, 12}, {25, 18, 17}, {119, 8, 118}, {19, 11, 18}, {106, 10, 
            105}, {132, 25, 146}, {116, 13, 121}, {125, 19, 122}, {124, 19, 
            125}}], 
           
           PolygonBox[{{122, 19, 18, 123}, {118, 8, 7, 113}, {112, 6, 13, 
            114}, {117, 12, 19, 124}, {123, 18, 25, 132}, {109, 12, 5, 110}, {
            121, 13, 12, 117}, {115, 7, 6, 112}, {105, 10, 11, 107}, {108, 11,
             12, 109}, {120, 17, 10, 111}}]}]}, {
         LABColor[0.6185571876877257, 0.395519419032002, 0.3575444160618886], 
         EdgeForm[None], 
         GraphicsGroupBox[{
           
           PolygonBox[{{117, 20, 121}, {124, 20, 117}, {114, 14, 112}, {131, 
            16, 130}, {134, 22, 137}, {113, 15, 118}, {26, 34, 27}, {34, 26, 
            33}, {22, 14, 21}, {14, 22, 15}, {127, 22, 134}, {123, 26, 122}, {
            148, 34, 149}, {112, 14, 115}, {132, 26, 123}, {136, 27, 138}, {
            152, 41, 155}, {128, 21, 133}, {41, 34, 33}}], 
           
           PolygonBox[{{126, 15, 22, 127}, {116, 21, 14, 114}, {149, 34, 41, 
            152}, {129, 20, 27, 136}, {137, 22, 21, 128}, {121, 20, 21, 
            116}, {146, 33, 26, 132}, {125, 27, 20, 124}, {115, 14, 15, 
            113}, {122, 26, 27, 125}, {130, 16, 15, 126}, {138, 27, 34, 
            148}, {118, 15, 16, 119}, {133, 21, 20, 129}}]}]}, {
         LABColor[0.770348266558934, 0.2193395700682358, 0.50278435460636], 
         EdgeForm[None], 
         GraphicsGroupBox[{
           
           PolygonBox[{{145, 24, 144}, {148, 35, 138}, {136, 28, 129}, {140, 
            29, 142}, {150, 35, 151}, {139, 23, 141}, {127, 23, 126}, {126, 
            23, 130}, {153, 42, 154}, {128, 29, 137}, {152, 42, 149}, {142, 
            29, 147}, {129, 28, 133}, {156, 49, 157}}], 
           
           PolygonBox[{{151, 35, 42, 153}, {144, 24, 23, 139}, {147, 29, 28, 
            143}, {155, 49, 42, 152}, {143, 28, 35, 150}, {154, 42, 49, 
            156}, {149, 42, 35, 148}, {130, 23, 24, 131}, {138, 35, 28, 
            136}, {133, 28, 29, 128}}], 
           
           PolygonBox[{{135, 134, 137, 29, 140}, {141, 23, 127, 134, 
            135}}]}]}, {
         LABColor[
         0.9752975074227261, -0.031018141113727193`, 0.22421184662601207`], 
         EdgeForm[None], 
         GraphicsGroupBox[{
           PolygonBox[CompressedData["
1:eJwNw1dOwgAAAFCi92g16SDpIp3QCZ3QCZ3QCWX554eH4EMNJiYajYeVl7zH
/jnu7waDwcvt/W3ZVyI9mYkTUZdW7gIBYDf2lvPI0WxbtZxo7uoLmEDGIwGl
hq/gB4CAIPpwAd6v0CeEwwiJoiDipwEtMjhLDB9QL/E9w42cUOUViRFlU9Gc
qSaohqQbnjmfOpIh26Fj+tZCn+muIbOSamuB5Yd2EBXLIAstxfRNL8wjxVIV
TjZlIy4TK7BxCMMYnCPY5tjWaZW3xQ/2fe5OX9D1DbiQPJUF6bE5xO7q1B6b
rE7rrOjW23VXxpvUT3blptrX9aEpojzx4qzJq6RMqjQPszZvDvW+K1qCIylh
1J23jMSyOCNQvKCNeVUgEYJTeAajeZKjUJKA8T/6dxOvWJnry50uztpTt14W
07E2GlJP2/O+6v8B0SJilQ==
            "]], 
           
           PolygonBox[{{142, 37, 30, 140}, {141, 30, 31, 139}, {154, 50, 43, 
            153}, {157, 57, 50, 156}, {147, 36, 37, 142}, {151, 43, 36, 
            150}, {144, 31, 32, 145}}]}]}}, {{}, 
        TagBox[
         TooltipBox[{
           GrayLevel[0], 
           Opacity[0.5], 
           CapForm["Butt"], 
           
           LineBox[{145, 144, 139, 141, 135, 140, 142, 147, 143, 150, 151, 
            153, 154, 156, 157}]}, "8"], Annotation[#, 8, "Tooltip"]& ], 
        TagBox[
         TooltipBox[{
           GrayLevel[0], 
           Opacity[0.5], 
           CapForm["Butt"], 
           
           LineBox[{131, 130, 126, 127, 134, 137, 128, 133, 129, 136, 138, 
            148, 149, 152, 155}]}, "6"], Annotation[#, 6, "Tooltip"]& ], 
        TagBox[
         TooltipBox[{
           GrayLevel[0], 
           Opacity[0.5], 
           CapForm["Butt"], 
           
           LineBox[{119, 118, 113, 115, 112, 114, 116, 121, 117, 124, 125, 
            122, 123, 132, 146}]}, "4"], Annotation[#, 4, "Tooltip"]& ], 
        TagBox[
         TooltipBox[{
           GrayLevel[0], 
           Opacity[0.5], 
           CapForm["Butt"], 
           LineBox[{110, 109, 108, 107, 105, 106, 111, 120}]}, "2"], 
         Annotation[#, 2, "Tooltip"]& ], {}, {}, {}}}], 
     InterpretationBox[{
       TagBox[{{{}, {}, 
          TagBox[{
            RGBColor[0, 0, 1], 
            Thickness[0.01], 
            Opacity[1.], 
            LineBox[CompressedData["
1:eJwVz3881HcAx/FrfkeFkpAvJ85FOsf5eY53fuVHzrmPskr5ETU/iu2hEBHr
kdWu3+LSL0q2UniYWc7UipEfKZb8rl2smpgT6+THrP54PZ5/v+iRCcLoL2g0
WsCnPvu76fcraDQOpn1Y0oUFHpjeOzWrFTn49jTnjGyah+N72BrxahzcitE8
NzzBg+BWt0KPNgfUsffZz4d4GGCZTpabcfBaFtMpbeJhyrmuI8yfg0252azc
0zyYBI2fvJ/HQUI01/9LUx4yDxG1TCs7/LUt4embYBckv83lbEuyxyh2tWfe
dcYrbneo6IYDakIuDxSGOUGhP3/kwVNHnN9mdbPCyhGRoo4youOMGe5kVyfN
AbYMjUQXTy7Kjlxv9l5kD/fO+3uyRC7IcCxKhqIdVFomGprbeXjU4TmnSOfA
7ZapUcysKwq0PEqrdthiO/9tSKUxMNErLJ+7YIMntfeu9N8FpuQtsTUyNqjA
YLEyfwNyUf5x+RY2RHGMOy/HN+CZyttLJTXWsJ1LwfBRd6iWjNcGsa3xUUd1
PM/CA+mhqtNqfBYKNm8R+Ld6YKem/Jg0cD2S1MysLSM8EWi7fu2HRCvs87a2
rFHwQot3sL3TiXUoktcWf3PRC/SrQYG/Nlhikn3Eqc/NG9n30qtEcgsYn1XP
8pB6Q8dGwOI7WeDo7uUbe5I3wuGFZGjxmbVQbwhhGhj4IKB4eP/QEBPN51d/
d+wnH1yx8az282Mi8kRhwUcfX6yWMXtrJebQXxrxSPedL/I111fwGeZQV7iW
FJHtB1nWxb3sawwYZBm5bGX4431dvcFhPQaUzUKrhU3+eNylsSfhghkseXrl
yTs2gcSLT+mbmyHhhXa9Hy0AKuc63oRUmGJ0UrTZVxwA3t6u+yu9TeHJaizw
teIjOnofb066BrWT3Fl5Ox8vdXU2FqeuQdw6m76O6EDsspH8qL16DQyTbUZu
Kwog3z714ajEBCbaohLlIAF06kokQ5EmWAEvF+lFASb9W9OUNU2QV3nppfaY
AAx+LjOihg5OGMe9zzEIq6LmeVFxdEQKYiunjwfhjlNqUa8eHYeeLczm9weh
Vv+66o02Y/x8tkvxMUMIfdXtTotzjJF+3tdga4oQiWlL2rRcjRHeOS872CCE
l2QqPHTaCOxrWoWGywheT/kEWqQZ4Wx1fahuOMHu4SixWE5BU6m6p6SUgNs2
5FF8mEJ3kStv+jZBqVK2w4UMCldcm4p8ywhqa6y+PplOYV1KT+xoBYEhf391
agoFn3czc+xqgi10lxySSOFwhxu97jeCAznxdivCKcguN8f80UWgreeyq9mN
wi/OwnbTboLEsFPzjTwKGd19Ngd6CPL17AYauBQ0tEZnV/UTKGVs2P3AgQLz
yNKTO/8k6HglLa1jUQiPJZV/jxCYP4ybeGhEwVxlYCV3lCCHcaKlwZDCP9ej
0kRjBO7vmW8aDSikD+73ZMkI0p0KRlp1KYgF4udJ/xI0F46t6l1GIWzMmNv4
gUCOeI3BJRQYx29e1Z0m+CF/xl2qTqGqXvKVZIZgXKiVOqJCIS3c47H6HMFB
u8yUcSUK7vOt7B3zBHEtTZIpBQqqBcF5Zf99+u8ddJtZROGJ/eDMwgJBm1WV
Co1G4X9gNBVJ
             "]]}, Annotation[#, "Charting`Private`Tag#1"]& ]}, {}}, {
        "WolframDynamicHighlight", <|
         "Label" -> {"XYLabel"}, "Ball" -> {"InterpolatedBall"}|>}], 
       StyleBox[
        DynamicBox[
         (Charting`HighlightActionBox["DynamicHighlight", {}, 
          Slot["HighlightElements"], 
          Slot["LayoutOptions"], 
          Slot["Meta"], 
          Charting`HighlightActionFunction["DynamicHighlight", {{{{}, {}, 
              Annotation[{
                Directive[
                 Opacity[1.], 
                 AbsoluteThickness[2], 
                 RGBColor[0, 0, 1], 
                 Thickness[0.01]], 
                Line[CompressedData["
1:eJwVz3881HcAx/FrfkeFkpAvJ85FOsf5eY53fuVHzrmPskr5ETU/iu2hEBHr
kdWu3+LSL0q2UniYWc7UipEfKZb8rl2smpgT6+THrP54PZ5/v+iRCcLoL2g0
WsCnPvu76fcraDQOpn1Y0oUFHpjeOzWrFTn49jTnjGyah+N72BrxahzcitE8
NzzBg+BWt0KPNgfUsffZz4d4GGCZTpabcfBaFtMpbeJhyrmuI8yfg0252azc
0zyYBI2fvJ/HQUI01/9LUx4yDxG1TCs7/LUt4embYBckv83lbEuyxyh2tWfe
dcYrbneo6IYDakIuDxSGOUGhP3/kwVNHnN9mdbPCyhGRoo4youOMGe5kVyfN
AbYMjUQXTy7Kjlxv9l5kD/fO+3uyRC7IcCxKhqIdVFomGprbeXjU4TmnSOfA
7ZapUcysKwq0PEqrdthiO/9tSKUxMNErLJ+7YIMntfeu9N8FpuQtsTUyNqjA
YLEyfwNyUf5x+RY2RHGMOy/HN+CZyttLJTXWsJ1LwfBRd6iWjNcGsa3xUUd1
PM/CA+mhqtNqfBYKNm8R+Ld6YKem/Jg0cD2S1MysLSM8EWi7fu2HRCvs87a2
rFHwQot3sL3TiXUoktcWf3PRC/SrQYG/Nlhikn3Eqc/NG9n30qtEcgsYn1XP
8pB6Q8dGwOI7WeDo7uUbe5I3wuGFZGjxmbVQbwhhGhj4IKB4eP/QEBPN51d/
d+wnH1yx8az282Mi8kRhwUcfX6yWMXtrJebQXxrxSPedL/I111fwGeZQV7iW
FJHtB1nWxb3sawwYZBm5bGX4431dvcFhPQaUzUKrhU3+eNylsSfhghkseXrl
yTs2gcSLT+mbmyHhhXa9Hy0AKuc63oRUmGJ0UrTZVxwA3t6u+yu9TeHJaizw
teIjOnofb066BrWT3Fl5Ox8vdXU2FqeuQdw6m76O6EDsspH8qL16DQyTbUZu
Kwog3z714ajEBCbaohLlIAF06kokQ5EmWAEvF+lFASb9W9OUNU2QV3nppfaY
AAx+LjOihg5OGMe9zzEIq6LmeVFxdEQKYiunjwfhjlNqUa8eHYeeLczm9weh
Vv+66o02Y/x8tkvxMUMIfdXtTotzjJF+3tdga4oQiWlL2rRcjRHeOS872CCE
l2QqPHTaCOxrWoWGywheT/kEWqQZ4Wx1fahuOMHu4SixWE5BU6m6p6SUgNs2
5FF8mEJ3kStv+jZBqVK2w4UMCldcm4p8ywhqa6y+PplOYV1KT+xoBYEhf391
agoFn3czc+xqgi10lxySSOFwhxu97jeCAznxdivCKcguN8f80UWgreeyq9mN
wi/OwnbTboLEsFPzjTwKGd19Ngd6CPL17AYauBQ0tEZnV/UTKGVs2P3AgQLz
yNKTO/8k6HglLa1jUQiPJZV/jxCYP4ybeGhEwVxlYCV3lCCHcaKlwZDCP9ej
0kRjBO7vmW8aDSikD+73ZMkI0p0KRlp1KYgF4udJ/xI0F46t6l1GIWzMmNv4
gUCOeI3BJRQYx29e1Z0m+CF/xl2qTqGqXvKVZIZgXKiVOqJCIS3c47H6HMFB
u8yUcSUK7vOt7B3zBHEtTZIpBQqqBcF5Zf99+u8ddJtZROGJ/eDMwgJBm1WV
Co1G4X9gNBVJ
                 "]]}, "Charting`Private`Tag#1"]}}, {}}, <|
           "HighlightElements" -> <|
             "Label" -> {"XYLabel"}, "Ball" -> {"InterpolatedBall"}|>, 
            "LayoutOptions" -> <|
             "PanelPlotLayout" -> <||>, 
              "PlotRange" -> {{20, 80}, {7.50000011479592, 
                29.999998163265417`}}, 
              "Frame" -> {{False, False}, {False, False}}, 
              "AxesOrigin" -> {20.000000000000043`, 7.500000114795937}, 
              "ImageSize" -> {360, 360/GoldenRatio}, "Axes" -> {True, True}, 
              "LabelStyle" -> {}, "AspectRatio" -> GoldenRatio^(-1), 
              "DefaultStyle" -> {
                Directive[
                 Opacity[1.], 
                 AbsoluteThickness[2], 
                 RGBColor[0, 0, 1], 
                 Thickness[0.01]]}, 
              "HighlightLabelingFunctions" -> <|"CoordinatesToolOptions" -> ({
                  Identity[
                   Part[#, 1]], 
                  Identity[
                   Part[#, 2]]}& ), 
                "ScalingFunctions" -> {{Identity, Identity}, {
                  Identity, Identity}}|>, "Primitives" -> {}, "GCFlag" -> 
              False|>, 
            "Meta" -> <|
             "DefaultHighlight" -> {"Dynamic", None}, "Index" -> {}, 
              "Function" -> Plot, "GroupHighlight" -> False|>|>]]& )[<|
          "HighlightElements" -> <|
            "Label" -> {"XYLabel"}, "Ball" -> {"InterpolatedBall"}|>, 
           "LayoutOptions" -> <|
            "PanelPlotLayout" -> <||>, 
             "PlotRange" -> {{20, 80}, {7.50000011479592, 
               29.999998163265417`}}, 
             "Frame" -> {{False, False}, {False, False}}, 
             "AxesOrigin" -> {20.000000000000043`, 7.500000114795937}, 
             "ImageSize" -> {360, 360/GoldenRatio}, "Axes" -> {True, True}, 
             "LabelStyle" -> {}, "AspectRatio" -> GoldenRatio^(-1), 
             "DefaultStyle" -> {
               Directive[
                Opacity[1.], 
                AbsoluteThickness[2], 
                RGBColor[0, 0, 1], 
                Thickness[0.01]]}, 
             "HighlightLabelingFunctions" -> <|"CoordinatesToolOptions" -> ({
                 Identity[
                  Part[#, 1]], 
                 Identity[
                  Part[#, 2]]}& ), 
               "ScalingFunctions" -> {{Identity, Identity}, {
                 Identity, Identity}}|>, "Primitives" -> {}, "GCFlag" -> 
             False|>, 
           "Meta" -> <|
            "DefaultHighlight" -> {"Dynamic", None}, "Index" -> {}, 
             "Function" -> Plot, "GroupHighlight" -> False|>|>], 
         ImageSizeCache -> {{4.503599627370496*^15, -4.503599627370496*^15}, {
          4.503599627370496*^15, -4.503599627370496*^15}}], Selectable -> 
        False]}, 
      Annotation[{{{{}, {}, 
          Annotation[{
            Directive[
             Opacity[1.], 
             AbsoluteThickness[2], 
             RGBColor[0, 0, 1], 
             Thickness[0.01]], 
            Line[CompressedData["
1:eJwVz3881HcAx/FrfkeFkpAvJ85FOsf5eY53fuVHzrmPskr5ETU/iu2hEBHr
kdWu3+LSL0q2UniYWc7UipEfKZb8rl2smpgT6+THrP54PZ5/v+iRCcLoL2g0
WsCnPvu76fcraDQOpn1Y0oUFHpjeOzWrFTn49jTnjGyah+N72BrxahzcitE8
NzzBg+BWt0KPNgfUsffZz4d4GGCZTpabcfBaFtMpbeJhyrmuI8yfg0252azc
0zyYBI2fvJ/HQUI01/9LUx4yDxG1TCs7/LUt4embYBckv83lbEuyxyh2tWfe
dcYrbneo6IYDakIuDxSGOUGhP3/kwVNHnN9mdbPCyhGRoo4youOMGe5kVyfN
AbYMjUQXTy7Kjlxv9l5kD/fO+3uyRC7IcCxKhqIdVFomGprbeXjU4TmnSOfA
7ZapUcysKwq0PEqrdthiO/9tSKUxMNErLJ+7YIMntfeu9N8FpuQtsTUyNqjA
YLEyfwNyUf5x+RY2RHGMOy/HN+CZyttLJTXWsJ1LwfBRd6iWjNcGsa3xUUd1
PM/CA+mhqtNqfBYKNm8R+Ld6YKem/Jg0cD2S1MysLSM8EWi7fu2HRCvs87a2
rFHwQot3sL3TiXUoktcWf3PRC/SrQYG/Nlhikn3Eqc/NG9n30qtEcgsYn1XP
8pB6Q8dGwOI7WeDo7uUbe5I3wuGFZGjxmbVQbwhhGhj4IKB4eP/QEBPN51d/
d+wnH1yx8az282Mi8kRhwUcfX6yWMXtrJebQXxrxSPedL/I111fwGeZQV7iW
FJHtB1nWxb3sawwYZBm5bGX4431dvcFhPQaUzUKrhU3+eNylsSfhghkseXrl
yTs2gcSLT+mbmyHhhXa9Hy0AKuc63oRUmGJ0UrTZVxwA3t6u+yu9TeHJaizw
teIjOnofb066BrWT3Fl5Ox8vdXU2FqeuQdw6m76O6EDsspH8qL16DQyTbUZu
Kwog3z714ajEBCbaohLlIAF06kokQ5EmWAEvF+lFASb9W9OUNU2QV3nppfaY
AAx+LjOihg5OGMe9zzEIq6LmeVFxdEQKYiunjwfhjlNqUa8eHYeeLczm9weh
Vv+66o02Y/x8tkvxMUMIfdXtTotzjJF+3tdga4oQiWlL2rRcjRHeOS872CCE
l2QqPHTaCOxrWoWGywheT/kEWqQZ4Wx1fahuOMHu4SixWE5BU6m6p6SUgNs2
5FF8mEJ3kStv+jZBqVK2w4UMCldcm4p8ywhqa6y+PplOYV1KT+xoBYEhf391
agoFn3czc+xqgi10lxySSOFwhxu97jeCAznxdivCKcguN8f80UWgreeyq9mN
wi/OwnbTboLEsFPzjTwKGd19Ngd6CPL17AYauBQ0tEZnV/UTKGVs2P3AgQLz
yNKTO/8k6HglLa1jUQiPJZV/jxCYP4ybeGhEwVxlYCV3lCCHcaKlwZDCP9ej
0kRjBO7vmW8aDSikD+73ZMkI0p0KRlp1KYgF4udJ/xI0F46t6l1GIWzMmNv4
gUCOeI3BJRQYx29e1Z0m+CF/xl2qTqGqXvKVZIZgXKiVOqJCIS3c47H6HMFB
u8yUcSUK7vOt7B3zBHEtTZIpBQqqBcF5Zf99+u8ddJtZROGJ/eDMwgJBm1WV
Co1G4X9gNBVJ
             "]]}, "Charting`Private`Tag#1"]}}, {}}, <|
       "HighlightElements" -> <|
         "Label" -> {"XYLabel"}, "Ball" -> {"InterpolatedBall"}|>, 
        "LayoutOptions" -> <|
         "PanelPlotLayout" -> <||>, 
          "PlotRange" -> {{20, 80}, {7.50000011479592, 29.999998163265417`}}, 
          "Frame" -> {{False, False}, {False, False}}, 
          "AxesOrigin" -> {20.000000000000043`, 7.500000114795937}, 
          "ImageSize" -> {360, 360/GoldenRatio}, "Axes" -> {True, True}, 
          "LabelStyle" -> {}, "AspectRatio" -> GoldenRatio^(-1), 
          "DefaultStyle" -> {
            Directive[
             Opacity[1.], 
             AbsoluteThickness[2], 
             RGBColor[0, 0, 1], 
             Thickness[0.01]]}, 
          "HighlightLabelingFunctions" -> <|"CoordinatesToolOptions" -> ({
              Identity[
               Part[#, 1]], 
              Identity[
               Part[#, 2]]}& ), 
            "ScalingFunctions" -> {{Identity, Identity}, {
              Identity, Identity}}|>, "Primitives" -> {}, "GCFlag" -> False|>,
         "Meta" -> <|
         "DefaultHighlight" -> {"Dynamic", None}, "Index" -> {}, "Function" -> 
          Plot, "GroupHighlight" -> False|>|>, "DynamicHighlight"]]}, 
    AspectRatio -> 1, AxesOrigin -> {Automatic, Automatic}, DisplayFunction -> 
    Identity, Frame -> True, FrameLabel -> {{
       FormBox[
        StyleBox["\"Number of Cycles\"", 20, StripOnInput -> False], 
        TraditionalForm], None}, {
       FormBox[
        StyleBox["\"Cycle Length (min)\"", 20, StripOnInput -> False], 
        TraditionalForm], None}}, 
    FrameTicks -> {{Automatic, Automatic}, {Automatic, Automatic}}, 
    GridLines -> {None, None}, GridLinesStyle -> Directive[
      GrayLevel[0.5, 0.4]], 
    LabelStyle -> {FontFamily -> "Arial", FontSize -> 22, 
      GrayLevel[0]}, 
    Method -> {
     "DefaultBoundaryStyle" -> Automatic, 
      "DefaultGraphicsInteraction" -> {
       "Version" -> 1.2, "TrackMousePosition" -> {True, False}, 
        "Effects" -> {
         "Highlight" -> {"ratio" -> 2}, "HighlightPoint" -> {"ratio" -> 2}, 
          "Droplines" -> {
           "freeformCursorMode" -> True, 
            "placement" -> {"x" -> "All", "y" -> "None"}}}}, 
      "GridLinesInFront" -> True}, PlotLabel -> 
    FormBox["\"A: Log(\\!\\(\\*SubscriptBox[\\(P\\), \\(2\\)]\\))\"", 
      TraditionalForm], PlotRange -> {{20., 80.}, {10., 30.}}, 
    PlotRangeClipping -> True, PlotRangePadding -> {{
       Scaled[0.02], 
       Scaled[0.02]}, {
       Scaled[0.02], 
       Scaled[0.02]}}, Ticks -> {Automatic, Automatic}], 
   FormBox[
    FormBox[
     TemplateBox[{
       FormBox[
        StyleBox[
         StyleBox[
          PaneBox[
           GraphicsBox[{
             
             RasterBox[{{{0.999999999999999, 0.9759999999999994, 
              0.7999999999999996}}, {{0.6585807807185527, 0.3097313368256208, 
              0.3451837944735346}}, {{0.8751164088078534, 
              0.46616461574006046`, 0.34666443969379707`}}, {{
              0.9673237670910232, 0.6813788780596881, 
              0.37721034468518655`}}, {{0.999999999999999, 0.9759999999999994,
               0.7999999999999996}}}, {{
                Rational[-15, 2], 
                Rational[-225, 2]}, {
                Rational[15, 2], 
                Rational[225, 2]}}], {Antialiasing -> False, 
              AbsoluteThickness[0.1], 
              Directive[
               Opacity[0.3], 
               GrayLevel[0]], 
              LineBox[
               NCache[{{
                  Rational[15, 2], 
                  Rational[-225, 2]}, {
                  Rational[-15, 2], 
                  Rational[-225, 2]}, {
                  Rational[-15, 2], 
                  Rational[225, 2]}, {
                  Rational[15, 2], 
                  Rational[225, 2]}, {
                  Rational[15, 2], 
                  Rational[-225, 2]}}, {{7.5, -112.5}, {-7.5, -112.5}, {-7.5, 
                112.5}, {7.5, 112.5}, {7.5, -112.5}}]]}, {
              CapForm[None], {{
                Directive[
                 GrayLevel[0], 
                 Opacity[0.5], 
                 CapForm["Butt"]], 
                CapForm["Butt"], 
                LineBox[
                 NCache[{{
                    Rational[-15, 2], -67.49999999999999}, {
                    Rational[
                    15, 2], -67.49999999999999}}, {{-7.5, \
-67.49999999999999}, {7.5, -67.49999999999999}}]]}, {
                Directive[
                 GrayLevel[0], 
                 Opacity[0.5], 
                 CapForm["Butt"]], 
                CapForm["Butt"], 
                LineBox[
                 NCache[{{
                    Rational[-15, 2], -22.49999999999997}, {
                    Rational[
                    15, 2], -22.49999999999997}}, {{-7.5, \
-22.49999999999997}, {7.5, -22.49999999999997}}]]}, {
                Directive[
                 GrayLevel[0], 
                 Opacity[0.5], 
                 CapForm["Butt"]], 
                CapForm["Butt"], 
                LineBox[
                 NCache[{{
                    Rational[-15, 2], 22.50000000000003}, {
                    Rational[15, 2], 22.50000000000003}}, {{-7.5, 
                  22.50000000000003}, {7.5, 22.50000000000003}}]]}, {
                Directive[
                 GrayLevel[0], 
                 Opacity[0.5], 
                 CapForm["Butt"]], 
                CapForm["Butt"], 
                LineBox[
                 NCache[{{
                    Rational[-15, 2], 67.5}, {
                    Rational[15, 2], 67.5}}, {{-7.5, 67.5}, {7.5, 67.5}}]]}}}, 
             StyleBox[{Antialiasing -> False, 
               StyleBox[
                StyleBox[{{
                   StyleBox[
                    LineBox[{{{7.500000000000001, -67.49999999999999}, 
                    
                    Offset[{4., 0}, {
                    7.500000000000001, -67.49999999999999}]}, {{
                    7.500000000000001, -22.499999999999996`}, 
                    
                    Offset[{4., 0}, {
                    7.500000000000001, -22.499999999999996`}]}, {{
                    7.500000000000001, 22.50000000000002}, 
                    
                    Offset[{4., 0}, {7.500000000000001, 
                    22.50000000000002}]}, {{7.500000000000001, 
                    67.49999999999999}, 
                    
                    Offset[{4., 0}, {7.500000000000001, 
                    67.49999999999999}]}}], {
                    Directive[
                    AbsoluteThickness[0.5], 
                    GrayLevel[0.4]]}, StripOnInput -> False]}, 
                  StyleBox[
                   StyleBox[{{
                    StyleBox[{
                    InsetBox[
                    FormBox["2", TraditionalForm], 
                    Offset[{7., 0.}, {7.500000000000001, -67.49999999999999}], 
                    ImageScaled[{0, 0.5}], Automatic, {1, 0}], 
                    InsetBox[
                    FormBox["4", TraditionalForm], 
                    
                    Offset[{7., 0.}, {
                    7.500000000000001, -22.499999999999996`}], 
                    ImageScaled[{0, 0.5}], Automatic, {1, 0}], 
                    InsetBox[
                    FormBox["6", TraditionalForm], 
                    Offset[{7., 0.}, {7.500000000000001, 22.50000000000002}], 
                    ImageScaled[{0, 0.5}], Automatic, {1, 0}], 
                    InsetBox[
                    FormBox["8", TraditionalForm], 
                    Offset[{7., 0.}, {7.500000000000001, 67.49999999999999}], 
                    ImageScaled[{0, 0.5}], Automatic, {1, 0}]}, {
                    Directive[
                    AbsoluteThickness[0.5], 
                    GrayLevel[0.4]], {
                    Directive[
                    Opacity[1], FontFamily -> "Arial", FontSize -> 22, 
                    GrayLevel[0]]}}, StripOnInput -> False]}, {}}, {{
                    Directive[
                    Opacity[1], FontFamily -> "Arial", FontSize -> 22, 
                    GrayLevel[0]]}}, StripOnInput -> False], {
                   "GraphicsLabel"}, StripOnInput -> False]}, {
                 "GraphicsTicks"}, StripOnInput -> False], {{
                  Directive[
                   AbsoluteThickness[0.5], 
                   GrayLevel[0.4]]}}, StripOnInput -> False]}, {
              "GraphicsAxes"}, StripOnInput -> False]}, PlotRangePadding -> 
            Scaled[0.02], PlotRange -> All, Frame -> True, 
            FrameTicks -> {{False, False}, {True, False}}, FrameStyle -> 
            Opacity[0], FrameTicksStyle -> Opacity[0], 
            ImageSize -> {Automatic, 225}, BaseStyle -> {}], Alignment -> 
           Left, AppearanceElements -> None, ImageMargins -> {{5, 5}, {5, 5}},
            ImageSizeAction -> "ResizeToFit"], LineIndent -> 0, StripOnInput -> 
          False], {FontFamily -> "Arial", FontSize -> 22, 
          GrayLevel[0]}, Background -> Automatic, StripOnInput -> False], 
        TraditionalForm]}, "BarLegend", DisplayFunction -> (#& ), 
      InterpretationFunction :> (RowBox[{"BarLegend", "[", 
         RowBox[{
           RowBox[{"{", 
             RowBox[{
               RowBox[{
                 RowBox[{"Blend", "[", 
                   RowBox[{"\"WL13DefaultDensityGradient\"", ",", "#1"}], 
                   "]"}], "&"}], ",", 
               RowBox[{"{", 
                 RowBox[{"1.0147729477859537`", ",", "10.090834741682594`"}], 
                 "}"}]}], "}"}], ",", 
           RowBox[{"{", 
             RowBox[{
               RowBox[{"{", 
                 RowBox[{"0.`", ",", 
                   RowBox[{"Directive", "[", 
                    RowBox[{
                    
                    TemplateBox[<|"color" -> GrayLevel[0]|>, 
                    "GrayLevelColorSwatchTemplate"], ",", 
                    RowBox[{"Opacity", "[", "0.5`", "]"}], ",", 
                    RowBox[{"CapForm", "[", "\"Butt\"", "]"}]}], "]"}]}], 
                 "}"}], ",", 
               RowBox[{"{", 
                 RowBox[{"2", ",", 
                   RowBox[{"Directive", "[", 
                    RowBox[{
                    
                    TemplateBox[<|"color" -> GrayLevel[0]|>, 
                    "GrayLevelColorSwatchTemplate"], ",", 
                    RowBox[{"Opacity", "[", "0.5`", "]"}], ",", 
                    RowBox[{"CapForm", "[", "\"Butt\"", "]"}]}], "]"}]}], 
                 "}"}], ",", 
               RowBox[{"{", 
                 RowBox[{"4", ",", 
                   RowBox[{"Directive", "[", 
                    RowBox[{
                    
                    TemplateBox[<|"color" -> GrayLevel[0]|>, 
                    "GrayLevelColorSwatchTemplate"], ",", 
                    RowBox[{"Opacity", "[", "0.5`", "]"}], ",", 
                    RowBox[{"CapForm", "[", "\"Butt\"", "]"}]}], "]"}]}], 
                 "}"}], ",", 
               RowBox[{"{", 
                 RowBox[{"6", ",", 
                   RowBox[{"Directive", "[", 
                    RowBox[{
                    
                    TemplateBox[<|"color" -> GrayLevel[0]|>, 
                    "GrayLevelColorSwatchTemplate"], ",", 
                    RowBox[{"Opacity", "[", "0.5`", "]"}], ",", 
                    RowBox[{"CapForm", "[", "\"Butt\"", "]"}]}], "]"}]}], 
                 "}"}], ",", 
               RowBox[{"{", 
                 RowBox[{"8", ",", 
                   RowBox[{"Directive", "[", 
                    RowBox[{
                    
                    TemplateBox[<|"color" -> GrayLevel[0]|>, 
                    "GrayLevelColorSwatchTemplate"], ",", 
                    RowBox[{"Opacity", "[", "0.5`", "]"}], ",", 
                    RowBox[{"CapForm", "[", "\"Butt\"", "]"}]}], "]"}]}], 
                 "}"}]}], "}"}], ",", 
           RowBox[{"LabelStyle", "\[Rule]", 
             RowBox[{"{", 
               RowBox[{
                 RowBox[{"FontFamily", "\[Rule]", "\"Arial\""}], ",", 
                 RowBox[{"FontSize", "\[Rule]", "22"}], ",", 
                 
                 TemplateBox[<|"color" -> GrayLevel[0]|>, 
                  "GrayLevelColorSwatchTemplate"]}], "}"}]}], ",", 
           RowBox[{"LegendLayout", "\[Rule]", "\"Column\""}], ",", 
           RowBox[{"LegendMarkerSize", "\[Rule]", "225"}], ",", 
           RowBox[{"ScalingFunctions", "\[Rule]", 
             RowBox[{"{", 
               RowBox[{"Identity", ",", "Identity"}], "}"}]}], ",", 
           RowBox[{"Charting`AxisLabel", "\[Rule]", "None"}], ",", 
           RowBox[{"Charting`TickSide", "\[Rule]", "Right"}], ",", 
           RowBox[{"ColorFunctionScaling", "\[Rule]", "True"}]}], "]"}]& )], 
     TraditionalForm], TraditionalForm]},
  "Legended",
  DisplayFunction->(GridBox[{{
      TagBox[
       ItemBox[
        PaneBox[
         TagBox[#, "SkipImageSizeLevel"], Alignment -> {Center, Baseline}, 
         BaselinePosition -> Baseline], DefaultBaseStyle -> "Labeled"], 
       "SkipImageSizeLevel"], 
      ItemBox[#2, DefaultBaseStyle -> "LabeledLabel"]}}, 
    GridBoxAlignment -> {"Columns" -> {{Center}}, "Rows" -> {{Center}}}, 
    AutoDelete -> False, GridBoxItemSize -> Automatic, 
    BaselinePosition -> {1, 1}]& ),
  Editable->True,
  InterpretationFunction->(RowBox[{"Legended", "[", 
     RowBox[{#, ",", 
       RowBox[{"Placed", "[", 
         RowBox[{#2, ",", "After"}], "]"}]}], "]"}]& )]], "Output",
 CellChangeTimes->{
  3.932116240742432*^9, 3.9321163145776377`*^9, 3.932116361071151*^9, 
   3.932116430759944*^9, {3.9321272827490673`*^9, 3.932127311898079*^9}, {
   3.932127382851193*^9, 3.932127412454249*^9}, 3.932127455233526*^9, 
   3.937426722133395*^9, 3.9374737002253113`*^9, 3.9374737895465117`*^9, 
   3.9374738945106077`*^9, 3.940698126725931*^9},
 CellLabel->
  "Out[348]=",ExpressionUUID->"ee04c86f-71c7-401d-87aa-0b03258914f7"]
}, Open  ]]
}, Open  ]],

Cell["", "PageBreak",
 PageBreakBelow->True,ExpressionUUID->"96bc087e-ddae-4761-b70c-d210d6f97b57"],

Cell[CellGroupData[{

Cell[BoxData[
 RowBox[{
  RowBox[{"Plot", "[", 
   RowBox[{
    RowBox[{"600", "/", "x"}], ",", 
    RowBox[{"{", 
     RowBox[{"x", ",", "20", ",", "80"}], "}"}]}], "]"}], 
  "\[IndentingNewLine]"}]], "Input",
 CellChangeTimes->{{3.653247268386902*^9, 3.6532474627786407`*^9}, {
   3.653320826542371*^9, 3.6533210331605444`*^9}, 3.6533210728236556`*^9, {
   3.653321227071025*^9, 3.6533215492422237`*^9}, {3.653321627025918*^9, 
   3.653321773851923*^9}, {3.653321811331249*^9, 3.653321897910079*^9}, {
   3.653321935844412*^9, 3.653321981197608*^9}, {3.6533220994206743`*^9, 
   3.653322186662014*^9}, {3.6533223967829924`*^9, 3.653322411030711*^9}, {
   3.65332252356744*^9, 3.6533225241824493`*^9}, {3.6533226931737947`*^9, 
   3.653322693918806*^9}, {3.6533227970566406`*^9, 3.6533228121418724`*^9}, {
   3.6533234817417583`*^9, 3.653323485203958*^9}, {3.6550364841047583`*^9, 
   3.6550365223747063`*^9}, 3.655036761412655*^9, {3.655037096832376*^9, 
   3.655037097110035*^9}, {3.65503742370538*^9, 3.655037471183861*^9}, {
   3.655037542515315*^9, 3.655037679644986*^9}, {3.6550377783724403`*^9, 
   3.655037785288991*^9}, {3.655038189549324*^9, 3.655038195020384*^9}, 
   3.65505484118611*^9, {3.6550548858926673`*^9, 3.6550549059028115`*^9}, {
   3.657369397107594*^9, 3.657369398085808*^9}, {3.657369779710026*^9, 
   3.657369782555373*^9}, {3.657369852655349*^9, 3.6573698542177773`*^9}, {
   3.6573699755952253`*^9, 3.657370015126904*^9}, {3.6573700724477873`*^9, 
   3.6573700734918203`*^9}, 3.6573701630214453`*^9, 3.657370372361453*^9, {
   3.657370516766447*^9, 3.657370572306499*^9}, {3.657370630672526*^9, 
   3.657370661046012*^9}, {3.6573709305978317`*^9, 3.657370957980176*^9}, {
   3.657371559563623*^9, 3.6573715846044827`*^9}, {3.657371733577929*^9, 
   3.657371756031725*^9}, {3.657371820538991*^9, 3.657371849136921*^9}, {
   3.657371944886696*^9, 3.657371945403162*^9}, 3.6573720162674313`*^9, 
   3.657372099079545*^9, {3.657372282175538*^9, 3.6573724299955053`*^9}, {
   3.657372475276499*^9, 3.657372698573883*^9}, {3.657372728650222*^9, 
   3.657372777136848*^9}, {3.6573728164799337`*^9, 3.657372827930805*^9}, {
   3.6573730293973846`*^9, 3.657373029902038*^9}, {3.65737307195577*^9, 
   3.657373127372175*^9}, {3.657373175613749*^9, 3.657373253913641*^9}, {
   3.657374005505723*^9, 3.657374076907189*^9}, {3.657374110772264*^9, 
   3.657374228973241*^9}, {3.6573742648961*^9, 3.6573742699567347`*^9}, {
   3.6573802284376397`*^9, 3.657380260651696*^9}, {3.6573803748126965`*^9, 
   3.6573804270415883`*^9}, {3.657382089960499*^9, 3.657382090614777*^9}, {
   3.6573821234745073`*^9, 3.6573822269751377`*^9}, {3.657382376566469*^9, 
   3.6573824146244783`*^9}, {3.65738250651718*^9, 3.657382552675152*^9}, {
   3.657382596955759*^9, 3.6573826354849777`*^9}, 3.65738266861747*^9, 
   3.657382730606091*^9, {3.657382817061561*^9, 3.657382820897316*^9}, {
   3.6573895410242453`*^9, 3.657389541371367*^9}, {3.657389754145597*^9, 
   3.657389770151857*^9}, {3.657389961527646*^9, 3.657389968589581*^9}, 
   3.6573900445417624`*^9, 3.657390442093289*^9, {3.657390476719472*^9, 
   3.657390501966501*^9}, {3.657390534083953*^9, 3.6573907124645243`*^9}, {
   3.657391258531086*^9, 3.65739133169946*^9}, {3.657391378949834*^9, 
   3.657391392584557*^9}, {3.657391457725037*^9, 3.657391483855859*^9}, {
   3.6573915247071037`*^9, 3.6573915675333633`*^9}, 3.6573916412904882`*^9, {
   3.6573932038275003`*^9, 3.657393208562319*^9}, {3.657393267242667*^9, 
   3.657393273699592*^9}, {3.657393344642436*^9, 3.657393347826192*^9}, {
   3.6573935112080183`*^9, 3.657393528895235*^9}, {3.657393577202696*^9, 
   3.657393582017933*^9}, 3.6573947682437143`*^9, {3.657394804704145*^9, 
   3.657394819688373*^9}, {3.657395685804956*^9, 3.6573957184300623`*^9}, {
   3.657396395851651*^9, 3.6573964537882442`*^9}, 3.65739672558947*^9, {
   3.657397251977635*^9, 3.657397321366693*^9}, {3.657464340856241*^9, 
   3.657464350124833*^9}, {3.657466721020833*^9, 3.6574667227060413`*^9}, 
   3.65746865168646*^9, {3.657807833787141*^9, 3.6578079741064167`*^9}, {
   3.657808054220083*^9, 3.6578080549739647`*^9}, 3.657811814529766*^9, 
   3.657811873209934*^9, 3.657811971456305*^9, 3.657812003125099*^9, {
   3.65781205456009*^9, 3.657812104823194*^9}, {3.657812164506675*^9, 
   3.657812206669767*^9}, {3.657812514089752*^9, 3.657812521163814*^9}, {
   3.6578132618343077`*^9, 3.6578132665121517`*^9}, {3.657813309038969*^9, 
   3.657813331030745*^9}, {3.657813373028901*^9, 3.657813377358716*^9}, {
   3.657813425623467*^9, 3.6578134408981524`*^9}, {3.6578134756064787`*^9, 
   3.65781350221106*^9}, {3.6578140269607*^9, 3.657814041739428*^9}, {
   3.657814984865302*^9, 3.657814990510161*^9}, {3.65793101658005*^9, 
   3.6579310264585047`*^9}, 3.659366468257968*^9, {3.659366531719572*^9, 
   3.659366578902359*^9}, {3.659466895204194*^9, 3.659466908117853*^9}, {
   3.6594670060863943`*^9, 3.659467006614273*^9}, {3.659467050862961*^9, 
   3.659467067117857*^9}, {3.661092950223248*^9, 3.661092966400025*^9}, {
   3.661093077490988*^9, 3.661093099191681*^9}, 3.6610931583602667`*^9, {
   3.6614615758640203`*^9, 3.661461577928315*^9}, {3.6614616332899113`*^9, 
   3.6614616346157846`*^9}, 3.661461703155459*^9, 3.6614621402178707`*^9, 
   3.661462204230124*^9, {3.661462241252595*^9, 3.661462283750499*^9}, {
   3.663029024694888*^9, 3.663029028678314*^9}, {3.6630296120559*^9, 
   3.663029623288334*^9}, {3.6630798767964478`*^9, 3.663079876969803*^9}, 
   3.663260384335476*^9, {3.7746114894781733`*^9, 3.774611762196517*^9}, {
   3.774611801490264*^9, 3.774612008197073*^9}, {3.774612491720886*^9, 
   3.7746125394504757`*^9}, 3.774614402326852*^9, 3.774614807242587*^9, {
   3.7746151580892076`*^9, 3.774615159357689*^9}, 3.7746152104834146`*^9, 
   3.774615434439691*^9, {3.7746154824049597`*^9, 3.774615501805953*^9}, 
   3.774617898794147*^9, 3.774617974570383*^9, {3.7746180528469687`*^9, 
   3.774618053518429*^9}, 3.774618133062552*^9, 3.774618191603125*^9, {
   3.774618260229295*^9, 3.7746182959251842`*^9}, 3.774618373484644*^9, {
   3.7746184382773237`*^9, 3.774618439403274*^9}, {3.774618508752627*^9, 
   3.774618536112547*^9}, 3.774618615404736*^9, {3.77462954964322*^9, 
   3.774629619296788*^9}, 3.774629673643312*^9, {3.774629764676845*^9, 
   3.774629810409792*^9}, 3.774629849282023*^9, 3.774630003664295*^9, {
   3.7746300586505527`*^9, 3.774630065472042*^9}, {3.774630117030952*^9, 
   3.774630141725759*^9}, {3.7746304656046886`*^9, 3.774630607532247*^9}, {
   3.7746308117868557`*^9, 3.774630814049129*^9}, {3.774630862440342*^9, 
   3.774630864789949*^9}, {3.77463099040982*^9, 3.774631052243286*^9}, 
   3.774631100577279*^9, {3.774636016417511*^9, 3.7746360227488194`*^9}, 
   3.774636055358192*^9, {3.7746362420240507`*^9, 3.774636245654346*^9}, {
   3.77506978220109*^9, 3.775069782670003*^9}, {3.7750699019686327`*^9, 
   3.775069903141609*^9}, {3.7750699925717793`*^9, 3.7750699960645638`*^9}, {
   3.775070032540344*^9, 3.775070081873419*^9}, {3.775070138848036*^9, 
   3.7750701495798883`*^9}, {3.775070224732696*^9, 3.775070308140524*^9}, {
   3.7750703633363457`*^9, 3.7750703730174313`*^9}, {3.775070445163311*^9, 
   3.775070448435231*^9}, {3.775070498939399*^9, 3.775070517184442*^9}, {
   3.7750706101126137`*^9, 3.775070612269294*^9}, {3.7750706441286983`*^9, 
   3.775070691751048*^9}, 3.775070729688648*^9, {3.775070845445738*^9, 
   3.7750708602620363`*^9}, {3.775070891611116*^9, 3.77507090965583*^9}, 
   3.775070954425746*^9, {3.77507099890047*^9, 3.7750710667562304`*^9}, {
   3.775071109370017*^9, 3.775071152585451*^9}, 3.775071278732945*^9, {
   3.7750714073605003`*^9, 3.775071418581065*^9}, 3.775071495634183*^9, {
   3.7750715285087442`*^9, 3.7750715784424343`*^9}, {3.775071612677718*^9, 
   3.7750716452753487`*^9}, {3.775071680505206*^9, 3.775071714346879*^9}, {
   3.775071748054233*^9, 3.775071806743115*^9}, {3.7750718902856073`*^9, 
   3.775071901412496*^9}, {3.7750719826412363`*^9, 3.7750720411444263`*^9}, {
   3.7750720770459957`*^9, 3.775072144557411*^9}, {3.775072194020884*^9, 
   3.775072261125462*^9}, {3.775072291585096*^9, 3.775072334600544*^9}, {
   3.775072383796546*^9, 3.775072465733861*^9}, {3.775072988185377*^9, 
   3.775072989640709*^9}, {3.775073065746872*^9, 3.77507309342382*^9}, {
   3.775073200799087*^9, 3.775073238428521*^9}, {3.775073290957308*^9, 
   3.775073291820553*^9}, {3.7750733904109*^9, 3.7750734256737823`*^9}, {
   3.7750735474170732`*^9, 3.775073672432653*^9}, {3.775073708764161*^9, 
   3.775073709337604*^9}, {3.775073740972989*^9, 3.77507375155249*^9}, {
   3.775073924083591*^9, 3.775073924896276*^9}, {3.77507435891523*^9, 
   3.77507439670752*^9}, {3.775074433204834*^9, 3.7750745228014727`*^9}, {
   3.775074655655004*^9, 3.775074674422749*^9}, {3.775074707069374*^9, 
   3.775074732546793*^9}, 3.7750747983668127`*^9, {3.775074956707987*^9, 
   3.775074973928932*^9}, {3.775075102765415*^9, 3.775075181044448*^9}, {
   3.775075211581959*^9, 3.775075215677636*^9}, {3.775075270988844*^9, 
   3.7750753459770403`*^9}, {3.775075384137694*^9, 3.775075439235055*^9}, {
   3.775075470899809*^9, 3.7750755017553997`*^9}, {3.7750901711737213`*^9, 
   3.775090174180284*^9}, {3.775090208133963*^9, 3.775090210033586*^9}, {
   3.775090250652689*^9, 3.7750902529182653`*^9}, {3.775129337249053*^9, 
   3.775129338813154*^9}, {3.77512942246124*^9, 3.775129424193994*^9}, {
   3.775129478646201*^9, 3.775129504665557*^9}, {3.775129592348343*^9, 
   3.775129594248727*^9}, {3.77513340844464*^9, 3.775133411386312*^9}, {
   3.7751334492266703`*^9, 3.7751334530727386`*^9}, {3.775133483319249*^9, 
   3.7751334843168163`*^9}, {3.7758454733206463`*^9, 3.775845474214369*^9}, {
   3.7758455223164787`*^9, 3.7758455555595922`*^9}, {3.775845593315387*^9, 
   3.775845594513752*^9}, {3.775845669693828*^9, 3.775845699407893*^9}, {
   3.7758457633178043`*^9, 3.775845781787855*^9}, {3.7758458328066807`*^9, 
   3.775845835291419*^9}, {3.775845888245419*^9, 3.775846018609919*^9}, {
   3.775846049549369*^9, 3.7758461045512657`*^9}, {3.7758461372281733`*^9, 
   3.7758461516244917`*^9}, {3.7758461884350224`*^9, 3.775846189640929*^9}, {
   3.775846237866432*^9, 3.775846255167305*^9}, {3.775846322685404*^9, 
   3.775846451597434*^9}, {3.775846529968225*^9, 3.775846530829487*^9}, 
   3.775846571923397*^9, {3.776104580177124*^9, 3.776104656041603*^9}, {
   3.7761046919966707`*^9, 3.776104710924182*^9}, {3.77610477605405*^9, 
   3.776104836181365*^9}, {3.7761048872589684`*^9, 3.776104973171755*^9}, {
   3.776105033893358*^9, 3.776105139851165*^9}, {3.776105195380247*^9, 
   3.7761052068433847`*^9}, {3.7761052674767*^9, 3.7761053053076897`*^9}, {
   3.776105353189152*^9, 3.776105353625288*^9}, {3.776105386219495*^9, 
   3.7761053899616213`*^9}, {3.776105426463915*^9, 3.776105447960731*^9}, {
   3.7761054830769997`*^9, 3.7761054871467667`*^9}, {3.776105556278734*^9, 
   3.776105556682686*^9}, {3.7761056505400867`*^9, 3.77610565564123*^9}, {
   3.7761060655410624`*^9, 3.776106227331457*^9}, {3.776106306466206*^9, 
   3.776106308840023*^9}, {3.776106353951372*^9, 3.776106355892408*^9}, {
   3.776106410630342*^9, 3.77610641157052*^9}, {3.7761065001663923`*^9, 
   3.776106524336583*^9}, {3.77610663922344*^9, 3.7761066451266403`*^9}, {
   3.776106686913005*^9, 3.7761066903429737`*^9}, 3.776106735661783*^9, {
   3.77610676706483*^9, 3.776106769102803*^9}, {3.776106852305928*^9, 
   3.7761068551677094`*^9}, {3.776106965119163*^9, 3.7761069672210207`*^9}, 
   3.776107006456195*^9, {3.776169828666953*^9, 3.7761698578014717`*^9}, {
   3.7761701926489983`*^9, 3.776170213750041*^9}, 3.776170247806487*^9, {
   3.776170278139432*^9, 3.776170282617115*^9}, {3.776170341590212*^9, 
   3.776170370688074*^9}, 3.77617046946837*^9, {3.7761705089518948`*^9, 
   3.776170513710742*^9}, {3.776170742088743*^9, 3.776170751128681*^9}, {
   3.7761707885792837`*^9, 3.77617079892174*^9}, {3.776170857265197*^9, 
   3.776170859806678*^9}, 3.776170946255824*^9, {3.776170985842911*^9, 
   3.776170987950728*^9}, {3.77617103064152*^9, 3.7761711074568853`*^9}, {
   3.77617120902347*^9, 3.7761712210402937`*^9}, {3.7761713180632*^9, 
   3.776171417173594*^9}, 3.776171450478745*^9, {3.776171786942731*^9, 
   3.776171790032731*^9}, {3.77617182815237*^9, 3.7761719093704443`*^9}, {
   3.776171942020685*^9, 3.7761719941604023`*^9}, {3.776172079190749*^9, 
   3.776172116199664*^9}, {3.776172150286435*^9, 3.7761723405605583`*^9}, {
   3.77617243393994*^9, 3.776172488647695*^9}, {3.776172519081566*^9, 
   3.7761725707660103`*^9}, {3.776172664393941*^9, 3.776172694054223*^9}, {
   3.776172780209478*^9, 3.7761728149885187`*^9}, {3.77617287150802*^9, 
   3.776172920426654*^9}, {3.776172956010521*^9, 3.7761729568554153`*^9}, {
   3.776172997223153*^9, 3.776173075735716*^9}, {3.7761731167053633`*^9, 
   3.776173124712381*^9}, {3.7761731685511017`*^9, 3.776173191176517*^9}, {
   3.7761732478542547`*^9, 3.776173275159802*^9}, {3.7761741616708107`*^9, 
   3.77617421798377*^9}, {3.776174347881679*^9, 3.776174365108025*^9}, {
   3.776174454619578*^9, 3.776174458425589*^9}, {3.7761745322417107`*^9, 
   3.776174533134161*^9}, {3.776174621224181*^9, 3.776174623420292*^9}, {
   3.776174677488717*^9, 3.776174697416827*^9}, {3.776174774551894*^9, 
   3.776174782685802*^9}, {3.776191940388699*^9, 3.776191969595704*^9}, {
   3.7761920010470257`*^9, 3.776192020810306*^9}, {3.776192438367869*^9, 
   3.7761924551782703`*^9}, {3.776192487617957*^9, 3.77619261877849*^9}, {
   3.7761930147464437`*^9, 3.776193019460984*^9}, 3.7761930562886677`*^9, {
   3.776198062869349*^9, 3.7761980854752817`*^9}, {3.7761981206297703`*^9, 
   3.776198180402411*^9}, {3.7761986982789707`*^9, 3.776198749188252*^9}, {
   3.7762081615403633`*^9, 3.776208216733534*^9}, {3.7762082575581408`*^9, 
   3.776208263604423*^9}, {3.776214365987418*^9, 3.776214370249948*^9}, 
   3.776214464533751*^9, {3.7762144971530437`*^9, 3.776214500133609*^9}, {
   3.776286221540489*^9, 3.776286224911385*^9}, {3.776286276567678*^9, 
   3.7762863377120953`*^9}, {3.77628638035546*^9, 3.7762865632757273`*^9}, {
   3.776286605009512*^9, 3.776286717027296*^9}, {3.776286940317296*^9, 
   3.776286989812345*^9}, {3.777808229285006*^9, 3.777808356121435*^9}, {
   3.777808399044654*^9, 3.7778084179649677`*^9}, {3.777808484406435*^9, 
   3.777808510592063*^9}, 3.777808541078678*^9, {3.777808572983244*^9, 
   3.7778086112928133`*^9}, {3.777808704678554*^9, 3.777808712693019*^9}, 
   3.777808764053508*^9, {3.777808815548607*^9, 3.7778088229258347`*^9}, {
   3.777808857432047*^9, 3.7778088844262943`*^9}, {3.777808979647832*^9, 
   3.777808992509902*^9}, {3.777809054253422*^9, 3.777809055831149*^9}, {
   3.7778091389289303`*^9, 3.77780919446565*^9}, {3.777809232350696*^9, 
   3.777809239106469*^9}, {3.777809285707122*^9, 3.7778094103313007`*^9}, {
   3.7778095074124823`*^9, 3.777809558163328*^9}, {3.7778095950519247`*^9, 
   3.777809612976215*^9}, {3.777809651484289*^9, 3.777809676942122*^9}, 
   3.777825090948927*^9, 3.77782513422859*^9, {3.7778251917783127`*^9, 
   3.777825192358613*^9}, 3.777825333534017*^9, {3.7778254245503798`*^9, 
   3.7778254247825203`*^9}, 3.7778255375548573`*^9, {3.7778255727983313`*^9, 
   3.777825665953906*^9}, 3.7778256990530767`*^9, 3.777825756950433*^9, {
   3.777825788538871*^9, 3.7778258046574163`*^9}, {3.777825842144497*^9, 
   3.777825931912978*^9}, {3.777825971329496*^9, 3.777826060938593*^9}, {
   3.7778260973846607`*^9, 3.777826125902143*^9}, {3.7778265966600313`*^9, 
   3.7778266007128277`*^9}, {3.7778266677202673`*^9, 3.77782669687852*^9}, {
   3.777826728346332*^9, 3.777826730548468*^9}, {3.7778269603568172`*^9, 
   3.777826979130911*^9}, {3.77782706731946*^9, 3.7778270686035547`*^9}, {
   3.777827145673994*^9, 3.77782714915388*^9}, {3.777827210097035*^9, 
   3.777827214840876*^9}, {3.7778279085487547`*^9, 3.777827939044265*^9}, {
   3.777827973237994*^9, 3.777828028424595*^9}, {3.7778450958176107`*^9, 
   3.7778451160108833`*^9}, {3.7781815476768103`*^9, 3.7781815962925577`*^9}, 
   3.778181636371018*^9, {3.778181730034198*^9, 3.778181747847599*^9}, 
   3.7781818784558687`*^9, {3.778181924674658*^9, 3.778181978179934*^9}, 
   3.7781820174281607`*^9, {3.778182063445712*^9, 3.778182110746537*^9}, {
   3.778182140893857*^9, 3.7781821775018272`*^9}, {3.7781822156402807`*^9, 
   3.778182224615869*^9}, {3.7781822621711807`*^9, 3.778182300905156*^9}, {
   3.78015161770111*^9, 3.780151666772942*^9}, {3.780151818668239*^9, 
   3.780151819900622*^9}, {3.7801520480005207`*^9, 3.7801521393666153`*^9}, {
   3.78015231638943*^9, 3.7801523421718082`*^9}, {3.780152389032331*^9, 
   3.780152438065989*^9}, {3.7801524903997927`*^9, 3.780152566096464*^9}, {
   3.780152645324692*^9, 3.7801526998599157`*^9}, {3.780152752108007*^9, 
   3.7801527533422203`*^9}, {3.780152829531452*^9, 3.780152840340817*^9}, 
   3.780152871896579*^9, {3.780152958299547*^9, 3.7801529594250183`*^9}, {
   3.7801530111061563`*^9, 3.780153017578595*^9}, {3.780153049317478*^9, 
   3.78015307850274*^9}, {3.780153149919909*^9, 3.780153152928872*^9}, {
   3.780153279209545*^9, 3.780153317111644*^9}, {3.780153398681448*^9, 
   3.780153490956195*^9}, {3.780153550472142*^9, 3.780153706981093*^9}, {
   3.780153826207527*^9, 3.780153839711529*^9}, {3.780153873496929*^9, 
   3.78015392164358*^9}, {3.780159334094798*^9, 3.780159345540627*^9}, {
   3.780159397894412*^9, 3.780159417860324*^9}, {3.7801594685452337`*^9, 
   3.780159484905552*^9}, {3.7801595297278767`*^9, 3.780159530365752*^9}, {
   3.7801595628217707`*^9, 3.780159563187298*^9}, {3.780159621242875*^9, 
   3.780159728316444*^9}, {3.78015976692759*^9, 3.780159833245614*^9}, {
   3.78016044085009*^9, 3.7801604504100113`*^9}, {3.780160487966978*^9, 
   3.780160492292816*^9}, {3.7801614049868803`*^9, 3.780161415983885*^9}, 
   3.7801614467936373`*^9, {3.780161480259924*^9, 3.780161501194186*^9}, {
   3.780161544477688*^9, 3.7801615603523703`*^9}, 3.7832911017334146`*^9, {
   3.870461638929525*^9, 3.8704622062788153`*^9}, {3.8704651501798*^9, 
   3.870465207337397*^9}, {3.8704652375607843`*^9, 3.870465306581127*^9}, {
   3.870465428448187*^9, 3.870465454541316*^9}, {3.870465485665107*^9, 
   3.870465800723053*^9}, {3.8704658643556967`*^9, 3.8704658886943407`*^9}, {
   3.870465951370323*^9, 3.870465983795829*^9}, {3.870466045581221*^9, 
   3.870466187546928*^9}, {3.870466221984598*^9, 3.87046622780262*^9}, {
   3.870466270783379*^9, 3.870466520525453*^9}, {3.870466562638829*^9, 
   3.8704665636761723`*^9}, {3.8704665944665956`*^9, 3.870466595592798*^9}, {
   3.870466625679291*^9, 3.870466648541786*^9}, {3.870466697565563*^9, 
   3.870466716039606*^9}, {3.870466753584824*^9, 3.870466754588956*^9}, 
   3.8704667998210297`*^9, {3.870466942130559*^9, 3.870467006055414*^9}, {
   3.870467114708419*^9, 3.87046713986156*^9}, {3.870467171277069*^9, 
   3.870467206624486*^9}, {3.870467262542454*^9, 3.870467308308854*^9}, {
   3.87046868991294*^9, 3.870468732487608*^9}, 3.870468788164741*^9, {
   3.870468864584745*^9, 3.87046896039538*^9}, {3.8704690027274313`*^9, 
   3.870469012917501*^9}, {3.870469100062592*^9, 3.870469100827813*^9}, {
   3.8704692075690193`*^9, 3.870469323769635*^9}, {3.870469358714532*^9, 
   3.870469375940456*^9}, {3.870469407260686*^9, 3.870469412250358*^9}, {
   3.870469535293536*^9, 3.8704695411699877`*^9}, {3.870469579385201*^9, 
   3.870469582633535*^9}, {3.870469672432658*^9, 3.870469696619596*^9}, {
   3.87046994850016*^9, 3.870469951193737*^9}, {3.870470023823306*^9, 
   3.870470058979815*^9}, {3.870470188666957*^9, 3.870470189185655*^9}, {
   3.870470230333221*^9, 3.870470276532872*^9}, {3.87047034128865*^9, 
   3.870470391728579*^9}, {3.870470528006377*^9, 3.870470559000403*^9}, {
   3.8704706162364807`*^9, 3.87047067655931*^9}, {3.8704707474087276`*^9, 
   3.87047075267127*^9}, {3.870471053992971*^9, 3.8704710566975737`*^9}, {
   3.870471163825386*^9, 3.8704711736846237`*^9}, {3.8704712133467484`*^9, 
   3.8704712208563423`*^9}, 3.870471283603155*^9, {3.870471347170898*^9, 
   3.8704713490043497`*^9}, {3.870471459671186*^9, 3.870471470570088*^9}, {
   3.870471520484727*^9, 3.8704715786284657`*^9}, {3.870471618973521*^9, 
   3.870471694064747*^9}, {3.8704720452530317`*^9, 3.870472062342313*^9}, {
   3.8704721991189013`*^9, 3.870472285504406*^9}, {3.870472379901186*^9, 
   3.870472437833014*^9}, {3.870472512906467*^9, 3.870472513775507*^9}, {
   3.8704726403219223`*^9, 3.870472690899927*^9}, {3.870472728369183*^9, 
   3.87047277447263*^9}, {3.870472810316216*^9, 3.870473027085363*^9}, {
   3.870473070019966*^9, 3.870473106389024*^9}, 3.870473531088801*^9, {
   3.870473578584113*^9, 3.8704735790162888`*^9}, {3.870474229996353*^9, 
   3.870474350915873*^9}, {3.870474393283001*^9, 3.870474487091484*^9}, {
   3.870474545880822*^9, 3.870474572170291*^9}, {3.870474605339069*^9, 
   3.870474629069577*^9}, {3.870474671139591*^9, 3.870474793696863*^9}, {
   3.870474887416048*^9, 3.87047490812486*^9}, {3.870474965682139*^9, 
   3.870474968212717*^9}, {3.8705125568733273`*^9, 3.8705125578763523`*^9}, 
   3.870512605433795*^9, {3.870512644597836*^9, 3.8705126451903753`*^9}, {
   3.870512680377565*^9, 3.870512682117045*^9}, {3.870512732485742*^9, 
   3.870512778166568*^9}, {3.870512931764941*^9, 3.870512989888039*^9}, {
   3.8705130204920177`*^9, 3.8705130215679283`*^9}, {3.8705130900343*^9, 
   3.870513090618165*^9}, {3.87051315965401*^9, 3.8705131676517687`*^9}, {
   3.8705132618340683`*^9, 3.8705132630515957`*^9}, {3.870513318328208*^9, 
   3.870513318912682*^9}, {3.870513440561089*^9, 3.870513456699861*^9}, {
   3.870513531391366*^9, 3.870513534965563*^9}, {3.870513671363003*^9, 
   3.870513671894679*^9}, {3.870513730060072*^9, 3.87051374402969*^9}, {
   3.87051381045667*^9, 3.870513813014228*^9}, {3.870514801725209*^9, 
   3.870514802858582*^9}, {3.870514873504382*^9, 3.870514882794517*^9}, {
   3.870527079914145*^9, 3.870527149180952*^9}, {3.870528023559272*^9, 
   3.8705281526953278`*^9}, {3.8705291797703447`*^9, 3.870529214844727*^9}, {
   3.8705293435710697`*^9, 3.870529429984733*^9}, {3.870529784497693*^9, 
   3.870529787333323*^9}, {3.870529844468924*^9, 3.8705298471548347`*^9}, {
   3.870529918714272*^9, 3.870529961163409*^9}, {3.870530009640635*^9, 
   3.870530010964753*^9}, {3.870530045576009*^9, 3.870530051654208*^9}, {
   3.870549121532007*^9, 3.8705491353921623`*^9}, {3.8705492921099863`*^9, 
   3.8705492985630283`*^9}, {3.870686399825539*^9, 3.8706865150580997`*^9}, {
   3.870686592842712*^9, 3.8706866054789467`*^9}, {3.870686636561057*^9, 
   3.87068678379725*^9}, {3.870686824342581*^9, 3.870686897717833*^9}, {
   3.870686933751704*^9, 3.870686952466119*^9}, {3.870686995525578*^9, 
   3.8706871063081207`*^9}, {3.870687186418996*^9, 3.870687189029035*^9}, {
   3.8706872473463697`*^9, 3.870687257798355*^9}, {3.870687337745126*^9, 
   3.870687405083983*^9}, {3.870687445496419*^9, 3.870687449590291*^9}, {
   3.8706876548841543`*^9, 3.870687675817514*^9}, {3.870687719522325*^9, 
   3.8706877934949827`*^9}, {3.870687823685684*^9, 3.8706878734990387`*^9}, {
   3.870687923160472*^9, 3.870687950964181*^9}, {3.87068800192418*^9, 
   3.870688006433304*^9}, {3.870688050832406*^9, 3.8706880623664303`*^9}, {
   3.870688118945343*^9, 3.8706881458804007`*^9}, {3.8706884539897327`*^9, 
   3.8706884543784103`*^9}, {3.870688610624951*^9, 3.87068862607878*^9}, {
   3.870688722765092*^9, 3.870688789592917*^9}, {3.870688844527656*^9, 
   3.8706888485180807`*^9}, {3.8706888788160067`*^9, 3.870688894938146*^9}, {
   3.8706890688045483`*^9, 3.8706890730705843`*^9}, {3.870720256610446*^9, 
   3.870720419009964*^9}, 3.870721338655005*^9, {3.870721391214484*^9, 
   3.870721393391361*^9}, {3.8707214744759903`*^9, 3.870721488175787*^9}, {
   3.870721575428204*^9, 3.870721611609653*^9}, {3.870733041738469*^9, 
   3.8707330922852087`*^9}, {3.870733250758086*^9, 3.8707332708839893`*^9}, {
   3.8707368527272673`*^9, 3.8707368684126*^9}, {3.8707377664736433`*^9, 
   3.870737768999936*^9}, {3.8707663000956907`*^9, 3.8707663829648533`*^9}, {
   3.870766503824993*^9, 3.8707665314707003`*^9}, {3.8707666128237333`*^9, 
   3.870766615716756*^9}, {3.8707666579762983`*^9, 3.87076672345164*^9}, 
   3.870766760502515*^9, {3.870766799278763*^9, 3.8707668031916113`*^9}, {
   3.870766912323512*^9, 3.870767032438366*^9}, {3.870767082917532*^9, 
   3.870767084696109*^9}, {3.870767136082518*^9, 3.8707671748037252`*^9}, {
   3.870767271477035*^9, 3.870767339934782*^9}, {3.8707674279873857`*^9, 
   3.8707674368585978`*^9}, {3.870767558571278*^9, 3.870767581099736*^9}, 
   3.870767695870337*^9, {3.870767728279848*^9, 3.8707677765976353`*^9}, {
   3.870768009310107*^9, 3.8707680430793877`*^9}, {3.8707680951922626`*^9, 
   3.870768143314989*^9}, {3.8707681978708687`*^9, 3.870768210293726*^9}, {
   3.870768247765259*^9, 3.870768276917769*^9}, 3.870772621315982*^9, {
   3.8707737493029203`*^9, 3.870773805901636*^9}, {3.87077383750254*^9, 
   3.870773852912504*^9}, {3.870773895462397*^9, 3.870773933299727*^9}, {
   3.870774527047052*^9, 3.870774527902261*^9}, {3.870775689920691*^9, 
   3.87077569309232*^9}, {3.8707757324954023`*^9, 3.870775746448106*^9}, 
   3.870776072219645*^9, {3.870873852373369*^9, 3.870873860251302*^9}, {
   3.8708749223430233`*^9, 3.870874943430109*^9}, {3.8709505384550343`*^9, 
   3.870950558177848*^9}, {3.8726183656382303`*^9, 3.8726183839462442`*^9}, {
   3.8726213894449463`*^9, 3.8726213947541018`*^9}, {3.8726214325597353`*^9, 
   3.872621437612933*^9}, {3.8726214710962887`*^9, 3.872621514138257*^9}, {
   3.8728400800736322`*^9, 3.8728401164269876`*^9}, {3.872840181723555*^9, 
   3.872840192818182*^9}, {3.872840310641927*^9, 3.8728403220250196`*^9}, {
   3.872840566446973*^9, 3.872840601761808*^9}, {3.872840653615397*^9, 
   3.872840777735692*^9}, {3.872840822179502*^9, 3.872840824849038*^9}, {
   3.872840914526264*^9, 3.8728409188308973`*^9}, {3.872840959063868*^9, 
   3.872840965044032*^9}, {3.872841003587145*^9, 3.872841066645623*^9}, {
   3.8728410968024693`*^9, 3.8728410978256903`*^9}, {3.872841154951151*^9, 
   3.872841221463676*^9}, {3.872841254695581*^9, 3.872841255756393*^9}, {
   3.872841292776895*^9, 3.872841297521448*^9}, {3.8728423448856697`*^9, 
   3.87284236172379*^9}, {3.872967192134417*^9, 3.8729673875301313`*^9}, {
   3.87296742523855*^9, 3.8729674974169273`*^9}, 3.872967632629486*^9, {
   3.872967697959485*^9, 3.872967800566965*^9}, {3.872967840155093*^9, 
   3.872967853174652*^9}, {3.8729679234171352`*^9, 3.872967931717703*^9}, {
   3.872969956453602*^9, 3.8729699593898983`*^9}, {3.8729700052418737`*^9, 
   3.872970016927679*^9}, {3.872970134152485*^9, 3.872970135027219*^9}, 
   3.872970175423523*^9, {3.872970246979011*^9, 3.872970255115405*^9}, {
   3.872970299103969*^9, 3.8729703107315702`*^9}, {3.872970396664908*^9, 
   3.872970418464651*^9}, {3.872970475618905*^9, 3.872970484813579*^9}, 
   3.872980003239285*^9, {3.8730009906742783`*^9, 3.873001046011484*^9}, {
   3.8730012547481623`*^9, 3.8730012876636047`*^9}, {3.8731052116778393`*^9, 
   3.873105213068242*^9}, {3.8731053479844313`*^9, 3.873105368634324*^9}, {
   3.873105947332151*^9, 3.8731060173623543`*^9}, {3.873106171735879*^9, 
   3.8731061746699457`*^9}, {3.873106325239656*^9, 3.873106341713209*^9}, {
   3.873106385269545*^9, 3.873106398718857*^9}, {3.8734405066697493`*^9, 
   3.8734405099305573`*^9}, {3.8734406545055103`*^9, 
   3.8734406833247347`*^9}, {3.873440714776021*^9, 3.8734407353845377`*^9}, {
   3.8734409657199297`*^9, 3.8734409668911657`*^9}, {3.8734410809431267`*^9, 
   3.873441092024212*^9}, {3.873465029386224*^9, 3.873465036471006*^9}, {
   3.873465077984931*^9, 3.8734653274301643`*^9}, {3.873465365887484*^9, 
   3.8734653877593193`*^9}, {3.8734654287729063`*^9, 3.87346546694901*^9}, {
   3.873465576427985*^9, 3.873465596149221*^9}, {3.873465636908971*^9, 
   3.873465637813147*^9}, {3.873465735667*^9, 3.873465800710394*^9}, 
   3.873465853081258*^9, {3.873522761692725*^9, 3.873522950919857*^9}, {
   3.8740549454589567`*^9, 3.8740549706745863`*^9}, {3.874055041563981*^9, 
   3.874055103713134*^9}, {3.8740551493745832`*^9, 3.874055153991585*^9}, {
   3.874055223799679*^9, 3.874055272118866*^9}, {3.8740556403613167`*^9, 
   3.874055703281454*^9}, {3.8740557536549463`*^9, 3.87405577641636*^9}, {
   3.8740559095660353`*^9, 3.874056018172927*^9}, {3.8740560939151163`*^9, 
   3.874056096718974*^9}, {3.8740561676061563`*^9, 3.874056180846115*^9}, {
   3.8740563650102587`*^9, 3.874056366080756*^9}, {3.8740564003171597`*^9, 
   3.874056428538898*^9}, {3.874059086238446*^9, 3.874059087144265*^9}, {
   3.8740591221772346`*^9, 3.8740591226076183`*^9}, {3.874078971101264*^9, 
   3.874078971618848*^9}, {3.87407900465351*^9, 3.8740790788212*^9}, {
   3.874079149715715*^9, 3.87407915612011*^9}, {3.874079373733368*^9, 
   3.874079374713572*^9}, {3.874079427805503*^9, 3.874079428435218*^9}, {
   3.8740881905935698`*^9, 3.87408819942806*^9}, {3.874088768981206*^9, 
   3.8740887789872417`*^9}, {3.8740890851620913`*^9, 3.874089090160749*^9}, {
   3.914265155807268*^9, 3.9142652570646133`*^9}, {3.914265290753783*^9, 
   3.914265292777896*^9}, {3.914265328898855*^9, 3.914265357140836*^9}, {
   3.9142653984756603`*^9, 3.914265430081519*^9}, {3.9142664573618317`*^9, 
   3.914266478505211*^9}, {3.914266846443219*^9, 3.914266940856532*^9}, {
   3.914267143608193*^9, 3.914267333489225*^9}, {3.914267364525136*^9, 
   3.914267389331554*^9}, 3.914267478221139*^9, {3.914267522524147*^9, 
   3.914267564745232*^9}, {3.9142676230196543`*^9, 3.914267649060933*^9}, {
   3.9142677118594112`*^9, 3.914267748292696*^9}, {3.9142677783149137`*^9, 
   3.914267842205755*^9}, {3.9142679049848337`*^9, 3.914267962118929*^9}, {
   3.914268013080346*^9, 3.914268014583229*^9}, {3.9142695220772953`*^9, 
   3.914269664624626*^9}, {3.914269709877179*^9, 3.91426987899054*^9}, {
   3.914269933837929*^9, 3.914269996298996*^9}, {3.914270102315181*^9, 
   3.914270102886881*^9}, {3.914270245166636*^9, 3.9142702694806957`*^9}, {
   3.9142703086112127`*^9, 3.914270424273138*^9}, {3.914270462935031*^9, 
   3.9142704947487707`*^9}, {3.914270533452944*^9, 3.914270565562303*^9}, {
   3.914270704412533*^9, 3.9142707172763166`*^9}, {3.9142707959690742`*^9, 
   3.914270799378765*^9}, {3.914270830459688*^9, 3.9142709332866096`*^9}, {
   3.9142709910560102`*^9, 3.91427103689601*^9}, {3.914272574390356*^9, 
   3.9142725754044037`*^9}, 3.914272617686743*^9, {3.9142754506556177`*^9, 
   3.9142754787028503`*^9}, {3.914275589422962*^9, 3.914275820973651*^9}, {
   3.914282893715404*^9, 3.914282922390729*^9}, {3.914282953879128*^9, 
   3.914282962489519*^9}, {3.9143158622320423`*^9, 3.914315863555181*^9}, {
   3.914316068400744*^9, 3.9143160695894613`*^9}, {3.914316133266217*^9, 
   3.914316133726769*^9}, {3.914316463636063*^9, 3.914316464809823*^9}, {
   3.914316504680901*^9, 3.9143165073816032`*^9}, {3.9143173821774597`*^9, 
   3.914317433605134*^9}, {3.914317472693433*^9, 3.9143175118658733`*^9}, {
   3.914317747705838*^9, 3.914317748363793*^9}, {3.9143564964174337`*^9, 
   3.9143565500025578`*^9}, {3.91435660252664*^9, 3.914356620996099*^9}, {
   3.9143567334747763`*^9, 3.914356826191778*^9}, {3.914356856905685*^9, 
   3.914357078897897*^9}, {3.9143571150564547`*^9, 3.914357137344281*^9}, 
   3.9268651017435427`*^9, {3.9321158278625717`*^9, 3.9321158547988663`*^9}},
 CellLabel->"In[56]:=",ExpressionUUID->"419f4a7c-f0c5-4a7b-9989-719eeb85fb43"],

Cell[BoxData[
 GraphicsBox[
  InterpretationBox[{
    TagBox[{{{}, {}, 
       TagBox[
        {RGBColor[0.368417, 0.506779, 0.709798], AbsoluteThickness[2], 
         Opacity[1.], LineBox[CompressedData["
1:eJwVz3881HcAx/FrfkeFkpAvJ85FOsf5eY53fuVHzrmPskr5ETU/iu2hEBHr
kdWu3+LSL0q2UniYWc7UipEfKZb8rl2smpgT6+THrP54PZ5/v+iRCcLoL2g0
WsCnPvu76fcraDQOpn1Y0oUFHpjeOzWrFTn49jTnjGyah+N72BrxahzcitE8
NzzBg+BWt0KPNgfUsffZz4d4GGCZTpabcfBaFtMpbeJhyrmuI8yfg0252azc
0zyYBI2fvJ/HQUI01/9LUx4yDxG1TCs7/LUt4embYBckv83lbEuyxyh2tWfe
dcYrbneo6IYDakIuDxSGOUGhP3/kwVNHnN9mdbPCyhGRoo4youOMGe5kVyfN
AbYMjUQXTy7Kjlxv9l5kD/fO+3uyRC7IcCxKhqIdVFomGprbeXjU4TmnSOfA
7ZapUcysKwq0PEqrdthiO/9tSKUxMNErLJ+7YIMntfeu9N8FpuQtsTUyNqjA
YLEyfwNyUf5x+RY2RHGMOy/HN+CZyttLJTXWsJ1LwfBRd6iWjNcGsa3xUUd1
PM/CA+mhqtNqfBYKNm8R+Ld6YKem/Jg0cD2S1MysLSM8EWi7fu2HRCvs87a2
rFHwQot3sL3TiXUoktcWf3PRC/SrQYG/Nlhikn3Eqc/NG9n30qtEcgsYn1XP
8pB6Q8dGwOI7WeDo7uUbe5I3wuGFZGjxmbVQbwhhGhj4IKB4eP/QEBPN51d/
d+wnH1yx8az282Mi8kRhwUcfX6yWMXtrJebQXxrxSPedL/I111fwGeZQV7iW
FJHtB1nWxb3sawwYZBm5bGX4431dvcFhPQaUzUKrhU3+eNylsSfhghkseXrl
yTs2gcSLT+mbmyHhhXa9Hy0AKuc63oRUmGJ0UrTZVxwA3t6u+yu9TeHJaizw
teIjOnofb066BrWT3Fl5Ox8vdXU2FqeuQdw6m76O6EDsspH8qL16DQyTbUZu
Kwog3z714ajEBCbaohLlIAF06kokQ5EmWAEvF+lFASb9W9OUNU2QV3nppfaY
AAx+LjOihg5OGMe9zzEIq6LmeVFxdEQKYiunjwfhjlNqUa8eHYeeLczm9weh
Vv+66o02Y/x8tkvxMUMIfdXtTotzjJF+3tdga4oQiWlL2rRcjRHeOS872CCE
l2QqPHTaCOxrWoWGywheT/kEWqQZ4Wx1fahuOMHu4SixWE5BU6m6p6SUgNs2
5FF8mEJ3kStv+jZBqVK2w4UMCldcm4p8ywhqa6y+PplOYV1KT+xoBYEhf391
agoFn3czc+xqgi10lxySSOFwhxu97jeCAznxdivCKcguN8f80UWgreeyq9mN
wi/OwnbTboLEsFPzjTwKGd19Ngd6CPL17AYauBQ0tEZnV/UTKGVs2P3AgQLz
yNKTO/8k6HglLa1jUQiPJZV/jxCYP4ybeGhEwVxlYCV3lCCHcaKlwZDCP9ej
0kRjBO7vmW8aDSikD+73ZMkI0p0KRlp1KYgF4udJ/xI0F46t6l1GIWzMmNv4
gUCOeI3BJRQYx29e1Z0m+CF/xl2qTqGqXvKVZIZgXKiVOqJCIS3c47H6HMFB
u8yUcSUK7vOt7B3zBHEtTZIpBQqqBcF5Zf99+u8ddJtZROGJ/eDMwgJBm1WV
Co1G4X9gNBVJ
          "]]},
        Annotation[#, "Charting`Private`Tag#1"]& ]}, {}},
     {"WolframDynamicHighlight", <|
      "Label" -> {"XYLabel"}, "Ball" -> {"InterpolatedBall"}|>}], 
    DynamicBox[(Charting`HighlightActionBox["DynamicHighlight", {}, 
      Slot["HighlightElements"], 
      Slot["LayoutOptions"], 
      Slot["Meta"], 
      Charting`HighlightActionFunction["DynamicHighlight", {{{{}, {}, 
          Annotation[{
            Directive[
             Opacity[1.], 
             RGBColor[0.368417, 0.506779, 0.709798], 
             AbsoluteThickness[2]], 
            Line[CompressedData["
1:eJwVz3881HcAx/FrfkeFkpAvJ85FOsf5eY53fuVHzrmPskr5ETU/iu2hEBHr
kdWu3+LSL0q2UniYWc7UipEfKZb8rl2smpgT6+THrP54PZ5/v+iRCcLoL2g0
WsCnPvu76fcraDQOpn1Y0oUFHpjeOzWrFTn49jTnjGyah+N72BrxahzcitE8
NzzBg+BWt0KPNgfUsffZz4d4GGCZTpabcfBaFtMpbeJhyrmuI8yfg0252azc
0zyYBI2fvJ/HQUI01/9LUx4yDxG1TCs7/LUt4embYBckv83lbEuyxyh2tWfe
dcYrbneo6IYDakIuDxSGOUGhP3/kwVNHnN9mdbPCyhGRoo4youOMGe5kVyfN
AbYMjUQXTy7Kjlxv9l5kD/fO+3uyRC7IcCxKhqIdVFomGprbeXjU4TmnSOfA
7ZapUcysKwq0PEqrdthiO/9tSKUxMNErLJ+7YIMntfeu9N8FpuQtsTUyNqjA
YLEyfwNyUf5x+RY2RHGMOy/HN+CZyttLJTXWsJ1LwfBRd6iWjNcGsa3xUUd1
PM/CA+mhqtNqfBYKNm8R+Ld6YKem/Jg0cD2S1MysLSM8EWi7fu2HRCvs87a2
rFHwQot3sL3TiXUoktcWf3PRC/SrQYG/Nlhikn3Eqc/NG9n30qtEcgsYn1XP
8pB6Q8dGwOI7WeDo7uUbe5I3wuGFZGjxmbVQbwhhGhj4IKB4eP/QEBPN51d/
d+wnH1yx8az282Mi8kRhwUcfX6yWMXtrJebQXxrxSPedL/I111fwGeZQV7iW
FJHtB1nWxb3sawwYZBm5bGX4431dvcFhPQaUzUKrhU3+eNylsSfhghkseXrl
yTs2gcSLT+mbmyHhhXa9Hy0AKuc63oRUmGJ0UrTZVxwA3t6u+yu9TeHJaizw
teIjOnofb066BrWT3Fl5Ox8vdXU2FqeuQdw6m76O6EDsspH8qL16DQyTbUZu
Kwog3z714ajEBCbaohLlIAF06kokQ5EmWAEvF+lFASb9W9OUNU2QV3nppfaY
AAx+LjOihg5OGMe9zzEIq6LmeVFxdEQKYiunjwfhjlNqUa8eHYeeLczm9weh
Vv+66o02Y/x8tkvxMUMIfdXtTotzjJF+3tdga4oQiWlL2rRcjRHeOS872CCE
l2QqPHTaCOxrWoWGywheT/kEWqQZ4Wx1fahuOMHu4SixWE5BU6m6p6SUgNs2
5FF8mEJ3kStv+jZBqVK2w4UMCldcm4p8ywhqa6y+PplOYV1KT+xoBYEhf391
agoFn3czc+xqgi10lxySSOFwhxu97jeCAznxdivCKcguN8f80UWgreeyq9mN
wi/OwnbTboLEsFPzjTwKGd19Ngd6CPL17AYauBQ0tEZnV/UTKGVs2P3AgQLz
yNKTO/8k6HglLa1jUQiPJZV/jxCYP4ybeGhEwVxlYCV3lCCHcaKlwZDCP9ej
0kRjBO7vmW8aDSikD+73ZMkI0p0KRlp1KYgF4udJ/xI0F46t6l1GIWzMmNv4
gUCOeI3BJRQYx29e1Z0m+CF/xl2qTqGqXvKVZIZgXKiVOqJCIS3c47H6HMFB
u8yUcSUK7vOt7B3zBHEtTZIpBQqqBcF5Zf99+u8ddJtZROGJ/eDMwgJBm1WV
Co1G4X9gNBVJ
             "]]}, "Charting`Private`Tag#1"]}}, {}}, <|
       "HighlightElements" -> <|
         "Label" -> {"XYLabel"}, "Ball" -> {"InterpolatedBall"}|>, 
        "LayoutOptions" -> <|
         "PlotRange" -> {{20, 80}, {7.50000011479592, 29.999998163265417`}}, 
          "Frame" -> {{False, False}, {False, False}}, 
          "AxesOrigin" -> {20.000000000000043`, 7.500000114795937}, 
          "ImageSize" -> {360, 360/GoldenRatio}, "Axes" -> {True, True}, 
          "AspectRatio" -> GoldenRatio^(-1), "DefaultStyle" -> {
            Directive[
             Opacity[1.], 
             RGBColor[0.368417, 0.506779, 0.709798], 
             AbsoluteThickness[2]]}, 
          "HighlightLabelingFunctions" -> <|"CoordinatesToolOptions" -> ({
              Identity[
               Part[#, 1]], 
              Identity[
               Part[#, 2]]}& ), 
            "ScalingFunctions" -> {{Identity, Identity}, {
              Identity, Identity}}|>, "Primitives" -> {}, "GCFlag" -> False|>,
         "Meta" -> <|
         "DefaultHighlight" -> {"Dynamic", None}, "Index" -> {}, "Function" -> 
          Plot, "GroupHighlight" -> False|>|>]]& )[<|
      "HighlightElements" -> <|
        "Label" -> {"XYLabel"}, "Ball" -> {"InterpolatedBall"}|>, 
       "LayoutOptions" -> <|
        "PlotRange" -> {{20, 80}, {7.50000011479592, 29.999998163265417`}}, 
         "Frame" -> {{False, False}, {False, False}}, 
         "AxesOrigin" -> {20.000000000000043`, 7.500000114795937}, 
         "ImageSize" -> {360, 360/GoldenRatio}, "Axes" -> {True, True}, 
         "AspectRatio" -> GoldenRatio^(-1), "DefaultStyle" -> {
           Directive[
            Opacity[1.], 
            RGBColor[0.368417, 0.506779, 0.709798], 
            AbsoluteThickness[2]]}, 
         "HighlightLabelingFunctions" -> <|"CoordinatesToolOptions" -> ({
             Identity[
              Part[#, 1]], 
             Identity[
              Part[#, 2]]}& ), 
           "ScalingFunctions" -> {{Identity, Identity}, {
             Identity, Identity}}|>, "Primitives" -> {}, "GCFlag" -> False|>, 
       "Meta" -> <|
        "DefaultHighlight" -> {"Dynamic", None}, "Index" -> {}, "Function" -> 
         Plot, "GroupHighlight" -> False|>|>],
     ImageSizeCache->{{4.503599627370496*^15, -4.503599627370496*^15}, {
      4.503599627370496*^15, -4.503599627370496*^15}}]},
   Annotation[{{{{}, {}, 
       Annotation[{
         Directive[
          Opacity[1.], 
          RGBColor[0.368417, 0.506779, 0.709798], 
          AbsoluteThickness[2]], 
         Line[CompressedData["
1:eJwVz3881HcAx/FrfkeFkpAvJ85FOsf5eY53fuVHzrmPskr5ETU/iu2hEBHr
kdWu3+LSL0q2UniYWc7UipEfKZb8rl2smpgT6+THrP54PZ5/v+iRCcLoL2g0
WsCnPvu76fcraDQOpn1Y0oUFHpjeOzWrFTn49jTnjGyah+N72BrxahzcitE8
NzzBg+BWt0KPNgfUsffZz4d4GGCZTpabcfBaFtMpbeJhyrmuI8yfg0252azc
0zyYBI2fvJ/HQUI01/9LUx4yDxG1TCs7/LUt4embYBckv83lbEuyxyh2tWfe
dcYrbneo6IYDakIuDxSGOUGhP3/kwVNHnN9mdbPCyhGRoo4youOMGe5kVyfN
AbYMjUQXTy7Kjlxv9l5kD/fO+3uyRC7IcCxKhqIdVFomGprbeXjU4TmnSOfA
7ZapUcysKwq0PEqrdthiO/9tSKUxMNErLJ+7YIMntfeu9N8FpuQtsTUyNqjA
YLEyfwNyUf5x+RY2RHGMOy/HN+CZyttLJTXWsJ1LwfBRd6iWjNcGsa3xUUd1
PM/CA+mhqtNqfBYKNm8R+Ld6YKem/Jg0cD2S1MysLSM8EWi7fu2HRCvs87a2
rFHwQot3sL3TiXUoktcWf3PRC/SrQYG/Nlhikn3Eqc/NG9n30qtEcgsYn1XP
8pB6Q8dGwOI7WeDo7uUbe5I3wuGFZGjxmbVQbwhhGhj4IKB4eP/QEBPN51d/
d+wnH1yx8az282Mi8kRhwUcfX6yWMXtrJebQXxrxSPedL/I111fwGeZQV7iW
FJHtB1nWxb3sawwYZBm5bGX4431dvcFhPQaUzUKrhU3+eNylsSfhghkseXrl
yTs2gcSLT+mbmyHhhXa9Hy0AKuc63oRUmGJ0UrTZVxwA3t6u+yu9TeHJaizw
teIjOnofb066BrWT3Fl5Ox8vdXU2FqeuQdw6m76O6EDsspH8qL16DQyTbUZu
Kwog3z714ajEBCbaohLlIAF06kokQ5EmWAEvF+lFASb9W9OUNU2QV3nppfaY
AAx+LjOihg5OGMe9zzEIq6LmeVFxdEQKYiunjwfhjlNqUa8eHYeeLczm9weh
Vv+66o02Y/x8tkvxMUMIfdXtTotzjJF+3tdga4oQiWlL2rRcjRHeOS872CCE
l2QqPHTaCOxrWoWGywheT/kEWqQZ4Wx1fahuOMHu4SixWE5BU6m6p6SUgNs2
5FF8mEJ3kStv+jZBqVK2w4UMCldcm4p8ywhqa6y+PplOYV1KT+xoBYEhf391
agoFn3czc+xqgi10lxySSOFwhxu97jeCAznxdivCKcguN8f80UWgreeyq9mN
wi/OwnbTboLEsFPzjTwKGd19Ngd6CPL17AYauBQ0tEZnV/UTKGVs2P3AgQLz
yNKTO/8k6HglLa1jUQiPJZV/jxCYP4ybeGhEwVxlYCV3lCCHcaKlwZDCP9ej
0kRjBO7vmW8aDSikD+73ZMkI0p0KRlp1KYgF4udJ/xI0F46t6l1GIWzMmNv4
gUCOeI3BJRQYx29e1Z0m+CF/xl2qTqGqXvKVZIZgXKiVOqJCIS3c47H6HMFB
u8yUcSUK7vOt7B3zBHEtTZIpBQqqBcF5Zf99+u8ddJtZROGJ/eDMwgJBm1WV
Co1G4X9gNBVJ
          "]]}, "Charting`Private`Tag#1"]}}, {}}, <|
    "HighlightElements" -> <|
      "Label" -> {"XYLabel"}, "Ball" -> {"InterpolatedBall"}|>, 
     "LayoutOptions" -> <|
      "PlotRange" -> {{20, 80}, {7.50000011479592, 29.999998163265417`}}, 
       "Frame" -> {{False, False}, {False, False}}, 
       "AxesOrigin" -> {20.000000000000043`, 7.500000114795937}, 
       "ImageSize" -> {360, 360/GoldenRatio}, "Axes" -> {True, True}, 
       "AspectRatio" -> GoldenRatio^(-1), "DefaultStyle" -> {
         Directive[
          Opacity[1.], 
          RGBColor[0.368417, 0.506779, 0.709798], 
          AbsoluteThickness[2]]}, 
       "HighlightLabelingFunctions" -> <|"CoordinatesToolOptions" -> ({
           Identity[
            Part[#, 1]], 
           Identity[
            Part[#, 2]]}& ), 
         "ScalingFunctions" -> {{Identity, Identity}, {Identity, Identity}}|>,
        "Primitives" -> {}, "GCFlag" -> False|>, 
     "Meta" -> <|
      "DefaultHighlight" -> {"Dynamic", None}, "Index" -> {}, "Function" -> 
       Plot, "GroupHighlight" -> False|>|>, "DynamicHighlight"]],
  AspectRatio->NCache[GoldenRatio^(-1), 0.6180339887498948],
  Axes->{True, True},
  AxesLabel->{None, None},
  AxesOrigin->{20.000000000000043`, 7.500000114795937},
  DisplayFunction->Identity,
  Frame->{{False, False}, {False, False}},
  FrameLabel->{{None, None}, {None, None}},
  FrameTicks->{{Automatic, Automatic}, {Automatic, Automatic}},
  GridLines->{None, None},
  GridLinesStyle->Directive[
    GrayLevel[0.5, 0.4]],
  ImagePadding->All,
  Method->{
   "DefaultBoundaryStyle" -> Automatic, 
    "DefaultGraphicsInteraction" -> {
     "Version" -> 1.2, "TrackMousePosition" -> {True, False}, 
      "Effects" -> {
       "Highlight" -> {"ratio" -> 2}, "HighlightPoint" -> {"ratio" -> 2}, 
        "Droplines" -> {
         "freeformCursorMode" -> True, 
          "placement" -> {"x" -> "All", "y" -> "None"}}}}, "DefaultMeshStyle" -> 
    AbsolutePointSize[6], "ScalingFunctions" -> None, 
    "CoordinatesToolOptions" -> {"DisplayFunction" -> ({
        (Identity[#]& )[
         Part[#, 1]], 
        (Identity[#]& )[
         Part[#, 2]]}& ), "CopiedValueFunction" -> ({
        (Identity[#]& )[
         Part[#, 1]], 
        (Identity[#]& )[
         Part[#, 2]]}& )}},
  PlotRange->{{20, 80}, {7.50000011479592, 29.999998163265417`}},
  PlotRangeClipping->True,
  PlotRangePadding->{{
     Scaled[0.02], 
     Scaled[0.02]}, {
     Scaled[0.05], 
     Scaled[0.05]}},
  Ticks->{Automatic, Automatic}]], "Output",
 CellChangeTimes->{3.932115856700165*^9},
 CellLabel->"Out[56]=",ExpressionUUID->"6149d488-edfb-4118-bbbf-e99295a260b0"]
}, Open  ]]
},
CellGrouping->Manual,
WindowSize->{1189, 877},
WindowMargins->{{147, Automatic}, {Automatic, 28}},
PrintingCopies->1,
PrintingPageRange->{1, Automatic},
Magnification:>1.4 Inherited,
FrontEndVersion->"14.1 for Mac OS X x86 (64-bit) (July 16, 2024)",
StyleDefinitions->"Default.nb",
ExpressionUUID->"423adf29-7798-4a62-87f9-333ef835c0f7"
]
(* End of Notebook Content *)

(* Internal cache information *)
(*CellTagsOutline
CellTagsIndex->{}
*)
(*CellTagsIndex
CellTagsIndex->{}
*)
(*NotebookFileOutline
Notebook[{
Cell[CellGroupData[{
Cell[580, 22, 808, 12, 119, "Title",ExpressionUUID->"391f4240-eee2-4e2a-b426-1fa52222ca31"],
Cell[CellGroupData[{
Cell[1413, 38, 60597, 1083, 2490, "Input",ExpressionUUID->"250af4f3-9405-4f84-9452-3a2fa154942a"],
Cell[62013, 1123, 28968, 610, 583, "Output",ExpressionUUID->"ee04c86f-71c7-401d-87aa-0b03258914f7"]
}, Open  ]]
}, Open  ]],
Cell[91008, 1737, 99, 1, 1, "PageBreak",ExpressionUUID->"96bc087e-ddae-4761-b70c-d210d6f97b57",
 PageBreakBelow->True],
Cell[CellGroupData[{
Cell[91132, 1742, 31376, 427, 69, "Input",ExpressionUUID->"419f4a7c-f0c5-4a7b-9989-719eeb85fb43"],
Cell[122511, 2171, 10986, 223, 334, "Output",ExpressionUUID->"6149d488-edfb-4118-bbbf-e99295a260b0"]
}, Open  ]]
}
]
*)
