# Supplementary material for: Mathematical comparison of protocols for adapting a bacteriophage to a new host
Source: Virus Evol. 2024 Nov 22;10(1):veae100. doi: 10.1093/ve/veae100 (PMC11665826; doi:10.1093/ve/veae100)
Supplement: veae100_Supp [file veae100_supp.zip › veae100_Supp/Mathematica_files/1phage_M1_seq_Fig4D.nb]

(* Content-type: application/vnd.wolfram.mathematica *)

(*** Wolfram Notebook File ***)
(* http://www.wolfram.com/nb *)

(* CreatedBy='Mathematica 12.0' *)

(*CacheID: 234*)
(* Internal cache information:
NotebookFileLineBreakTest
NotebookFileLineBreakTest
NotebookDataPosition[       158,          7]
NotebookDataLength[     89248,       1641]
NotebookOptionsPosition[     88410,       1615]
NotebookOutlinePosition[     88910,       1635]
CellTagsIndexPosition[     88867,       1632]
WindowFrame->Normal*)

(* Beginning of Notebook Content *)
Notebook[{

Cell[CellGroupData[{
Cell[TextData[StyleBox["Mathematica file for Fig 4D.  Bull & Krone",
 FontSize->36]], "Title",
 CellChangeTimes->{{3.653247233718869*^9, 3.653247243230265*^9}, {
  3.6614597779858513`*^9, 3.661459782037195*^9}, {3.774615520406127*^9, 
  3.774615539182068*^9}, {3.7746294318761*^9, 3.7746294320831327`*^9}, {
  3.775328117976695*^9, 3.775328120775181*^9}, {3.780500404183667*^9, 
  3.780500408533852*^9}, {3.870461617668047*^9, 3.870461629034039*^9}, {
  3.8705279573664627`*^9, 3.870527963183524*^9}, {3.8729671454228153`*^9, 
  3.8729671797882757`*^9}, {3.914265048147461*^9, 3.9142650580049353`*^9}, {
  3.914317618414603*^9, 3.914317663581843*^9}, {3.914592152725358*^9, 
  3.9145921569304123`*^9}, {3.923995786691366*^9, 3.9239958072379637`*^9}, {
  3.9241730971841297`*^9, 3.924173099311996*^9}, {3.9409612312445297`*^9, 
  3.940961234720188*^9}},ExpressionUUID->"391f4240-eee2-4e2a-b426-\
1fa52222ca31"],

Cell[CellGroupData[{

Cell[BoxData[
 RowBox[{"\[IndentingNewLine]", 
  RowBox[{
   RowBox[{
    RowBox[{"Module", "[", 
     RowBox[{
      RowBox[{"{", "yy", "}"}], ",", 
      RowBox[{
       RowBox[{"{", 
        RowBox[{
         RowBox[{"StoreP1", "=", 
          RowBox[{"{", "}"}]}], ",", 
         RowBox[{"StoreP2", "=", 
          RowBox[{"{", "}"}]}], ",", " ", 
         RowBox[{"StoreP3", "=", 
          RowBox[{"{", "}"}]}]}], "}"}], ";", "\[IndentingNewLine]", "\t", 
       "\[IndentingNewLine]", "\t", 
       RowBox[{"For", "[", 
        RowBox[{
         RowBox[{"xx", " ", "=", " ", "20"}], ",", 
         RowBox[{"xx", "<", "93"}], ",", " ", 
         RowBox[{"xx", " ", "+=", " ", "5"}], ",", "\[IndentingNewLine]", 
         "\t", 
         RowBox[{"For", "[", 
          RowBox[{
           RowBox[{"yy", " ", "=", " ", 
            RowBox[{"-", "12"}]}], ",", 
           RowBox[{"yy", "<", 
            RowBox[{"-", "8.7"}]}], ",", 
           RowBox[{"yy", " ", "+=", " ", "0.4"}], ",", "\[IndentingNewLine]", 
           "\[IndentingNewLine]", 
           RowBox[{
            RowBox[{"Pars", "=", 
             RowBox[{"{", 
              RowBox[{
               RowBox[{"r", "\[Rule]", "0.02"}], ",", 
               RowBox[{"DIL", " ", "->", " ", "10"}], ",", 
               RowBox[{"IB1", "->", 
                RowBox[{"10", "^", "8"}]}], ",", " ", 
               RowBox[{"IB2", "->", 
                RowBox[{"10", "^", "8"}]}], ",", 
               RowBox[{"C", "->", "xx"}], ",", 
               RowBox[{"B1C", "->", 
                RowBox[{"3", "*", "xx"}]}], ",", 
               RowBox[{"dil", "->", "0.1"}], ",", "\[IndentingNewLine]", " ", 
               RowBox[{
                SubscriptBox["b", "11"], "->", " ", "50"}], ",", 
               RowBox[{
                SubscriptBox["b", "21"], "->", " ", "50"}], ",", 
               RowBox[{
                SubscriptBox["b", "22"], "->", " ", "50"}], ",", 
               "\[IndentingNewLine]", 
               RowBox[{
                SubscriptBox["k", "11"], "->", "1*^-9"}], ",", 
               RowBox[{
                SubscriptBox["k", "21"], "->", 
                SuperscriptBox["10", 
                 RowBox[{"-", "9"}]]}], ",", 
               RowBox[{
                SubscriptBox["k", "22"], "->", 
                SuperscriptBox["10", "yy"]}], ",", "\[IndentingNewLine]", 
               RowBox[{
                SubscriptBox["\[Delta]", "11"], "->", " ", ".05"}], ",", " ", 
               RowBox[{
                SubscriptBox["\[Delta]", "21"], "->", " ", ".05"}], ",", " ", 
               RowBox[{
                SubscriptBox["\[Delta]", "22"], "->", " ", ".05"}]}], "}"}]}],
             ";", "\[IndentingNewLine]", "\[IndentingNewLine]", 
            RowBox[{"Sols", "=", 
             RowBox[{"NDSolve", "[", "\[IndentingNewLine]", 
              RowBox[{
               RowBox[{"{", "\[IndentingNewLine]", 
                RowBox[{
                 RowBox[{
                  RowBox[{
                   RowBox[{
                    RowBox[{
                    SubscriptBox["B", "1"], "'"}], "[", "t", "]"}], 
                   "\[Equal]", 
                   RowBox[{
                    RowBox[{
                    SubscriptBox["B", "1"], "[", "t", "]"}], 
                    RowBox[{"(", 
                    RowBox[{"r", " ", "-", " ", 
                    RowBox[{
                    SubscriptBox["k", "11"], 
                    RowBox[{
                    SubscriptBox["P", 
                    RowBox[{"1", "f"}]], "[", "t", "]"}]}], " ", "-", " ", 
                    RowBox[{
                    SubscriptBox["k", "21"], 
                    RowBox[{
                    SubscriptBox["P", 
                    RowBox[{"2", "f"}]], "[", "t", "]"}]}]}], ")"}]}]}], "/.",
                   "Pars"}], ",", " ", "\[IndentingNewLine]", 
                 RowBox[{
                  RowBox[{
                   RowBox[{
                    RowBox[{
                    SubscriptBox["B", "2"], "'"}], "[", "t", "]"}], 
                   "\[Equal]", 
                   RowBox[{
                    RowBox[{
                    SubscriptBox["B", "2"], "[", "t", "]"}], 
                    RowBox[{"(", 
                    RowBox[{"r", " ", "-", " ", 
                    RowBox[{
                    SubscriptBox["k", "22"], 
                    RowBox[{
                    SubscriptBox["P", 
                    RowBox[{"2", "f"}]], "[", "t", "]"}]}]}], " ", ")"}]}]}], 
                  "/.", "Pars"}], ",", "\[IndentingNewLine]", 
                 "\[IndentingNewLine]", 
                 RowBox[{
                  RowBox[{
                   RowBox[{
                    RowBox[{
                    SubscriptBox["P", 
                    RowBox[{"1", "f"}]], "'"}], "[", "t", "]"}], "\[Equal]", 
                   " ", 
                   RowBox[{
                    RowBox[{
                    SubscriptBox["b", "11"], 
                    SubscriptBox["\[Delta]", "11"], " ", 
                    RowBox[{
                    SubscriptBox["P", 
                    RowBox[{"11", "i"}]], "[", "t", "]"}]}], "  ", "-", " ", 
                    RowBox[{
                    SubscriptBox["k", "11"], " ", 
                    RowBox[{
                    SubscriptBox["P", 
                    RowBox[{"1", "f"}]], "[", "t", "]"}], 
                    RowBox[{
                    SubscriptBox["B", "1"], "[", "t", "]"}]}]}]}], "/.", 
                  "Pars"}], ",", "                       ", 
                 RowBox[{"(*", " ", 
                  RowBox[{"free", " ", "phage"}], "*)"}], 
                 "\[IndentingNewLine]", 
                 RowBox[{
                  RowBox[{
                   RowBox[{
                    RowBox[{
                    SubscriptBox["P", 
                    RowBox[{"11", "i"}]], "'"}], "[", "t", "]"}], "\[Equal]", 
                   " ", 
                   RowBox[{
                    RowBox[{
                    SubscriptBox["k", "11"], " ", 
                    RowBox[{
                    SubscriptBox["P", 
                    RowBox[{"1", "f"}]], "[", "t", "]"}], 
                    RowBox[{
                    SubscriptBox["B", "1"], "[", "t", "]"}]}], " ", "-", " ", 
                    RowBox[{
                    SubscriptBox["\[Delta]", "11"], " ", 
                    RowBox[{
                    SubscriptBox["P", 
                    RowBox[{"11", "i"}]], "[", "t", "]"}]}]}]}], "/.", 
                  "Pars"}], ",", "                  ", 
                 RowBox[{"(*", 
                  RowBox[{"infected", " ", "phage"}], "*)"}], 
                 "\[IndentingNewLine]", "\[IndentingNewLine]", 
                 RowBox[{
                  RowBox[{
                   RowBox[{
                    RowBox[{
                    SubscriptBox["P", 
                    RowBox[{"2", "f"}]], "'"}], "[", "t", "]"}], " ", 
                   "\[Equal]", " ", 
                   RowBox[{
                    RowBox[{
                    SubscriptBox["b", "22"], 
                    SubscriptBox["\[Delta]", "22"], " ", 
                    RowBox[{
                    SubscriptBox["P", 
                    RowBox[{"22", "i"}]], "[", "t", "]"}]}], " ", "+", " ", 
                    RowBox[{
                    SubscriptBox["b", "21"], 
                    SubscriptBox["\[Delta]", "21"], 
                    RowBox[{
                    SubscriptBox["P", 
                    RowBox[{"21", "i"}]], "[", "t", "]"}]}], "-", " ", 
                    RowBox[{
                    SubscriptBox["k", "22"], " ", 
                    RowBox[{
                    SubscriptBox["P", 
                    RowBox[{"2", "f"}]], "[", "t", "]"}], 
                    RowBox[{
                    SubscriptBox["B", "2"], "[", "t", "]"}]}], " ", "-", 
                    RowBox[{
                    SubscriptBox["k", "21"], 
                    RowBox[{
                    SubscriptBox["P", 
                    RowBox[{"2", "f"}]], "[", "t", "]"}], 
                    RowBox[{
                    SubscriptBox["B", "1"], "[", "t", "]"}]}]}]}], "/.", 
                  "Pars"}], ",", "\[IndentingNewLine]", 
                 RowBox[{
                  RowBox[{
                   RowBox[{
                    RowBox[{
                    SubscriptBox["P", 
                    RowBox[{"22", "i"}]], "'"}], "[", "t", "]"}], "\[Equal]", 
                   " ", 
                   RowBox[{
                    RowBox[{
                    SubscriptBox["k", "22"], " ", 
                    RowBox[{
                    SubscriptBox["P", 
                    RowBox[{"2", "f"}]], "[", "t", "]"}], 
                    RowBox[{
                    SubscriptBox["B", "2"], "[", "t", "]"}]}], " ", "-", " ", 
                    RowBox[{
                    SubscriptBox["\[Delta]", "22"], " ", 
                    RowBox[{
                    SubscriptBox["P", 
                    RowBox[{"22", "i"}]], "[", "t", "]"}]}]}]}], "/.", 
                  "Pars"}], ",", "\[IndentingNewLine]", 
                 RowBox[{
                  RowBox[{
                   RowBox[{
                    RowBox[{
                    SubscriptBox["P", 
                    RowBox[{"21", "i"}]], "'"}], "[", "t", "]"}], "\[Equal]", 
                   " ", 
                   RowBox[{
                    RowBox[{
                    SubscriptBox["k", "21"], " ", 
                    RowBox[{
                    SubscriptBox["P", 
                    RowBox[{"2", "f"}]], "[", "t", "]"}], 
                    RowBox[{
                    SubscriptBox["B", "1"], "[", "t", "]"}]}], " ", "-", " ", 
                    RowBox[{
                    SubscriptBox["\[Delta]", "21"], " ", 
                    RowBox[{
                    SubscriptBox["P", 
                    RowBox[{"21", "i"}]], "[", "t", "]"}]}]}]}], "/.", 
                  "Pars"}], ",", "\[IndentingNewLine]", "\[IndentingNewLine]", 
                 RowBox[{
                  RowBox[{
                   RowBox[{
                    SubscriptBox["B", "1"], "[", "0", "]"}], "\[Equal]", 
                   "IB1"}], "/.", "Pars"}], ",", "\[IndentingNewLine]", 
                 RowBox[{
                  RowBox[{
                   RowBox[{
                    SubscriptBox["B", "2"], "[", "0", "]"}], "\[Equal]", 
                   "IB2"}], "/.", "Pars"}], ",", "\[IndentingNewLine]", 
                 RowBox[{
                  RowBox[{
                   SubscriptBox["P", 
                    RowBox[{"1", "f"}]], "[", "0", "]"}], "\[Equal]", " ", 
                  "100000000"}], ",", "\[IndentingNewLine]", 
                 RowBox[{
                  RowBox[{
                   SubscriptBox["P", 
                    RowBox[{"11", "i"}]], "[", "0", "]"}], "\[Equal]", " ", 
                  "0"}], ",", "\[IndentingNewLine]", 
                 RowBox[{
                  RowBox[{
                   SubscriptBox["P", 
                    RowBox[{"2", "f"}]], "[", "0", "]"}], " ", "\[Equal]", 
                  " ", "0"}], ",", " ", "\[IndentingNewLine]", 
                 RowBox[{
                  RowBox[{
                   SubscriptBox["P", 
                    RowBox[{"22", "i"}]], "[", "0", "]"}], "\[Equal]", " ", 
                  "0"}], ",", "\[IndentingNewLine]", 
                 RowBox[{
                  RowBox[{
                   SubscriptBox["P", 
                    RowBox[{"21", "i"}]], "[", "0", "]"}], "==", "0"}], ",", 
                 "\[IndentingNewLine]", "\[IndentingNewLine]", 
                 RowBox[{"WhenEvent", "[", 
                  RowBox[{
                   RowBox[{"t", "==", "8"}], ",", 
                   RowBox[{"{", 
                    RowBox[{
                    RowBox[{
                    SubscriptBox["P", 
                    RowBox[{"2", "f"}]], "[", "t", "]"}], " ", "->", " ", 
                    "1"}], "    ", "}"}]}], "]"}], ",", "\[IndentingNewLine]",
                  "\[IndentingNewLine]", 
                 RowBox[{"WhenEvent", "[", 
                  RowBox[{
                   RowBox[{
                    RowBox[{
                    RowBox[{"Mod", "[", 
                    RowBox[{"t", ",", 
                    RowBox[{"C", "/.", "Pars"}]}], "]"}], "\[LessEqual]", 
                    ".00001"}], "  ", "&&", " ", 
                    RowBox[{"t", ">", "9"}]}], ",", 
                   RowBox[{"{", "  ", "\[IndentingNewLine]", 
                    RowBox[{
                    RowBox[{
                    RowBox[{
                    RowBox[{
                    SubscriptBox["P", 
                    RowBox[{"1", "f"}]], "[", "t", "]"}], "\[Rule]", " ", 
                    RowBox[{
                    RowBox[{
                    SubscriptBox["P", 
                    RowBox[{"1", "f"}]], "[", "t", "]"}], "/", "DIL"}]}], "/.",
                     "Pars"}], ",", "\[IndentingNewLine]", 
                    RowBox[{
                    RowBox[{
                    RowBox[{
                    SubscriptBox["P", 
                    RowBox[{"2", "f"}]], "[", "t", "]"}], "\[Rule]", "  ", 
                    RowBox[{
                    RowBox[{
                    SubscriptBox["P", 
                    RowBox[{"2", "f"}]], "[", "t", "]"}], "/", "DIL"}]}], "/.",
                     "Pars"}], ",", " ", "\[IndentingNewLine]", 
                    "\[IndentingNewLine]", 
                    RowBox[{
                    RowBox[{
                    RowBox[{
                    SubscriptBox["P", 
                    RowBox[{"1", "i"}]], "[", "t", "]"}], "\[Rule]", "  ", 
                    RowBox[{
                    RowBox[{
                    SubscriptBox["P", 
                    RowBox[{"1", "i"}]], "[", "t", "]"}], "/", "DIL"}]}], "/.",
                     "Pars"}], ",", "\[IndentingNewLine]", 
                    RowBox[{
                    RowBox[{
                    RowBox[{
                    SubscriptBox["P", 
                    RowBox[{"22", "i"}]], "[", "t", "]"}], "\[Rule]", "  ", 
                    RowBox[{
                    RowBox[{
                    SubscriptBox["P", 
                    RowBox[{"22", "i"}]], "[", "t", "]"}], "/", "DIL"}]}], "/.",
                     "Pars"}], ",", "\[IndentingNewLine]", 
                    RowBox[{
                    RowBox[{
                    RowBox[{
                    SubscriptBox["P", 
                    RowBox[{"21", "i"}]], "[", "t", "]"}], "\[Rule]", " ", 
                    RowBox[{
                    RowBox[{
                    SubscriptBox["P", 
                    RowBox[{"21", "i"}]], "[", "t", "]"}], "/", "DIL"}]}], "/.",
                     "Pars"}], ",", "\[IndentingNewLine]", 
                    "\[IndentingNewLine]", 
                    RowBox[{"P1", " ", "=", " ", 
                    RowBox[{
                    RowBox[{"1", "-", "dil"}], "/.", "Pars"}]}], ",", 
                    "\[IndentingNewLine]", 
                    RowBox[{"P2", " ", "=", " ", 
                    RowBox[{"dil", "/.", "Pars"}]}], ",", 
                    "\[IndentingNewLine]", 
                    RowBox[{"K1", " ", "=", 
                    RowBox[{"IB1", "/.", "Pars"}]}], ",", 
                    "\[IndentingNewLine]", 
                    RowBox[{"K2", " ", "=", " ", 
                    RowBox[{"IB2", "/.", "Pars"}]}], ",", 
                    "\[IndentingNewLine]", 
                    RowBox[{
                    RowBox[{
                    SubscriptBox["B", "1"], "[", "t", "]"}], " ", "->", " ", 
                    "0"}], ",", "\[IndentingNewLine]", 
                    RowBox[{
                    RowBox[{
                    SubscriptBox["B", "2"], "[", "t", "]"}], " ", "->", " ", 
                    RowBox[{
                    RowBox[{"P1", "*", "K2"}], " ", "+", " ", 
                    RowBox[{"P2", " ", "*", 
                    RowBox[{
                    SubscriptBox["B", "2"], "[", "t", "]"}]}]}]}]}], 
                    "\[IndentingNewLine]", "\[IndentingNewLine]", "}"}]}], 
                  "]"}], ",", "\[IndentingNewLine]", 
                 RowBox[{"WhenEvent", "[", 
                  RowBox[{
                   RowBox[{
                    RowBox[{
                    RowBox[{"Mod", "[", 
                    RowBox[{"t", ",", 
                    RowBox[{"B1C", "/.", "Pars"}]}], "]"}], "\[LessEqual]", 
                    ".00001"}], "  ", "&&", " ", 
                    RowBox[{"t", ">", "9"}]}], " ", ",", 
                   "\[IndentingNewLine]", 
                   RowBox[{"{", "   ", "\[IndentingNewLine]", 
                    RowBox[{
                    RowBox[{"P1", " ", "=", " ", 
                    RowBox[{
                    RowBox[{"1", "-", "dil"}], "/.", "Pars"}]}], ",", 
                    "\[IndentingNewLine]", 
                    RowBox[{"P2", " ", "=", " ", 
                    RowBox[{"dil", "/.", "Pars"}]}], ",", 
                    "\[IndentingNewLine]", 
                    RowBox[{"K1", " ", "=", 
                    RowBox[{"IB1", "/.", "Pars"}]}], ",", 
                    "\[IndentingNewLine]", 
                    RowBox[{
                    RowBox[{
                    SubscriptBox["B", "2"], "[", "t", "]"}], "->", "0"}], ",", 
                    RowBox[{
                    RowBox[{
                    SubscriptBox["B", "1"], "[", "t", "]"}], " ", "->", " ", 
                    RowBox[{
                    RowBox[{"P1", "*", "K1"}], " ", "+", " ", 
                    RowBox[{"P2", " ", "*", 
                    RowBox[{
                    SubscriptBox["B", "1"], "[", "t", "]"}]}]}]}], ","}], 
                    "\[IndentingNewLine]", "\[IndentingNewLine]", "}"}]}], 
                  "]"}], ",", "\[IndentingNewLine]", 
                 RowBox[{"WhenEvent", "[", 
                  RowBox[{
                   RowBox[{
                    RowBox[{
                    RowBox[{"Mod", "[", 
                    RowBox[{
                    RowBox[{"t", "-", "0.1"}], ",", 
                    RowBox[{"C", "/.", "Pars"}]}], "]"}], "\[LessEqual]", 
                    ".00001"}], "  ", "&&", " ", 
                    RowBox[{"t", ">", "580"}]}], ",", 
                   RowBox[{"{", "  ", "\[IndentingNewLine]", 
                    RowBox[{
                    RowBox[{"StoreP2", " ", "=", " ", 
                    RowBox[{"Append", "[", 
                    RowBox[{"StoreP2", ",", 
                    RowBox[{"{", 
                    RowBox[{"xx", ",", "yy", ",", 
                    RowBox[{"N", "[", 
                    RowBox[{"Log10", "[", 
                    RowBox[{"(", 
                    RowBox[{
                    SubscriptBox["P", 
                    RowBox[{"2", "f"}]], "[", "t", "]"}], " ", ")"}], "]"}], 
                    "]"}]}], "}"}]}], "]"}]}], ";"}], "\[IndentingNewLine]", 
                    "}"}]}], "]"}]}], "\[IndentingNewLine]", "}"}], ",", 
               "\[IndentingNewLine]", "\[IndentingNewLine]", 
               RowBox[{"{", 
                RowBox[{
                 SubscriptBox["B", "1"], ",", 
                 SubscriptBox["B", "2"], ",", 
                 SubscriptBox["P", 
                  RowBox[{"1", "f"}]], ",", 
                 SubscriptBox["P", 
                  RowBox[{"11", "i"}]], ",", 
                 SubscriptBox["P", 
                  RowBox[{"2", "f"}]], ",", 
                 SubscriptBox["P", 
                  RowBox[{"22", "i"}]], ",", 
                 SubscriptBox["P", 
                  RowBox[{"21", "i"}]]}], "}"}], ",", 
               RowBox[{"{", 
                RowBox[{"t", ",", ".01", ",", "701"}], "}"}]}], "   ", 
              "]"}]}], ";"}]}], "\n", "\[IndentingNewLine]", 
          "\[IndentingNewLine]", "]"}]}], "]"}]}]}], "]"}], ";"}], 
   "\[IndentingNewLine]", "\[IndentingNewLine]", 
   RowBox[{"ListContourPlot", "[", "\[IndentingNewLine]", 
    RowBox[{"StoreP2", ",", " ", 
     RowBox[{"PlotRange", " ", "\[Rule]", " ", 
      RowBox[{"{", 
       RowBox[{
        RowBox[{"{", 
         RowBox[{"20", ",", "80"}], "}"}], ",", 
        RowBox[{"{", 
         RowBox[{
          RowBox[{"-", "9"}], ",", 
          RowBox[{"-", "12"}]}], "}"}]}], "}"}]}], ",", 
     RowBox[{
     "PlotLabel", " ", "\[Rule]", " ", 
      "\"\<D: Log(\!\(\*SubscriptBox[\(P\), \(2\)]\)) Seq(x3)\>\""}], ",", 
     "\[IndentingNewLine]", 
     RowBox[{"LabelStyle", "->", 
      RowBox[{"{", 
       RowBox[{
        RowBox[{"FontFamily", "->", "\"\<Arial\>\""}], ",", 
        RowBox[{"FontSize", "->", "22"}], ",", "Black"}], "}"}]}], ",", 
     "\[IndentingNewLine]", 
     RowBox[{"Contours", "\[Rule]", 
      RowBox[{"{", 
       RowBox[{"0.0", ",", "2", ",", " ", "4", ",", " ", "6", ",", " ", "8"}],
        "}"}]}], ",", 
     RowBox[{"PlotLegends", "\[Rule]", " ", "Automatic"}], ",", 
     "\[IndentingNewLine]", 
     RowBox[{"FrameLabel", "->", 
      RowBox[{"{", 
       RowBox[{
        RowBox[{"Style", "[", 
         RowBox[{"\"\<Cycle Length (min)\>\"", ",", "20"}], "]"}], ",", 
        RowBox[{"Style", "[", 
         RowBox[{
         "\"\<Adsorption log(\!\(\*SubscriptBox[\(k\), \(22\)]\))\>\"", ",", 
          "20"}], "]"}]}], "}"}]}], ",", 
     RowBox[{"Frame", "->", "True"}], ",", "\[IndentingNewLine]", 
     RowBox[{"FrameTicks", "->", 
      RowBox[{"{", 
       RowBox[{
        RowBox[{"{", 
         RowBox[{
          RowBox[{"{", 
           RowBox[{
            RowBox[{"-", "12"}], ",", 
            RowBox[{"-", "11"}], ",", 
            RowBox[{"-", "10"}], ",", 
            RowBox[{"-", "9"}]}], "}"}], ",", 
          RowBox[{"{", "}"}]}], "}"}], ",", 
        RowBox[{"{", 
         RowBox[{
          RowBox[{"{", 
           RowBox[{"20", ",", "40", ",", "60", ",", "80"}], "}"}], ",", 
          RowBox[{"{", "}"}]}], "}"}]}], "}"}]}]}], "\[IndentingNewLine]", 
    "]"}], "\[IndentingNewLine]", "\[IndentingNewLine]", 
   "\[IndentingNewLine]", "\[IndentingNewLine]"}]}]], "Input",
 CellChangeTimes->{{3.653247268386902*^9, 3.6532474627786407`*^9}, {
   3.653320826542371*^9, 3.6533210331605444`*^9}, 3.6533210728236556`*^9, {
   3.653321227071025*^9, 3.6533215492422237`*^9}, {3.653321627025918*^9, 
   3.653321773851923*^9}, {3.653321811331249*^9, 3.653321897910079*^9}, {
   3.653321935844412*^9, 3.653321981197608*^9}, {3.6533220994206743`*^9, 
   3.653322186662014*^9}, {3.6533223967829924`*^9, 3.653322411030711*^9}, {
   3.65332252356744*^9, 3.6533225241824493`*^9}, {3.6533226931737947`*^9, 
   3.653322693918806*^9}, {3.6533227970566406`*^9, 3.6533228121418724`*^9}, {
   3.6533234817417583`*^9, 3.653323485203958*^9}, {3.6550364841047583`*^9, 
   3.6550365223747063`*^9}, 3.655036761412655*^9, {3.655037096832376*^9, 
   3.655037097110035*^9}, {3.65503742370538*^9, 3.655037471183861*^9}, {
   3.655037542515315*^9, 3.655037679644986*^9}, {3.6550377783724403`*^9, 
   3.655037785288991*^9}, {3.655038189549324*^9, 3.655038195020384*^9}, 
   3.65505484118611*^9, {3.6550548858926673`*^9, 3.6550549059028115`*^9}, {
   3.657369397107594*^9, 3.657369398085808*^9}, {3.657369779710026*^9, 
   3.657369782555373*^9}, {3.657369852655349*^9, 3.6573698542177773`*^9}, {
   3.6573699755952253`*^9, 3.657370015126904*^9}, {3.6573700724477873`*^9, 
   3.6573700734918203`*^9}, 3.6573701630214453`*^9, 3.657370372361453*^9, {
   3.657370516766447*^9, 3.657370572306499*^9}, {3.657370630672526*^9, 
   3.657370661046012*^9}, {3.6573709305978317`*^9, 3.657370957980176*^9}, {
   3.657371559563623*^9, 3.6573715846044827`*^9}, {3.657371733577929*^9, 
   3.657371756031725*^9}, {3.657371820538991*^9, 3.657371849136921*^9}, {
   3.657371944886696*^9, 3.657371945403162*^9}, 3.6573720162674313`*^9, 
   3.657372099079545*^9, {3.657372282175538*^9, 3.6573724299955053`*^9}, {
   3.657372475276499*^9, 3.657372698573883*^9}, {3.657372728650222*^9, 
   3.657372777136848*^9}, {3.6573728164799337`*^9, 3.657372827930805*^9}, {
   3.6573730293973846`*^9, 3.657373029902038*^9}, {3.65737307195577*^9, 
   3.657373127372175*^9}, {3.657373175613749*^9, 3.657373253913641*^9}, {
   3.657374005505723*^9, 3.657374076907189*^9}, {3.657374110772264*^9, 
   3.657374228973241*^9}, {3.6573742648961*^9, 3.6573742699567347`*^9}, {
   3.6573802284376397`*^9, 3.657380260651696*^9}, {3.6573803748126965`*^9, 
   3.6573804270415883`*^9}, {3.657382089960499*^9, 3.657382090614777*^9}, {
   3.6573821234745073`*^9, 3.6573822269751377`*^9}, {3.657382376566469*^9, 
   3.6573824146244783`*^9}, {3.65738250651718*^9, 3.657382552675152*^9}, {
   3.657382596955759*^9, 3.6573826354849777`*^9}, 3.65738266861747*^9, 
   3.657382730606091*^9, {3.657382817061561*^9, 3.657382820897316*^9}, {
   3.6573895410242453`*^9, 3.657389541371367*^9}, {3.657389754145597*^9, 
   3.657389770151857*^9}, {3.657389961527646*^9, 3.657389968589581*^9}, 
   3.6573900445417624`*^9, 3.657390442093289*^9, {3.657390476719472*^9, 
   3.657390501966501*^9}, {3.657390534083953*^9, 3.6573907124645243`*^9}, {
   3.657391258531086*^9, 3.65739133169946*^9}, {3.657391378949834*^9, 
   3.657391392584557*^9}, {3.657391457725037*^9, 3.657391483855859*^9}, {
   3.6573915247071037`*^9, 3.6573915675333633`*^9}, 3.6573916412904882`*^9, {
   3.6573932038275003`*^9, 3.657393208562319*^9}, {3.657393267242667*^9, 
   3.657393273699592*^9}, {3.657393344642436*^9, 3.657393347826192*^9}, {
   3.6573935112080183`*^9, 3.657393528895235*^9}, {3.657393577202696*^9, 
   3.657393582017933*^9}, 3.6573947682437143`*^9, {3.657394804704145*^9, 
   3.657394819688373*^9}, {3.657395685804956*^9, 3.6573957184300623`*^9}, {
   3.657396395851651*^9, 3.6573964537882442`*^9}, 3.65739672558947*^9, {
   3.657397251977635*^9, 3.657397321366693*^9}, {3.657464340856241*^9, 
   3.657464350124833*^9}, {3.657466721020833*^9, 3.6574667227060413`*^9}, 
   3.65746865168646*^9, {3.657807833787141*^9, 3.6578079741064167`*^9}, {
   3.657808054220083*^9, 3.6578080549739647`*^9}, 3.657811814529766*^9, 
   3.657811873209934*^9, 3.657811971456305*^9, 3.657812003125099*^9, {
   3.65781205456009*^9, 3.657812104823194*^9}, {3.657812164506675*^9, 
   3.657812206669767*^9}, {3.657812514089752*^9, 3.657812521163814*^9}, {
   3.6578132618343077`*^9, 3.6578132665121517`*^9}, {3.657813309038969*^9, 
   3.657813331030745*^9}, {3.657813373028901*^9, 3.657813377358716*^9}, {
   3.657813425623467*^9, 3.6578134408981524`*^9}, {3.6578134756064787`*^9, 
   3.65781350221106*^9}, {3.6578140269607*^9, 3.657814041739428*^9}, {
   3.657814984865302*^9, 3.657814990510161*^9}, {3.65793101658005*^9, 
   3.6579310264585047`*^9}, 3.659366468257968*^9, {3.659366531719572*^9, 
   3.659366578902359*^9}, {3.659466895204194*^9, 3.659466908117853*^9}, {
   3.6594670060863943`*^9, 3.659467006614273*^9}, {3.659467050862961*^9, 
   3.659467067117857*^9}, {3.661092950223248*^9, 3.661092966400025*^9}, {
   3.661093077490988*^9, 3.661093099191681*^9}, 3.6610931583602667`*^9, {
   3.6614615758640203`*^9, 3.661461577928315*^9}, {3.6614616332899113`*^9, 
   3.6614616346157846`*^9}, 3.661461703155459*^9, 3.6614621402178707`*^9, 
   3.661462204230124*^9, {3.661462241252595*^9, 3.661462283750499*^9}, {
   3.663029024694888*^9, 3.663029028678314*^9}, {3.6630296120559*^9, 
   3.663029623288334*^9}, {3.6630798767964478`*^9, 3.663079876969803*^9}, 
   3.663260384335476*^9, {3.7746114894781733`*^9, 3.774611762196517*^9}, {
   3.774611801490264*^9, 3.774612008197073*^9}, {3.774612491720886*^9, 
   3.7746125394504757`*^9}, 3.774614402326852*^9, 3.774614807242587*^9, {
   3.7746151580892076`*^9, 3.774615159357689*^9}, 3.7746152104834146`*^9, 
   3.774615434439691*^9, {3.7746154824049597`*^9, 3.774615501805953*^9}, 
   3.774617898794147*^9, 3.774617974570383*^9, {3.7746180528469687`*^9, 
   3.774618053518429*^9}, 3.774618133062552*^9, 3.774618191603125*^9, {
   3.774618260229295*^9, 3.7746182959251842`*^9}, 3.774618373484644*^9, {
   3.7746184382773237`*^9, 3.774618439403274*^9}, {3.774618508752627*^9, 
   3.774618536112547*^9}, 3.774618615404736*^9, {3.77462954964322*^9, 
   3.774629619296788*^9}, 3.774629673643312*^9, {3.774629764676845*^9, 
   3.774629810409792*^9}, 3.774629849282023*^9, 3.774630003664295*^9, {
   3.7746300586505527`*^9, 3.774630065472042*^9}, {3.774630117030952*^9, 
   3.774630141725759*^9}, {3.7746304656046886`*^9, 3.774630607532247*^9}, {
   3.7746308117868557`*^9, 3.774630814049129*^9}, {3.774630862440342*^9, 
   3.774630864789949*^9}, {3.77463099040982*^9, 3.774631052243286*^9}, 
   3.774631100577279*^9, {3.774636016417511*^9, 3.7746360227488194`*^9}, 
   3.774636055358192*^9, {3.7746362420240507`*^9, 3.774636245654346*^9}, {
   3.77506978220109*^9, 3.775069782670003*^9}, {3.7750699019686327`*^9, 
   3.775069903141609*^9}, {3.7750699925717793`*^9, 3.7750699960645638`*^9}, {
   3.775070032540344*^9, 3.775070081873419*^9}, {3.775070138848036*^9, 
   3.7750701495798883`*^9}, {3.775070224732696*^9, 3.775070308140524*^9}, {
   3.7750703633363457`*^9, 3.7750703730174313`*^9}, {3.775070445163311*^9, 
   3.775070448435231*^9}, {3.775070498939399*^9, 3.775070517184442*^9}, {
   3.7750706101126137`*^9, 3.775070612269294*^9}, {3.7750706441286983`*^9, 
   3.775070691751048*^9}, 3.775070729688648*^9, {3.775070845445738*^9, 
   3.7750708602620363`*^9}, {3.775070891611116*^9, 3.77507090965583*^9}, 
   3.775070954425746*^9, {3.77507099890047*^9, 3.7750710667562304`*^9}, {
   3.775071109370017*^9, 3.775071152585451*^9}, 3.775071278732945*^9, {
   3.7750714073605003`*^9, 3.775071418581065*^9}, 3.775071495634183*^9, {
   3.7750715285087442`*^9, 3.7750715784424343`*^9}, {3.775071612677718*^9, 
   3.7750716452753487`*^9}, {3.775071680505206*^9, 3.775071714346879*^9}, {
   3.775071748054233*^9, 3.775071806743115*^9}, {3.7750718902856073`*^9, 
   3.775071901412496*^9}, {3.7750719826412363`*^9, 3.7750720411444263`*^9}, {
   3.7750720770459957`*^9, 3.775072144557411*^9}, {3.775072194020884*^9, 
   3.775072261125462*^9}, {3.775072291585096*^9, 3.775072334600544*^9}, {
   3.775072383796546*^9, 3.775072465733861*^9}, {3.775072988185377*^9, 
   3.775072989640709*^9}, {3.775073065746872*^9, 3.77507309342382*^9}, {
   3.775073200799087*^9, 3.775073238428521*^9}, {3.775073290957308*^9, 
   3.775073291820553*^9}, {3.7750733904109*^9, 3.7750734256737823`*^9}, {
   3.7750735474170732`*^9, 3.775073672432653*^9}, {3.775073708764161*^9, 
   3.775073709337604*^9}, {3.775073740972989*^9, 3.77507375155249*^9}, {
   3.775073924083591*^9, 3.775073924896276*^9}, {3.77507435891523*^9, 
   3.77507439670752*^9}, {3.775074433204834*^9, 3.7750745228014727`*^9}, {
   3.775074655655004*^9, 3.775074674422749*^9}, {3.775074707069374*^9, 
   3.775074732546793*^9}, 3.7750747983668127`*^9, {3.775074956707987*^9, 
   3.775074973928932*^9}, {3.775075102765415*^9, 3.775075181044448*^9}, {
   3.775075211581959*^9, 3.775075215677636*^9}, {3.775075270988844*^9, 
   3.7750753459770403`*^9}, {3.775075384137694*^9, 3.775075439235055*^9}, {
   3.775075470899809*^9, 3.7750755017553997`*^9}, {3.7750901711737213`*^9, 
   3.775090174180284*^9}, {3.775090208133963*^9, 3.775090210033586*^9}, {
   3.775090250652689*^9, 3.7750902529182653`*^9}, {3.775129337249053*^9, 
   3.775129338813154*^9}, {3.77512942246124*^9, 3.775129424193994*^9}, {
   3.775129478646201*^9, 3.775129504665557*^9}, {3.775129592348343*^9, 
   3.775129594248727*^9}, {3.77513340844464*^9, 3.775133411386312*^9}, {
   3.7751334492266703`*^9, 3.7751334530727386`*^9}, {3.775133483319249*^9, 
   3.7751334843168163`*^9}, {3.7758454733206463`*^9, 3.775845474214369*^9}, {
   3.7758455223164787`*^9, 3.7758455555595922`*^9}, {3.775845593315387*^9, 
   3.775845594513752*^9}, {3.775845669693828*^9, 3.775845699407893*^9}, {
   3.7758457633178043`*^9, 3.775845781787855*^9}, {3.7758458328066807`*^9, 
   3.775845835291419*^9}, {3.775845888245419*^9, 3.775846018609919*^9}, {
   3.775846049549369*^9, 3.7758461045512657`*^9}, {3.7758461372281733`*^9, 
   3.7758461516244917`*^9}, {3.7758461884350224`*^9, 3.775846189640929*^9}, {
   3.775846237866432*^9, 3.775846255167305*^9}, {3.775846322685404*^9, 
   3.775846451597434*^9}, {3.775846529968225*^9, 3.775846530829487*^9}, 
   3.775846571923397*^9, {3.776104580177124*^9, 3.776104656041603*^9}, {
   3.7761046919966707`*^9, 3.776104710924182*^9}, {3.77610477605405*^9, 
   3.776104836181365*^9}, {3.7761048872589684`*^9, 3.776104973171755*^9}, {
   3.776105033893358*^9, 3.776105139851165*^9}, {3.776105195380247*^9, 
   3.7761052068433847`*^9}, {3.7761052674767*^9, 3.7761053053076897`*^9}, {
   3.776105353189152*^9, 3.776105353625288*^9}, {3.776105386219495*^9, 
   3.7761053899616213`*^9}, {3.776105426463915*^9, 3.776105447960731*^9}, {
   3.7761054830769997`*^9, 3.7761054871467667`*^9}, {3.776105556278734*^9, 
   3.776105556682686*^9}, {3.7761056505400867`*^9, 3.77610565564123*^9}, {
   3.7761060655410624`*^9, 3.776106227331457*^9}, {3.776106306466206*^9, 
   3.776106308840023*^9}, {3.776106353951372*^9, 3.776106355892408*^9}, {
   3.776106410630342*^9, 3.77610641157052*^9}, {3.7761065001663923`*^9, 
   3.776106524336583*^9}, {3.77610663922344*^9, 3.7761066451266403`*^9}, {
   3.776106686913005*^9, 3.7761066903429737`*^9}, 3.776106735661783*^9, {
   3.77610676706483*^9, 3.776106769102803*^9}, {3.776106852305928*^9, 
   3.7761068551677094`*^9}, {3.776106965119163*^9, 3.7761069672210207`*^9}, 
   3.776107006456195*^9, {3.776169828666953*^9, 3.7761698578014717`*^9}, {
   3.7761701926489983`*^9, 3.776170213750041*^9}, 3.776170247806487*^9, {
   3.776170278139432*^9, 3.776170282617115*^9}, {3.776170341590212*^9, 
   3.776170370688074*^9}, 3.77617046946837*^9, {3.7761705089518948`*^9, 
   3.776170513710742*^9}, {3.776170742088743*^9, 3.776170751128681*^9}, {
   3.7761707885792837`*^9, 3.77617079892174*^9}, {3.776170857265197*^9, 
   3.776170859806678*^9}, 3.776170946255824*^9, {3.776170985842911*^9, 
   3.776170987950728*^9}, {3.77617103064152*^9, 3.7761711074568853`*^9}, {
   3.77617120902347*^9, 3.7761712210402937`*^9}, {3.7761713180632*^9, 
   3.776171417173594*^9}, 3.776171450478745*^9, {3.776171786942731*^9, 
   3.776171790032731*^9}, {3.77617182815237*^9, 3.7761719093704443`*^9}, {
   3.776171942020685*^9, 3.7761719941604023`*^9}, {3.776172079190749*^9, 
   3.776172116199664*^9}, {3.776172150286435*^9, 3.7761723405605583`*^9}, {
   3.77617243393994*^9, 3.776172488647695*^9}, {3.776172519081566*^9, 
   3.7761725707660103`*^9}, {3.776172664393941*^9, 3.776172694054223*^9}, {
   3.776172780209478*^9, 3.7761728149885187`*^9}, {3.77617287150802*^9, 
   3.776172920426654*^9}, {3.776172956010521*^9, 3.7761729568554153`*^9}, {
   3.776172997223153*^9, 3.776173075735716*^9}, {3.7761731167053633`*^9, 
   3.776173124712381*^9}, {3.7761731685511017`*^9, 3.776173191176517*^9}, {
   3.7761732478542547`*^9, 3.776173275159802*^9}, {3.7761741616708107`*^9, 
   3.77617421798377*^9}, {3.776174347881679*^9, 3.776174365108025*^9}, {
   3.776174454619578*^9, 3.776174458425589*^9}, {3.7761745322417107`*^9, 
   3.776174533134161*^9}, {3.776174621224181*^9, 3.776174623420292*^9}, {
   3.776174677488717*^9, 3.776174697416827*^9}, {3.776174774551894*^9, 
   3.776174782685802*^9}, {3.776191940388699*^9, 3.776191969595704*^9}, {
   3.7761920010470257`*^9, 3.776192020810306*^9}, {3.776192438367869*^9, 
   3.7761924551782703`*^9}, {3.776192487617957*^9, 3.77619261877849*^9}, {
   3.7761930147464437`*^9, 3.776193019460984*^9}, 3.7761930562886677`*^9, {
   3.776198062869349*^9, 3.7761980854752817`*^9}, {3.7761981206297703`*^9, 
   3.776198180402411*^9}, {3.7761986982789707`*^9, 3.776198749188252*^9}, {
   3.7762081615403633`*^9, 3.776208216733534*^9}, {3.7762082575581408`*^9, 
   3.776208263604423*^9}, {3.776214365987418*^9, 3.776214370249948*^9}, 
   3.776214464533751*^9, {3.7762144971530437`*^9, 3.776214500133609*^9}, {
   3.776286221540489*^9, 3.776286224911385*^9}, {3.776286276567678*^9, 
   3.7762863377120953`*^9}, {3.77628638035546*^9, 3.7762865632757273`*^9}, {
   3.776286605009512*^9, 3.776286717027296*^9}, {3.776286940317296*^9, 
   3.776286989812345*^9}, {3.777808229285006*^9, 3.777808356121435*^9}, {
   3.777808399044654*^9, 3.7778084179649677`*^9}, {3.777808484406435*^9, 
   3.777808510592063*^9}, 3.777808541078678*^9, {3.777808572983244*^9, 
   3.7778086112928133`*^9}, {3.777808704678554*^9, 3.777808712693019*^9}, 
   3.777808764053508*^9, {3.777808815548607*^9, 3.7778088229258347`*^9}, {
   3.777808857432047*^9, 3.7778088844262943`*^9}, {3.777808979647832*^9, 
   3.777808992509902*^9}, {3.777809054253422*^9, 3.777809055831149*^9}, {
   3.7778091389289303`*^9, 3.77780919446565*^9}, {3.777809232350696*^9, 
   3.777809239106469*^9}, {3.777809285707122*^9, 3.7778094103313007`*^9}, {
   3.7778095074124823`*^9, 3.777809558163328*^9}, {3.7778095950519247`*^9, 
   3.777809612976215*^9}, {3.777809651484289*^9, 3.777809676942122*^9}, 
   3.777825090948927*^9, 3.77782513422859*^9, {3.7778251917783127`*^9, 
   3.777825192358613*^9}, 3.777825333534017*^9, {3.7778254245503798`*^9, 
   3.7778254247825203`*^9}, 3.7778255375548573`*^9, {3.7778255727983313`*^9, 
   3.777825665953906*^9}, 3.7778256990530767`*^9, 3.777825756950433*^9, {
   3.777825788538871*^9, 3.7778258046574163`*^9}, {3.777825842144497*^9, 
   3.777825931912978*^9}, {3.777825971329496*^9, 3.777826060938593*^9}, {
   3.7778260973846607`*^9, 3.777826125902143*^9}, {3.7778265966600313`*^9, 
   3.7778266007128277`*^9}, {3.7778266677202673`*^9, 3.77782669687852*^9}, {
   3.777826728346332*^9, 3.777826730548468*^9}, {3.7778269603568172`*^9, 
   3.777826979130911*^9}, {3.77782706731946*^9, 3.7778270686035547`*^9}, {
   3.777827145673994*^9, 3.77782714915388*^9}, {3.777827210097035*^9, 
   3.777827214840876*^9}, {3.7778279085487547`*^9, 3.777827939044265*^9}, {
   3.777827973237994*^9, 3.777828028424595*^9}, {3.7778450958176107`*^9, 
   3.7778451160108833`*^9}, {3.7781815476768103`*^9, 3.7781815962925577`*^9}, 
   3.778181636371018*^9, {3.778181730034198*^9, 3.778181747847599*^9}, 
   3.7781818784558687`*^9, {3.778181924674658*^9, 3.778181978179934*^9}, 
   3.7781820174281607`*^9, {3.778182063445712*^9, 3.778182110746537*^9}, {
   3.778182140893857*^9, 3.7781821775018272`*^9}, {3.7781822156402807`*^9, 
   3.778182224615869*^9}, {3.7781822621711807`*^9, 3.778182300905156*^9}, {
   3.78015161770111*^9, 3.780151666772942*^9}, {3.780151818668239*^9, 
   3.780151819900622*^9}, {3.7801520480005207`*^9, 3.7801521393666153`*^9}, {
   3.78015231638943*^9, 3.7801523421718082`*^9}, {3.780152389032331*^9, 
   3.780152438065989*^9}, {3.7801524903997927`*^9, 3.780152566096464*^9}, {
   3.780152645324692*^9, 3.7801526998599157`*^9}, {3.780152752108007*^9, 
   3.7801527533422203`*^9}, {3.780152829531452*^9, 3.780152840340817*^9}, 
   3.780152871896579*^9, {3.780152958299547*^9, 3.7801529594250183`*^9}, {
   3.7801530111061563`*^9, 3.780153017578595*^9}, {3.780153049317478*^9, 
   3.78015307850274*^9}, {3.780153149919909*^9, 3.780153152928872*^9}, {
   3.780153279209545*^9, 3.780153317111644*^9}, {3.780153398681448*^9, 
   3.780153490956195*^9}, {3.780153550472142*^9, 3.780153706981093*^9}, {
   3.780153826207527*^9, 3.780153839711529*^9}, {3.780153873496929*^9, 
   3.78015392164358*^9}, {3.780159334094798*^9, 3.780159345540627*^9}, {
   3.780159397894412*^9, 3.780159417860324*^9}, {3.7801594685452337`*^9, 
   3.780159484905552*^9}, {3.7801595297278767`*^9, 3.780159530365752*^9}, {
   3.7801595628217707`*^9, 3.780159563187298*^9}, {3.780159621242875*^9, 
   3.780159728316444*^9}, {3.78015976692759*^9, 3.780159833245614*^9}, {
   3.78016044085009*^9, 3.7801604504100113`*^9}, {3.780160487966978*^9, 
   3.780160492292816*^9}, {3.7801614049868803`*^9, 3.780161415983885*^9}, 
   3.7801614467936373`*^9, {3.780161480259924*^9, 3.780161501194186*^9}, {
   3.780161544477688*^9, 3.7801615603523703`*^9}, 3.7832911017334146`*^9, {
   3.870461638929525*^9, 3.8704622062788153`*^9}, {3.8704651501798*^9, 
   3.870465207337397*^9}, {3.8704652375607843`*^9, 3.870465306581127*^9}, {
   3.870465428448187*^9, 3.870465454541316*^9}, {3.870465485665107*^9, 
   3.870465800723053*^9}, {3.8704658643556967`*^9, 3.8704658886943407`*^9}, {
   3.870465951370323*^9, 3.870465983795829*^9}, {3.870466045581221*^9, 
   3.870466187546928*^9}, {3.870466221984598*^9, 3.87046622780262*^9}, {
   3.870466270783379*^9, 3.870466520525453*^9}, {3.870466562638829*^9, 
   3.8704665636761723`*^9}, {3.8704665944665956`*^9, 3.870466595592798*^9}, {
   3.870466625679291*^9, 3.870466648541786*^9}, {3.870466697565563*^9, 
   3.870466716039606*^9}, {3.870466753584824*^9, 3.870466754588956*^9}, 
   3.8704667998210297`*^9, {3.870466942130559*^9, 3.870467006055414*^9}, {
   3.870467114708419*^9, 3.87046713986156*^9}, {3.870467171277069*^9, 
   3.870467206624486*^9}, {3.870467262542454*^9, 3.870467308308854*^9}, {
   3.87046868991294*^9, 3.870468732487608*^9}, 3.870468788164741*^9, {
   3.870468864584745*^9, 3.87046896039538*^9}, {3.8704690027274313`*^9, 
   3.870469012917501*^9}, {3.870469100062592*^9, 3.870469100827813*^9}, {
   3.8704692075690193`*^9, 3.870469323769635*^9}, {3.870469358714532*^9, 
   3.870469375940456*^9}, {3.870469407260686*^9, 3.870469412250358*^9}, {
   3.870469535293536*^9, 3.8704695411699877`*^9}, {3.870469579385201*^9, 
   3.870469582633535*^9}, {3.870469672432658*^9, 3.870469696619596*^9}, {
   3.87046994850016*^9, 3.870469951193737*^9}, {3.870470023823306*^9, 
   3.870470058979815*^9}, {3.870470188666957*^9, 3.870470189185655*^9}, {
   3.870470230333221*^9, 3.870470276532872*^9}, {3.87047034128865*^9, 
   3.870470391728579*^9}, {3.870470528006377*^9, 3.870470559000403*^9}, {
   3.8704706162364807`*^9, 3.87047067655931*^9}, {3.8704707474087276`*^9, 
   3.87047075267127*^9}, {3.870471053992971*^9, 3.8704710566975737`*^9}, {
   3.870471163825386*^9, 3.8704711736846237`*^9}, {3.8704712133467484`*^9, 
   3.8704712208563423`*^9}, 3.870471283603155*^9, {3.870471347170898*^9, 
   3.8704713490043497`*^9}, {3.870471459671186*^9, 3.870471470570088*^9}, {
   3.870471520484727*^9, 3.8704715786284657`*^9}, {3.870471618973521*^9, 
   3.870471694064747*^9}, {3.8704720452530317`*^9, 3.870472062342313*^9}, {
   3.8704721991189013`*^9, 3.870472285504406*^9}, {3.870472379901186*^9, 
   3.870472437833014*^9}, {3.870472512906467*^9, 3.870472513775507*^9}, {
   3.8704726403219223`*^9, 3.870472690899927*^9}, {3.870472728369183*^9, 
   3.87047277447263*^9}, {3.870472810316216*^9, 3.870473027085363*^9}, {
   3.870473070019966*^9, 3.870473106389024*^9}, 3.870473531088801*^9, {
   3.870473578584113*^9, 3.8704735790162888`*^9}, {3.870474229996353*^9, 
   3.870474350915873*^9}, {3.870474393283001*^9, 3.870474487091484*^9}, {
   3.870474545880822*^9, 3.870474572170291*^9}, {3.870474605339069*^9, 
   3.870474629069577*^9}, {3.870474671139591*^9, 3.870474793696863*^9}, {
   3.870474887416048*^9, 3.87047490812486*^9}, {3.870474965682139*^9, 
   3.870474968212717*^9}, {3.8705125568733273`*^9, 3.8705125578763523`*^9}, 
   3.870512605433795*^9, {3.870512644597836*^9, 3.8705126451903753`*^9}, {
   3.870512680377565*^9, 3.870512682117045*^9}, {3.870512732485742*^9, 
   3.870512778166568*^9}, {3.870512931764941*^9, 3.870512989888039*^9}, {
   3.8705130204920177`*^9, 3.8705130215679283`*^9}, {3.8705130900343*^9, 
   3.870513090618165*^9}, {3.87051315965401*^9, 3.8705131676517687`*^9}, {
   3.8705132618340683`*^9, 3.8705132630515957`*^9}, {3.870513318328208*^9, 
   3.870513318912682*^9}, {3.870513440561089*^9, 3.870513456699861*^9}, {
   3.870513531391366*^9, 3.870513534965563*^9}, {3.870513671363003*^9, 
   3.870513671894679*^9}, {3.870513730060072*^9, 3.87051374402969*^9}, {
   3.87051381045667*^9, 3.870513813014228*^9}, {3.870514801725209*^9, 
   3.870514802858582*^9}, {3.870514873504382*^9, 3.870514882794517*^9}, {
   3.870527079914145*^9, 3.870527149180952*^9}, {3.870528023559272*^9, 
   3.8705281526953278`*^9}, {3.8705291797703447`*^9, 3.870529214844727*^9}, {
   3.8705293435710697`*^9, 3.870529429984733*^9}, {3.870529784497693*^9, 
   3.870529787333323*^9}, {3.870529844468924*^9, 3.8705298471548347`*^9}, {
   3.870529918714272*^9, 3.870529961163409*^9}, {3.870530009640635*^9, 
   3.870530010964753*^9}, {3.870530045576009*^9, 3.870530051654208*^9}, {
   3.870549121532007*^9, 3.8705491353921623`*^9}, {3.8705492921099863`*^9, 
   3.8705492985630283`*^9}, {3.870686399825539*^9, 3.8706865150580997`*^9}, {
   3.870686592842712*^9, 3.8706866054789467`*^9}, {3.870686636561057*^9, 
   3.87068678379725*^9}, {3.870686824342581*^9, 3.870686897717833*^9}, {
   3.870686933751704*^9, 3.870686952466119*^9}, {3.870686995525578*^9, 
   3.8706871063081207`*^9}, {3.870687186418996*^9, 3.870687189029035*^9}, {
   3.8706872473463697`*^9, 3.870687257798355*^9}, {3.870687337745126*^9, 
   3.870687405083983*^9}, {3.870687445496419*^9, 3.870687449590291*^9}, {
   3.8706876548841543`*^9, 3.870687675817514*^9}, {3.870687719522325*^9, 
   3.8706877934949827`*^9}, {3.870687823685684*^9, 3.8706878734990387`*^9}, {
   3.870687923160472*^9, 3.870687950964181*^9}, {3.87068800192418*^9, 
   3.870688006433304*^9}, {3.870688050832406*^9, 3.8706880623664303`*^9}, {
   3.870688118945343*^9, 3.8706881458804007`*^9}, {3.8706884539897327`*^9, 
   3.8706884543784103`*^9}, {3.870688610624951*^9, 3.87068862607878*^9}, {
   3.870688722765092*^9, 3.870688789592917*^9}, {3.870688844527656*^9, 
   3.8706888485180807`*^9}, {3.8706888788160067`*^9, 3.870688894938146*^9}, {
   3.8706890688045483`*^9, 3.8706890730705843`*^9}, {3.870720256610446*^9, 
   3.870720419009964*^9}, 3.870721338655005*^9, {3.870721391214484*^9, 
   3.870721393391361*^9}, {3.8707214744759903`*^9, 3.870721488175787*^9}, {
   3.870721575428204*^9, 3.870721611609653*^9}, {3.870733041738469*^9, 
   3.8707330922852087`*^9}, {3.870733250758086*^9, 3.8707332708839893`*^9}, {
   3.8707368527272673`*^9, 3.8707368684126*^9}, {3.8707377664736433`*^9, 
   3.870737768999936*^9}, {3.8707663000956907`*^9, 3.8707663829648533`*^9}, {
   3.870766503824993*^9, 3.8707665314707003`*^9}, {3.8707666128237333`*^9, 
   3.870766615716756*^9}, {3.8707666579762983`*^9, 3.87076672345164*^9}, 
   3.870766760502515*^9, {3.870766799278763*^9, 3.8707668031916113`*^9}, {
   3.870766912323512*^9, 3.870767032438366*^9}, {3.870767082917532*^9, 
   3.870767084696109*^9}, {3.870767136082518*^9, 3.8707671748037252`*^9}, {
   3.870767271477035*^9, 3.870767339934782*^9}, {3.8707674279873857`*^9, 
   3.8707674368585978`*^9}, {3.870767558571278*^9, 3.870767581099736*^9}, 
   3.870767695870337*^9, {3.870767728279848*^9, 3.8707677765976353`*^9}, {
   3.870768009310107*^9, 3.8707680430793877`*^9}, {3.8707680951922626`*^9, 
   3.870768143314989*^9}, {3.8707681978708687`*^9, 3.870768210293726*^9}, {
   3.870768247765259*^9, 3.870768276917769*^9}, 3.870772621315982*^9, {
   3.8707737493029203`*^9, 3.870773805901636*^9}, {3.87077383750254*^9, 
   3.870773852912504*^9}, {3.870773895462397*^9, 3.870773933299727*^9}, {
   3.870774527047052*^9, 3.870774527902261*^9}, {3.870775689920691*^9, 
   3.87077569309232*^9}, {3.8707757324954023`*^9, 3.870775746448106*^9}, 
   3.870776072219645*^9, {3.870873852373369*^9, 3.870873860251302*^9}, {
   3.8708749223430233`*^9, 3.870874943430109*^9}, {3.8709505384550343`*^9, 
   3.870950558177848*^9}, {3.8726183656382303`*^9, 3.8726183839462442`*^9}, {
   3.8726213894449463`*^9, 3.8726213947541018`*^9}, {3.8726214325597353`*^9, 
   3.872621437612933*^9}, {3.8726214710962887`*^9, 3.872621514138257*^9}, {
   3.8728400800736322`*^9, 3.8728401164269876`*^9}, {3.872840181723555*^9, 
   3.872840192818182*^9}, {3.872840310641927*^9, 3.8728403220250196`*^9}, {
   3.872840566446973*^9, 3.872840601761808*^9}, {3.872840653615397*^9, 
   3.872840777735692*^9}, {3.872840822179502*^9, 3.872840824849038*^9}, {
   3.872840914526264*^9, 3.8728409188308973`*^9}, {3.872840959063868*^9, 
   3.872840965044032*^9}, {3.872841003587145*^9, 3.872841066645623*^9}, {
   3.8728410968024693`*^9, 3.8728410978256903`*^9}, {3.872841154951151*^9, 
   3.872841221463676*^9}, {3.872841254695581*^9, 3.872841255756393*^9}, {
   3.872841292776895*^9, 3.872841297521448*^9}, {3.8728423448856697`*^9, 
   3.87284236172379*^9}, {3.872967192134417*^9, 3.8729673875301313`*^9}, {
   3.87296742523855*^9, 3.8729674974169273`*^9}, 3.872967632629486*^9, {
   3.872967697959485*^9, 3.872967800566965*^9}, {3.872967840155093*^9, 
   3.872967853174652*^9}, {3.8729679234171352`*^9, 3.872967931717703*^9}, {
   3.872969956453602*^9, 3.8729699593898983`*^9}, {3.8729700052418737`*^9, 
   3.872970016927679*^9}, {3.872970134152485*^9, 3.872970135027219*^9}, 
   3.872970175423523*^9, {3.872970246979011*^9, 3.872970255115405*^9}, {
   3.872970299103969*^9, 3.8729703107315702`*^9}, {3.872970396664908*^9, 
   3.872970418464651*^9}, {3.872970475618905*^9, 3.872970484813579*^9}, 
   3.872980003239285*^9, {3.8730009906742783`*^9, 3.873001046011484*^9}, {
   3.8730012547481623`*^9, 3.8730012876636047`*^9}, {3.8731052116778393`*^9, 
   3.873105213068242*^9}, {3.8731053479844313`*^9, 3.873105368634324*^9}, {
   3.873105947332151*^9, 3.8731060173623543`*^9}, {3.873106171735879*^9, 
   3.8731061746699457`*^9}, {3.873106325239656*^9, 3.873106341713209*^9}, {
   3.873106385269545*^9, 3.873106398718857*^9}, {3.8734405066697493`*^9, 
   3.8734405099305573`*^9}, {3.8734406545055103`*^9, 
   3.8734406833247347`*^9}, {3.873440714776021*^9, 3.8734407353845377`*^9}, {
   3.8734409657199297`*^9, 3.8734409668911657`*^9}, {3.8734410809431267`*^9, 
   3.873441092024212*^9}, {3.873465029386224*^9, 3.873465036471006*^9}, {
   3.873465077984931*^9, 3.8734653274301643`*^9}, {3.873465365887484*^9, 
   3.8734653877593193`*^9}, {3.8734654287729063`*^9, 3.87346546694901*^9}, {
   3.873465576427985*^9, 3.873465596149221*^9}, {3.873465636908971*^9, 
   3.873465637813147*^9}, {3.873465735667*^9, 3.873465800710394*^9}, 
   3.873465853081258*^9, {3.873522761692725*^9, 3.873522950919857*^9}, {
   3.8740549454589567`*^9, 3.8740549706745863`*^9}, {3.874055041563981*^9, 
   3.874055103713134*^9}, {3.8740551493745832`*^9, 3.874055153991585*^9}, {
   3.874055223799679*^9, 3.874055272118866*^9}, {3.8740556403613167`*^9, 
   3.874055703281454*^9}, {3.8740557536549463`*^9, 3.87405577641636*^9}, {
   3.8740559095660353`*^9, 3.874056018172927*^9}, {3.8740560939151163`*^9, 
   3.874056096718974*^9}, {3.8740561676061563`*^9, 3.874056180846115*^9}, {
   3.8740563650102587`*^9, 3.874056366080756*^9}, {3.8740564003171597`*^9, 
   3.874056428538898*^9}, {3.874059086238446*^9, 3.874059087144265*^9}, {
   3.8740591221772346`*^9, 3.8740591226076183`*^9}, {3.874078971101264*^9, 
   3.874078971618848*^9}, {3.87407900465351*^9, 3.8740790788212*^9}, {
   3.874079149715715*^9, 3.87407915612011*^9}, {3.874079373733368*^9, 
   3.874079374713572*^9}, {3.874079427805503*^9, 3.874079428435218*^9}, {
   3.8740881905935698`*^9, 3.87408819942806*^9}, {3.874088768981206*^9, 
   3.8740887789872417`*^9}, {3.8740890851620913`*^9, 3.874089090160749*^9}, {
   3.914265155807268*^9, 3.9142652570646133`*^9}, {3.914265290753783*^9, 
   3.914265292777896*^9}, {3.914265328898855*^9, 3.914265357140836*^9}, {
   3.9142653984756603`*^9, 3.914265430081519*^9}, {3.9142664573618317`*^9, 
   3.914266478505211*^9}, {3.914266846443219*^9, 3.914266940856532*^9}, {
   3.914267143608193*^9, 3.914267333489225*^9}, {3.914267364525136*^9, 
   3.914267389331554*^9}, 3.914267478221139*^9, {3.914267522524147*^9, 
   3.914267564745232*^9}, {3.9142676230196543`*^9, 3.914267649060933*^9}, {
   3.9142677118594112`*^9, 3.914267748292696*^9}, {3.9142677783149137`*^9, 
   3.914267842205755*^9}, {3.9142679049848337`*^9, 3.914267962118929*^9}, {
   3.914268013080346*^9, 3.914268014583229*^9}, {3.9142695220772953`*^9, 
   3.914269664624626*^9}, {3.914269709877179*^9, 3.91426987899054*^9}, {
   3.914269933837929*^9, 3.914269996298996*^9}, {3.914270102315181*^9, 
   3.914270102886881*^9}, {3.914270245166636*^9, 3.9142702694806957`*^9}, {
   3.9142703086112127`*^9, 3.914270424273138*^9}, {3.914270462935031*^9, 
   3.9142704947487707`*^9}, {3.914270533452944*^9, 3.914270565562303*^9}, {
   3.914270704412533*^9, 3.9142707172763166`*^9}, {3.9142707959690742`*^9, 
   3.914270799378765*^9}, {3.914270830459688*^9, 3.9142709332866096`*^9}, {
   3.9142709910560102`*^9, 3.91427103689601*^9}, {3.914272574390356*^9, 
   3.9142725754044037`*^9}, 3.914272617686743*^9, {3.9142754506556177`*^9, 
   3.9142754787028503`*^9}, {3.914275589422962*^9, 3.914275820973651*^9}, {
   3.914282893715404*^9, 3.914282922390729*^9}, {3.914282953879128*^9, 
   3.914282962489519*^9}, {3.9143158622320423`*^9, 3.914315863555181*^9}, {
   3.914316068400744*^9, 3.9143160695894613`*^9}, {3.914316133266217*^9, 
   3.914316133726769*^9}, {3.914316463636063*^9, 3.914316464809823*^9}, {
   3.914316504680901*^9, 3.9143165073816032`*^9}, {3.9143173821774597`*^9, 
   3.914317433605134*^9}, {3.914317472693433*^9, 3.9143175118658733`*^9}, {
   3.914317747705838*^9, 3.914317748363793*^9}, {3.9143564964174337`*^9, 
   3.9143565500025578`*^9}, {3.91435660252664*^9, 3.914356620996099*^9}, {
   3.9143567334747763`*^9, 3.914356826191778*^9}, {3.914356856905685*^9, 
   3.914357078897897*^9}, {3.9143571150564547`*^9, 3.914357137344281*^9}, {
   3.914357255975518*^9, 3.914357411963551*^9}, {3.914402457172483*^9, 
   3.9144025442345*^9}, 3.9144025897388353`*^9, 3.9144026692234983`*^9, {
   3.9144027198090143`*^9, 3.914402726452466*^9}, {3.914402786971456*^9, 
   3.914402808408044*^9}, {3.9144028519248543`*^9, 3.914402907764805*^9}, {
   3.914403021301948*^9, 3.9144030688391237`*^9}, {3.9144031223690042`*^9, 
   3.9144032000760517`*^9}, {3.914404093561927*^9, 3.9144041416516647`*^9}, {
   3.9144042632421513`*^9, 3.9144043648388033`*^9}, {3.914404414304488*^9, 
   3.914404514623356*^9}, {3.914404551008812*^9, 3.9144045630687647`*^9}, {
   3.91440478040058*^9, 3.914404780974257*^9}, {3.9144048493398447`*^9, 
   3.914404855129599*^9}, {3.914406270164783*^9, 3.914406270867487*^9}, {
   3.9144166088094797`*^9, 3.914416686673079*^9}, 3.9146717826683493`*^9, 
   3.9146718384081783`*^9, {3.9146722804899*^9, 3.914672330518322*^9}, 
   3.914672390553316*^9, {3.914672433215032*^9, 3.914672460655283*^9}, {
   3.914672550134529*^9, 3.9146725835350313`*^9}, {3.9146726676985693`*^9, 
   3.9146726760844803`*^9}, {3.9146727432777348`*^9, 3.914672761780534*^9}, {
   3.914672810612804*^9, 3.914672868998213*^9}, {3.914672988142921*^9, 
   3.914673016580035*^9}, {3.914674053608891*^9, 3.914674123165406*^9}, 
   3.914674176448144*^9, 3.914674217687105*^9, 3.9146742501624107`*^9, 
   3.914674298185461*^9, 3.9146837057534657`*^9, {3.914684184578768*^9, 
   3.914684197235026*^9}, 3.914684316266657*^9, 3.91468845114566*^9, {
   3.91469291749288*^9, 3.914692948768722*^9}, {3.91469297885695*^9, 
   3.914692979520183*^9}, {3.914693024954715*^9, 3.9146930659384947`*^9}, {
   3.9146931071631804`*^9, 3.9146931244363413`*^9}, {3.914693471374783*^9, 
   3.9146934724479437`*^9}, 3.91469350329401*^9, {3.9146935608409023`*^9, 
   3.914693561855526*^9}, {3.914700850522808*^9, 3.9147008710401373`*^9}, {
   3.916997006060032*^9, 3.916997075766739*^9}, {3.916997201931098*^9, 
   3.916997235272333*^9}, {3.923995823653307*^9, 3.923995878242054*^9}, {
   3.9240890949838047`*^9, 3.924089101719555*^9}, 3.9241608565236063`*^9, {
   3.924172316587772*^9, 3.9241723770175667`*^9}, {3.924209448393269*^9, 
   3.9242094846994762`*^9}, 3.924209737304605*^9, {3.924209892497649*^9, 
   3.924209912142881*^9}, 3.9242100879249573`*^9, 3.9242101920632*^9, {
   3.924210272058095*^9, 3.9242103069121437`*^9}, {3.924210372316169*^9, 
   3.92421042287027*^9}, {3.924210457615658*^9, 3.92421052332794*^9}, {
   3.924210565825717*^9, 3.924210592226797*^9}, {3.924210706073349*^9, 
   3.924210716596013*^9}, {3.9242109862164383`*^9, 3.924211010197982*^9}, {
   3.924211095438472*^9, 3.924211148524527*^9}, 3.9242111874066*^9, {
   3.924211308403306*^9, 3.9242113133723593`*^9}, {3.9242113502934227`*^9, 
   3.924211352831387*^9}, {3.924211387507386*^9, 3.924211488593142*^9}, {
   3.92421151908356*^9, 3.924211562886231*^9}, {3.924211694210463*^9, 
   3.924211708928651*^9}, {3.924211748378603*^9, 3.9242117644024267`*^9}, {
   3.9242118720884943`*^9, 3.9242119614132032`*^9}, 3.924212048530159*^9, {
   3.924212091573021*^9, 3.924212113294611*^9}, {3.9242123999455833`*^9, 
   3.924212400887209*^9}, {3.924212788492741*^9, 3.924212831467291*^9}, {
   3.924212899708221*^9, 3.924212937999329*^9}, {3.924212983508458*^9, 
   3.924212992662208*^9}, {3.9242130440280943`*^9, 3.9242130903101683`*^9}, {
   3.924213121263072*^9, 3.92421317191076*^9}, {3.924213233160633*^9, 
   3.924213234263771*^9}, {3.9242145081108723`*^9, 3.924214509125332*^9}, {
   3.9242145812026043`*^9, 3.924214583110692*^9}, {3.9242749485203333`*^9, 
   3.924274949224237*^9}, {3.92427518584548*^9, 3.9242751951414213`*^9}, {
   3.92427525981528*^9, 3.924275265410645*^9}, {3.924275296773919*^9, 
   3.924275346769186*^9}, {3.924275411352036*^9, 3.924275486620118*^9}, {
   3.9243460661703873`*^9, 3.924346107129168*^9}, {3.924346165924799*^9, 
   3.924346167215386*^9}, {3.924346212748701*^9, 3.924346213403145*^9}, {
   3.92435697334212*^9, 3.924357000265438*^9}, {3.924357074983925*^9, 
   3.924357082737515*^9}, 3.924426222780262*^9, {3.92442627924769*^9, 
   3.924426280575836*^9}, {3.924426761525873*^9, 3.924426762492804*^9}, {
   3.9244300180189543`*^9, 3.924430136839871*^9}, {3.9246152199474154`*^9, 
   3.924615228186635*^9}, {3.9246152595018053`*^9, 3.9246153610475616`*^9}, {
   3.924615395652663*^9, 3.92461539683282*^9}, {3.924615449529969*^9, 
   3.924615544857794*^9}, {3.924615671167918*^9, 3.924615684518917*^9}, {
   3.9246157187712517`*^9, 3.924615759761401*^9}, {3.9246159315567408`*^9, 
   3.924615933530499*^9}, {3.924616041010318*^9, 3.92461613495019*^9}, {
   3.924616323397582*^9, 3.924616348175501*^9}, {3.924616387953258*^9, 
   3.9246163959429607`*^9}, {3.924616433731888*^9, 3.9246164492099648`*^9}, {
   3.92461665644343*^9, 3.924616737940248*^9}, {3.924616770999661*^9, 
   3.924616775266841*^9}, {3.924616893532474*^9, 3.924616991736074*^9}, {
   3.9246172493886347`*^9, 3.924617401204784*^9}, {3.924617685050199*^9, 
   3.9246177058237658`*^9}, {3.9246177969106817`*^9, 3.924617803108383*^9}, {
   3.924617925403757*^9, 3.924617988610973*^9}, {3.924618100684823*^9, 
   3.9246181035075274`*^9}, {3.9246181408193293`*^9, 3.924618173960368*^9}, {
   3.924622945592492*^9, 3.924622974694737*^9}, {3.9246330993609247`*^9, 
   3.924633100740561*^9}, {3.924633140727708*^9, 3.924633163350234*^9}, {
   3.9246332094999037`*^9, 3.924633219545495*^9}, 3.92463827679723*^9, {
   3.924638313188612*^9, 3.924638351882431*^9}, 3.924638398348587*^9, {
   3.924638461635447*^9, 3.924638464577668*^9}, {3.924638646988222*^9, 
   3.924638652354052*^9}, {3.924638777943021*^9, 3.924638778711322*^9}, {
   3.9249590181029167`*^9, 3.924959048188463*^9}, {3.924959322798841*^9, 
   3.924959326043352*^9}, {3.9249594834106207`*^9, 3.924959484594442*^9}, {
   3.924959574730418*^9, 3.924959575777988*^9}, {3.924959665799231*^9, 
   3.9249596668809347`*^9}, {3.924959944436823*^9, 3.924959953051712*^9}, {
   3.924960021420034*^9, 3.924960055776561*^9}, {3.924960322830894*^9, 
   3.92496041686967*^9}, {3.924961104843747*^9, 3.9249611089937963`*^9}, 
   3.924961194153797*^9, {3.924967856831641*^9, 3.9249678581063957`*^9}, {
   3.9249679254632263`*^9, 3.924967942373007*^9}, {3.9249680691263733`*^9, 
   3.924968070009098*^9}, 3.924968220363079*^9, {3.924969846652831*^9, 
   3.924969854470306*^9}, 3.924969886361806*^9, {3.926363410459568*^9, 
   3.9263637271932592`*^9}, 3.9263637877107687`*^9, {3.926363881420844*^9, 
   3.926363884273197*^9}, {3.926363947326057*^9, 3.926363948106401*^9}, {
   3.926363980535997*^9, 3.926363996531825*^9}, {3.926364071723014*^9, 
   3.926364075640571*^9}, {3.926364151535309*^9, 3.9263641560309877`*^9}, {
   3.9263642965983562`*^9, 3.92636430542815*^9}, 3.9264095436470413`*^9, 
   3.926431208310089*^9, {3.926444214423459*^9, 3.9264442148418283`*^9}, {
   3.926445600005361*^9, 3.926445612147868*^9}, {3.926445657947921*^9, 
   3.9264456989949217`*^9}, {3.92644574360784*^9, 3.926445744665992*^9}, {
   3.926445781963168*^9, 3.926445789941845*^9}, {3.926445839128215*^9, 
   3.926445876699079*^9}, {3.92721887483449*^9, 3.927218901834772*^9}, {
   3.927218950392729*^9, 3.927219054440051*^9}, {3.927219110572263*^9, 
   3.9272191211271877`*^9}, {3.927219205057662*^9, 3.927219206403562*^9}, {
   3.9280879877189293`*^9, 3.9280880414731007`*^9}, {3.928088186624049*^9, 
   3.928088190025854*^9}, {3.928088262019662*^9, 3.928088384455142*^9}, {
   3.9280884372063913`*^9, 3.9280885178455343`*^9}, {3.9280885532574863`*^9, 
   3.928088574219447*^9}, {3.928088683230247*^9, 3.9280886970933313`*^9}, {
   3.928088742215085*^9, 3.9280887705113163`*^9}, {3.9280888027198353`*^9, 
   3.928088824609541*^9}, {3.928229358805395*^9, 3.9282293658783493`*^9}, {
   3.928229411287698*^9, 3.928229413279147*^9}, {3.928229447705871*^9, 
   3.928229469709363*^9}, 3.928229525258276*^9, {3.93742742705051*^9, 
   3.937427450468602*^9}, {3.9374749936687*^9, 3.937475035638823*^9}, {
   3.9374750974711847`*^9, 3.9374751770523777`*^9}, {3.940698237327772*^9, 
   3.940698245431632*^9}},
 CellLabel->
  "In[351]:=",ExpressionUUID->"250af4f3-9405-4f84-9452-3a2fa154942a"],

Cell[BoxData[
 TemplateBox[{
   GraphicsBox[
    GraphicsComplexBox[CompressedData["
1:eJy92HtUFNcdB3CIFQUJiEF5+mRndn1hQXmq24vK+7mwLGJEExW1ChLwgS8C
C4ghCohpEYGKoDG+iiAhRhrlKiI5uhYiKihSFSEoiBARUUTaLZS9/c1sHYEe
5o+d89nZ3TP7u7/vPffO5BUh3oEfqaiofCJ/+fe595iDes8CPFSe3XPwh8yr
ew56yHyw56CGzLKegzdk/mfPYTJkNu8Zz6FzYM94Thkyp/aM5+Qhsg3qPQv+
b4Z5G7xhngZvmJfBG+Zh8Ib9PnjDfh68Yb8O3sx+HJyFqPcsGLBh//XfsN/6
b9hf/Tfsp/4b9k//Dful/4b90X8z+6FfjrJDve8LBmzQDwMw6IcBGPTDAAz6
YQAG/TAAg34YgEE/DMDMfuiXVRah3rPggw3nD27D+YLbcH7gNpwPuA3zz22Y
d27DfHObOR7vdZQD6n1f8MGGeeU2zCe3YR65DfPHbZg3bsN8cRvmidvM8Xiv
VZzheHyAYX64DfPDbZgfbsP8cBvmh9swP9yG+eE2czze6yhX1Pu+4H8a5oVt
mA+2YR7Yhv3PNux3tmF/sw37mW1mPWC9PGA9lBj2J9uwH9mG/cc27De2YX+x
DfuJbdg/bDPrAYy8YD2UGNRDiUE9lBjUQ4lBPZQY1EOJQT2UGNRDiZn1gP0k
gvVQYpgntmGe2IZ5YhvmiW2YJ7ZhntiGeWKbWQ9g7A3rocSgHkoM6qHEoB5K
DOqhxKAeSgzqocSgHkrMrAfMmxjWQ244v4gZ84mYMX+IGfOFmDE/iBnzgZiR
fzGjv33h/SgxzDfbMN9sw3yzDfPNNsw32zDfbMN8s82sB+xvCayH3DDPEkZ+
JYy8Shj5lDDyKGHkT8LIm0RxP/ZPj6SNjbdU/N5SPYeP2iOtWc+H1T3WakSm
EBdodF0JCiL+rDQpcskCYs1YE1snfWJDyXdm2ttMcKLR5903RVaK+x2VED/V
ItAKFTt3XByzh4cfXghYNU5ogTbLqu/XmZPnae5u8wxHG5HndXk2x5ty7pPr
6xcZXrQ6SBySsUc2TEwc9rLrXpkWD4cWFjSniOYjT/PsorwICo8bpir97KH8
92ZXOua38nDy+dwmq2Zbxf+X5U/saIqer7D5iSQ1p1G2yL9rXFXxNPK8xWTd
krtZCeT5jf3M+pnTRMRrWkOiz+oSf53fece2inz/zjGDi0dn8/DzyuqPSyLt
ULXtpZ/i5OO99rxVjfRThF6fKkhVmUfhYgu+f8QGIdIdf3LT9n/w8PdW7RqZ
FeT50chNX/xgoc3ezweb7Vhi+I7Ct9+m3M6jFyK1RNui+5NoxfWJp5en7P2v
5wfXqLKaEf7EmzKFVIw+8USDnKDuSh7Www1T9K8uRCuTcl/p7KZwk3pztmPh
AnTPJT5tmRmFL/q8mBKeY4dEaiuEp6p5WPNZx66jzOcV8v3coak2denWtMKd
P3fmhz+Q//+NBTviyu3R9FlFMX8wpXFlmpqpqpY9a3+c8W6S3uvd5Pe0Y+N0
gi2JpRrPRtXW8bB61rPFF1Y6oDLd6ujEfRSuyL4ZuH3PIuQnbKja8IaHI1xy
/U6Gk/206H7rmC3HHZFfY2vUopK+ejmg1gf1q5PuER8sVX/s5Eo8Nnb95fwW
Ch87+Ut9S5oTSrf82Ufbgca3rkvtBbsckeFPS9OnN5P931rviFu39hHH6Ert
3bp5OD3skVqpnSPaYBiqWaZB4QU5h3LLRzgq7m92S0eop7YrqvndgRMm2mT/
81XdNmcTTCuccc1sfIozsfpv1qUrO8l+ZoseCjU7ReErrTm6okwX9O2v8Yuj
JtDY6ExHeoSrM9q2Ofr6pTwKf1H61HiFqwtr/+Si/80pYy0Kv52TYRyr6opG
FvHVJ4VSeJZlfmlQF3s/YNQyulM0idguq6Zs459pPOZJRmz2ATfEK3k5traI
VlzPMb3ZccGMOPOX3y8wqKVwo57NkfJcd9Z+QuiVoK8bRuGJDbtXHMVuSNa8
Nm2OCo0tQo5P9ddxU9RvmdZtqyOvPdD2yK6U4mi+vJuLLI3Enmjt2KQncyto
XO8Xz9MY74EC6OU+eSF9/9cD3RCNq/jLZT6Omdaa9P159no9a3hDHH5NHDjv
2Zr6MBpflhwcKTDxQun1fidafWj8g+bfjc85e6KUFruHRsNo/GT9HwUT3D1Q
8pvpeo5nyfo+sHFu8qYx5Pduz3zXWVNAYd7eitQYTy+EjI8Nnzxffj91okSz
514otyzNofb2fz4vX2+aTpxvO2MuH58W0funXWGvn21VHxqGXaJx3I4jLd/o
idCwrZqPkk1o/LjK371zpxf61lRqdhiT9bTLBFNhsph8f83nmmk71Ihjjza2
B/5I4d2CqPNSD2903HrXwoBzfNz24uajklRvdGVnulDfkI+7Y4NPyq6I0KWS
BOmG/X3jJ0JZ2dl3/xpO1rf7Q/J+02kl17/b2ug75Ssa116VNc2I80Y7z7YF
r7Kj8d9enpiwqEyEwpE0USwj69v2o4dlN3jk+/SxO5VniilsTQe0NUf5KPpT
ZGe7ZuUrH6QaUGF19w0fnx25RNfQzQfN2VKTO7ovT/L1l6/r8eexVXy82nWW
0GinD2s9+fhMRHnTBLL+XDLP/IYkj8YJqwu35pj5IHx1j+mntWR9uWDzGBU3
O/L91eu233t+ncKBBsXCWXZilJEZpt60lI/jZdK9o96KkR9Oy9IZwcdONaqq
CTPF6OsHTqEJMX39IUYeBlYHvnxL1n/RkdpP252I/ZfNvp5QQz6/qvDdJ8N3
0jjTXbWtpEiMBA7CQl9dcn2rwb6gP9VROJXeU33TWIIOrXvyIg7L+81ksc05
LbL+nF55j/fxlxJUEH/4eZsZHwfMSh7+62VfZNy0tHxGYV9/+KKNw2yKtp7k
41d6WxrFoyWs9Z1Utr8rWIesB2d4OPGvnSbXxW4bDzlq9I2nBBlbttTsLSfr
p4bu7jIrc2LPkWe0nlSQz/+os9w9dTON/wWDyQls
     "], {{{
        EdgeForm[], 
        LABColor[
        0.2711582030147396, 0.14169846589452695`, -0.40819586146512543`], 
        GraphicsGroupBox[{
          PolygonBox[CompressedData["
1:eJxNkLFKxFAQRd+LIK9LF2wsbPUXttjGJoWCXyDbR0lhkX7ZXpaA6QRbwSoS
SKPt2gTiB8iWG7QT273DO4XFYZiZmzv35WRxe3WTOOfOxIEI4lykYuWdO1Zd
qs7ZeXa5yESJvhA/YhQT+ztxSW1EhbZkX9DP8TKt3etELVpx6KPvhDagf2X+
rvrgo/ej6q+4Fj6JWcxrEDvNLsSfuCeD3Ted6UMSZzV5J94ykDXl/qe0p2Lr
oy7Hq+Vb816Tx3IFcto73ug/fNSW6Kt//+kIjem/xEx8o+/4j8/qe9UXvEy/
8dEjI1OPtoOR2UBveZ/wMb+G+3ZnD/8iQKg=
           "]], 
          
          PolygonBox[{{458, 264, 280, 471}, {388, 29, 79, 398}, {482, 298, 
           316, 480}, {398, 79, 121, 403}, {471, 280, 298, 468}, {431, 187, 
           211, 439}, {439, 211, 238, 438}, {493, 316, 334, 490}, {503, 334, 
           352, 501}, {418, 153, 187, 419}, {449, 238, 264, 448}, {416, 121, 
           153, 418}}]}]}, {
        EdgeForm[], 
        LABColor[0.7877751408820677, 0.191744845315775, 0.5185175327808037], 
        GraphicsGroupBox[{
          
          PolygonBox[{{439, 214, 431}, {420, 157, 427}, {468, 282, 471}, {471,
            282, 458}, {481, 318, 494}, {450, 241, 455}, {430, 214, 440}, {
           448, 241, 449}, {469, 300, 484}, {480, 300, 482}, {510, 361, 
           523}, {501, 336, 503}, {519, 379, 528}, {419, 157, 418}, {505, 336,
            500}, {413, 157, 420}, {442, 241, 450}, {418, 157, 416}, {490, 
           318, 493}, {461, 282, 473}, {438, 214, 439}, {491, 336, 505}}], 
          
          PolygonBox[{{493, 318, 300, 480}, {494, 318, 336, 491}, {484, 300, 
           318, 481}, {523, 361, 379, 519}, {449, 241, 214, 438}, {440, 214, 
           241, 442}, {482, 300, 282, 468}, {473, 282, 300, 469}, {404, 403, 
           408, 409}, {503, 336, 318, 490}, {389, 388, 398, 399}, {391, 390, 
           388, 389}, {399, 398, 403, 404}}], 
          
          PolygonBox[{{455, 241, 448, 459, 460}, {514, 513, 520, 361, 510}, {
           460, 459, 458, 282, 461}, {429, 428, 431, 214, 430}, {500, 336, 
           501, 513, 514}, {409, 408, 416, 157, 413}, {427, 157, 419, 428, 
           429}}]}]}, {
        EdgeForm[], 
        LABColor[
        0.8398461837141473, 0.11363330234970187`, 0.5383959735514917], 
        GraphicsGroupBox[{
          
          PolygonBox[{{511, 363, 525}, {453, 266, 462}, {399, 84, 389}, {519, 
           363, 523}, {521, 380, 529}, {502, 353, 515}, {430, 190, 429}, {400,
            84, 405}, {432, 190, 437}, {462, 266, 464}, {472, 302, 475}, {424,
            190, 432}, {460, 266, 455}, {514, 353, 500}, {481, 302, 484}, {
           461, 266, 460}, {429, 190, 427}, {404, 84, 399}, {487, 302, 483}, {
           396, 84, 400}, {475, 302, 487}, {510, 353, 514}}], 
          
          PolygonBox[{{495, 494, 491, 492}, {443, 442, 450, 451}, {474, 473, 
           469, 470}, {492, 491, 505, 506}, {528, 380, 363, 519}, {410, 409, 
           413, 414}, {414, 413, 420, 421}, {525, 363, 380, 521}, {441, 440, 
           442, 443}, {523, 363, 353, 510}, {515, 353, 363, 511}}], 
          
          PolygonBox[{{506, 505, 500, 353, 502}, {437, 190, 430, 440, 441}, {
           483, 302, 481, 494, 495}, {405, 84, 404, 409, 410}, {451, 450, 455,
            266, 453}, {392, 391, 389, 84, 396}, {470, 469, 484, 302, 472}, {
           464, 266, 461, 473, 474}, {421, 420, 427, 190, 424}}]}]}, {
        EdgeForm[], 
        LABColor[0.8855072846964551, 0.06487080977022264, 0.4324834379350242], 
        GraphicsGroupBox[{
          
          PolygonBox[{{435, 217, 444}, {441, 217, 437}, {443, 217, 441}, {472,
            284, 470}, {444, 217, 447}, {508, 338, 504}, {466, 284, 478}, {
           470, 284, 474}, {495, 320, 483}, {496, 338, 508}, {502, 338, 
           506}, {485, 320, 498}, {492, 320, 495}, {474, 284, 464}}], 
          
          PolygonBox[{{498, 320, 338, 496}, {506, 338, 320, 492}, {454, 453, 
           462, 463}, {425, 424, 432, 433}, {516, 515, 511, 512}, {512, 511, 
           525, 526}, {476, 475, 487, 488}, {452, 451, 453, 454}, {397, 396, 
           400, 401}, {411, 410, 414, 415}, {422, 421, 424, 425}, {406, 405, 
           410, 411}, {393, 392, 396, 397}, {415, 414, 421, 422}, {522, 521, 
           529, 530}, {526, 525, 521, 522}, {401, 400, 405, 406}}], 
          
          PolygonBox[{{504, 338, 502, 515, 516}, {433, 432, 437, 217, 435}, {
           463, 462, 464, 284, 466}, {478, 284, 472, 475, 476}, {447, 217, 
           443, 451, 452}, {488, 487, 483, 320, 485}}]}]}, {
        EdgeForm[], 
        LABColor[
        0.9311683856787629, 0.016108317190743335`, 0.32657090231855657`], 
        GraphicsGroupBox[{
          
          PolygonBox[{{517, 365, 527}, {512, 354, 516}, {446, 244, 456}, {465,
            268, 467}, {452, 244, 447}, {412, 125, 417}, {457, 268, 465}, {
           415, 125, 411}, {516, 354, 504}, {507, 354, 518}, {522, 365, 
           526}, {466, 268, 463}, {394, 36, 395}, {411, 125, 406}, {407, 125, 
           412}, {527, 365, 524}, {454, 244, 452}, {397, 36, 393}}], 
          
          PolygonBox[{{426, 425, 433, 434}, {497, 496, 508, 509}, {423, 422, 
           425, 426}, {489, 488, 485, 486}, {526, 365, 354, 512}, {456, 244, 
           268, 457}, {436, 435, 444, 445}, {477, 476, 488, 489}, {479, 478, 
           476, 477}, {486, 485, 498, 499}, {499, 498, 496, 497}, {434, 433, 
           435, 436}, {518, 354, 365, 517}, {463, 268, 244, 454}}], 
          
          PolygonBox[{{402, 401, 406, 125, 407}, {445, 444, 447, 244, 446}, {
           467, 268, 466, 478, 479}, {417, 125, 415, 422, 423}, {509, 508, 
           504, 354, 507}, {524, 365, 522, 530, 531}, {395, 36, 397, 401, 
           402}}]}]}, {
        EdgeForm[], 
        LABColor[
        0.9752975074227261, -0.031018141113727193`, 0.22421184662601207`], 
        GraphicsGroupBox[{
          PolygonBox[CompressedData["
1:eJxNlD9IW1EYxe97oZ1EQiodxYYQhC4lSFFHCSLiJBJiCG9oos3UICLSoa1R
LJTi4uKcIUgKGVK6tlAQ0hY6dU0JBFLsWDoIKULPx/0F3nDIvef7zjn3z7t5
8KS++Sx0zr0WEsJQuBVGwl7gXFWog5eB5wyvhH3hUHgqHIBdeMMOvTY+ol4U
VoUC2mPhOd6W8YLefTKsVqO3gccRujjXiK3lEM0J+mPWdUC9Sn4F1OF2yN0F
Jbgq+7DxndBr7oY+I8LzXNjWmb1Ft8Zey8I6XJneCGzAFfEuUS+TXyC7yFns
cU4zghNSwhZ7KOC3TN46PhuspQRn48fcgc0X4Uyfx2+VTOMvhabimujW0KzQ
mwc5uEV8l+EL+Nl8nrrNF6jbPIv3AjUbZ9hfGj5NxiNycmAO7he/v4V/rO2W
njweWfLmwX24DJnZWF4G7xzcH3L/xtZnfbPkzqGfoWaaJPxF4L+Nc+65yL1a
bRoPhzYhDOB+CN9U6gg953usfs14xFudxsvybJ7Cb6yfgXAjVISasITG3rnV
E+TaWXwS+uI+4v3d+fwUvknuJIMmSYblfw18zpfAe/fIHuExZHwd87XfLn1j
ehz7s96fnMOArDT5N2SO0U323WevA3AF1xBawilneSa8oW78Z+ffh705ezPv
Av/N27d/hVcPbRe9nWdOiPCq4N/Ct41myF4/BD7nfeD7z7iPDvo26+jH9BO/
U3IaeHVjuhrZ90L/3zkV+rvJcqeme+j89xfhVWFtbbKaZLeoLbG3bTInujaZ
LfhmbJ8dciK0/wFlMbT6
           "]], 
          
          PolygonBox[{{509, 340, 322, 497}, {489, 304, 286, 477}, {456, 247, 
           220, 446}, {524, 381, 367, 527}, {465, 270, 247, 457}, {395, 89, 
           43, 394}, {518, 355, 340, 507}, {412, 129, 89, 407}, {527, 367, 
           355, 517}, {445, 220, 193, 436}, {467, 286, 270, 465}, {499, 322, 
           304, 486}, {434, 193, 161, 426}, {417, 161, 129, 412}}]}]}}, {{}, 
       TagBox[
        TooltipBox[{
          Directive[
           GrayLevel[0], 
           Opacity[0.5], 
           CapForm["Butt"]], 
          
          LineBox[{394, 395, 402, 407, 412, 417, 423, 426, 434, 436, 445, 446,
            456, 457, 465, 467, 479, 477, 489, 486, 499, 497, 509, 507, 518, 
           517, 527, 524, 531}]}, "8"], Annotation[#, 8, "Tooltip"]& ], 
       TagBox[
        TooltipBox[{
          Directive[
           GrayLevel[0], 
           Opacity[0.5], 
           CapForm["Butt"]], 
          
          LineBox[{393, 397, 401, 406, 411, 415, 422, 425, 433, 435, 444, 447,
            452, 454, 463, 466, 478, 476, 488, 485, 498, 496, 508, 504, 516, 
           512, 526, 522, 530}]}, "6"], Annotation[#, 6, "Tooltip"]& ], 
       TagBox[
        TooltipBox[{
          Directive[
           GrayLevel[0], 
           Opacity[0.5], 
           CapForm["Butt"]], 
          
          LineBox[{529, 521, 525, 511, 515, 502, 506, 492, 495, 483, 487, 475,
            472, 470, 474, 464, 462, 453, 451, 443, 441, 437, 432, 424, 421, 
           414, 410, 405, 400, 396, 392}]}, "4"], 
        Annotation[#, 4, "Tooltip"]& ], 
       TagBox[
        TooltipBox[{
          Directive[
           GrayLevel[0], 
           Opacity[0.5], 
           CapForm["Butt"]], 
          
          LineBox[{528, 519, 523, 510, 514, 500, 505, 491, 494, 481, 484, 469,
            473, 461, 460, 455, 450, 442, 440, 430, 429, 427, 420, 413, 409, 
           404, 399, 389, 391}]}, "2"], Annotation[#, 2, "Tooltip"]& ], 
       TagBox[
        TooltipBox[{
          Directive[
           GrayLevel[0], 
           Opacity[0.5], 
           CapForm["Butt"]], 
          
          LineBox[{520, 513, 501, 503, 490, 493, 480, 482, 468, 471, 458, 459,
            448, 449, 438, 439, 431, 428, 419, 418, 416, 408, 403, 398, 388, 
           390}]}, "0"], Annotation[#, 0, "Tooltip"]& ], {}, {}}}], {
    DisplayFunction -> Identity, AspectRatio -> 1, 
     AxesOrigin -> {Automatic, Automatic}, DisplayFunction :> Identity, Frame -> 
     True, FrameLabel -> {{
        FormBox[
         StyleBox[
         "\"Adsorption log(\\!\\(\\*SubscriptBox[\\(k\\), \\(22\\)]\\))\"", 
          20, StripOnInput -> False], TraditionalForm], None}, {
        FormBox[
         StyleBox["\"Cycle Length (min)\"", 20, StripOnInput -> False], 
         TraditionalForm], None}}, FrameTicks -> {{{{-12, 
          FormBox[
           RowBox[{"-", "12"}], TraditionalForm]}, {-11, 
          FormBox[
           RowBox[{"-", "11"}], TraditionalForm]}, {-10, 
          FormBox[
           RowBox[{"-", "10"}], TraditionalForm]}, {-9, 
          FormBox[
           RowBox[{"-", "9"}], TraditionalForm]}}, {}}, {{{20, 
          FormBox["20", TraditionalForm]}, {40, 
          FormBox["40", TraditionalForm]}, {60, 
          FormBox["60", TraditionalForm]}, {80, 
          FormBox["80", TraditionalForm]}}, {}}}, GridLines -> {None, None}, 
     GridLinesStyle -> Directive[
       GrayLevel[0.5, 0.4]], 
     LabelStyle -> {FontFamily -> "Arial", FontSize -> 22, 
       GrayLevel[0]}, 
     Method -> {
      "DefaultBoundaryStyle" -> Automatic, 
       "DefaultGraphicsInteraction" -> {
        "Version" -> 1.2, "TrackMousePosition" -> {True, False}, 
         "Effects" -> {
          "Highlight" -> {"ratio" -> 2}, "HighlightPoint" -> {"ratio" -> 2}, 
           "Droplines" -> {
            "freeformCursorMode" -> True, 
             "placement" -> {"x" -> "All", "y" -> "None"}}}}, 
       "GridLinesInFront" -> True}, PlotLabel -> 
     FormBox["\"D: Log(\\!\\(\\*SubscriptBox[\\(P\\), \\(2\\)]\\)) Seq(x3)\"",
        TraditionalForm], PlotRange -> {{20., 80.}, {-12., -9.}}, 
     PlotRangeClipping -> True, PlotRangePadding -> {{
        Scaled[0.02], 
        Scaled[0.02]}, {
        Scaled[0.02], 
        Scaled[0.02]}}, Ticks -> {Automatic, Automatic}}], 
   FormBox[
    FormBox[
     TemplateBox[{
       FormBox[
        StyleBox[
         StyleBox[
          PaneBox[
           GraphicsBox[{
             
             RasterBox[{{{0.20005000000000028`, 0.23004499999999994`, 
              0.49999999999999994`}}, {{0.9727763887041695, 
              0.7078402609766186, 0.38073936577521206`}}, {{
              0.9878041120296391, 0.785390881771683, 0.4139954319172798}}, {{
              0.9979661306454258, 0.8491742569780233, 0.5450938167096109}}, {{
              1., 0.9134225998299575, 0.6744831006552561}}, {{
              0.999999999999999, 0.9759999999999994, 0.7999999999999996}}}, {{
                Rational[-15, 2], 
                Rational[-225, 2]}, {
                Rational[15, 2], 
                Rational[225, 2]}}], {Antialiasing -> False, 
              AbsoluteThickness[0.1], 
              Directive[
               Opacity[0.3], 
               GrayLevel[0]], 
              LineBox[
               NCache[{{
                  Rational[15, 2], 
                  Rational[-225, 2]}, {
                  Rational[-15, 2], 
                  Rational[-225, 2]}, {
                  Rational[-15, 2], 
                  Rational[225, 2]}, {
                  Rational[15, 2], 
                  Rational[225, 2]}, {
                  Rational[15, 2], 
                  Rational[-225, 2]}}, {{7.5, -112.5}, {-7.5, -112.5}, {-7.5, 
                112.5}, {7.5, 112.5}, {7.5, -112.5}}]]}, {
              CapForm[None], {{
                Directive[
                 GrayLevel[0], 
                 Opacity[0.5], 
                 CapForm["Butt"]], 
                CapForm["Butt"], 
                LineBox[
                 NCache[{{
                    Rational[-15, 2], -75.00000000000001}, {
                    Rational[
                    15, 2], -75.00000000000001}}, {{-7.5, \
-75.00000000000001}, {7.5, -75.00000000000001}}]]}, {
                Directive[
                 GrayLevel[0], 
                 Opacity[0.5], 
                 CapForm["Butt"]], 
                CapForm["Butt"], 
                LineBox[
                 NCache[{{
                    Rational[-15, 2], -37.500000000000014`}, {
                    Rational[
                    15, 2], -37.500000000000014`}}, {{-7.5, \
-37.500000000000014`}, {7.5, -37.500000000000014`}}]]}, {
                Directive[
                 GrayLevel[0], 
                 Opacity[0.5], 
                 CapForm["Butt"]], 
                CapForm["Butt"], 
                LineBox[
                 NCache[{{
                    Rational[-15, 2], -1.4210854715202004`*^-14}, {
                    Rational[
                    15, 2], -1.4210854715202004`*^-14}}, {{-7.5, \
-1.4210854715202004`*^-14}, {7.5, -1.4210854715202004`*^-14}}]]}, {
                Directive[
                 GrayLevel[0], 
                 Opacity[0.5], 
                 CapForm["Butt"]], 
                CapForm["Butt"], 
                LineBox[
                 NCache[{{
                    Rational[-15, 2], 37.499999999999986`}, {
                    Rational[15, 2], 37.499999999999986`}}, {{-7.5, 
                  37.499999999999986`}, {7.5, 37.499999999999986`}}]]}, {
                Directive[
                 GrayLevel[0], 
                 Opacity[0.5], 
                 CapForm["Butt"]], 
                CapForm["Butt"], 
                LineBox[
                 NCache[{{
                    Rational[-15, 2], 74.99999999999997}, {
                    Rational[15, 2], 74.99999999999997}}, {{-7.5, 
                  74.99999999999997}, {7.5, 74.99999999999997}}]]}}}, 
             StyleBox[{Antialiasing -> False, 
               StyleBox[
                StyleBox[{{
                   StyleBox[
                    LineBox[{{{7.5, -75.}, 
                    Offset[{4., 0}, {7.5, -75.}]}, {{7.5, -37.50000000000001}, 
                    Offset[{4., 0}, {7.5, -37.50000000000001}]}, {{
                    7.5, -9.020333463001556*^-15}, 
                    Offset[{4., 0}, {7.5, -9.020333463001556*^-15}]}, {{7.5, 
                    37.499999999999986`}, 
                    Offset[{4., 0}, {7.5, 37.499999999999986`}]}, {{7.5, 
                    74.99999999999997}, 
                    Offset[{4., 0}, {7.5, 74.99999999999997}]}}], {
                    Directive[
                    AbsoluteThickness[0.5], 
                    GrayLevel[0.4]]}, StripOnInput -> False]}, 
                  StyleBox[
                   StyleBox[{{
                    StyleBox[{
                    InsetBox[
                    FormBox["0", TraditionalForm], 
                    Offset[{7., 0.}, {7.5, -75.}], 
                    ImageScaled[{0, 0.5}], Automatic, {1, 0}], 
                    InsetBox[
                    FormBox["2", TraditionalForm], 
                    Offset[{7., 0.}, {7.5, -37.50000000000001}], 
                    ImageScaled[{0, 0.5}], Automatic, {1, 0}], 
                    InsetBox[
                    FormBox["4", TraditionalForm], 
                    Offset[{7., 0.}, {7.5, -9.020333463001556*^-15}], 
                    ImageScaled[{0, 0.5}], Automatic, {1, 0}], 
                    InsetBox[
                    FormBox["6", TraditionalForm], 
                    Offset[{7., 0.}, {7.5, 37.499999999999986`}], 
                    ImageScaled[{0, 0.5}], Automatic, {1, 0}], 
                    InsetBox[
                    FormBox["8", TraditionalForm], 
                    Offset[{7., 0.}, {7.5, 74.99999999999997}], 
                    ImageScaled[{0, 0.5}], Automatic, {1, 0}]}, {
                    Directive[
                    AbsoluteThickness[0.5], 
                    GrayLevel[0.4]], {
                    Directive[
                    Opacity[1], FontFamily -> "Arial", FontSize -> 22, 
                    GrayLevel[0]]}}, StripOnInput -> False]}, {}}, {{
                    Directive[
                    Opacity[1], FontFamily -> "Arial", FontSize -> 22, 
                    GrayLevel[0]]}}, StripOnInput -> False], {
                   "GraphicsLabel"}, StripOnInput -> False]}, {
                 "GraphicsTicks"}, StripOnInput -> False], {{
                  Directive[
                   AbsoluteThickness[0.5], 
                   GrayLevel[0.4]]}}, StripOnInput -> False]}, {
              "GraphicsAxes"}, StripOnInput -> False]}, PlotRangePadding -> 
            Scaled[0.02], PlotRange -> All, Frame -> True, 
            FrameTicks -> {{False, False}, {True, False}}, FrameStyle -> 
            Opacity[0], FrameTicksStyle -> Opacity[0], 
            ImageSize -> {Automatic, 225}, BaseStyle -> {}], Alignment -> 
           Left, AppearanceElements -> None, ImageMargins -> {{5, 5}, {5, 5}},
            ImageSizeAction -> "ResizeToFit"], LineIndent -> 0, StripOnInput -> 
          False], {FontFamily -> "Arial", FontSize -> 22, 
          GrayLevel[0]}, Background -> Automatic, StripOnInput -> False], 
        TraditionalForm]}, "BarLegend", DisplayFunction -> (#& ), 
      InterpretationFunction :> (RowBox[{"BarLegend", "[", 
         RowBox[{
           RowBox[{"{", 
             RowBox[{
               RowBox[{
                 RowBox[{"Blend", "[", 
                   RowBox[{"\"WL13DefaultDensityGradient\"", ",", "#1"}], 
                   "]"}], "&"}], ",", 
               RowBox[{"{", 
                 RowBox[{
                   RowBox[{"-", "16.273894832407333`"}], ",", 
                   "8.932897840595738`"}], "}"}]}], "}"}], ",", 
           RowBox[{"{", 
             RowBox[{
               RowBox[{"{", 
                 RowBox[{"0.`", ",", 
                   RowBox[{"Directive", "[", 
                    RowBox[{
                    
                    TemplateBox[<|"color" -> GrayLevel[0]|>, 
                    "GrayLevelColorSwatchTemplate"], ",", 
                    RowBox[{"Opacity", "[", "0.5`", "]"}], ",", 
                    RowBox[{"CapForm", "[", "\"Butt\"", "]"}]}], "]"}]}], 
                 "}"}], ",", 
               RowBox[{"{", 
                 RowBox[{"2", ",", 
                   RowBox[{"Directive", "[", 
                    RowBox[{
                    
                    TemplateBox[<|"color" -> GrayLevel[0]|>, 
                    "GrayLevelColorSwatchTemplate"], ",", 
                    RowBox[{"Opacity", "[", "0.5`", "]"}], ",", 
                    RowBox[{"CapForm", "[", "\"Butt\"", "]"}]}], "]"}]}], 
                 "}"}], ",", 
               RowBox[{"{", 
                 RowBox[{"4", ",", 
                   RowBox[{"Directive", "[", 
                    RowBox[{
                    
                    TemplateBox[<|"color" -> GrayLevel[0]|>, 
                    "GrayLevelColorSwatchTemplate"], ",", 
                    RowBox[{"Opacity", "[", "0.5`", "]"}], ",", 
                    RowBox[{"CapForm", "[", "\"Butt\"", "]"}]}], "]"}]}], 
                 "}"}], ",", 
               RowBox[{"{", 
                 RowBox[{"6", ",", 
                   RowBox[{"Directive", "[", 
                    RowBox[{
                    
                    TemplateBox[<|"color" -> GrayLevel[0]|>, 
                    "GrayLevelColorSwatchTemplate"], ",", 
                    RowBox[{"Opacity", "[", "0.5`", "]"}], ",", 
                    RowBox[{"CapForm", "[", "\"Butt\"", "]"}]}], "]"}]}], 
                 "}"}], ",", 
               RowBox[{"{", 
                 RowBox[{"8", ",", 
                   RowBox[{"Directive", "[", 
                    RowBox[{
                    
                    TemplateBox[<|"color" -> GrayLevel[0]|>, 
                    "GrayLevelColorSwatchTemplate"], ",", 
                    RowBox[{"Opacity", "[", "0.5`", "]"}], ",", 
                    RowBox[{"CapForm", "[", "\"Butt\"", "]"}]}], "]"}]}], 
                 "}"}]}], "}"}], ",", 
           RowBox[{"LabelStyle", "\[Rule]", 
             RowBox[{"{", 
               RowBox[{
                 RowBox[{"FontFamily", "\[Rule]", "\"Arial\""}], ",", 
                 RowBox[{"FontSize", "\[Rule]", "22"}], ",", 
                 
                 TemplateBox[<|"color" -> GrayLevel[0]|>, 
                  "GrayLevelColorSwatchTemplate"]}], "}"}]}], ",", 
           RowBox[{"LegendLayout", "\[Rule]", "\"Column\""}], ",", 
           RowBox[{"LegendMarkerSize", "\[Rule]", "225"}], ",", 
           RowBox[{"ScalingFunctions", "\[Rule]", 
             RowBox[{"{", 
               RowBox[{"Identity", ",", "Identity"}], "}"}]}], ",", 
           RowBox[{"Charting`AxisLabel", "\[Rule]", "None"}], ",", 
           RowBox[{"Charting`TickSide", "\[Rule]", "Right"}], ",", 
           RowBox[{"ColorFunctionScaling", "\[Rule]", "True"}]}], "]"}]& )], 
     TraditionalForm], TraditionalForm]},
  "Legended",
  DisplayFunction->(GridBox[{{
      TagBox[
       ItemBox[
        PaneBox[
         TagBox[#, "SkipImageSizeLevel"], Alignment -> {Center, Baseline}, 
         BaselinePosition -> Baseline], DefaultBaseStyle -> "Labeled"], 
       "SkipImageSizeLevel"], 
      ItemBox[#2, DefaultBaseStyle -> "LabeledLabel"]}}, 
    GridBoxAlignment -> {"Columns" -> {{Center}}, "Rows" -> {{Center}}}, 
    AutoDelete -> False, GridBoxItemSize -> Automatic, 
    BaselinePosition -> {1, 1}]& ),
  Editable->True,
  InterpretationFunction->(RowBox[{"Legended", "[", 
     RowBox[{#, ",", 
       RowBox[{"Placed", "[", 
         RowBox[{#2, ",", "After"}], "]"}]}], "]"}]& )]], "Output",
 CellChangeTimes->{3.9374752486080723`*^9, 3.9406982533068943`*^9},
 CellLabel->
  "Out[352]=",ExpressionUUID->"13d8e033-ba9d-44d9-962a-d64ea6217b07"]
}, Open  ]]
}, Open  ]],

Cell["", "PageBreak",
 PageBreakBelow->True,ExpressionUUID->"96bc087e-ddae-4761-b70c-d210d6f97b57"]
},
CellGrouping->Manual,
WindowSize->{1189, 877},
WindowMargins->{{Automatic, 211}, {Automatic, 0}},
PrintingCopies->1,
PrintingPageRange->{1, Automatic},
Magnification:>1.4 Inherited,
FrontEndVersion->"14.1 for Mac OS X x86 (64-bit) (July 16, 2024)",
StyleDefinitions->"Default.nb",
ExpressionUUID->"74ae535a-4ad0-418e-8461-f4d19131832a"
]
(* End of Notebook Content *)

(* Internal cache information *)
(*CellTagsOutline
CellTagsIndex->{}
*)
(*CellTagsIndex
CellTagsIndex->{}
*)
(*NotebookFileOutline
Notebook[{
Cell[CellGroupData[{
Cell[580, 22, 909, 13, 119, "Title",ExpressionUUID->"391f4240-eee2-4e2a-b426-1fa52222ca31"],
Cell[CellGroupData[{
Cell[1514, 39, 61121, 1038, 2262, "Input",ExpressionUUID->"250af4f3-9405-4f84-9452-3a2fa154942a"],
Cell[62638, 1079, 25642, 529, 549, "Output",ExpressionUUID->"13d8e033-ba9d-44d9-962a-d64ea6217b07"]
}, Open  ]]
}, Open  ]],
Cell[88307, 1612, 99, 1, 1, "PageBreak",ExpressionUUID->"96bc087e-ddae-4761-b70c-d210d6f97b57",
 PageBreakBelow->True]
}
]
*)
