# Supplementary material for: Mathematical comparison of protocols for adapting a bacteriophage to a new host
Source: Virus Evol. 2024 Nov 22;10(1):veae100. doi: 10.1093/ve/veae100 (PMC11665826; doi:10.1093/ve/veae100)
Supplement: veae100_Supp [file veae100_supp.zip › veae100_Supp/Mathematica_files/1phage_M3_Fig5C.nb]

(* Content-type: application/vnd.wolfram.mathematica *)

(*** Wolfram Notebook File ***)
(* http://www.wolfram.com/nb *)

(* CreatedBy='Mathematica 12.0' *)

(*CacheID: 234*)
(* Internal cache information:
NotebookFileLineBreakTest
NotebookFileLineBreakTest
NotebookDataPosition[       158,          7]
NotebookDataLength[    134963,       2361]
NotebookOptionsPosition[    134023,       2334]
NotebookOutlinePosition[    134523,       2354]
CellTagsIndexPosition[    134480,       2351]
WindowFrame->Normal*)

(* Beginning of Notebook Content *)
Notebook[{

Cell[CellGroupData[{
Cell[TextData[StyleBox["Mathematica file for Fig 5C.  Bull & Krone",
 FontSize->36]], "Title",
 CellChangeTimes->{{3.653247233718869*^9, 3.653247243230265*^9}, {
  3.6614597779858513`*^9, 3.661459782037195*^9}, {3.774615520406127*^9, 
  3.774615539182068*^9}, {3.7746294318761*^9, 3.7746294320831327`*^9}, {
  3.775328117976695*^9, 3.775328120775181*^9}, {3.780500404183667*^9, 
  3.780500408533852*^9}, {3.870461617668047*^9, 3.870461629034039*^9}, {
  3.8705279573664627`*^9, 3.870527963183524*^9}, {3.8729671454228153`*^9, 
  3.8729671797882757`*^9}, {3.914265048147461*^9, 3.9142650580049353`*^9}, {
  3.914317618414603*^9, 3.914317663581843*^9}, {3.914592152725358*^9, 
  3.9145921569304123`*^9}, {3.92013285767905*^9, 3.920132862481482*^9}, {
  3.921075723045967*^9, 3.92107576414283*^9}, {3.921340251259604*^9, 
  3.921340260221162*^9}, {3.9213978187892103`*^9, 3.9213978192065163`*^9}, {
  3.925555818325656*^9, 3.9255558346858597`*^9}, {3.9409611533568068`*^9, 
  3.940961157952251*^9}},ExpressionUUID->"391f4240-eee2-4e2a-b426-\
1fa52222ca31"],

Cell[CellGroupData[{

Cell[BoxData[
 RowBox[{
  RowBox[{"(*", " ", 
   RowBox[{
    RowBox[{"\[Lambda]", " ", "is", " ", "lysogeny", " ", "rate"}], ",", " ", 
    RowBox[{
    "was", " ", "\[Gamma]", "\[IndentingNewLine]", "\[Iota]", "  ", "is", " ",
      "induction", " ", "rate"}], ",", " ", 
    RowBox[{
    "was", " ", "\[Beta]", "\[IndentingNewLine]", "\[Sigma]", " ", "is", " ", 
     "superinfection", " ", "rate", " ", "at", " ", "which", " ", "lysogens", 
     " ", "infected", " ", "by", " ", "the", " ", "mutant", " ", "become", 
     " ", "lytic"}], ",", "  ", 
    RowBox[{
    "was", " ", "\[Alpha]", "\[IndentingNewLine]", "\[Delta]", " ", "is", " ",
      "burst", " ", "rate", "  ", 
     RowBox[{"(", 
      RowBox[{
       RowBox[{
       "should", " ", "change", " ", "to", " ", "\[Beta]", " ", "but", " ", 
        "then", " ", "need", " ", "to", " ", "change", " ", "M1", " ", "and", 
        " ", "M2", "\[IndentingNewLine]", "B", " ", "are", " ", "free", " ", 
        "bacteria"}], ",", " ", "\[IndentingNewLine]", 
       RowBox[{
        SubscriptBox["L", "1"], " ", "are", " ", "lysogens", " ", "of", " ", 
        "phage", " ", "1"}], ",", " ", "\[IndentingNewLine]", 
       RowBox[{
        SubscriptBox["L", "3"], " ", "are", " ", "lysogens", " ", "of", " ", 
        "phage", " ", "3"}]}]}]}]}], "*)"}], "\[IndentingNewLine]", 
  RowBox[{"(*", " ", 
   RowBox[{
    RowBox[{"C", " ", "=", " ", 
     RowBox[{"cycle", " ", "length"}]}], ","}], "\[IndentingNewLine]", 
   "\[IndentingNewLine]", "*)"}], "\[IndentingNewLine]", 
  RowBox[{
   RowBox[{
    RowBox[{"Module", "[", 
     RowBox[{
      RowBox[{"{", 
       RowBox[{"xx", ",", "yy"}], "}"}], ",", 
      RowBox[{
       RowBox[{"{", 
        RowBox[{
         RowBox[{"StoreP3", "=", 
          RowBox[{"{", "}"}]}], ",", 
         RowBox[{"StoreP2", "=", 
          RowBox[{"{", "}"}]}], ",", 
         RowBox[{"StoreP1", "=", 
          RowBox[{"{", "}"}]}], ",", " ", 
         RowBox[{"StoreP4", "=", 
          RowBox[{"{", "}"}]}]}], "}"}], ";", "\[IndentingNewLine]", "\t", 
       "\[IndentingNewLine]", "\t", 
       RowBox[{"For", "[", 
        RowBox[{
         RowBox[{"xx", " ", "=", " ", ".005"}], ",", 
         RowBox[{"xx", "<", "0.5"}], ",", " ", 
         RowBox[{"xx", " ", "+=", " ", "0.04"}], ",", "\[IndentingNewLine]", 
         "\t", 
         RowBox[{"For", "[", 
          RowBox[{
           RowBox[{"yy", " ", "=", " ", ".005"}], ",", 
           RowBox[{"yy", "<", "0.5"}], ",", " ", 
           RowBox[{"yy", " ", "+=", " ", "0.04"}], ",", "\[IndentingNewLine]",
            "\[IndentingNewLine]", 
           RowBox[{
            RowBox[{"Pars", "=", 
             RowBox[{"{", 
              RowBox[{
               RowBox[{"r", "\[Rule]", "0.02"}], ",", 
               RowBox[{"C", " ", "->", " ", "50"}], ",", 
               RowBox[{"dil", "->", " ", "0.1"}], ",", "\[IndentingNewLine]", 
               RowBox[{
                SubscriptBox["\[Lambda]", "1"], "->", " ", "xx"}], ",", 
               RowBox[{
                SubscriptBox["\[Lambda]", "2"], "->", " ", "yy"}], ",", 
               RowBox[{"IB0", "->", " ", 
                SuperscriptBox["10", "8"]}], ",", " ", 
               RowBox[{"IL1", " ", "->", " ", 
                SuperscriptBox["10", "8"]}], ",", 
               RowBox[{"IL2", " ", "->", "0"}], ",", 
               RowBox[{"(*", 
                RowBox[{
                 RowBox[{"IL1", " ", "->", " ", "0"}], ","}], "*)"}], 
               "\[IndentingNewLine]", 
               RowBox[{
                SubscriptBox["\[Iota]", "1"], "->", " ", "0.003"}], ",", 
               RowBox[{
                SubscriptBox["\[Iota]", "2"], "->", " ", "0.003"}], ",", "  ", 
               RowBox[{
                SubscriptBox["\[Sigma]", "11"], "->", ".01"}], ",", 
               RowBox[{
                SubscriptBox["\[Sigma]", "12"], "->", ".01"}], ",", " ", 
               RowBox[{
                SubscriptBox["\[Sigma]", "21"], "->", " ", ".01"}], ",", 
               RowBox[{
                SubscriptBox["\[Sigma]", "22"], "->", " ", ".01"}], ",", 
               "\[IndentingNewLine]", 
               RowBox[{
                SubscriptBox["k", "10"], "->", "1*^-9"}], ",", 
               RowBox[{
                SubscriptBox["k", "11"], "->", "1*^-9"}], ",", 
               RowBox[{
                SubscriptBox["k", "12"], "->", "1*^-9"}], ",", "  ", 
               RowBox[{
                SubscriptBox["b", "1"], "->", " ", "50"}], ",", "  ", 
               RowBox[{"(*", " ", 
                RowBox[{"phage", " ", "1"}], "*)"}], "\[IndentingNewLine]", 
               RowBox[{
                SubscriptBox["k", "20"], "->", "1*^-9"}], ",", "  ", 
               RowBox[{
                SubscriptBox["k", "21"], "->", "1*^-9"}], ",", " ", 
               RowBox[{
                SubscriptBox["k", "22"], "->", "1*^-9"}], ",", "  ", 
               RowBox[{
                SubscriptBox["b", "2"], "->", " ", "50"}], ",", " ", 
               RowBox[{"(*", " ", 
                RowBox[{"phage", " ", "2"}], "*)"}], "\[IndentingNewLine]", 
               RowBox[{
                SubscriptBox["\[Delta]", "1"], "->", " ", ".05"}], ",", " ", 
               RowBox[{
                SubscriptBox["\[Delta]", "2"], "->", " ", ".05"}]}], "}"}]}], 
            ";", "\[IndentingNewLine]", "\[IndentingNewLine]", 
            RowBox[{"Sols", "=", 
             RowBox[{"NDSolve", "[", "\[IndentingNewLine]", 
              RowBox[{
               RowBox[{"{", "\[IndentingNewLine]", 
                RowBox[{
                 RowBox[{
                  RowBox[{
                   RowBox[{
                    RowBox[{
                    SubscriptBox["B", "0"], "'"}], "[", "t", "]"}], 
                   "\[Equal]", 
                   RowBox[{
                    RowBox[{
                    SubscriptBox["B", "0"], "[", "t", "]"}], 
                    RowBox[{"(", 
                    RowBox[{"r", " ", "-", " ", 
                    RowBox[{
                    SubscriptBox["k", "10"], 
                    RowBox[{
                    SubscriptBox["P", 
                    RowBox[{"1", "f"}]], "[", "t", "]"}]}], "  ", "-", " ", 
                    RowBox[{
                    SubscriptBox["k", "20"], " ", 
                    RowBox[{
                    SubscriptBox["P", 
                    RowBox[{"2", "f"}]], "[", "t", "]"}]}]}], ")"}]}]}], "/.",
                   "Pars"}], ",", "  ", "\[IndentingNewLine]", 
                 "\[IndentingNewLine]", 
                 RowBox[{
                  RowBox[{
                   RowBox[{
                    RowBox[{
                    SubscriptBox["L", "1"], "'"}], "[", "t", "]"}], 
                   "\[Equal]", 
                   RowBox[{
                    RowBox[{
                    RowBox[{
                    SubscriptBox["L", "1"], "[", "t", "]"}], 
                    RowBox[{"(", 
                    RowBox[{"r", "  ", "-", " ", 
                    SubscriptBox["\[Iota]", "1"]}], " ", ")"}]}], "+", " ", 
                    RowBox[{
                    SubscriptBox["\[Lambda]", "1"], " ", 
                    SubscriptBox["k", "10"], " ", 
                    RowBox[{
                    SubscriptBox["P", 
                    RowBox[{"1", "f"}]], "[", "t", "]"}], " ", 
                    RowBox[{
                    SubscriptBox["B", "0"], "[", "t", "]"}]}], " ", "-", " ", 
                    RowBox[{
                    SubscriptBox["\[Sigma]", "11"], " ", 
                    SubscriptBox["k", "11"], " ", 
                    RowBox[{
                    SubscriptBox["P", 
                    RowBox[{"1", "f"}]], "[", "t", "]"}], 
                    RowBox[{
                    SubscriptBox["L", "1"], "[", "t", "]"}]}], " ", "-", " ", 
                    RowBox[{
                    SubscriptBox["\[Sigma]", "21"], " ", 
                    SubscriptBox["k", "21"], " ", 
                    RowBox[{
                    SubscriptBox["P", 
                    RowBox[{"2", "f"}]], "[", "t", "]"}], 
                    RowBox[{
                    SubscriptBox["L", "1"], "[", "t", "]"}]}]}]}], " ", "/.", 
                  "Pars"}], ",", "  ", 
                 RowBox[{"(*", 
                  RowBox[{
                  "lysogen", " ", "with", " ", "P1", " ", "fully", " ", 
                   "immune", " ", "to", " ", "P1", " ", "partly", " ", 
                   "immune", " ", "to", " ", "P2"}], " ", "*)"}], 
                 "\[IndentingNewLine]", "\[IndentingNewLine]", 
                 RowBox[{
                  RowBox[{
                   RowBox[{
                    RowBox[{
                    SubscriptBox["L", "2"], "'"}], "[", "t", "]"}], 
                   "\[Equal]", 
                   RowBox[{
                    RowBox[{
                    RowBox[{
                    SubscriptBox["L", "2"], "[", "t", "]"}], 
                    RowBox[{"(", 
                    RowBox[{"r", " ", "-", "  ", 
                    SubscriptBox["\[Iota]", "2"]}], " ", ")"}]}], " ", "+", 
                    " ", 
                    RowBox[{
                    SubscriptBox["\[Lambda]", "2"], " ", 
                    SubscriptBox["k", "20"], " ", 
                    RowBox[{
                    SubscriptBox["P", 
                    RowBox[{"2", "f"}]], "[", "t", "]"}], " ", 
                    RowBox[{
                    SubscriptBox["B", "0"], "[", "t", "]"}]}], "-", " ", 
                    RowBox[{
                    SubscriptBox["\[Sigma]", "22"], " ", 
                    SubscriptBox["k", "22"], " ", 
                    RowBox[{
                    SubscriptBox["P", 
                    RowBox[{"2", "f"}]], "[", "t", "]"}], 
                    RowBox[{
                    SubscriptBox["L", "2"], "[", "t", "]"}]}], "-", " ", 
                    RowBox[{
                    SubscriptBox["\[Sigma]", "12"], " ", 
                    SubscriptBox["k", "12"], " ", 
                    RowBox[{
                    SubscriptBox["P", 
                    RowBox[{"1", "f"}]], "[", "t", "]"}], 
                    RowBox[{
                    SubscriptBox["L", "2"], "[", "t", "]"}]}]}]}], "/.", 
                  "Pars"}], ",", "    ", 
                 RowBox[{"(*", 
                  RowBox[{
                   RowBox[{"lysogen", " ", "with", " ", "phage", " ", "2"}], 
                   ";", " ", 
                   RowBox[{
                   "only", " ", "partly", " ", "immune", " ", "to", " ", "P1",
                     " ", "and", " ", "P2"}], ";", " ", 
                   RowBox[{
                   "can", " ", "form", " ", "at", " ", "different", " ", 
                    "rate", " ", 
                    SubscriptBox["\[Lambda]", "2"], " ", "but", " ", "can", 
                    " ", "also", " ", "change", " ", "induction", " ", 
                    "rate"}]}], "*)"}], "\[IndentingNewLine]", 
                 "\[IndentingNewLine]", 
                 RowBox[{"(*", 
                  RowBox[{
                   RowBox[{"phage", " ", "1", " ", "is", " ", "wiltype"}], 
                   ";", " ", 
                   RowBox[{
                   "it", " ", "forms", " ", "lysogens", " ", "on", " ", 
                    SubscriptBox["B", "1"], " ", "with", " ", "rate", " ", 
                    "\[Gamma]"}]}], "*)"}], "\[IndentingNewLine]", 
                 RowBox[{
                  RowBox[{
                   RowBox[{
                    RowBox[{
                    SubscriptBox["P", 
                    RowBox[{"1", "i"}]], "'"}], "[", "t", "]"}], "\[Equal]", 
                   " ", 
                   RowBox[{
                    RowBox[{
                    RowBox[{"(", 
                    RowBox[{"1", "-", 
                    SubscriptBox["\[Lambda]", "1"]}], ")"}], 
                    SubscriptBox["k", "10"], " ", 
                    RowBox[{
                    SubscriptBox["P", 
                    RowBox[{"1", "f"}]], "[", "t", "]"}], 
                    RowBox[{
                    SubscriptBox["B", "0"], "[", "t", "]"}]}], " ", "+", " ", 
                    RowBox[{
                    SubscriptBox["\[Iota]", "1"], " ", 
                    RowBox[{
                    SubscriptBox["L", "1"], "[", "t", "]"}]}], "+", " ", 
                    RowBox[{
                    SubscriptBox["\[Sigma]", "12"], " ", 
                    SubscriptBox["k", "12"], " ", 
                    RowBox[{
                    SubscriptBox["P", 
                    RowBox[{"1", "f"}]], "[", "t", "]"}], 
                    RowBox[{
                    SubscriptBox["L", "2"], "[", "t", "]"}]}], "+", " ", 
                    RowBox[{
                    SubscriptBox["\[Sigma]", "11"], " ", 
                    SubscriptBox["k", "11"], " ", 
                    RowBox[{
                    SubscriptBox["P", 
                    RowBox[{"1", "f"}]], "[", "t", "]"}], 
                    RowBox[{
                    SubscriptBox["L", "1"], "[", "t", "]"}]}], "-", " ", 
                    RowBox[{
                    SubscriptBox["\[Delta]", "1"], " ", 
                    RowBox[{
                    SubscriptBox["P", 
                    RowBox[{"1", "i"}]], "[", "t", "]"}]}]}]}], "/.", 
                  "Pars"}], ",", "                      ", 
                 RowBox[{"(*", 
                  RowBox[{"infected", " ", "phage"}], "*)"}], 
                 "\[IndentingNewLine]", 
                 RowBox[{
                  RowBox[{
                   RowBox[{
                    RowBox[{
                    SubscriptBox["P", 
                    RowBox[{"1", "f"}]], "'"}], "[", "t", "]"}], "\[Equal]", 
                   " ", 
                   RowBox[{
                    RowBox[{
                    SubscriptBox["b", "1"], 
                    SubscriptBox["\[Delta]", "1"], " ", 
                    RowBox[{
                    SubscriptBox["P", 
                    RowBox[{"1", "i"}]], "[", "t", "]"}]}], "  ", "-", " ", 
                    RowBox[{
                    SubscriptBox["k", "10"], " ", 
                    RowBox[{
                    SubscriptBox["P", 
                    RowBox[{"1", "f"}]], "[", "t", "]"}], 
                    RowBox[{
                    SubscriptBox["B", "0"], "[", "t", "]"}]}], "-", " ", 
                    RowBox[{
                    SubscriptBox["k", "11"], " ", 
                    RowBox[{
                    SubscriptBox["P", 
                    RowBox[{"1", "f"}]], "[", "t", "]"}], 
                    RowBox[{
                    SubscriptBox["L", "1"], "[", "t", "]"}]}], " ", "-", " ", 
                    RowBox[{
                    SubscriptBox["k", "12"], " ", 
                    RowBox[{
                    SubscriptBox["P", 
                    RowBox[{"1", "f"}]], "[", "t", "]"}], 
                    RowBox[{
                    SubscriptBox["L", "2"], "[", "t", "]"}]}]}]}], "/.", 
                  "Pars"}], ",", "                       ", 
                 RowBox[{"(*", " ", 
                  RowBox[{
                  "free", " ", "phage", " ", "1", " ", "dies", " ", "on", " ", 
                   SubscriptBox["L", "1"], " ", "and", " ", "mostly", " ", 
                   SubscriptBox["L", "2"]}], "*)"}], "\[IndentingNewLine]", 
                 "\[IndentingNewLine]", 
                 RowBox[{"(*", 
                  RowBox[{
                   RowBox[{
                   "phage", " ", "2", " ", "is", " ", "the", " ", "mutant", 
                    " ", "that", " ", "has", " ", "a", " ", "reduced", " ", 
                    "lysogeny", " ", "rate"}], ",", " ", 
                   RowBox[{
                    RowBox[{
                    "possibly", " ", "different", " ", "induction", " ", 
                    "rate"}], ";"}]}], "  ", "*)"}], "\[IndentingNewLine]", 
                 RowBox[{
                  RowBox[{
                   RowBox[{
                    RowBox[{
                    SubscriptBox["P", 
                    RowBox[{"2", "i"}]], "'"}], "[", "t", "]"}], "\[Equal]", 
                   " ", 
                   RowBox[{
                    RowBox[{
                    RowBox[{"(", 
                    RowBox[{"1", "-", 
                    SubscriptBox["\[Lambda]", "2"]}], ")"}], 
                    SubscriptBox["k", "20"], " ", 
                    RowBox[{
                    SubscriptBox["P", 
                    RowBox[{"2", "f"}]], "[", "t", "]"}], 
                    RowBox[{
                    SubscriptBox["B", "0"], "[", "t", "]"}]}], " ", "+", " ", 
                    RowBox[{
                    SubscriptBox["\[Iota]", "2"], " ", 
                    RowBox[{
                    SubscriptBox["L", "2"], "[", "t", "]"}]}], "-", " ", 
                    RowBox[{
                    SubscriptBox["\[Delta]", "2"], " ", 
                    RowBox[{
                    SubscriptBox["P", 
                    RowBox[{"2", "i"}]], "[", "t", "]"}]}], "+", "  ", 
                    RowBox[{
                    RowBox[{
                    SubscriptBox["P", 
                    RowBox[{"2", "f"}]], "[", "t", "]"}], 
                    RowBox[{"(", " ", 
                    RowBox[{
                    RowBox[{
                    SubscriptBox["\[Sigma]", "21"], 
                    SubscriptBox["k", "21"], " ", 
                    RowBox[{
                    SubscriptBox["L", "1"], "[", "t", "]"}]}], "+", 
                    RowBox[{
                    SubscriptBox["\[Sigma]", "22"], 
                    SubscriptBox["k", "22"], " ", 
                    RowBox[{
                    SubscriptBox["L", "2"], "[", "t", "]"}]}]}], ")"}]}]}]}], 
                  "/.", "Pars"}], ",", "                      ", 
                 RowBox[{"(*", 
                  RowBox[{"infected", " ", "phage"}], "*)"}], 
                 "\[IndentingNewLine]", 
                 RowBox[{
                  RowBox[{
                   RowBox[{
                    RowBox[{
                    SubscriptBox["P", 
                    RowBox[{"2", "f"}]], "'"}], "[", "t", "]"}], "\[Equal]", 
                   " ", 
                   RowBox[{
                    RowBox[{
                    SubscriptBox["b", "2"], 
                    SubscriptBox["\[Delta]", "2"], " ", 
                    RowBox[{
                    SubscriptBox["P", 
                    RowBox[{"2", "i"}]], "[", "t", "]"}]}], "  ", "-", " ", 
                    RowBox[{
                    SubscriptBox["k", "20"], " ", 
                    RowBox[{
                    SubscriptBox["P", 
                    RowBox[{"2", "f"}]], "[", "t", "]"}], 
                    RowBox[{
                    SubscriptBox["B", "0"], "[", "t", "]"}]}], " ", "-", " ", 
                    RowBox[{
                    RowBox[{
                    SubscriptBox["P", 
                    RowBox[{"2", "f"}]], "[", "t", "]"}], " ", 
                    RowBox[{"(", 
                    RowBox[{
                    RowBox[{
                    SubscriptBox["k", "21"], "  ", 
                    RowBox[{
                    SubscriptBox["L", "1"], "[", "t", "]"}]}], "+", " ", 
                    RowBox[{
                    SubscriptBox["k", "22"], " ", 
                    RowBox[{
                    SubscriptBox["L", "2"], "[", "t", "]"}]}]}], ")"}]}]}]}], 
                  "/.", "Pars"}], ",", "        ", "\[IndentingNewLine]", 
                 "\[IndentingNewLine]", "\[IndentingNewLine]", 
                 RowBox[{
                  RowBox[{
                   RowBox[{
                    SubscriptBox["B", "0"], "[", "0", "]"}], "\[Equal]", 
                   "IB0"}], "/.", "Pars"}], ",", "\[IndentingNewLine]", 
                 RowBox[{
                  RowBox[{
                   RowBox[{
                    SubscriptBox["L", "1"], "[", "0", "]"}], "\[Equal]", 
                   "IL1"}], "/.", "Pars"}], ",", "\[IndentingNewLine]", 
                 RowBox[{
                  RowBox[{
                   RowBox[{
                    SubscriptBox["L", "2"], "[", "0", "]"}], "\[Equal]", 
                   "IL2"}], "/.", "Pars"}], ",", "\[IndentingNewLine]", 
                 "\[IndentingNewLine]", 
                 RowBox[{
                  RowBox[{
                   SubscriptBox["P", 
                    RowBox[{"1", "f"}]], "[", "0", "]"}], "\[Equal]", " ", 
                  "100000000"}], ",", "\[IndentingNewLine]", 
                 RowBox[{
                  RowBox[{
                   SubscriptBox["P", 
                    RowBox[{"1", "i"}]], "[", "0", "]"}], "\[Equal]", " ", 
                  "0"}], ",", "\[IndentingNewLine]", "\[IndentingNewLine]", 
                 RowBox[{
                  RowBox[{
                   SubscriptBox["P", 
                    RowBox[{"2", "f"}]], "[", "0", "]"}], " ", "\[Equal]", 
                  " ", "0"}], ",", " ", "\[IndentingNewLine]", 
                 RowBox[{
                  RowBox[{
                   SubscriptBox["P", 
                    RowBox[{"2", "i"}]], "[", "0", "]"}], "\[Equal]", " ", 
                  "0"}], ",", "\[IndentingNewLine]", "\[IndentingNewLine]", 
                 RowBox[{"WhenEvent", "[", 
                  RowBox[{
                   RowBox[{"t", "==", "8"}], ",", 
                   RowBox[{"{", 
                    RowBox[{
                    RowBox[{
                    SubscriptBox["P", 
                    RowBox[{"2", "f"}]], "[", "t", "]"}], " ", "->", " ", 
                    "1"}], "    ", "}"}]}], "]"}], ",", "\[IndentingNewLine]", 
                 RowBox[{"(*", 
                  RowBox[{"WhenEvent", "[", 
                   RowBox[{
                    RowBox[{
                    RowBox[{
                    RowBox[{"Mod", "[", 
                    RowBox[{"t", ",", 
                    RowBox[{"C", "/.", "Pars"}]}], "]"}], "\[LessEqual]", 
                    ".0001"}], "  ", "&&", " ", 
                    RowBox[{"t", ">", "9"}]}], ",", 
                    RowBox[{"{", "   ", "\[IndentingNewLine]", 
                    RowBox[{
                    RowBox[{
                    RowBox[{
                    RowBox[{
                    SubscriptBox["B", "0"], "[", "t", "]"}], "->", "  ", 
                    "IB0"}], "/.", "Pars"}], ",", "\[IndentingNewLine]", 
                    RowBox[{"(*", 
                    RowBox[{
                    RowBox[{
                    RowBox[{
                    SubscriptBox["L", "1"], "[", "t", "]"}], "->", "1*^7"}], 
                    ","}], "*)"}], "\[IndentingNewLine]", 
                    RowBox[{
                    RowBox[{
                    RowBox[{
                    SubscriptBox["L", "1"], "[", "t", "]"}], "->", "IL1"}], "/.",
                     "Pars"}], ",", "\[IndentingNewLine]", 
                    "\[IndentingNewLine]", 
                    RowBox[{"(*", 
                    RowBox[{
                    RowBox[{
                    RowBox[{
                    SubscriptBox["L", "1"], "[", "t", "]"}], "->", "1*^7"}], 
                    ",", "\[IndentingNewLine]", 
                    RowBox[{
                    RowBox[{
                    SubscriptBox["B", "0"], "[", "t", "]"}], "->", "0"}], 
                    ","}], "*)"}], "\[IndentingNewLine]", 
                    "\[IndentingNewLine]", 
                    RowBox[{
                    RowBox[{
                    RowBox[{
                    SubscriptBox["L", "2"], "[", "t", "]"}], "->", "IL2"}], "/.",
                     "Pars"}], ",", "\[IndentingNewLine]", 
                    "                                                   ", 
                    RowBox[{"(*", "  ", 
                    RowBox[{"dilute", " ", "all"}], " ", "*)"}], 
                    "\[IndentingNewLine]", 
                    RowBox[{"(*", 
                    RowBox[{
                    RowBox[{"J1", " ", "=", " ", 
                    RowBox[{
                    RowBox[{
                    SubscriptBox["L", "1"], "[", "t", "]"}], "*", "0.1"}]}], 
                    ",", "      ", "\[IndentingNewLine]", 
                    RowBox[{"J3", " ", "=", " ", 
                    RowBox[{
                    RowBox[{
                    SubscriptBox["L", "3"], "[", "t", "]"}], "*", "0.1"}]}], 
                    ","}], "*)"}], "\[IndentingNewLine]", 
                    RowBox[{"K1", " ", "=", " ", 
                    RowBox[{
                    RowBox[{
                    RowBox[{
                    SubscriptBox["P", 
                    RowBox[{"1", "f"}]], "[", "t", "]"}], "/", "DIL"}], "/.", 
                    "Pars"}]}], ",", "\[IndentingNewLine]", 
                    RowBox[{"K2", " ", "=", " ", 
                    RowBox[{
                    RowBox[{
                    RowBox[{
                    SubscriptBox["P", 
                    RowBox[{"2", "f"}]], "[", "t", "]"}], "/", "DIL"}], "/.", 
                    "Pars"}]}], ",", "\[IndentingNewLine]", 
                    "\[IndentingNewLine]", 
                    RowBox[{
                    RowBox[{
                    SubscriptBox["P", 
                    RowBox[{"1", "f"}]], "[", "t", "]"}], "->", " ", "K1"}], 
                    ",", "             ", "\[IndentingNewLine]", 
                    RowBox[{
                    RowBox[{
                    SubscriptBox["P", 
                    RowBox[{"2", "f"}]], "[", "t", "]"}], " ", "->", " ", 
                    "K2"}], ",", "\[IndentingNewLine]", 
                    RowBox[{"(*", 
                    RowBox[{
                    RowBox[{
                    RowBox[{
                    SubscriptBox["L", "1"], "[", "t", "]"}], " ", "->", " ", 
                    "J1"}], ",", "\[IndentingNewLine]", 
                    RowBox[{
                    RowBox[{
                    SubscriptBox["L", "3"], "[", "t", "]"}], " ", "->", " ", 
                    "J3"}], ","}], "*)"}], "\[IndentingNewLine]", 
                    RowBox[{
                    RowBox[{
                    RowBox[{
                    SubscriptBox["P", 
                    RowBox[{"1", "i"}]], "[", "t", "]"}], "->", "  ", 
                    RowBox[{
                    RowBox[{
                    SubscriptBox["P", 
                    RowBox[{"1", "i"}]], "[", "t", "]"}], "/", "DIL"}]}], "/.",
                     "Pars"}], ",", "       ", 
                    RowBox[{"(*", " ", 
                    RowBox[{
                    "get", " ", "rid", " ", "of", " ", "infections", " ", 
                    "because", " ", "they", " ", "involve", " ", "cells"}], 
                    "*)"}], "\[IndentingNewLine]", 
                    RowBox[{
                    RowBox[{
                    RowBox[{
                    SubscriptBox["P", 
                    RowBox[{"2", "i"}]], "[", "t", "]"}], "->", " ", 
                    RowBox[{
                    RowBox[{
                    SubscriptBox["P", 
                    RowBox[{"2", "i"}]], "[", "t", "]"}], "/", "DIL"}]}], "/.",
                     "Pars"}]}], "\[IndentingNewLine]", "\[IndentingNewLine]",
                     "}"}]}], "]"}], "*)"}], "\[IndentingNewLine]", 
                 RowBox[{"WhenEvent", "[", 
                  RowBox[{
                   RowBox[{
                    RowBox[{
                    RowBox[{"Mod", "[", 
                    RowBox[{"t", ",", 
                    RowBox[{"C", "/.", "Pars"}]}], "]"}], "\[LessEqual]", 
                    ".0001"}], "  ", "&&", " ", 
                    RowBox[{"t", ">", "9"}]}], ",", 
                   RowBox[{"{", "    ", 
                    RowBox[{"(*", "  ", 
                    RowBox[{"dilute", " ", "all"}], " ", "*)"}], 
                    "\[IndentingNewLine]", 
                    RowBox[{
                    RowBox[{
                    RowBox[{
                    RowBox[{
                    SubscriptBox["P", 
                    RowBox[{"1", "f"}]], "[", "t", "]"}], "->", " ", 
                    RowBox[{
                    RowBox[{
                    SubscriptBox["P", 
                    RowBox[{"1", "f"}]], "[", "t", "]"}], "*", "dil"}]}], "/.",
                     "Pars"}], ",", "\[IndentingNewLine]", 
                    RowBox[{
                    RowBox[{
                    RowBox[{
                    SubscriptBox["P", 
                    RowBox[{"2", "f"}]], "[", "t", "]"}], " ", "->", "  ", 
                    RowBox[{
                    RowBox[{
                    SubscriptBox["P", 
                    RowBox[{"2", "f"}]], "[", "t", "]"}], "*", "dil"}]}], "/.",
                     "Pars"}], ",", "\[IndentingNewLine]", 
                    "\[IndentingNewLine]", 
                    RowBox[{
                    RowBox[{
                    RowBox[{
                    SubscriptBox["P", 
                    RowBox[{"1", "i"}]], "[", "t", "]"}], "->", "  ", 
                    RowBox[{
                    RowBox[{
                    SubscriptBox["P", 
                    RowBox[{"1", "i"}]], "[", "t", "]"}], "*", "dil"}]}], "/.",
                     "Pars"}], ",", "       ", "\[IndentingNewLine]", 
                    RowBox[{
                    RowBox[{
                    RowBox[{
                    SubscriptBox["P", 
                    RowBox[{"2", "i"}]], "[", "t", "]"}], "->", " ", 
                    RowBox[{
                    RowBox[{
                    SubscriptBox["P", 
                    RowBox[{"2", "i"}]], "[", "t", "]"}], "*", "dil"}]}], "/.",
                     "Pars"}], ",", "\[IndentingNewLine]", 
                    "\[IndentingNewLine]", "\[IndentingNewLine]", 
                    RowBox[{"P1", "=", " ", 
                    RowBox[{"(", 
                    RowBox[{
                    RowBox[{"1", "-", "dil"}], "/.", "Pars"}], ")"}]}], ",", 
                    "\[IndentingNewLine]", 
                    RowBox[{"P2", " ", "=", " ", 
                    RowBox[{"dil", "/.", "Pars"}]}], ",", 
                    "\[IndentingNewLine]", 
                    RowBox[{"K1", " ", "=", " ", 
                    RowBox[{"IB0", "/.", "Pars"}]}], ",", 
                    "\[IndentingNewLine]", 
                    RowBox[{"K2", " ", "=", " ", 
                    RowBox[{"IL1", "/.", "Pars"}]}], ",", 
                    "\[IndentingNewLine]", 
                    RowBox[{"K3", " ", "=", " ", 
                    RowBox[{"IL2", "/.", "Pars"}]}], ",", 
                    "\[IndentingNewLine]", "\[IndentingNewLine]", 
                    RowBox[{
                    RowBox[{
                    SubscriptBox["B", "0"], "[", "t", "]"}], "->", "  ", 
                    RowBox[{
                    RowBox[{"P1", "*", "K1"}], " ", "+", " ", 
                    RowBox[{"P2", " ", "*", " ", 
                    RowBox[{
                    SubscriptBox["B", "0"], "[", "t", "]"}]}]}]}], ",", 
                    "\[IndentingNewLine]", "\[IndentingNewLine]", 
                    RowBox[{
                    RowBox[{
                    SubscriptBox["L", "1"], "[", "t", "]"}], "->", "  ", 
                    RowBox[{
                    RowBox[{"P1", "*", "K2"}], "  ", "+", " ", 
                    RowBox[{"P2", "*", 
                    RowBox[{
                    SubscriptBox["L", "1"], "[", "t", "]"}]}]}]}], ",", 
                    "\[IndentingNewLine]", "\[IndentingNewLine]", 
                    RowBox[{
                    RowBox[{
                    SubscriptBox["L", "2"], "[", "t", "]"}], "->", "  ", 
                    RowBox[{
                    RowBox[{"P1", "*", "K3"}], " ", "+", " ", 
                    RowBox[{"P2", "*", 
                    RowBox[{
                    SubscriptBox["L", "2"], "[", "t", "]"}]}]}]}]}], 
                    "\[IndentingNewLine]", "\[IndentingNewLine]", "}"}]}], 
                  "]"}]}], "\[IndentingNewLine]", "}"}], ",", 
               "\[IndentingNewLine]", "\[IndentingNewLine]", 
               RowBox[{"{", 
                RowBox[{
                 SubscriptBox["B", "0"], ",", 
                 SubscriptBox["L", "1"], ",", 
                 SubscriptBox["L", "2"], ",", 
                 SubscriptBox["P", 
                  RowBox[{"1", "f"}]], ",", 
                 SubscriptBox["P", 
                  RowBox[{"1", "i"}]], ",", 
                 SubscriptBox["P", 
                  RowBox[{"2", "f"}]], ",", " ", 
                 SubscriptBox["P", 
                  RowBox[{"2", "i"}]]}], "}"}], ",", 
               RowBox[{"{", 
                RowBox[{"t", ",", ".01", ",", "601"}], "}"}]}], "   ", 
              "]"}]}], ";", "\[IndentingNewLine]", "\[IndentingNewLine]", 
            RowBox[{"StoreP2", "  ", "=", " ", 
             RowBox[{"Append", "[", 
              RowBox[{"StoreP2", ",", 
               RowBox[{"{", 
                RowBox[{"xx", ",", "yy", ",", 
                 RowBox[{
                  RowBox[{"N", "[", 
                   RowBox[{"Log10", "[", 
                    RowBox[{"(", 
                    RowBox[{
                    SubscriptBox["P", 
                    RowBox[{"2", "f"}]], "[", "600", "]"}], " ", ")"}], "]"}],
                    "]"}], "/.", 
                  RowBox[{"Sols", "[", 
                   RowBox[{"[", "1", "]"}], "]"}]}]}], "}"}]}], "]"}]}], 
            ";"}]}], "\[IndentingNewLine]", "\[IndentingNewLine]", "]"}]}], 
        "]"}]}]}], "]"}], ";"}], "\[IndentingNewLine]", "\[IndentingNewLine]",
    "\[IndentingNewLine]", 
   RowBox[{"(*", 
    RowBox[{"ListContourPlot", "[", "\[IndentingNewLine]", 
     RowBox[{"StoreP2", ",", " ", 
      RowBox[{"PlotRange", " ", "\[Rule]", " ", 
       RowBox[{"{", 
        RowBox[{
         RowBox[{"{", 
          RowBox[{
           RowBox[{"-", "9"}], ",", 
           RowBox[{"-", "12"}]}], "}"}], ",", 
         RowBox[{"{", 
          RowBox[{
           RowBox[{"-", "9"}], ",", 
           RowBox[{"-", "12"}]}], "}"}]}], "}"}]}], ",", 
      RowBox[{
      "PlotLabel", " ", "\[Rule]", " ", 
       "\"\<B: Log (\!\(\*SubscriptBox[\(P\), \(2\)]\)) \
\!\(\*SubscriptBox[\(B\), \(1\)]\)=\!\(\*SuperscriptBox[\(10\), \
\(8\)]\)\>\""}], ",", "\[IndentingNewLine]", 
      RowBox[{"(*", 
       RowBox[{"StoreP2", ",", " ", 
        RowBox[{"PlotRange", " ", "\[Rule]", " ", 
         RowBox[{"{", 
          RowBox[{
           RowBox[{"{", 
            RowBox[{
             RowBox[{"-", "9"}], ",", 
             RowBox[{"-", "12"}]}], "}"}], ",", 
           RowBox[{"{", 
            RowBox[{
             RowBox[{"-", "9"}], ",", 
             RowBox[{"-", "12"}]}], "}"}]}], "}"}]}], ",", 
        RowBox[{
        "PlotLabel", " ", "\[Rule]", " ", 
         "\"\<B: Log (\!\(\*SubscriptBox[\(P\), \(2\)]\)) 10 hr \
(\!\(\*SubscriptBox[\(B\), \(1\)]\)=\!\(\*SuperscriptBox[\(10\), \
\(6\)]\))\>\""}], ","}], "*)"}], "\[IndentingNewLine]", 
      RowBox[{"LabelStyle", "->", 
       RowBox[{"{", 
        RowBox[{
         RowBox[{"FontFamily", "->", "\"\<Arial\>\""}], ",", 
         RowBox[{"FontSize", "->", "22"}], ",", "Black"}], "}"}]}], ",", 
      "\[IndentingNewLine]", 
      RowBox[{"Contours", "\[Rule]", 
       RowBox[{"{", 
        RowBox[{
        "0.0", ",", "2", ",", " ", "4", ",", " ", "6", ",", " ", "8"}], 
        "}"}]}], ",", 
      RowBox[{"PlotLegends", "\[Rule]", " ", "Automatic"}], ",", 
      RowBox[{"FrameLabel", "\[Rule]", 
       RowBox[{"{", 
        RowBox[{
        "\"\<log(\!\(\*SubscriptBox[\(k\), \(21\)]\))\>\"", ",", 
         "\"\<log(\!\(\*SubscriptBox[\(k\), \(22\)]\))\>\""}], "}"}]}], ",", 
      "\[IndentingNewLine]", 
      RowBox[{"FrameLabel", "->", 
       RowBox[{"{", 
        RowBox[{
         RowBox[{"Style", "[", 
          RowBox[{
          "\"\<log(\!\(\*SubscriptBox[\(B\), \(1\)]\) input)\>\"", ",", 
           "20"}], "]"}], ",", 
         RowBox[{"Style", "[", 
          RowBox[{
          "\"\<log(\!\(\*SubscriptBox[\(k\), \(22\)]\))\>\"", ",", "20"}], 
          "]"}]}], "}"}]}], ",", 
      RowBox[{"Frame", "->", "True"}], ",", "\[IndentingNewLine]", 
      RowBox[{"FrameTicks", "->", 
       RowBox[{"{", 
        RowBox[{
         RowBox[{"{", 
          RowBox[{
           RowBox[{"{", 
            RowBox[{
             RowBox[{"-", "12"}], ",", 
             RowBox[{"-", "11"}], ",", 
             RowBox[{"-", "10"}], ",", 
             RowBox[{"-", "9"}]}], "}"}], ",", 
           RowBox[{"{", "}"}]}], "}"}], ",", 
         RowBox[{"{", 
          RowBox[{
           RowBox[{"{", 
            RowBox[{
             RowBox[{"-", "12"}], ",", 
             RowBox[{"-", "11"}], ",", 
             RowBox[{"-", "10"}], ",", 
             RowBox[{"-", "9"}]}], "}"}], ",", 
           RowBox[{"{", "}"}]}], "}"}]}], "}"}]}]}], "\[IndentingNewLine]", 
     "]"}], "*)"}], "\[IndentingNewLine]", "\[IndentingNewLine]", 
   RowBox[{"ListContourPlot", "[", "\[IndentingNewLine]", 
    RowBox[{"(*", 
     RowBox[{"StoreP2", ",", " ", 
      RowBox[{"PlotRange", " ", "\[Rule]", " ", 
       RowBox[{"{", 
        RowBox[{
         RowBox[{"{", 
          RowBox[{"0", ",", "0.5"}], "}"}], ",", 
         RowBox[{"{", 
          RowBox[{"0", ",", "0.5"}], "}"}]}], "}"}]}], ",", 
      RowBox[{
      "PlotLabel", " ", "\[Rule]", " ", 
       "\"\<A: Log(\!\(\*SubscriptBox[\(P\), \(2\)]\))\>\""}], ","}], "*)"}], 
    "\[IndentingNewLine]", 
    RowBox[{"StoreP2", ",", " ", 
     RowBox[{"PlotRange", " ", "\[Rule]", " ", 
      RowBox[{"{", 
       RowBox[{
        RowBox[{"{", 
         RowBox[{"0", ",", "0.5"}], "}"}], ",", 
        RowBox[{"{", 
         RowBox[{"0", ",", "0.5"}], "}"}]}], "}"}]}], ",", 
     RowBox[{
     "PlotLabel", " ", "\[Rule]", " ", 
      "\"\<C: Log(\!\(\*SubscriptBox[\(P\), \(2\)]\)) adding \
\!\(\*SuperscriptBox[\(10\), \(8\)]\) \!\(\*SubscriptBox[\(L\), \
\(1\)]\)\>\""}], ",", 
     RowBox[{"PlotLegends", "\[Rule]", " ", "Automatic"}], ",", 
     RowBox[{"LabelStyle", "->", 
      RowBox[{"{", 
       RowBox[{
        RowBox[{"FontFamily", "->", "\"\<Arial\>\""}], ",", 
        RowBox[{"FontSize", "->", "22"}], ",", "Black"}], "}"}]}], ",", 
     "\[IndentingNewLine]", 
     RowBox[{"Contours", "\[Rule]", 
      RowBox[{"{", 
       RowBox[{"0.0", ",", "2", ",", " ", "4", ",", " ", "6", ",", " ", "8"}],
        "}"}]}], ",", 
     RowBox[{"PlotLegends", "\[Rule]", " ", "Automatic"}], ",", 
     "\[IndentingNewLine]", 
     RowBox[{"FrameLabel", "->", 
      RowBox[{"{", 
       RowBox[{
        RowBox[{"Style", "[", 
         RowBox[{
         "\"\<Lysogeny probability \!\(\*SubscriptBox[\(\[Lambda]\), \(1\)]\)\
\>\"", ",", "20"}], "]"}], ",", 
        RowBox[{"Style", "[", 
         RowBox[{
         "\"\<Lysogeny probability \!\(\*SubscriptBox[\(\[Lambda]\), \(2\)]\)\
\>\"", ",", "20"}], "]"}]}], "}"}]}], ",", 
     RowBox[{"Frame", "->", "True"}]}], 
    RowBox[{"(*", 
     RowBox[{",", "\[IndentingNewLine]", 
      RowBox[{"FrameTicks", "->", 
       RowBox[{"{", 
        RowBox[{
         RowBox[{"{", 
          RowBox[{
           RowBox[{"{", 
            RowBox[{
             RowBox[{"-", "12"}], ",", 
             RowBox[{"-", "11"}], ",", 
             RowBox[{"-", "10"}], ",", 
             RowBox[{"-", "9"}]}], "}"}], ",", 
           RowBox[{"{", "}"}]}], "}"}], ",", 
         RowBox[{"{", 
          RowBox[{
           RowBox[{"{", 
            RowBox[{
             RowBox[{"-", "12"}], ",", 
             RowBox[{"-", "11"}], ",", 
             RowBox[{"-", "10"}], ",", 
             RowBox[{"-", "9"}]}], "}"}], ",", 
           RowBox[{"{", "}"}]}], "}"}]}], "}"}]}]}], "*)"}], 
    "\[IndentingNewLine]", "]"}], "\[IndentingNewLine]", 
   "\[IndentingNewLine]"}]}]], "Input",
 CellChangeTimes->{{3.653247268386902*^9, 3.6532474627786407`*^9}, {
   3.653320826542371*^9, 3.6533210331605444`*^9}, 3.6533210728236556`*^9, {
   3.653321227071025*^9, 3.6533215492422237`*^9}, {3.653321627025918*^9, 
   3.653321773851923*^9}, {3.653321811331249*^9, 3.653321897910079*^9}, {
   3.653321935844412*^9, 3.653321981197608*^9}, {3.6533220994206743`*^9, 
   3.653322186662014*^9}, {3.6533223967829924`*^9, 3.653322411030711*^9}, {
   3.65332252356744*^9, 3.6533225241824493`*^9}, {3.6533226931737947`*^9, 
   3.653322693918806*^9}, {3.6533227970566406`*^9, 3.6533228121418724`*^9}, {
   3.6533234817417583`*^9, 3.653323485203958*^9}, {3.6550364841047583`*^9, 
   3.6550365223747063`*^9}, 3.655036761412655*^9, {3.655037096832376*^9, 
   3.655037097110035*^9}, {3.65503742370538*^9, 3.655037471183861*^9}, {
   3.655037542515315*^9, 3.655037679644986*^9}, {3.6550377783724403`*^9, 
   3.655037785288991*^9}, {3.655038189549324*^9, 3.655038195020384*^9}, 
   3.65505484118611*^9, {3.6550548858926673`*^9, 3.6550549059028115`*^9}, {
   3.657369397107594*^9, 3.657369398085808*^9}, {3.657369779710026*^9, 
   3.657369782555373*^9}, {3.657369852655349*^9, 3.6573698542177773`*^9}, {
   3.6573699755952253`*^9, 3.657370015126904*^9}, {3.6573700724477873`*^9, 
   3.6573700734918203`*^9}, 3.6573701630214453`*^9, 3.657370372361453*^9, {
   3.657370516766447*^9, 3.657370572306499*^9}, {3.657370630672526*^9, 
   3.657370661046012*^9}, {3.6573709305978317`*^9, 3.657370957980176*^9}, {
   3.657371559563623*^9, 3.6573715846044827`*^9}, {3.657371733577929*^9, 
   3.657371756031725*^9}, {3.657371820538991*^9, 3.657371849136921*^9}, {
   3.657371944886696*^9, 3.657371945403162*^9}, 3.6573720162674313`*^9, 
   3.657372099079545*^9, {3.657372282175538*^9, 3.6573724299955053`*^9}, {
   3.657372475276499*^9, 3.657372698573883*^9}, {3.657372728650222*^9, 
   3.657372777136848*^9}, {3.6573728164799337`*^9, 3.657372827930805*^9}, {
   3.6573730293973846`*^9, 3.657373029902038*^9}, {3.65737307195577*^9, 
   3.657373127372175*^9}, {3.657373175613749*^9, 3.657373253913641*^9}, {
   3.657374005505723*^9, 3.657374076907189*^9}, {3.657374110772264*^9, 
   3.657374228973241*^9}, {3.6573742648961*^9, 3.6573742699567347`*^9}, {
   3.6573802284376397`*^9, 3.657380260651696*^9}, {3.6573803748126965`*^9, 
   3.6573804270415883`*^9}, {3.657382089960499*^9, 3.657382090614777*^9}, {
   3.6573821234745073`*^9, 3.6573822269751377`*^9}, {3.657382376566469*^9, 
   3.6573824146244783`*^9}, {3.65738250651718*^9, 3.657382552675152*^9}, {
   3.657382596955759*^9, 3.6573826354849777`*^9}, 3.65738266861747*^9, 
   3.657382730606091*^9, {3.657382817061561*^9, 3.657382820897316*^9}, {
   3.6573895410242453`*^9, 3.657389541371367*^9}, {3.657389754145597*^9, 
   3.657389770151857*^9}, {3.657389961527646*^9, 3.657389968589581*^9}, 
   3.6573900445417624`*^9, 3.657390442093289*^9, {3.657390476719472*^9, 
   3.657390501966501*^9}, {3.657390534083953*^9, 3.6573907124645243`*^9}, {
   3.657391258531086*^9, 3.65739133169946*^9}, {3.657391378949834*^9, 
   3.657391392584557*^9}, {3.657391457725037*^9, 3.657391483855859*^9}, {
   3.6573915247071037`*^9, 3.6573915675333633`*^9}, 3.6573916412904882`*^9, {
   3.6573932038275003`*^9, 3.657393208562319*^9}, {3.657393267242667*^9, 
   3.657393273699592*^9}, {3.657393344642436*^9, 3.657393347826192*^9}, {
   3.6573935112080183`*^9, 3.657393528895235*^9}, {3.657393577202696*^9, 
   3.657393582017933*^9}, 3.6573947682437143`*^9, {3.657394804704145*^9, 
   3.657394819688373*^9}, {3.657395685804956*^9, 3.6573957184300623`*^9}, {
   3.657396395851651*^9, 3.6573964537882442`*^9}, 3.65739672558947*^9, {
   3.657397251977635*^9, 3.657397321366693*^9}, {3.657464340856241*^9, 
   3.657464350124833*^9}, {3.657466721020833*^9, 3.6574667227060413`*^9}, 
   3.65746865168646*^9, {3.657807833787141*^9, 3.6578079741064167`*^9}, {
   3.657808054220083*^9, 3.6578080549739647`*^9}, 3.657811814529766*^9, 
   3.657811873209934*^9, 3.657811971456305*^9, 3.657812003125099*^9, {
   3.65781205456009*^9, 3.657812104823194*^9}, {3.657812164506675*^9, 
   3.657812206669767*^9}, {3.657812514089752*^9, 3.657812521163814*^9}, {
   3.6578132618343077`*^9, 3.6578132665121517`*^9}, {3.657813309038969*^9, 
   3.657813331030745*^9}, {3.657813373028901*^9, 3.657813377358716*^9}, {
   3.657813425623467*^9, 3.6578134408981524`*^9}, {3.6578134756064787`*^9, 
   3.65781350221106*^9}, {3.6578140269607*^9, 3.657814041739428*^9}, {
   3.657814984865302*^9, 3.657814990510161*^9}, {3.65793101658005*^9, 
   3.6579310264585047`*^9}, 3.659366468257968*^9, {3.659366531719572*^9, 
   3.659366578902359*^9}, {3.659466895204194*^9, 3.659466908117853*^9}, {
   3.6594670060863943`*^9, 3.659467006614273*^9}, {3.659467050862961*^9, 
   3.659467067117857*^9}, {3.661092950223248*^9, 3.661092966400025*^9}, {
   3.661093077490988*^9, 3.661093099191681*^9}, 3.6610931583602667`*^9, {
   3.6614615758640203`*^9, 3.661461577928315*^9}, {3.6614616332899113`*^9, 
   3.6614616346157846`*^9}, 3.661461703155459*^9, 3.6614621402178707`*^9, 
   3.661462204230124*^9, {3.661462241252595*^9, 3.661462283750499*^9}, {
   3.663029024694888*^9, 3.663029028678314*^9}, {3.6630296120559*^9, 
   3.663029623288334*^9}, {3.6630798767964478`*^9, 3.663079876969803*^9}, 
   3.663260384335476*^9, {3.7746114894781733`*^9, 3.774611762196517*^9}, {
   3.774611801490264*^9, 3.774612008197073*^9}, {3.774612491720886*^9, 
   3.7746125394504757`*^9}, 3.774614402326852*^9, 3.774614807242587*^9, {
   3.7746151580892076`*^9, 3.774615159357689*^9}, 3.7746152104834146`*^9, 
   3.774615434439691*^9, {3.7746154824049597`*^9, 3.774615501805953*^9}, 
   3.774617898794147*^9, 3.774617974570383*^9, {3.7746180528469687`*^9, 
   3.774618053518429*^9}, 3.774618133062552*^9, 3.774618191603125*^9, {
   3.774618260229295*^9, 3.7746182959251842`*^9}, 3.774618373484644*^9, {
   3.7746184382773237`*^9, 3.774618439403274*^9}, {3.774618508752627*^9, 
   3.774618536112547*^9}, 3.774618615404736*^9, {3.77462954964322*^9, 
   3.774629619296788*^9}, 3.774629673643312*^9, {3.774629764676845*^9, 
   3.774629810409792*^9}, 3.774629849282023*^9, 3.774630003664295*^9, {
   3.7746300586505527`*^9, 3.774630065472042*^9}, {3.774630117030952*^9, 
   3.774630141725759*^9}, {3.7746304656046886`*^9, 3.774630607532247*^9}, {
   3.7746308117868557`*^9, 3.774630814049129*^9}, {3.774630862440342*^9, 
   3.774630864789949*^9}, {3.77463099040982*^9, 3.774631052243286*^9}, 
   3.774631100577279*^9, {3.774636016417511*^9, 3.7746360227488194`*^9}, 
   3.774636055358192*^9, {3.7746362420240507`*^9, 3.774636245654346*^9}, {
   3.77506978220109*^9, 3.775069782670003*^9}, {3.7750699019686327`*^9, 
   3.775069903141609*^9}, {3.7750699925717793`*^9, 3.7750699960645638`*^9}, {
   3.775070032540344*^9, 3.775070081873419*^9}, {3.775070138848036*^9, 
   3.7750701495798883`*^9}, {3.775070224732696*^9, 3.775070308140524*^9}, {
   3.7750703633363457`*^9, 3.7750703730174313`*^9}, {3.775070445163311*^9, 
   3.775070448435231*^9}, {3.775070498939399*^9, 3.775070517184442*^9}, {
   3.7750706101126137`*^9, 3.775070612269294*^9}, {3.7750706441286983`*^9, 
   3.775070691751048*^9}, 3.775070729688648*^9, {3.775070845445738*^9, 
   3.7750708602620363`*^9}, {3.775070891611116*^9, 3.77507090965583*^9}, 
   3.775070954425746*^9, {3.77507099890047*^9, 3.7750710667562304`*^9}, {
   3.775071109370017*^9, 3.775071152585451*^9}, 3.775071278732945*^9, {
   3.7750714073605003`*^9, 3.775071418581065*^9}, 3.775071495634183*^9, {
   3.7750715285087442`*^9, 3.7750715784424343`*^9}, {3.775071612677718*^9, 
   3.7750716452753487`*^9}, {3.775071680505206*^9, 3.775071714346879*^9}, {
   3.775071748054233*^9, 3.775071806743115*^9}, {3.7750718902856073`*^9, 
   3.775071901412496*^9}, {3.7750719826412363`*^9, 3.7750720411444263`*^9}, {
   3.7750720770459957`*^9, 3.775072144557411*^9}, {3.775072194020884*^9, 
   3.775072261125462*^9}, {3.775072291585096*^9, 3.775072334600544*^9}, {
   3.775072383796546*^9, 3.775072465733861*^9}, {3.775072988185377*^9, 
   3.775072989640709*^9}, {3.775073065746872*^9, 3.77507309342382*^9}, {
   3.775073200799087*^9, 3.775073238428521*^9}, {3.775073290957308*^9, 
   3.775073291820553*^9}, {3.7750733904109*^9, 3.7750734256737823`*^9}, {
   3.7750735474170732`*^9, 3.775073672432653*^9}, {3.775073708764161*^9, 
   3.775073709337604*^9}, {3.775073740972989*^9, 3.77507375155249*^9}, {
   3.775073924083591*^9, 3.775073924896276*^9}, {3.77507435891523*^9, 
   3.77507439670752*^9}, {3.775074433204834*^9, 3.7750745228014727`*^9}, {
   3.775074655655004*^9, 3.775074674422749*^9}, {3.775074707069374*^9, 
   3.775074732546793*^9}, 3.7750747983668127`*^9, {3.775074956707987*^9, 
   3.775074973928932*^9}, {3.775075102765415*^9, 3.775075181044448*^9}, {
   3.775075211581959*^9, 3.775075215677636*^9}, {3.775075270988844*^9, 
   3.7750753459770403`*^9}, {3.775075384137694*^9, 3.775075439235055*^9}, {
   3.775075470899809*^9, 3.7750755017553997`*^9}, {3.7750901711737213`*^9, 
   3.775090174180284*^9}, {3.775090208133963*^9, 3.775090210033586*^9}, {
   3.775090250652689*^9, 3.7750902529182653`*^9}, {3.775129337249053*^9, 
   3.775129338813154*^9}, {3.77512942246124*^9, 3.775129424193994*^9}, {
   3.775129478646201*^9, 3.775129504665557*^9}, {3.775129592348343*^9, 
   3.775129594248727*^9}, {3.77513340844464*^9, 3.775133411386312*^9}, {
   3.7751334492266703`*^9, 3.7751334530727386`*^9}, {3.775133483319249*^9, 
   3.7751334843168163`*^9}, {3.7758454733206463`*^9, 3.775845474214369*^9}, {
   3.7758455223164787`*^9, 3.7758455555595922`*^9}, {3.775845593315387*^9, 
   3.775845594513752*^9}, {3.775845669693828*^9, 3.775845699407893*^9}, {
   3.7758457633178043`*^9, 3.775845781787855*^9}, {3.7758458328066807`*^9, 
   3.775845835291419*^9}, {3.775845888245419*^9, 3.775846018609919*^9}, {
   3.775846049549369*^9, 3.7758461045512657`*^9}, {3.7758461372281733`*^9, 
   3.7758461516244917`*^9}, {3.7758461884350224`*^9, 3.775846189640929*^9}, {
   3.775846237866432*^9, 3.775846255167305*^9}, {3.775846322685404*^9, 
   3.775846451597434*^9}, {3.775846529968225*^9, 3.775846530829487*^9}, 
   3.775846571923397*^9, {3.776104580177124*^9, 3.776104656041603*^9}, {
   3.7761046919966707`*^9, 3.776104710924182*^9}, {3.77610477605405*^9, 
   3.776104836181365*^9}, {3.7761048872589684`*^9, 3.776104973171755*^9}, {
   3.776105033893358*^9, 3.776105139851165*^9}, {3.776105195380247*^9, 
   3.7761052068433847`*^9}, {3.7761052674767*^9, 3.7761053053076897`*^9}, {
   3.776105353189152*^9, 3.776105353625288*^9}, {3.776105386219495*^9, 
   3.7761053899616213`*^9}, {3.776105426463915*^9, 3.776105447960731*^9}, {
   3.7761054830769997`*^9, 3.7761054871467667`*^9}, {3.776105556278734*^9, 
   3.776105556682686*^9}, {3.7761056505400867`*^9, 3.77610565564123*^9}, {
   3.7761060655410624`*^9, 3.776106227331457*^9}, {3.776106306466206*^9, 
   3.776106308840023*^9}, {3.776106353951372*^9, 3.776106355892408*^9}, {
   3.776106410630342*^9, 3.77610641157052*^9}, {3.7761065001663923`*^9, 
   3.776106524336583*^9}, {3.77610663922344*^9, 3.7761066451266403`*^9}, {
   3.776106686913005*^9, 3.7761066903429737`*^9}, 3.776106735661783*^9, {
   3.77610676706483*^9, 3.776106769102803*^9}, {3.776106852305928*^9, 
   3.7761068551677094`*^9}, {3.776106965119163*^9, 3.7761069672210207`*^9}, 
   3.776107006456195*^9, {3.776169828666953*^9, 3.7761698578014717`*^9}, {
   3.7761701926489983`*^9, 3.776170213750041*^9}, 3.776170247806487*^9, {
   3.776170278139432*^9, 3.776170282617115*^9}, {3.776170341590212*^9, 
   3.776170370688074*^9}, 3.77617046946837*^9, {3.7761705089518948`*^9, 
   3.776170513710742*^9}, {3.776170742088743*^9, 3.776170751128681*^9}, {
   3.7761707885792837`*^9, 3.77617079892174*^9}, {3.776170857265197*^9, 
   3.776170859806678*^9}, 3.776170946255824*^9, {3.776170985842911*^9, 
   3.776170987950728*^9}, {3.77617103064152*^9, 3.7761711074568853`*^9}, {
   3.77617120902347*^9, 3.7761712210402937`*^9}, {3.7761713180632*^9, 
   3.776171417173594*^9}, 3.776171450478745*^9, {3.776171786942731*^9, 
   3.776171790032731*^9}, {3.77617182815237*^9, 3.7761719093704443`*^9}, {
   3.776171942020685*^9, 3.7761719941604023`*^9}, {3.776172079190749*^9, 
   3.776172116199664*^9}, {3.776172150286435*^9, 3.7761723405605583`*^9}, {
   3.77617243393994*^9, 3.776172488647695*^9}, {3.776172519081566*^9, 
   3.7761725707660103`*^9}, {3.776172664393941*^9, 3.776172694054223*^9}, {
   3.776172780209478*^9, 3.7761728149885187`*^9}, {3.77617287150802*^9, 
   3.776172920426654*^9}, {3.776172956010521*^9, 3.7761729568554153`*^9}, {
   3.776172997223153*^9, 3.776173075735716*^9}, {3.7761731167053633`*^9, 
   3.776173124712381*^9}, {3.7761731685511017`*^9, 3.776173191176517*^9}, {
   3.7761732478542547`*^9, 3.776173275159802*^9}, {3.7761741616708107`*^9, 
   3.77617421798377*^9}, {3.776174347881679*^9, 3.776174365108025*^9}, {
   3.776174454619578*^9, 3.776174458425589*^9}, {3.7761745322417107`*^9, 
   3.776174533134161*^9}, {3.776174621224181*^9, 3.776174623420292*^9}, {
   3.776174677488717*^9, 3.776174697416827*^9}, {3.776174774551894*^9, 
   3.776174782685802*^9}, {3.776191940388699*^9, 3.776191969595704*^9}, {
   3.7761920010470257`*^9, 3.776192020810306*^9}, {3.776192438367869*^9, 
   3.7761924551782703`*^9}, {3.776192487617957*^9, 3.77619261877849*^9}, {
   3.7761930147464437`*^9, 3.776193019460984*^9}, 3.7761930562886677`*^9, {
   3.776198062869349*^9, 3.7761980854752817`*^9}, {3.7761981206297703`*^9, 
   3.776198180402411*^9}, {3.7761986982789707`*^9, 3.776198749188252*^9}, {
   3.7762081615403633`*^9, 3.776208216733534*^9}, {3.7762082575581408`*^9, 
   3.776208263604423*^9}, {3.776214365987418*^9, 3.776214370249948*^9}, 
   3.776214464533751*^9, {3.7762144971530437`*^9, 3.776214500133609*^9}, {
   3.776286221540489*^9, 3.776286224911385*^9}, {3.776286276567678*^9, 
   3.7762863377120953`*^9}, {3.77628638035546*^9, 3.7762865632757273`*^9}, {
   3.776286605009512*^9, 3.776286717027296*^9}, {3.776286940317296*^9, 
   3.776286989812345*^9}, {3.777808229285006*^9, 3.777808356121435*^9}, {
   3.777808399044654*^9, 3.7778084179649677`*^9}, {3.777808484406435*^9, 
   3.777808510592063*^9}, 3.777808541078678*^9, {3.777808572983244*^9, 
   3.7778086112928133`*^9}, {3.777808704678554*^9, 3.777808712693019*^9}, 
   3.777808764053508*^9, {3.777808815548607*^9, 3.7778088229258347`*^9}, {
   3.777808857432047*^9, 3.7778088844262943`*^9}, {3.777808979647832*^9, 
   3.777808992509902*^9}, {3.777809054253422*^9, 3.777809055831149*^9}, {
   3.7778091389289303`*^9, 3.77780919446565*^9}, {3.777809232350696*^9, 
   3.777809239106469*^9}, {3.777809285707122*^9, 3.7778094103313007`*^9}, {
   3.7778095074124823`*^9, 3.777809558163328*^9}, {3.7778095950519247`*^9, 
   3.777809612976215*^9}, {3.777809651484289*^9, 3.777809676942122*^9}, 
   3.777825090948927*^9, 3.77782513422859*^9, {3.7778251917783127`*^9, 
   3.777825192358613*^9}, 3.777825333534017*^9, {3.7778254245503798`*^9, 
   3.7778254247825203`*^9}, 3.7778255375548573`*^9, {3.7778255727983313`*^9, 
   3.777825665953906*^9}, 3.7778256990530767`*^9, 3.777825756950433*^9, {
   3.777825788538871*^9, 3.7778258046574163`*^9}, {3.777825842144497*^9, 
   3.777825931912978*^9}, {3.777825971329496*^9, 3.777826060938593*^9}, {
   3.7778260973846607`*^9, 3.777826125902143*^9}, {3.7778265966600313`*^9, 
   3.7778266007128277`*^9}, {3.7778266677202673`*^9, 3.77782669687852*^9}, {
   3.777826728346332*^9, 3.777826730548468*^9}, {3.7778269603568172`*^9, 
   3.777826979130911*^9}, {3.77782706731946*^9, 3.7778270686035547`*^9}, {
   3.777827145673994*^9, 3.77782714915388*^9}, {3.777827210097035*^9, 
   3.777827214840876*^9}, {3.7778279085487547`*^9, 3.777827939044265*^9}, {
   3.777827973237994*^9, 3.777828028424595*^9}, {3.7778450958176107`*^9, 
   3.7778451160108833`*^9}, {3.7781815476768103`*^9, 3.7781815962925577`*^9}, 
   3.778181636371018*^9, {3.778181730034198*^9, 3.778181747847599*^9}, 
   3.7781818784558687`*^9, {3.778181924674658*^9, 3.778181978179934*^9}, 
   3.7781820174281607`*^9, {3.778182063445712*^9, 3.778182110746537*^9}, {
   3.778182140893857*^9, 3.7781821775018272`*^9}, {3.7781822156402807`*^9, 
   3.778182224615869*^9}, {3.7781822621711807`*^9, 3.778182300905156*^9}, {
   3.78015161770111*^9, 3.780151666772942*^9}, {3.780151818668239*^9, 
   3.780151819900622*^9}, {3.7801520480005207`*^9, 3.7801521393666153`*^9}, {
   3.78015231638943*^9, 3.7801523421718082`*^9}, {3.780152389032331*^9, 
   3.780152438065989*^9}, {3.7801524903997927`*^9, 3.780152566096464*^9}, {
   3.780152645324692*^9, 3.7801526998599157`*^9}, {3.780152752108007*^9, 
   3.7801527533422203`*^9}, {3.780152829531452*^9, 3.780152840340817*^9}, 
   3.780152871896579*^9, {3.780152958299547*^9, 3.7801529594250183`*^9}, {
   3.7801530111061563`*^9, 3.780153017578595*^9}, {3.780153049317478*^9, 
   3.78015307850274*^9}, {3.780153149919909*^9, 3.780153152928872*^9}, {
   3.780153279209545*^9, 3.780153317111644*^9}, {3.780153398681448*^9, 
   3.780153490956195*^9}, {3.780153550472142*^9, 3.780153706981093*^9}, {
   3.780153826207527*^9, 3.780153839711529*^9}, {3.780153873496929*^9, 
   3.78015392164358*^9}, {3.780159334094798*^9, 3.780159345540627*^9}, {
   3.780159397894412*^9, 3.780159417860324*^9}, {3.7801594685452337`*^9, 
   3.780159484905552*^9}, {3.7801595297278767`*^9, 3.780159530365752*^9}, {
   3.7801595628217707`*^9, 3.780159563187298*^9}, {3.780159621242875*^9, 
   3.780159728316444*^9}, {3.78015976692759*^9, 3.780159833245614*^9}, {
   3.78016044085009*^9, 3.7801604504100113`*^9}, {3.780160487966978*^9, 
   3.780160492292816*^9}, {3.7801614049868803`*^9, 3.780161415983885*^9}, 
   3.7801614467936373`*^9, {3.780161480259924*^9, 3.780161501194186*^9}, {
   3.780161544477688*^9, 3.7801615603523703`*^9}, 3.7832911017334146`*^9, {
   3.870461638929525*^9, 3.8704622062788153`*^9}, {3.8704651501798*^9, 
   3.870465207337397*^9}, {3.8704652375607843`*^9, 3.870465306581127*^9}, {
   3.870465428448187*^9, 3.870465454541316*^9}, {3.870465485665107*^9, 
   3.870465800723053*^9}, {3.8704658643556967`*^9, 3.8704658886943407`*^9}, {
   3.870465951370323*^9, 3.870465983795829*^9}, {3.870466045581221*^9, 
   3.870466187546928*^9}, {3.870466221984598*^9, 3.87046622780262*^9}, {
   3.870466270783379*^9, 3.870466520525453*^9}, {3.870466562638829*^9, 
   3.8704665636761723`*^9}, {3.8704665944665956`*^9, 3.870466595592798*^9}, {
   3.870466625679291*^9, 3.870466648541786*^9}, {3.870466697565563*^9, 
   3.870466716039606*^9}, {3.870466753584824*^9, 3.870466754588956*^9}, 
   3.8704667998210297`*^9, {3.870466942130559*^9, 3.870467006055414*^9}, {
   3.870467114708419*^9, 3.87046713986156*^9}, {3.870467171277069*^9, 
   3.870467206624486*^9}, {3.870467262542454*^9, 3.870467308308854*^9}, {
   3.87046868991294*^9, 3.870468732487608*^9}, 3.870468788164741*^9, {
   3.870468864584745*^9, 3.87046896039538*^9}, {3.8704690027274313`*^9, 
   3.870469012917501*^9}, {3.870469100062592*^9, 3.870469100827813*^9}, {
   3.8704692075690193`*^9, 3.870469323769635*^9}, {3.870469358714532*^9, 
   3.870469375940456*^9}, {3.870469407260686*^9, 3.870469412250358*^9}, {
   3.870469535293536*^9, 3.8704695411699877`*^9}, {3.870469579385201*^9, 
   3.870469582633535*^9}, {3.870469672432658*^9, 3.870469696619596*^9}, {
   3.87046994850016*^9, 3.870469951193737*^9}, {3.870470023823306*^9, 
   3.870470058979815*^9}, {3.870470188666957*^9, 3.870470189185655*^9}, {
   3.870470230333221*^9, 3.870470276532872*^9}, {3.87047034128865*^9, 
   3.870470391728579*^9}, {3.870470528006377*^9, 3.870470559000403*^9}, {
   3.8704706162364807`*^9, 3.87047067655931*^9}, {3.8704707474087276`*^9, 
   3.87047075267127*^9}, {3.870471053992971*^9, 3.8704710566975737`*^9}, {
   3.870471163825386*^9, 3.8704711736846237`*^9}, {3.8704712133467484`*^9, 
   3.8704712208563423`*^9}, 3.870471283603155*^9, {3.870471347170898*^9, 
   3.8704713490043497`*^9}, {3.870471459671186*^9, 3.870471470570088*^9}, {
   3.870471520484727*^9, 3.8704715786284657`*^9}, {3.870471618973521*^9, 
   3.870471694064747*^9}, {3.8704720452530317`*^9, 3.870472062342313*^9}, {
   3.8704721991189013`*^9, 3.870472285504406*^9}, {3.870472379901186*^9, 
   3.870472437833014*^9}, {3.870472512906467*^9, 3.870472513775507*^9}, {
   3.8704726403219223`*^9, 3.870472690899927*^9}, {3.870472728369183*^9, 
   3.87047277447263*^9}, {3.870472810316216*^9, 3.870473027085363*^9}, {
   3.870473070019966*^9, 3.870473106389024*^9}, 3.870473531088801*^9, {
   3.870473578584113*^9, 3.8704735790162888`*^9}, {3.870474229996353*^9, 
   3.870474350915873*^9}, {3.870474393283001*^9, 3.870474487091484*^9}, {
   3.870474545880822*^9, 3.870474572170291*^9}, {3.870474605339069*^9, 
   3.870474629069577*^9}, {3.870474671139591*^9, 3.870474793696863*^9}, {
   3.870474887416048*^9, 3.87047490812486*^9}, {3.870474965682139*^9, 
   3.870474968212717*^9}, {3.8705125568733273`*^9, 3.8705125578763523`*^9}, 
   3.870512605433795*^9, {3.870512644597836*^9, 3.8705126451903753`*^9}, {
   3.870512680377565*^9, 3.870512682117045*^9}, {3.870512732485742*^9, 
   3.870512778166568*^9}, {3.870512931764941*^9, 3.870512989888039*^9}, {
   3.8705130204920177`*^9, 3.8705130215679283`*^9}, {3.8705130900343*^9, 
   3.870513090618165*^9}, {3.87051315965401*^9, 3.8705131676517687`*^9}, {
   3.8705132618340683`*^9, 3.8705132630515957`*^9}, {3.870513318328208*^9, 
   3.870513318912682*^9}, {3.870513440561089*^9, 3.870513456699861*^9}, {
   3.870513531391366*^9, 3.870513534965563*^9}, {3.870513671363003*^9, 
   3.870513671894679*^9}, {3.870513730060072*^9, 3.87051374402969*^9}, {
   3.87051381045667*^9, 3.870513813014228*^9}, {3.870514801725209*^9, 
   3.870514802858582*^9}, {3.870514873504382*^9, 3.870514882794517*^9}, {
   3.870527079914145*^9, 3.870527149180952*^9}, {3.870528023559272*^9, 
   3.8705281526953278`*^9}, {3.8705291797703447`*^9, 3.870529214844727*^9}, {
   3.8705293435710697`*^9, 3.870529429984733*^9}, {3.870529784497693*^9, 
   3.870529787333323*^9}, {3.870529844468924*^9, 3.8705298471548347`*^9}, {
   3.870529918714272*^9, 3.870529961163409*^9}, {3.870530009640635*^9, 
   3.870530010964753*^9}, {3.870530045576009*^9, 3.870530051654208*^9}, {
   3.870549121532007*^9, 3.8705491353921623`*^9}, {3.8705492921099863`*^9, 
   3.8705492985630283`*^9}, {3.870686399825539*^9, 3.8706865150580997`*^9}, {
   3.870686592842712*^9, 3.8706866054789467`*^9}, {3.870686636561057*^9, 
   3.87068678379725*^9}, {3.870686824342581*^9, 3.870686897717833*^9}, {
   3.870686933751704*^9, 3.870686952466119*^9}, {3.870686995525578*^9, 
   3.8706871063081207`*^9}, {3.870687186418996*^9, 3.870687189029035*^9}, {
   3.8706872473463697`*^9, 3.870687257798355*^9}, {3.870687337745126*^9, 
   3.870687405083983*^9}, {3.870687445496419*^9, 3.870687449590291*^9}, {
   3.8706876548841543`*^9, 3.870687675817514*^9}, {3.870687719522325*^9, 
   3.8706877934949827`*^9}, {3.870687823685684*^9, 3.8706878734990387`*^9}, {
   3.870687923160472*^9, 3.870687950964181*^9}, {3.87068800192418*^9, 
   3.870688006433304*^9}, {3.870688050832406*^9, 3.8706880623664303`*^9}, {
   3.870688118945343*^9, 3.8706881458804007`*^9}, {3.8706884539897327`*^9, 
   3.8706884543784103`*^9}, {3.870688610624951*^9, 3.87068862607878*^9}, {
   3.870688722765092*^9, 3.870688789592917*^9}, {3.870688844527656*^9, 
   3.8706888485180807`*^9}, {3.8706888788160067`*^9, 3.870688894938146*^9}, {
   3.8706890688045483`*^9, 3.8706890730705843`*^9}, {3.870720256610446*^9, 
   3.870720419009964*^9}, 3.870721338655005*^9, {3.870721391214484*^9, 
   3.870721393391361*^9}, {3.8707214744759903`*^9, 3.870721488175787*^9}, {
   3.870721575428204*^9, 3.870721611609653*^9}, {3.870733041738469*^9, 
   3.8707330922852087`*^9}, {3.870733250758086*^9, 3.8707332708839893`*^9}, {
   3.8707368527272673`*^9, 3.8707368684126*^9}, {3.8707377664736433`*^9, 
   3.870737768999936*^9}, {3.8707663000956907`*^9, 3.8707663829648533`*^9}, {
   3.870766503824993*^9, 3.8707665314707003`*^9}, {3.8707666128237333`*^9, 
   3.870766615716756*^9}, {3.8707666579762983`*^9, 3.87076672345164*^9}, 
   3.870766760502515*^9, {3.870766799278763*^9, 3.8707668031916113`*^9}, {
   3.870766912323512*^9, 3.870767032438366*^9}, {3.870767082917532*^9, 
   3.870767084696109*^9}, {3.870767136082518*^9, 3.8707671748037252`*^9}, {
   3.870767271477035*^9, 3.870767339934782*^9}, {3.8707674279873857`*^9, 
   3.8707674368585978`*^9}, {3.870767558571278*^9, 3.870767581099736*^9}, 
   3.870767695870337*^9, {3.870767728279848*^9, 3.8707677765976353`*^9}, {
   3.870768009310107*^9, 3.8707680430793877`*^9}, {3.8707680951922626`*^9, 
   3.870768143314989*^9}, {3.8707681978708687`*^9, 3.870768210293726*^9}, {
   3.870768247765259*^9, 3.870768276917769*^9}, 3.870772621315982*^9, {
   3.8707737493029203`*^9, 3.870773805901636*^9}, {3.87077383750254*^9, 
   3.870773852912504*^9}, {3.870773895462397*^9, 3.870773933299727*^9}, {
   3.870774527047052*^9, 3.870774527902261*^9}, {3.870775689920691*^9, 
   3.87077569309232*^9}, {3.8707757324954023`*^9, 3.870775746448106*^9}, 
   3.870776072219645*^9, {3.870873852373369*^9, 3.870873860251302*^9}, {
   3.8708749223430233`*^9, 3.870874943430109*^9}, {3.8709505384550343`*^9, 
   3.870950558177848*^9}, {3.8726183656382303`*^9, 3.8726183839462442`*^9}, {
   3.8726213894449463`*^9, 3.8726213947541018`*^9}, {3.8726214325597353`*^9, 
   3.872621437612933*^9}, {3.8726214710962887`*^9, 3.872621514138257*^9}, {
   3.8728400800736322`*^9, 3.8728401164269876`*^9}, {3.872840181723555*^9, 
   3.872840192818182*^9}, {3.872840310641927*^9, 3.8728403220250196`*^9}, {
   3.872840566446973*^9, 3.872840601761808*^9}, {3.872840653615397*^9, 
   3.872840777735692*^9}, {3.872840822179502*^9, 3.872840824849038*^9}, {
   3.872840914526264*^9, 3.8728409188308973`*^9}, {3.872840959063868*^9, 
   3.872840965044032*^9}, {3.872841003587145*^9, 3.872841066645623*^9}, {
   3.8728410968024693`*^9, 3.8728410978256903`*^9}, {3.872841154951151*^9, 
   3.872841221463676*^9}, {3.872841254695581*^9, 3.872841255756393*^9}, {
   3.872841292776895*^9, 3.872841297521448*^9}, {3.8728423448856697`*^9, 
   3.87284236172379*^9}, {3.872967192134417*^9, 3.8729673875301313`*^9}, {
   3.87296742523855*^9, 3.8729674974169273`*^9}, 3.872967632629486*^9, {
   3.872967697959485*^9, 3.872967800566965*^9}, {3.872967840155093*^9, 
   3.872967853174652*^9}, {3.8729679234171352`*^9, 3.872967931717703*^9}, {
   3.872969956453602*^9, 3.8729699593898983`*^9}, {3.8729700052418737`*^9, 
   3.872970016927679*^9}, {3.872970134152485*^9, 3.872970135027219*^9}, 
   3.872970175423523*^9, {3.872970246979011*^9, 3.872970255115405*^9}, {
   3.872970299103969*^9, 3.8729703107315702`*^9}, {3.872970396664908*^9, 
   3.872970418464651*^9}, {3.872970475618905*^9, 3.872970484813579*^9}, 
   3.872980003239285*^9, {3.8730009906742783`*^9, 3.873001046011484*^9}, {
   3.8730012547481623`*^9, 3.8730012876636047`*^9}, {3.8731052116778393`*^9, 
   3.873105213068242*^9}, {3.8731053479844313`*^9, 3.873105368634324*^9}, {
   3.873105947332151*^9, 3.8731060173623543`*^9}, {3.873106171735879*^9, 
   3.8731061746699457`*^9}, {3.873106325239656*^9, 3.873106341713209*^9}, {
   3.873106385269545*^9, 3.873106398718857*^9}, {3.8734405066697493`*^9, 
   3.8734405099305573`*^9}, {3.8734406545055103`*^9, 
   3.8734406833247347`*^9}, {3.873440714776021*^9, 3.8734407353845377`*^9}, {
   3.8734409657199297`*^9, 3.8734409668911657`*^9}, {3.8734410809431267`*^9, 
   3.873441092024212*^9}, {3.873465029386224*^9, 3.873465036471006*^9}, {
   3.873465077984931*^9, 3.8734653274301643`*^9}, {3.873465365887484*^9, 
   3.8734653877593193`*^9}, {3.8734654287729063`*^9, 3.87346546694901*^9}, {
   3.873465576427985*^9, 3.873465596149221*^9}, {3.873465636908971*^9, 
   3.873465637813147*^9}, {3.873465735667*^9, 3.873465800710394*^9}, 
   3.873465853081258*^9, {3.873522761692725*^9, 3.873522950919857*^9}, {
   3.8740549454589567`*^9, 3.8740549706745863`*^9}, {3.874055041563981*^9, 
   3.874055103713134*^9}, {3.8740551493745832`*^9, 3.874055153991585*^9}, {
   3.874055223799679*^9, 3.874055272118866*^9}, {3.8740556403613167`*^9, 
   3.874055703281454*^9}, {3.8740557536549463`*^9, 3.87405577641636*^9}, {
   3.8740559095660353`*^9, 3.874056018172927*^9}, {3.8740560939151163`*^9, 
   3.874056096718974*^9}, {3.8740561676061563`*^9, 3.874056180846115*^9}, {
   3.8740563650102587`*^9, 3.874056366080756*^9}, {3.8740564003171597`*^9, 
   3.874056428538898*^9}, {3.874059086238446*^9, 3.874059087144265*^9}, {
   3.8740591221772346`*^9, 3.8740591226076183`*^9}, {3.874078971101264*^9, 
   3.874078971618848*^9}, {3.87407900465351*^9, 3.8740790788212*^9}, {
   3.874079149715715*^9, 3.87407915612011*^9}, {3.874079373733368*^9, 
   3.874079374713572*^9}, {3.874079427805503*^9, 3.874079428435218*^9}, {
   3.8740881905935698`*^9, 3.87408819942806*^9}, {3.874088768981206*^9, 
   3.8740887789872417`*^9}, {3.8740890851620913`*^9, 3.874089090160749*^9}, {
   3.914265155807268*^9, 3.9142652570646133`*^9}, {3.914265290753783*^9, 
   3.914265292777896*^9}, {3.914265328898855*^9, 3.914265357140836*^9}, {
   3.9142653984756603`*^9, 3.914265430081519*^9}, {3.9142664573618317`*^9, 
   3.914266478505211*^9}, {3.914266846443219*^9, 3.914266940856532*^9}, {
   3.914267143608193*^9, 3.914267333489225*^9}, {3.914267364525136*^9, 
   3.914267389331554*^9}, 3.914267478221139*^9, {3.914267522524147*^9, 
   3.914267564745232*^9}, {3.9142676230196543`*^9, 3.914267649060933*^9}, {
   3.9142677118594112`*^9, 3.914267748292696*^9}, {3.9142677783149137`*^9, 
   3.914267842205755*^9}, {3.9142679049848337`*^9, 3.914267962118929*^9}, {
   3.914268013080346*^9, 3.914268014583229*^9}, {3.9142695220772953`*^9, 
   3.914269664624626*^9}, {3.914269709877179*^9, 3.91426987899054*^9}, {
   3.914269933837929*^9, 3.914269996298996*^9}, {3.914270102315181*^9, 
   3.914270102886881*^9}, {3.914270245166636*^9, 3.9142702694806957`*^9}, {
   3.9142703086112127`*^9, 3.914270424273138*^9}, {3.914270462935031*^9, 
   3.9142704947487707`*^9}, {3.914270533452944*^9, 3.914270565562303*^9}, {
   3.914270704412533*^9, 3.9142707172763166`*^9}, {3.9142707959690742`*^9, 
   3.914270799378765*^9}, {3.914270830459688*^9, 3.9142709332866096`*^9}, {
   3.9142709910560102`*^9, 3.91427103689601*^9}, {3.914272574390356*^9, 
   3.9142725754044037`*^9}, 3.914272617686743*^9, {3.9142754506556177`*^9, 
   3.9142754787028503`*^9}, {3.914275589422962*^9, 3.914275820973651*^9}, {
   3.914282893715404*^9, 3.914282922390729*^9}, {3.914282953879128*^9, 
   3.914282962489519*^9}, {3.9143158622320423`*^9, 3.914315863555181*^9}, {
   3.914316068400744*^9, 3.9143160695894613`*^9}, {3.914316133266217*^9, 
   3.914316133726769*^9}, {3.914316463636063*^9, 3.914316464809823*^9}, {
   3.914316504680901*^9, 3.9143165073816032`*^9}, {3.9143173821774597`*^9, 
   3.914317433605134*^9}, {3.914317472693433*^9, 3.9143175118658733`*^9}, {
   3.914317747705838*^9, 3.914317748363793*^9}, {3.9143564964174337`*^9, 
   3.9143565500025578`*^9}, {3.91435660252664*^9, 3.914356620996099*^9}, {
   3.9143567334747763`*^9, 3.914356826191778*^9}, {3.914356856905685*^9, 
   3.914357078897897*^9}, {3.9143571150564547`*^9, 3.914357137344281*^9}, {
   3.914357255975518*^9, 3.914357411963551*^9}, {3.914402457172483*^9, 
   3.9144025442345*^9}, 3.9144025897388353`*^9, 3.9144026692234983`*^9, {
   3.9144027198090143`*^9, 3.914402726452466*^9}, {3.914402786971456*^9, 
   3.914402808408044*^9}, {3.9144028519248543`*^9, 3.914402907764805*^9}, {
   3.914403021301948*^9, 3.9144030688391237`*^9}, {3.9144031223690042`*^9, 
   3.9144032000760517`*^9}, {3.914404093561927*^9, 3.9144041416516647`*^9}, {
   3.9144042632421513`*^9, 3.9144043648388033`*^9}, {3.914404414304488*^9, 
   3.914404514623356*^9}, {3.914404551008812*^9, 3.9144045630687647`*^9}, {
   3.91440478040058*^9, 3.914404780974257*^9}, {3.9144048493398447`*^9, 
   3.914404855129599*^9}, {3.914406270164783*^9, 3.914406270867487*^9}, {
   3.9144166088094797`*^9, 3.914416686673079*^9}, 3.9146717826683493`*^9, 
   3.9146718384081783`*^9, {3.9146722804899*^9, 3.914672330518322*^9}, 
   3.914672390553316*^9, {3.914672433215032*^9, 3.914672460655283*^9}, {
   3.914672550134529*^9, 3.9146725835350313`*^9}, {3.9146726676985693`*^9, 
   3.9146726760844803`*^9}, {3.9146727432777348`*^9, 3.914672761780534*^9}, {
   3.914672810612804*^9, 3.914672868998213*^9}, {3.914672988142921*^9, 
   3.914673016580035*^9}, {3.914674053608891*^9, 3.914674123165406*^9}, 
   3.914674176448144*^9, 3.914674217687105*^9, 3.9146742501624107`*^9, 
   3.914674298185461*^9, 3.9146837057534657`*^9, {3.914684184578768*^9, 
   3.914684197235026*^9}, 3.914684316266657*^9, 3.91468845114566*^9, {
   3.91469291749288*^9, 3.914692948768722*^9}, {3.91469297885695*^9, 
   3.914692979520183*^9}, {3.914693024954715*^9, 3.9146930659384947`*^9}, {
   3.9146931071631804`*^9, 3.9146931244363413`*^9}, {3.914693471374783*^9, 
   3.9146934724479437`*^9}, 3.91469350329401*^9, {3.9146935608409023`*^9, 
   3.914693561855526*^9}, {3.914700850522808*^9, 3.9147008710401373`*^9}, {
   3.914921412002143*^9, 3.914921485213682*^9}, {3.914921627610972*^9, 
   3.914921646955812*^9}, {3.914921692448287*^9, 3.914921701653461*^9}, {
   3.9149218343075323`*^9, 3.91492184268083*^9}, {3.914921976229961*^9, 
   3.9149219925304747`*^9}, {3.914922301274076*^9, 3.914922310844344*^9}, 
   3.914922342757842*^9, {3.914922429984763*^9, 3.914922441244968*^9}, {
   3.914922489510735*^9, 3.914922503047583*^9}, 3.914922543742003*^9, {
   3.914922574655604*^9, 3.914922575804305*^9}, {3.914922817169055*^9, 
   3.9149228342852697`*^9}, {3.9149230754301023`*^9, 3.914923091557719*^9}, {
   3.914924451705316*^9, 3.914924518676277*^9}, {3.914924561439516*^9, 
   3.9149246045978603`*^9}, {3.9149246939275637`*^9, 3.91492472154783*^9}, {
   3.9149247587673283`*^9, 3.914924777818985*^9}, {3.91492484270398*^9, 
   3.914924843862381*^9}, {3.9149248799859467`*^9, 3.9149249067823133`*^9}, {
   3.914925062174666*^9, 3.914925079359181*^9}, {3.914925120374414*^9, 
   3.914925123994793*^9}, {3.914925209633561*^9, 3.914925256587592*^9}, {
   3.914925287280308*^9, 3.914925348276596*^9}, {3.9149254118238907`*^9, 
   3.914925492108779*^9}, {3.9149293168189583`*^9, 3.914929505854244*^9}, {
   3.91492988108788*^9, 3.9149298824303207`*^9}, {3.914930184202716*^9, 
   3.91493018570842*^9}, {3.9149621420434523`*^9, 3.914962169225513*^9}, {
   3.9149683952125387`*^9, 3.914968395920063*^9}, {3.915006295841475*^9, 
   3.9150063326288967`*^9}, {3.9150064207462263`*^9, 3.915006489872176*^9}, {
   3.915006525508616*^9, 3.915006564834188*^9}, {3.9150066063180017`*^9, 
   3.9150066297910748`*^9}, {3.915006680890044*^9, 3.9150067279022303`*^9}, {
   3.915006778050021*^9, 3.9150067786364727`*^9}, 3.9150068207194223`*^9, 
   3.9150068710602083`*^9, {3.915006962619597*^9, 3.915007082630189*^9}, {
   3.915007130372876*^9, 3.915007165634962*^9}, {3.915007732513598*^9, 
   3.9150077608470993`*^9}, {3.915007838990271*^9, 3.91500784291677*^9}, {
   3.915007892455813*^9, 3.915007931779904*^9}, {3.915008058577713*^9, 
   3.915008182192059*^9}, 3.915008227894938*^9, {3.915008281673727*^9, 
   3.915008310360487*^9}, {3.9150083572570963`*^9, 3.91500836332451*^9}, 
   3.915008575411872*^9, {3.915008939260852*^9, 3.915009013449277*^9}, {
   3.915009238314118*^9, 3.915009255583398*^9}, {3.9150093024748783`*^9, 
   3.915009322369952*^9}, {3.915009367989399*^9, 3.915009378073235*^9}, 
   3.915009463248176*^9, 3.915009610528274*^9, {3.9150099045910788`*^9, 
   3.915009936284122*^9}, {3.915011880538004*^9, 3.915011907920693*^9}, {
   3.91501229578426*^9, 3.915012302740694*^9}, {3.915012440276376*^9, 
   3.91501244599467*^9}, {3.915012747761105*^9, 3.9150127528718443`*^9}, {
   3.915012940578288*^9, 3.9150129459767103`*^9}, {3.915012997036594*^9, 
   3.915013068880077*^9}, {3.915095797084936*^9, 3.915095865116807*^9}, {
   3.915096113420432*^9, 3.91509614483529*^9}, {3.9201326989283752`*^9, 
   3.920132723336479*^9}, {3.920132875758575*^9, 3.9201329227659492`*^9}, {
   3.9201331439967737`*^9, 3.9201331812371492`*^9}, {3.920133282025619*^9, 
   3.9201333075388327`*^9}, {3.920133357557592*^9, 3.920133360013253*^9}, {
   3.920133393927494*^9, 3.9201333989039297`*^9}, {3.920133510405038*^9, 
   3.920133786009893*^9}, {3.920133845860847*^9, 3.9201339437347107`*^9}, {
   3.9201341057857323`*^9, 3.920134106404109*^9}, {3.9201343788738832`*^9, 
   3.9201343798224173`*^9}, {3.92013443408289*^9, 3.92013443832959*^9}, {
   3.920134689531402*^9, 3.9201346917920113`*^9}, {3.920134729836166*^9, 
   3.920134761456668*^9}, {3.920192040283001*^9, 3.920192070830995*^9}, {
   3.920192115016776*^9, 3.9201921959579687`*^9}, {3.920192240065118*^9, 
   3.92019226349592*^9}, {3.920192476289267*^9, 3.920192539234271*^9}, {
   3.920192937777061*^9, 3.920192955982149*^9}, {3.92028380448943*^9, 
   3.920283840232781*^9}, {3.920283942236841*^9, 3.92028402400808*^9}, {
   3.9202840630345163`*^9, 3.920284067839176*^9}, {3.920284121084778*^9, 
   3.920284176811275*^9}, {3.9202842098646173`*^9, 3.9202843560410557`*^9}, {
   3.9206664824762907`*^9, 3.920666518201968*^9}, {3.920672128406551*^9, 
   3.920672136630073*^9}, {3.920672216463705*^9, 3.920672255604741*^9}, {
   3.920672337139567*^9, 3.9206723387920732`*^9}, {3.92087582802321*^9, 
   3.92087584920417*^9}, {3.9208759475372343`*^9, 3.920876071347794*^9}, {
   3.9208761305971003`*^9, 3.920876321481937*^9}, {3.920876361302705*^9, 
   3.920876369731057*^9}, {3.920896238075636*^9, 3.9208962927055817`*^9}, {
   3.920896371104834*^9, 3.9208963808236313`*^9}, {3.9208964704681463`*^9, 
   3.920896475115233*^9}, {3.920896583971809*^9, 3.920896778211856*^9}, {
   3.920974287057343*^9, 3.92097432366852*^9}, {3.920974378392521*^9, 
   3.920974392431625*^9}, {3.920974435722704*^9, 3.920974485230206*^9}, {
   3.920974648984481*^9, 3.920974751070568*^9}, {3.9209748312269707`*^9, 
   3.920974958403492*^9}, {3.9209750029393797`*^9, 3.9209751397191143`*^9}, {
   3.92097517845227*^9, 3.92097528705053*^9}, 3.920975326132216*^9, {
   3.920975371017208*^9, 3.920975444761754*^9}, {3.9209754917853928`*^9, 
   3.920975505362719*^9}, {3.920975537018258*^9, 3.920975558481448*^9}, 
   3.920975604164393*^9, {3.921075347640313*^9, 3.921075381057754*^9}, {
   3.921075414933763*^9, 3.921075429928459*^9}, {3.921075475353874*^9, 
   3.921075707633045*^9}, {3.921075817579975*^9, 3.9210758649202147`*^9}, {
   3.921075896638822*^9, 3.921075901613879*^9}, {3.9210759399594193`*^9, 
   3.921075991898456*^9}, {3.921076024496567*^9, 3.921076030562891*^9}, {
   3.921076125644*^9, 3.9210763329603233`*^9}, {3.9210772790337954`*^9, 
   3.921077298336937*^9}, {3.921077329606085*^9, 3.921077376529442*^9}, {
   3.921077407593129*^9, 3.921077525081689*^9}, {3.921077686605789*^9, 
   3.921077702382365*^9}, {3.921077741838105*^9, 3.921077748513318*^9}, {
   3.921077794008093*^9, 3.921077801184731*^9}, 3.921077893600525*^9, {
   3.921078110435512*^9, 3.921078111408812*^9}, {3.921078148117743*^9, 
   3.921078208343978*^9}, {3.921078290765733*^9, 3.921078292225515*^9}, {
   3.921078353368372*^9, 3.9210783547171717`*^9}, {3.921078414863152*^9, 
   3.921078417337895*^9}, 3.921078475707793*^9, {3.92109287028524*^9, 
   3.9210930959416018`*^9}, {3.921093153042159*^9, 3.921093190628695*^9}, {
   3.921137637773468*^9, 3.921137663279461*^9}, {3.921137805825832*^9, 
   3.9211378268009653`*^9}, {3.921137860001897*^9, 3.921137875293241*^9}, {
   3.921228128417804*^9, 3.921228138296012*^9}, {3.921228176617878*^9, 
   3.9212282682243233`*^9}, {3.921228305098604*^9, 3.921228337723321*^9}, {
   3.921228383408537*^9, 3.921228392365613*^9}, 3.921228444701695*^9, {
   3.921228488508285*^9, 3.921228614873023*^9}, {3.921228647688621*^9, 
   3.9212287429748898`*^9}, {3.921228857338838*^9, 3.921228875218116*^9}, {
   3.921229733240581*^9, 3.921229834276518*^9}, {3.9212298796025753`*^9, 
   3.921230058556913*^9}, {3.921230102956086*^9, 3.921230194663055*^9}, 
   3.921230235950768*^9, {3.921230401542605*^9, 3.921230412442679*^9}, {
   3.921309982791252*^9, 3.921310011668536*^9}, {3.9213100623650417`*^9, 
   3.92131006760966*^9}, {3.9213101000549173`*^9, 3.9213101295353413`*^9}, {
   3.92131019710258*^9, 3.921310307572958*^9}, {3.921397945772625*^9, 
   3.921398008237689*^9}, {3.9213980776397038`*^9, 3.921398110094046*^9}, {
   3.9213981490536346`*^9, 3.9213981542943*^9}, {3.9213984155389137`*^9, 
   3.92139851430693*^9}, {3.92139854445951*^9, 3.921398548117886*^9}, {
   3.921398595462328*^9, 3.921398619735298*^9}, {3.9213986566772823`*^9, 
   3.9213986576931267`*^9}, {3.921398690422124*^9, 3.921398751306437*^9}, {
   3.921398797894762*^9, 3.92139890474776*^9}, {3.921402211693076*^9, 
   3.921402252740274*^9}, {3.921402296057597*^9, 3.921402308588684*^9}, {
   3.921486360211481*^9, 3.921486456086192*^9}, {3.9214865136405354`*^9, 
   3.921486542977106*^9}, {3.921486610193215*^9, 3.921486617994856*^9}, {
   3.9214866514603653`*^9, 3.921486680679676*^9}, {3.921486717719344*^9, 
   3.921486719311133*^9}, {3.921486780249757*^9, 3.921486872855617*^9}, {
   3.921486924303277*^9, 3.92148694053193*^9}, {3.921487009840019*^9, 
   3.92148703019522*^9}, {3.921487923551044*^9, 3.921487924661224*^9}, {
   3.9214880123291903`*^9, 3.921488039904591*^9}, {3.92148807821734*^9, 
   3.9214881356726017`*^9}, {3.921488167611611*^9, 3.9214883220469637`*^9}, {
   3.921488962093788*^9, 3.9214889623002787`*^9}, {3.9214890260923243`*^9, 
   3.921489046479146*^9}, {3.921501931548843*^9, 3.921501971417761*^9}, {
   3.921502019633353*^9, 3.921502037984743*^9}, {3.921596006395771*^9, 
   3.921596006916098*^9}, {3.9215960413186073`*^9, 3.9215960551255293`*^9}, 
   3.921596100298954*^9, 3.9215961579964237`*^9, {3.921596560712051*^9, 
   3.921596585739887*^9}, {3.921596674850458*^9, 3.9215966873426228`*^9}, {
   3.921596737431466*^9, 3.921596748233172*^9}, {3.921596922924615*^9, 
   3.9215969809460506`*^9}, {3.921597043802417*^9, 3.921597145276716*^9}, {
   3.9219245964794397`*^9, 3.921924622126072*^9}, {3.921924893089834*^9, 
   3.921924908342258*^9}, {3.921926914410767*^9, 3.921926917795546*^9}, {
   3.921927657361499*^9, 3.9219277196347303`*^9}, {3.921927750996071*^9, 
   3.9219279867818203`*^9}, {3.921928029282662*^9, 3.9219281638093348`*^9}, {
   3.9219287381349154`*^9, 3.921928738562213*^9}, {3.921928794598422*^9, 
   3.921928796049177*^9}, {3.921928869587834*^9, 3.921928870557678*^9}, {
   3.921928903171072*^9, 3.9219289322595*^9}, {3.921928978394423*^9, 
   3.921929074332808*^9}, {3.9219291099694643`*^9, 3.9219291459130173`*^9}, {
   3.921929496546129*^9, 3.921929521611945*^9}, {3.921943910065432*^9, 
   3.9219439585028973`*^9}, {3.921943989126417*^9, 3.921944153315463*^9}, {
   3.921944185792697*^9, 3.921944237387354*^9}, {3.9221082822420673`*^9, 
   3.922108336660697*^9}, {3.922108371631789*^9, 3.922108406769931*^9}, {
   3.922108675015081*^9, 3.9221086917607803`*^9}, {3.925555570608474*^9, 
   3.925555705830872*^9}, {3.925555738934894*^9, 3.925555760897167*^9}, {
   3.9255592755698223`*^9, 3.925559282577774*^9}, {3.925559521709581*^9, 
   3.925559646684534*^9}, {3.9255596877587223`*^9, 3.925559836432514*^9}, {
   3.9255598682470818`*^9, 3.925559879280085*^9}, {3.925559924791422*^9, 
   3.9255599630477943`*^9}, {3.925559995641198*^9, 3.925560097535666*^9}, {
   3.925560150462761*^9, 3.925560444954555*^9}, {3.925560476650259*^9, 
   3.9255605315455103`*^9}, {3.9255605661277*^9, 3.925560566990365*^9}, {
   3.9255606053430653`*^9, 3.925560612192181*^9}, {3.925560680507366*^9, 
   3.9255608034671383`*^9}, {3.925564188643448*^9, 3.925564249509199*^9}, {
   3.925564284761037*^9, 3.925564332475078*^9}, {3.925564375307146*^9, 
   3.925564626573649*^9}, {3.925634953544285*^9, 3.9256349602529*^9}, {
   3.925634994037834*^9, 3.925635025004715*^9}, {3.9256350770774527`*^9, 
   3.925635083200173*^9}, {3.9256511279668493`*^9, 3.925651132909382*^9}, {
   3.925651590701003*^9, 3.9256516214130077`*^9}, {3.9256516549407454`*^9, 
   3.9256516554893703`*^9}, {3.925651719225452*^9, 3.92565172672194*^9}, {
   3.9256518324521112`*^9, 3.925651837392815*^9}, {3.925651906755782*^9, 
   3.925651911460747*^9}, {3.92567864460299*^9, 3.9256786453495502`*^9}, {
   3.9280900238762712`*^9, 3.9280900249595633`*^9}, {3.928090057290394*^9, 
   3.9280900736239557`*^9}, {3.9280960331155367`*^9, 3.928096138470912*^9}, {
   3.928096197891918*^9, 3.928096234606121*^9}, {3.9280963136671877`*^9, 
   3.928096433398055*^9}, {3.9280964978522453`*^9, 3.928096521938116*^9}, {
   3.928096578063279*^9, 3.928096629778438*^9}, {3.928096671648888*^9, 
   3.92809667247969*^9}, {3.9280968851273813`*^9, 3.928096907089594*^9}, 
   3.928097002812229*^9, {3.9280970340667562`*^9, 3.9280970416780577`*^9}, {
   3.9280970837460623`*^9, 3.928097146375815*^9}, {3.928097284352491*^9, 
   3.928097284843186*^9}, {3.928228460323742*^9, 3.9282285184697313`*^9}, {
   3.937464301272581*^9, 3.937464305523308*^9}, 3.937464350753708*^9, {
   3.937464497700282*^9, 3.9374645264566603`*^9}, 3.937464575240758*^9, {
   3.937470988382186*^9, 3.937471020818718*^9}, {3.9406984537524357`*^9, 
   3.9406984875261173`*^9}, {3.9408625410528803`*^9, 
   3.9408625435013514`*^9}, {3.9408625747191153`*^9, 3.940862577718587*^9}},
 CellLabel->
  "In[404]:=",ExpressionUUID->"250af4f3-9405-4f84-9452-3a2fa154942a"],

Cell[BoxData[
 TemplateBox[{
   GraphicsBox[
    GraphicsComplexBox[CompressedData["
1:eJx1ln1Ik1EUh9U/yiwoo1aYFo5ZUWHfBkqdFEGRgsxMQi1YCmH06SiZgYIJ
SoqCGkpBoWYkYorJLMKZJEpl1utspXNZ2HeMChKDitzgd2W/0WAcnt3xcp57
zzn3DTee2p8d4Ofn93jm6475S1oT3phNwjHI3nB6Z9BNxb0/12ZU9HYq9vN8
ehSvKv6S3LWyT/EuzwMeKc6scD9hiNY1xYNP3B+b4gzP/+2K3U8v/vJKsdkT
HYrnefJ97ZM3mCN8wPABwwcMHzB8vNc1xfABwwcMHzB8wPDhfee8wRzhA4YP
GD5g+Hiva4rhA4YPGD5g+IDhw3XD+855gznCBwwfMHy81zXF8AHDBwwfMHzA
8OG657rhfee8wRzhA4aP97qmGD5g+IDhA4YPGD7ct1z3XDe875w3mCN8vH/X
FMMHDB8wfMDwAcOH5w73Ldc91w3vO+cN5ggfMHzA8AHDBwwfsPf5aD5zlOcQ
9zH3AdcRnwN7cPQ+H43OR6Pz0eh8NOXDc5/nJs8d7luue64b3nfOG8wRPmD4
gOEDhg/fWzz3eW7y3OG+5brnuuF957zBHOEDhg8YPnzv8r3Fc5/nJs8d7luu
e64b3nfOG8wRPmD48HsD37t8b/Hc57nJc4f7luue64b3nfMGc4QP4v/eg/g9
gu9hvsf4HuA5ynOI+5j7gOuIz4E93qWbrsZsfy5tObqBwPoaOaSPONuZp8k2
3da/uk03ZG5xbsry3c985l/S/hzj4qUNUr01+/OyjmGxXZ8omrTflpSgX3pn
m+97WfDBqDbL4TsS17+3LmLKJq75Ees2hHWK6WbzSHTkCzlaU+JIMN+TmID7
8d9DR3z6NdB6VL84ySqu9LIpwxm7WAZf/l7YYhX/6gPG7qaXYsvvzysv7ZWe
xKfLGy/O9nd4Y/XT1k+vpGNiy48sfZ+cSNlxZfrDbH/UXrublnpkTBKHtySf
t19W+3apwOryX90nx9ZXrbCGjkl8Wnjz79F+GUmzRNZnOqSk6OGI6/zM/K6o
bOmOm63H3ILsk0uKHBJb8DG6caBJJnKGQwLKRn3qv+1rbuHO401idOiCDbXj
on9RHHVxb7tk1c5Zk1w62x+TU6Zbo11OOXhuMi8k0CJzWuNjH5idPv1iyPpZ
Ndn+SArn/vmWWTku+24ZGjZuHpRlixJS5w85JS7swoZybUimJ+y9h+ucPvX1
Pif57YLKLsUhA3siDxmeyT/VhQSi
     "], {{{
        EdgeForm[], 
        LABColor[
        0.2711582030147396, 0.14169846589452695`, -0.40819586146512543`], 
        GraphicsGroupBox[{
          PolygonBox[CompressedData["
1:eJwNw8VOGwAAAFCGe92gblA3qBvUDagLgXpLAvVyAKqcoMatVDhiC1k2srFl
GdlxZN+0y3jJI0QyjsjoyMjIv/dj70cBY1PQ6WnYzOLoh3HQxBhwfAI8OQOf
RdMwKOoSAA2cQ87PoxZmEXOTkKllwCJgdBFKgNExNMgkGDQOBI4BoFMQxCwc
PgMDYcFADAg2DUWQkXASAklBQfBQ5ByCwqfShHQMHbu0gEIDllfRy1gGDgNE
4yE4HBOPBWHwLIJNbcWBsQQ2ETWPJEDxJC6ZgiST4ESqYIWMIFFRFKFGxBAz
yTzKOm11ZYlKQ6/SRQwijGBVWcA4CIwIV/IUUoNMRBfyKTwBla/Z0eqdBr1E
pxVpDFK9Tqw1uIxGt4kj57JlnLUVAZfE2RSuC2nrYp2EiWPwyFwxQ8RT8tkE
FofI5ip4fJVAoF4zeczgCZBRZrAozRtr6p09u1qgUnDl25pNpUWl4itVVjUD
S2dJ2UQOSW3bYEpYEqZYypIozEqT3Gj2WswKk9VvswW2LD6r1q7TCDflJoWM
LZVzZDKjXKKX6hx6kVa8uxUoJgsOnd2u3dnRbDuCTvu+w2Nyu8JuT9Tr1Dvc
Rpcz5HJHPC6D0xf3e2O+/cNgILnrs3j9iUDIGfRbfV6zJ2DzH+wmg0ehffte
OB0JOvaf9j6FUuFCIh92haLZWCQTjeXiMW80nk9E3OGoJxL3xZKBRKKQfD78
kiweHB8UE/74572no5PUUfAwdZpOn2VSoaNsOZcOpzKlbCaSzkYzuUo+Xy3k
Ytli/TgfzxVqxVqhysIzh483Xw+fX06+nV2UztKnp6mTeue83KiUMmflbKl0
Wa40q5VcuZqvbG3Yau16vVj7cfJydd55vfjVuG7+PP1+2W1cli4a5ctmr9Xq
t5uVRmd41ao2q61ae9Bp11qdevv3xWvvrn/d6N71bq9ve2/dP/37Qa953W/1
Bg/DYWcwaPf/dt/u+3fnx/WHwf3j8OHmavj48eY/TunsAA==
           "]], 
          
          PolygonBox[{{174, 94, 93, 175}, {173, 93, 80, 170}, {178, 108, 107, 
           179}, {184, 123, 122, 185}, {176, 107, 94, 174}, {182, 122, 121, 
           183}, {187, 136, 123, 184}, {198, 150, 137, 189}, {200, 151, 150, 
           201}, {180, 121, 108, 178}, {170, 80, 79, 172}, {189, 137, 136, 
           190}, {203, 164, 151, 200}}]}]}, {
        EdgeForm[], 
        LABColor[0.8363303108457656, 0.11738798020386235`, 0.546551164783953], 
        GraphicsGroupBox[{
          
          PolygonBox[{{191, 145, 193}, {162, 149, 161}, {161, 148, 160}, {134,
            147, 135}, {146, 133, 145}, {132, 145, 133}, {178, 120, 180}, {
           170, 92, 173}, {200, 163, 203}, {133, 146, 134}, {147, 160, 148}, {
           132, 119, 131}, {133, 120, 132}, {147, 134, 146}, {148, 135, 
           147}, {119, 132, 120}, {179, 120, 178}, {175, 106, 174}, {185, 135,
            184}, {201, 163, 200}, {189, 149, 198}, {172, 92, 170}, {131, 119,
            118}, {148, 161, 149}, {195, 145, 191}, {118, 106, 105}, {174, 
           106, 176}, {119, 106, 118}, {183, 134, 182}, {197, 146, 194}, {184,
            135, 187}, {190, 149, 189}}], 
          
          PolygonBox[{{173, 92, 105, 171}, {181, 133, 134, 183}, {196, 147, 
           146, 197}, {171, 105, 106, 175}, {202, 160, 147, 196}, {188, 148, 
           149, 190}, {198, 149, 162, 199}, {186, 132, 131, 192}, {177, 119, 
           120, 179}, {176, 106, 119, 177}, {182, 134, 135, 185}, {180, 120, 
           133, 181}, {194, 146, 145, 195}, {187, 135, 148, 188}, {193, 145, 
           132, 186}, {199, 162, 163, 201}}]}]}, {
        EdgeForm[], 
        LABColor[0.9382166419938169, 0.00858132947324916, 0.3102222229844468], 
        GraphicsGroupBox[{
          
          PolygonBox[{{196, 159, 202}, {192, 144, 186}, {186, 144, 193}, {197,
            159, 196}, {195, 158, 194}}], 
          
          PolygonBox[{{191, 157, 158, 195}, {194, 158, 159, 197}, {193, 144, 
           157, 191}}]}]}}, {{}, 
       TagBox[
        TooltipBox[{
          Directive[
           GrayLevel[0], 
           Opacity[0.5], 
           CapForm["Butt"]], 
          LineBox[{192, 186, 193, 191, 195, 194, 197, 196, 202}]}, "2"], 
        Annotation[#, 2, "Tooltip"]& ], 
       TagBox[
        TooltipBox[{
          Directive[
           GrayLevel[0], 
           Opacity[0.5], 
           CapForm["Butt"]], 
          
          LineBox[{172, 170, 173, 171, 175, 174, 176, 177, 179, 178, 180, 181,
            183, 182, 185, 184, 187, 188, 190, 189, 198, 199, 201, 200, 
           203}]}, "0"], Annotation[#, 0, "Tooltip"]& ], {}, {}}}], {
    DisplayFunction -> Identity, AspectRatio -> 1, 
     AxesOrigin -> {Automatic, Automatic}, DisplayFunction :> Identity, Frame -> 
     True, FrameLabel -> {{
        FormBox[
         StyleBox[
         "\"Lysogeny probability \\!\\(\\*SubscriptBox[\\(\[Lambda]\\), \
\\(2\\)]\\)\"", 20, StripOnInput -> False], TraditionalForm], None}, {
        FormBox[
         StyleBox[
         "\"Lysogeny probability \\!\\(\\*SubscriptBox[\\(\[Lambda]\\), \
\\(1\\)]\\)\"", 20, StripOnInput -> False], TraditionalForm], None}}, 
     FrameTicks -> {{Automatic, Automatic}, {Automatic, Automatic}}, 
     GridLines -> {None, None}, GridLinesStyle -> Directive[
       GrayLevel[0.5, 0.4]], 
     LabelStyle -> {FontFamily -> "Arial", FontSize -> 22, 
       GrayLevel[0]}, 
     Method -> {
      "DefaultBoundaryStyle" -> Automatic, 
       "DefaultGraphicsInteraction" -> {
        "Version" -> 1.2, "TrackMousePosition" -> {True, False}, 
         "Effects" -> {
          "Highlight" -> {"ratio" -> 2}, "HighlightPoint" -> {"ratio" -> 2}, 
           "Droplines" -> {
            "freeformCursorMode" -> True, 
             "placement" -> {"x" -> "All", "y" -> "None"}}}}, 
       "GridLinesInFront" -> True}, PlotLabel -> 
     FormBox["\"C: Log(\\!\\(\\*SubscriptBox[\\(P\\), \\(2\\)]\\)) adding \\!\
\\(\\*SuperscriptBox[\\(10\\), \\(8\\)]\\) \\!\\(\\*SubscriptBox[\\(L\\), \
\\(1\\)]\\)\"", TraditionalForm], PlotRange -> {{0., 0.5}, {0., 0.5}}, 
     PlotRangeClipping -> True, PlotRangePadding -> {{
        Scaled[0.02], 
        Scaled[0.02]}, {
        Scaled[0.02], 
        Scaled[0.02]}}, Ticks -> {Automatic, Automatic}}], 
   FormBox[
    FormBox[
     TemplateBox[{
       FormBox[
        StyleBox[
         StyleBox[
          PaneBox[
           GraphicsBox[{
             
             RasterBox[{{{0.20005000000000028`, 0.23004499999999994`, 
              0.49999999999999994`}}, {{0.9867971454071339, 
              0.7804970985379508, 0.40369885640624237`}}, {{1., 
              0.9626910011514359, 0.7732976427207497}}}, {{
                Rational[-15, 2], 
                Rational[-225, 2]}, {
                Rational[15, 2], 
                Rational[225, 2]}}], {Antialiasing -> False, 
              AbsoluteThickness[0.1], 
              Directive[
               Opacity[0.3], 
               GrayLevel[0]], 
              LineBox[
               NCache[{{
                  Rational[15, 2], 
                  Rational[-225, 2]}, {
                  Rational[-15, 2], 
                  Rational[-225, 2]}, {
                  Rational[-15, 2], 
                  Rational[225, 2]}, {
                  Rational[15, 2], 
                  Rational[225, 2]}, {
                  Rational[15, 2], 
                  Rational[-225, 2]}}, {{7.5, -112.5}, {-7.5, -112.5}, {-7.5, 
                112.5}, {7.5, 112.5}, {7.5, -112.5}}]]}, {
              CapForm[None], {{
                Directive[
                 GrayLevel[0], 
                 Opacity[0.5], 
                 CapForm["Butt"]], 
                CapForm["Butt"], 
                LineBox[
                 NCache[{{
                    Rational[-15, 2], -37.49999999999998}, {
                    Rational[
                    15, 2], -37.49999999999998}}, {{-7.5, \
-37.49999999999998}, {7.5, -37.49999999999998}}]]}, {
                Directive[
                 GrayLevel[0], 
                 Opacity[0.5], 
                 CapForm["Butt"]], 
                CapForm["Butt"], 
                LineBox[
                 NCache[{{
                    Rational[-15, 2], 37.49999999999999}, {
                    Rational[15, 2], 37.49999999999999}}, {{-7.5, 
                  37.49999999999999}, {7.5, 37.49999999999999}}]]}}}, 
             StyleBox[{Antialiasing -> False, 
               StyleBox[
                StyleBox[{{
                   StyleBox[
                    LineBox[{{{7.499999999999999, -37.499999999999986`}, 
                    
                    Offset[{4., 0}, {
                    7.499999999999999, -37.499999999999986`}]}, {{
                    7.499999999999999, 37.49999999999999}, 
                    
                    Offset[{4., 0}, {7.499999999999999, 
                    37.49999999999999}]}}], {
                    Directive[
                    AbsoluteThickness[0.5], 
                    GrayLevel[0.4]]}, StripOnInput -> False]}, 
                  StyleBox[
                   StyleBox[{{
                    StyleBox[{
                    InsetBox[
                    FormBox["0", TraditionalForm], 
                    
                    Offset[{7., 0.}, {
                    7.499999999999999, -37.499999999999986`}], 
                    ImageScaled[{0, 0.5}], Automatic, {1, 0}], 
                    InsetBox[
                    FormBox["2", TraditionalForm], 
                    Offset[{7., 0.}, {7.499999999999999, 37.49999999999999}], 
                    ImageScaled[{0, 0.5}], Automatic, {1, 0}]}, {
                    Directive[
                    AbsoluteThickness[0.5], 
                    GrayLevel[0.4]], {
                    Directive[
                    Opacity[1], FontFamily -> "Arial", FontSize -> 22, 
                    GrayLevel[0]]}}, StripOnInput -> False]}, {}}, {{
                    Directive[
                    Opacity[1], FontFamily -> "Arial", FontSize -> 22, 
                    GrayLevel[0]]}}, StripOnInput -> False], {
                   "GraphicsLabel"}, StripOnInput -> False]}, {
                 "GraphicsTicks"}, StripOnInput -> False], {{
                  Directive[
                   AbsoluteThickness[0.5], 
                   GrayLevel[0.4]]}}, StripOnInput -> False]}, {
              "GraphicsAxes"}, StripOnInput -> False]}, PlotRangePadding -> 
            Scaled[0.02], PlotRange -> All, Frame -> True, 
            FrameTicks -> {{False, False}, {True, False}}, FrameStyle -> 
            Opacity[0], FrameTicksStyle -> Opacity[0], 
            ImageSize -> {Automatic, 225}, BaseStyle -> {}], Alignment -> 
           Left, AppearanceElements -> None, ImageMargins -> {{5, 5}, {5, 5}},
            ImageSizeAction -> "ResizeToFit"], LineIndent -> 0, StripOnInput -> 
          False], {FontFamily -> "Arial", FontSize -> 22, 
          GrayLevel[0]}, Background -> Automatic, StripOnInput -> False], 
        TraditionalForm]}, "BarLegend", DisplayFunction -> (#& ), 
      InterpretationFunction :> (RowBox[{"BarLegend", "[", 
         RowBox[{
           RowBox[{"{", 
             RowBox[{
               RowBox[{
                 RowBox[{"Blend", "[", 
                   RowBox[{"\"WL13DefaultDensityGradient\"", ",", "#1"}], 
                   "]"}], "&"}], ",", 
               RowBox[{"{", 
                 RowBox[{
                   RowBox[{"-", "5.735816978090872`"}], ",", 
                   "3.144374630053968`"}], "}"}]}], "}"}], ",", 
           RowBox[{"{", 
             RowBox[{
               RowBox[{"{", 
                 RowBox[{"0.`", ",", 
                   RowBox[{"Directive", "[", 
                    RowBox[{
                    
                    TemplateBox[<|"color" -> GrayLevel[0]|>, 
                    "GrayLevelColorSwatchTemplate"], ",", 
                    RowBox[{"Opacity", "[", "0.5`", "]"}], ",", 
                    RowBox[{"CapForm", "[", "\"Butt\"", "]"}]}], "]"}]}], 
                 "}"}], ",", 
               RowBox[{"{", 
                 RowBox[{"2", ",", 
                   RowBox[{"Directive", "[", 
                    RowBox[{
                    
                    TemplateBox[<|"color" -> GrayLevel[0]|>, 
                    "GrayLevelColorSwatchTemplate"], ",", 
                    RowBox[{"Opacity", "[", "0.5`", "]"}], ",", 
                    RowBox[{"CapForm", "[", "\"Butt\"", "]"}]}], "]"}]}], 
                 "}"}], ",", 
               RowBox[{"{", 
                 RowBox[{"4", ",", 
                   RowBox[{"Directive", "[", 
                    RowBox[{
                    
                    TemplateBox[<|"color" -> GrayLevel[0]|>, 
                    "GrayLevelColorSwatchTemplate"], ",", 
                    RowBox[{"Opacity", "[", "0.5`", "]"}], ",", 
                    RowBox[{"CapForm", "[", "\"Butt\"", "]"}]}], "]"}]}], 
                 "}"}], ",", 
               RowBox[{"{", 
                 RowBox[{"6", ",", 
                   RowBox[{"Directive", "[", 
                    RowBox[{
                    
                    TemplateBox[<|"color" -> GrayLevel[0]|>, 
                    "GrayLevelColorSwatchTemplate"], ",", 
                    RowBox[{"Opacity", "[", "0.5`", "]"}], ",", 
                    RowBox[{"CapForm", "[", "\"Butt\"", "]"}]}], "]"}]}], 
                 "}"}], ",", 
               RowBox[{"{", 
                 RowBox[{"8", ",", 
                   RowBox[{"Directive", "[", 
                    RowBox[{
                    
                    TemplateBox[<|"color" -> GrayLevel[0]|>, 
                    "GrayLevelColorSwatchTemplate"], ",", 
                    RowBox[{"Opacity", "[", "0.5`", "]"}], ",", 
                    RowBox[{"CapForm", "[", "\"Butt\"", "]"}]}], "]"}]}], 
                 "}"}]}], "}"}], ",", 
           RowBox[{"LabelStyle", "\[Rule]", 
             RowBox[{"{", 
               RowBox[{
                 RowBox[{"FontFamily", "\[Rule]", "\"Arial\""}], ",", 
                 RowBox[{"FontSize", "\[Rule]", "22"}], ",", 
                 
                 TemplateBox[<|"color" -> GrayLevel[0]|>, 
                  "GrayLevelColorSwatchTemplate"]}], "}"}]}], ",", 
           RowBox[{"LegendLayout", "\[Rule]", "\"Column\""}], ",", 
           RowBox[{"LegendMarkerSize", "\[Rule]", "225"}], ",", 
           RowBox[{"ScalingFunctions", "\[Rule]", 
             RowBox[{"{", 
               RowBox[{"Identity", ",", "Identity"}], "}"}]}], ",", 
           RowBox[{"Charting`AxisLabel", "\[Rule]", "None"}], ",", 
           RowBox[{"Charting`TickSide", "\[Rule]", "Right"}], ",", 
           RowBox[{"ColorFunctionScaling", "\[Rule]", "True"}]}], "]"}]& )], 
     TraditionalForm], TraditionalForm]},
  "Legended",
  DisplayFunction->(GridBox[{{
      TagBox[
       ItemBox[
        PaneBox[
         TagBox[#, "SkipImageSizeLevel"], Alignment -> {Center, Baseline}, 
         BaselinePosition -> Baseline], DefaultBaseStyle -> "Labeled"], 
       "SkipImageSizeLevel"], 
      ItemBox[#2, DefaultBaseStyle -> "LabeledLabel"]}}, 
    GridBoxAlignment -> {"Columns" -> {{Center}}, "Rows" -> {{Center}}}, 
    AutoDelete -> False, GridBoxItemSize -> Automatic, 
    BaselinePosition -> {1, 1}]& ),
  Editable->True,
  InterpretationFunction->(RowBox[{"Legended", "[", 
     RowBox[{#, ",", 
       RowBox[{"Placed", "[", 
         RowBox[{#2, ",", "After"}], "]"}]}], "]"}]& )]], "Output",
 CellChangeTimes->{{3.928096896506283*^9, 3.928096917550767*^9}, 
   3.928097007869834*^9, 3.928097046994727*^9, {3.928228507918374*^9, 
   3.928228537765091*^9}, 3.937464542018504*^9, 3.9374710272220173`*^9, {
   3.9406984796310463`*^9, 3.940698493305656*^9}, 3.940862586362788*^9},
 CellLabel->
  "Out[405]=",ExpressionUUID->"cb863e80-466b-4dea-9ee4-69c6325ef505"]
}, Open  ]]
}, Open  ]],

Cell["", "PageBreak",
 PageBreakBelow->True,ExpressionUUID->"96bc087e-ddae-4761-b70c-d210d6f97b57"],

Cell[BoxData["\[IndentingNewLine]"], "Input",
 CellChangeTimes->{{3.653247268386902*^9, 3.6532474627786407`*^9}, {
   3.653320826542371*^9, 3.6533210331605444`*^9}, 3.6533210728236556`*^9, {
   3.653321227071025*^9, 3.6533215492422237`*^9}, {3.653321627025918*^9, 
   3.653321773851923*^9}, {3.653321811331249*^9, 3.653321897910079*^9}, {
   3.653321935844412*^9, 3.653321981197608*^9}, {3.6533220994206743`*^9, 
   3.653322186662014*^9}, {3.6533223967829924`*^9, 3.653322411030711*^9}, {
   3.65332252356744*^9, 3.6533225241824493`*^9}, {3.6533226931737947`*^9, 
   3.653322693918806*^9}, {3.6533227970566406`*^9, 3.6533228121418724`*^9}, {
   3.6533234817417583`*^9, 3.653323485203958*^9}, {3.6550364841047583`*^9, 
   3.6550365223747063`*^9}, 3.655036761412655*^9, {3.655037096832376*^9, 
   3.655037097110035*^9}, {3.65503742370538*^9, 3.655037471183861*^9}, {
   3.655037542515315*^9, 3.655037679644986*^9}, {3.6550377783724403`*^9, 
   3.655037785288991*^9}, {3.655038189549324*^9, 3.655038195020384*^9}, 
   3.65505484118611*^9, {3.6550548858926673`*^9, 3.6550549059028115`*^9}, {
   3.657369397107594*^9, 3.657369398085808*^9}, {3.657369779710026*^9, 
   3.657369782555373*^9}, {3.657369852655349*^9, 3.6573698542177773`*^9}, {
   3.6573699755952253`*^9, 3.657370015126904*^9}, {3.6573700724477873`*^9, 
   3.6573700734918203`*^9}, 3.6573701630214453`*^9, 3.657370372361453*^9, {
   3.657370516766447*^9, 3.657370572306499*^9}, {3.657370630672526*^9, 
   3.657370661046012*^9}, {3.6573709305978317`*^9, 3.657370957980176*^9}, {
   3.657371559563623*^9, 3.6573715846044827`*^9}, {3.657371733577929*^9, 
   3.657371756031725*^9}, {3.657371820538991*^9, 3.657371849136921*^9}, {
   3.657371944886696*^9, 3.657371945403162*^9}, 3.6573720162674313`*^9, 
   3.657372099079545*^9, {3.657372282175538*^9, 3.6573724299955053`*^9}, {
   3.657372475276499*^9, 3.657372698573883*^9}, {3.657372728650222*^9, 
   3.657372777136848*^9}, {3.6573728164799337`*^9, 3.657372827930805*^9}, {
   3.6573730293973846`*^9, 3.657373029902038*^9}, {3.65737307195577*^9, 
   3.657373127372175*^9}, {3.657373175613749*^9, 3.657373253913641*^9}, {
   3.657374005505723*^9, 3.657374076907189*^9}, {3.657374110772264*^9, 
   3.657374228973241*^9}, {3.6573742648961*^9, 3.6573742699567347`*^9}, {
   3.6573802284376397`*^9, 3.657380260651696*^9}, {3.6573803748126965`*^9, 
   3.6573804270415883`*^9}, {3.657382089960499*^9, 3.657382090614777*^9}, {
   3.6573821234745073`*^9, 3.6573822269751377`*^9}, {3.657382376566469*^9, 
   3.6573824146244783`*^9}, {3.65738250651718*^9, 3.657382552675152*^9}, {
   3.657382596955759*^9, 3.6573826354849777`*^9}, 3.65738266861747*^9, 
   3.657382730606091*^9, {3.657382817061561*^9, 3.657382820897316*^9}, {
   3.6573895410242453`*^9, 3.657389541371367*^9}, {3.657389754145597*^9, 
   3.657389770151857*^9}, {3.657389961527646*^9, 3.657389968589581*^9}, 
   3.6573900445417624`*^9, 3.657390442093289*^9, {3.657390476719472*^9, 
   3.657390501966501*^9}, {3.657390534083953*^9, 3.6573907124645243`*^9}, {
   3.657391258531086*^9, 3.65739133169946*^9}, {3.657391378949834*^9, 
   3.657391392584557*^9}, {3.657391457725037*^9, 3.657391483855859*^9}, {
   3.6573915247071037`*^9, 3.6573915675333633`*^9}, 3.6573916412904882`*^9, {
   3.6573932038275003`*^9, 3.657393208562319*^9}, {3.657393267242667*^9, 
   3.657393273699592*^9}, {3.657393344642436*^9, 3.657393347826192*^9}, {
   3.6573935112080183`*^9, 3.657393528895235*^9}, {3.657393577202696*^9, 
   3.657393582017933*^9}, 3.6573947682437143`*^9, {3.657394804704145*^9, 
   3.657394819688373*^9}, {3.657395685804956*^9, 3.6573957184300623`*^9}, {
   3.657396395851651*^9, 3.6573964537882442`*^9}, 3.65739672558947*^9, {
   3.657397251977635*^9, 3.657397321366693*^9}, {3.657464340856241*^9, 
   3.657464350124833*^9}, {3.657466721020833*^9, 3.6574667227060413`*^9}, 
   3.65746865168646*^9, {3.657807833787141*^9, 3.6578079741064167`*^9}, {
   3.657808054220083*^9, 3.6578080549739647`*^9}, 3.657811814529766*^9, 
   3.657811873209934*^9, 3.657811971456305*^9, 3.657812003125099*^9, {
   3.65781205456009*^9, 3.657812104823194*^9}, {3.657812164506675*^9, 
   3.657812206669767*^9}, {3.657812514089752*^9, 3.657812521163814*^9}, {
   3.6578132618343077`*^9, 3.6578132665121517`*^9}, {3.657813309038969*^9, 
   3.657813331030745*^9}, {3.657813373028901*^9, 3.657813377358716*^9}, {
   3.657813425623467*^9, 3.6578134408981524`*^9}, {3.6578134756064787`*^9, 
   3.65781350221106*^9}, {3.6578140269607*^9, 3.657814041739428*^9}, {
   3.657814984865302*^9, 3.657814990510161*^9}, {3.65793101658005*^9, 
   3.6579310264585047`*^9}, 3.659366468257968*^9, {3.659366531719572*^9, 
   3.659366578902359*^9}, {3.659466895204194*^9, 3.659466908117853*^9}, {
   3.6594670060863943`*^9, 3.659467006614273*^9}, {3.659467050862961*^9, 
   3.659467067117857*^9}, {3.661092950223248*^9, 3.661092966400025*^9}, {
   3.661093077490988*^9, 3.661093099191681*^9}, 3.6610931583602667`*^9, {
   3.6614615758640203`*^9, 3.661461577928315*^9}, {3.6614616332899113`*^9, 
   3.6614616346157846`*^9}, 3.661461703155459*^9, 3.6614621402178707`*^9, 
   3.661462204230124*^9, {3.661462241252595*^9, 3.661462283750499*^9}, {
   3.663029024694888*^9, 3.663029028678314*^9}, {3.6630296120559*^9, 
   3.663029623288334*^9}, {3.6630798767964478`*^9, 3.663079876969803*^9}, 
   3.663260384335476*^9, {3.7746114894781733`*^9, 3.774611762196517*^9}, {
   3.774611801490264*^9, 3.774612008197073*^9}, {3.774612491720886*^9, 
   3.7746125394504757`*^9}, 3.774614402326852*^9, 3.774614807242587*^9, {
   3.7746151580892076`*^9, 3.774615159357689*^9}, 3.7746152104834146`*^9, 
   3.774615434439691*^9, {3.7746154824049597`*^9, 3.774615501805953*^9}, 
   3.774617898794147*^9, 3.774617974570383*^9, {3.7746180528469687`*^9, 
   3.774618053518429*^9}, 3.774618133062552*^9, 3.774618191603125*^9, {
   3.774618260229295*^9, 3.7746182959251842`*^9}, 3.774618373484644*^9, {
   3.7746184382773237`*^9, 3.774618439403274*^9}, {3.774618508752627*^9, 
   3.774618536112547*^9}, 3.774618615404736*^9, {3.77462954964322*^9, 
   3.774629619296788*^9}, 3.774629673643312*^9, {3.774629764676845*^9, 
   3.774629810409792*^9}, 3.774629849282023*^9, 3.774630003664295*^9, {
   3.7746300586505527`*^9, 3.774630065472042*^9}, {3.774630117030952*^9, 
   3.774630141725759*^9}, {3.7746304656046886`*^9, 3.774630607532247*^9}, {
   3.7746308117868557`*^9, 3.774630814049129*^9}, {3.774630862440342*^9, 
   3.774630864789949*^9}, {3.77463099040982*^9, 3.774631052243286*^9}, 
   3.774631100577279*^9, {3.774636016417511*^9, 3.7746360227488194`*^9}, 
   3.774636055358192*^9, {3.7746362420240507`*^9, 3.774636245654346*^9}, {
   3.77506978220109*^9, 3.775069782670003*^9}, {3.7750699019686327`*^9, 
   3.775069903141609*^9}, {3.7750699925717793`*^9, 3.7750699960645638`*^9}, {
   3.775070032540344*^9, 3.775070081873419*^9}, {3.775070138848036*^9, 
   3.7750701495798883`*^9}, {3.775070224732696*^9, 3.775070308140524*^9}, {
   3.7750703633363457`*^9, 3.7750703730174313`*^9}, {3.775070445163311*^9, 
   3.775070448435231*^9}, {3.775070498939399*^9, 3.775070517184442*^9}, {
   3.7750706101126137`*^9, 3.775070612269294*^9}, {3.7750706441286983`*^9, 
   3.775070691751048*^9}, 3.775070729688648*^9, {3.775070845445738*^9, 
   3.7750708602620363`*^9}, {3.775070891611116*^9, 3.77507090965583*^9}, 
   3.775070954425746*^9, {3.77507099890047*^9, 3.7750710667562304`*^9}, {
   3.775071109370017*^9, 3.775071152585451*^9}, 3.775071278732945*^9, {
   3.7750714073605003`*^9, 3.775071418581065*^9}, 3.775071495634183*^9, {
   3.7750715285087442`*^9, 3.7750715784424343`*^9}, {3.775071612677718*^9, 
   3.7750716452753487`*^9}, {3.775071680505206*^9, 3.775071714346879*^9}, {
   3.775071748054233*^9, 3.775071806743115*^9}, {3.7750718902856073`*^9, 
   3.775071901412496*^9}, {3.7750719826412363`*^9, 3.7750720411444263`*^9}, {
   3.7750720770459957`*^9, 3.775072144557411*^9}, {3.775072194020884*^9, 
   3.775072261125462*^9}, {3.775072291585096*^9, 3.775072334600544*^9}, {
   3.775072383796546*^9, 3.775072465733861*^9}, {3.775072988185377*^9, 
   3.775072989640709*^9}, {3.775073065746872*^9, 3.77507309342382*^9}, {
   3.775073200799087*^9, 3.775073238428521*^9}, {3.775073290957308*^9, 
   3.775073291820553*^9}, {3.7750733904109*^9, 3.7750734256737823`*^9}, {
   3.7750735474170732`*^9, 3.775073672432653*^9}, {3.775073708764161*^9, 
   3.775073709337604*^9}, {3.775073740972989*^9, 3.77507375155249*^9}, {
   3.775073924083591*^9, 3.775073924896276*^9}, {3.77507435891523*^9, 
   3.77507439670752*^9}, {3.775074433204834*^9, 3.7750745228014727`*^9}, {
   3.775074655655004*^9, 3.775074674422749*^9}, {3.775074707069374*^9, 
   3.775074732546793*^9}, 3.7750747983668127`*^9, {3.775074956707987*^9, 
   3.775074973928932*^9}, {3.775075102765415*^9, 3.775075181044448*^9}, {
   3.775075211581959*^9, 3.775075215677636*^9}, {3.775075270988844*^9, 
   3.7750753459770403`*^9}, {3.775075384137694*^9, 3.775075439235055*^9}, {
   3.775075470899809*^9, 3.7750755017553997`*^9}, {3.7750901711737213`*^9, 
   3.775090174180284*^9}, {3.775090208133963*^9, 3.775090210033586*^9}, {
   3.775090250652689*^9, 3.7750902529182653`*^9}, {3.775129337249053*^9, 
   3.775129338813154*^9}, {3.77512942246124*^9, 3.775129424193994*^9}, {
   3.775129478646201*^9, 3.775129504665557*^9}, {3.775129592348343*^9, 
   3.775129594248727*^9}, {3.77513340844464*^9, 3.775133411386312*^9}, {
   3.7751334492266703`*^9, 3.7751334530727386`*^9}, {3.775133483319249*^9, 
   3.7751334843168163`*^9}, {3.7758454733206463`*^9, 3.775845474214369*^9}, {
   3.7758455223164787`*^9, 3.7758455555595922`*^9}, {3.775845593315387*^9, 
   3.775845594513752*^9}, {3.775845669693828*^9, 3.775845699407893*^9}, {
   3.7758457633178043`*^9, 3.775845781787855*^9}, {3.7758458328066807`*^9, 
   3.775845835291419*^9}, {3.775845888245419*^9, 3.775846018609919*^9}, {
   3.775846049549369*^9, 3.7758461045512657`*^9}, {3.7758461372281733`*^9, 
   3.7758461516244917`*^9}, {3.7758461884350224`*^9, 3.775846189640929*^9}, {
   3.775846237866432*^9, 3.775846255167305*^9}, {3.775846322685404*^9, 
   3.775846451597434*^9}, {3.775846529968225*^9, 3.775846530829487*^9}, 
   3.775846571923397*^9, {3.776104580177124*^9, 3.776104656041603*^9}, {
   3.7761046919966707`*^9, 3.776104710924182*^9}, {3.77610477605405*^9, 
   3.776104836181365*^9}, {3.7761048872589684`*^9, 3.776104973171755*^9}, {
   3.776105033893358*^9, 3.776105139851165*^9}, {3.776105195380247*^9, 
   3.7761052068433847`*^9}, {3.7761052674767*^9, 3.7761053053076897`*^9}, {
   3.776105353189152*^9, 3.776105353625288*^9}, {3.776105386219495*^9, 
   3.7761053899616213`*^9}, {3.776105426463915*^9, 3.776105447960731*^9}, {
   3.7761054830769997`*^9, 3.7761054871467667`*^9}, {3.776105556278734*^9, 
   3.776105556682686*^9}, {3.7761056505400867`*^9, 3.77610565564123*^9}, {
   3.7761060655410624`*^9, 3.776106227331457*^9}, {3.776106306466206*^9, 
   3.776106308840023*^9}, {3.776106353951372*^9, 3.776106355892408*^9}, {
   3.776106410630342*^9, 3.77610641157052*^9}, {3.7761065001663923`*^9, 
   3.776106524336583*^9}, {3.77610663922344*^9, 3.7761066451266403`*^9}, {
   3.776106686913005*^9, 3.7761066903429737`*^9}, 3.776106735661783*^9, {
   3.77610676706483*^9, 3.776106769102803*^9}, {3.776106852305928*^9, 
   3.7761068551677094`*^9}, {3.776106965119163*^9, 3.7761069672210207`*^9}, 
   3.776107006456195*^9, {3.776169828666953*^9, 3.7761698578014717`*^9}, {
   3.7761701926489983`*^9, 3.776170213750041*^9}, 3.776170247806487*^9, {
   3.776170278139432*^9, 3.776170282617115*^9}, {3.776170341590212*^9, 
   3.776170370688074*^9}, 3.77617046946837*^9, {3.7761705089518948`*^9, 
   3.776170513710742*^9}, {3.776170742088743*^9, 3.776170751128681*^9}, {
   3.7761707885792837`*^9, 3.77617079892174*^9}, {3.776170857265197*^9, 
   3.776170859806678*^9}, 3.776170946255824*^9, {3.776170985842911*^9, 
   3.776170987950728*^9}, {3.77617103064152*^9, 3.7761711074568853`*^9}, {
   3.77617120902347*^9, 3.7761712210402937`*^9}, {3.7761713180632*^9, 
   3.776171417173594*^9}, 3.776171450478745*^9, {3.776171786942731*^9, 
   3.776171790032731*^9}, {3.77617182815237*^9, 3.7761719093704443`*^9}, {
   3.776171942020685*^9, 3.7761719941604023`*^9}, {3.776172079190749*^9, 
   3.776172116199664*^9}, {3.776172150286435*^9, 3.7761723405605583`*^9}, {
   3.77617243393994*^9, 3.776172488647695*^9}, {3.776172519081566*^9, 
   3.7761725707660103`*^9}, {3.776172664393941*^9, 3.776172694054223*^9}, {
   3.776172780209478*^9, 3.7761728149885187`*^9}, {3.77617287150802*^9, 
   3.776172920426654*^9}, {3.776172956010521*^9, 3.7761729568554153`*^9}, {
   3.776172997223153*^9, 3.776173075735716*^9}, {3.7761731167053633`*^9, 
   3.776173124712381*^9}, {3.7761731685511017`*^9, 3.776173191176517*^9}, {
   3.7761732478542547`*^9, 3.776173275159802*^9}, {3.7761741616708107`*^9, 
   3.77617421798377*^9}, {3.776174347881679*^9, 3.776174365108025*^9}, {
   3.776174454619578*^9, 3.776174458425589*^9}, {3.7761745322417107`*^9, 
   3.776174533134161*^9}, {3.776174621224181*^9, 3.776174623420292*^9}, {
   3.776174677488717*^9, 3.776174697416827*^9}, {3.776174774551894*^9, 
   3.776174782685802*^9}, {3.776191940388699*^9, 3.776191969595704*^9}, {
   3.7761920010470257`*^9, 3.776192020810306*^9}, {3.776192438367869*^9, 
   3.7761924551782703`*^9}, {3.776192487617957*^9, 3.77619261877849*^9}, {
   3.7761930147464437`*^9, 3.776193019460984*^9}, 3.7761930562886677`*^9, {
   3.776198062869349*^9, 3.7761980854752817`*^9}, {3.7761981206297703`*^9, 
   3.776198180402411*^9}, {3.7761986982789707`*^9, 3.776198749188252*^9}, {
   3.7762081615403633`*^9, 3.776208216733534*^9}, {3.7762082575581408`*^9, 
   3.776208263604423*^9}, {3.776214365987418*^9, 3.776214370249948*^9}, 
   3.776214464533751*^9, {3.7762144971530437`*^9, 3.776214500133609*^9}, {
   3.776286221540489*^9, 3.776286224911385*^9}, {3.776286276567678*^9, 
   3.7762863377120953`*^9}, {3.77628638035546*^9, 3.7762865632757273`*^9}, {
   3.776286605009512*^9, 3.776286717027296*^9}, {3.776286940317296*^9, 
   3.776286989812345*^9}, {3.777808229285006*^9, 3.777808356121435*^9}, {
   3.777808399044654*^9, 3.7778084179649677`*^9}, {3.777808484406435*^9, 
   3.777808510592063*^9}, 3.777808541078678*^9, {3.777808572983244*^9, 
   3.7778086112928133`*^9}, {3.777808704678554*^9, 3.777808712693019*^9}, 
   3.777808764053508*^9, {3.777808815548607*^9, 3.7778088229258347`*^9}, {
   3.777808857432047*^9, 3.7778088844262943`*^9}, {3.777808979647832*^9, 
   3.777808992509902*^9}, {3.777809054253422*^9, 3.777809055831149*^9}, {
   3.7778091389289303`*^9, 3.77780919446565*^9}, {3.777809232350696*^9, 
   3.777809239106469*^9}, {3.777809285707122*^9, 3.7778094103313007`*^9}, {
   3.7778095074124823`*^9, 3.777809558163328*^9}, {3.7778095950519247`*^9, 
   3.777809612976215*^9}, {3.777809651484289*^9, 3.777809676942122*^9}, 
   3.777825090948927*^9, 3.77782513422859*^9, {3.7778251917783127`*^9, 
   3.777825192358613*^9}, 3.777825333534017*^9, {3.7778254245503798`*^9, 
   3.7778254247825203`*^9}, 3.7778255375548573`*^9, {3.7778255727983313`*^9, 
   3.777825665953906*^9}, 3.7778256990530767`*^9, 3.777825756950433*^9, {
   3.777825788538871*^9, 3.7778258046574163`*^9}, {3.777825842144497*^9, 
   3.777825931912978*^9}, {3.777825971329496*^9, 3.777826060938593*^9}, {
   3.7778260973846607`*^9, 3.777826125902143*^9}, {3.7778265966600313`*^9, 
   3.7778266007128277`*^9}, {3.7778266677202673`*^9, 3.77782669687852*^9}, {
   3.777826728346332*^9, 3.777826730548468*^9}, {3.7778269603568172`*^9, 
   3.777826979130911*^9}, {3.77782706731946*^9, 3.7778270686035547`*^9}, {
   3.777827145673994*^9, 3.77782714915388*^9}, {3.777827210097035*^9, 
   3.777827214840876*^9}, {3.7778279085487547`*^9, 3.777827939044265*^9}, {
   3.777827973237994*^9, 3.777828028424595*^9}, {3.7778450958176107`*^9, 
   3.7778451160108833`*^9}, {3.7781815476768103`*^9, 3.7781815962925577`*^9}, 
   3.778181636371018*^9, {3.778181730034198*^9, 3.778181747847599*^9}, 
   3.7781818784558687`*^9, {3.778181924674658*^9, 3.778181978179934*^9}, 
   3.7781820174281607`*^9, {3.778182063445712*^9, 3.778182110746537*^9}, {
   3.778182140893857*^9, 3.7781821775018272`*^9}, {3.7781822156402807`*^9, 
   3.778182224615869*^9}, {3.7781822621711807`*^9, 3.778182300905156*^9}, {
   3.78015161770111*^9, 3.780151666772942*^9}, {3.780151818668239*^9, 
   3.780151819900622*^9}, {3.7801520480005207`*^9, 3.7801521393666153`*^9}, {
   3.78015231638943*^9, 3.7801523421718082`*^9}, {3.780152389032331*^9, 
   3.780152438065989*^9}, {3.7801524903997927`*^9, 3.780152566096464*^9}, {
   3.780152645324692*^9, 3.7801526998599157`*^9}, {3.780152752108007*^9, 
   3.7801527533422203`*^9}, {3.780152829531452*^9, 3.780152840340817*^9}, 
   3.780152871896579*^9, {3.780152958299547*^9, 3.7801529594250183`*^9}, {
   3.7801530111061563`*^9, 3.780153017578595*^9}, {3.780153049317478*^9, 
   3.78015307850274*^9}, {3.780153149919909*^9, 3.780153152928872*^9}, {
   3.780153279209545*^9, 3.780153317111644*^9}, {3.780153398681448*^9, 
   3.780153490956195*^9}, {3.780153550472142*^9, 3.780153706981093*^9}, {
   3.780153826207527*^9, 3.780153839711529*^9}, {3.780153873496929*^9, 
   3.78015392164358*^9}, {3.780159334094798*^9, 3.780159345540627*^9}, {
   3.780159397894412*^9, 3.780159417860324*^9}, {3.7801594685452337`*^9, 
   3.780159484905552*^9}, {3.7801595297278767`*^9, 3.780159530365752*^9}, {
   3.7801595628217707`*^9, 3.780159563187298*^9}, {3.780159621242875*^9, 
   3.780159728316444*^9}, {3.78015976692759*^9, 3.780159833245614*^9}, {
   3.78016044085009*^9, 3.7801604504100113`*^9}, {3.780160487966978*^9, 
   3.780160492292816*^9}, {3.7801614049868803`*^9, 3.780161415983885*^9}, 
   3.7801614467936373`*^9, {3.780161480259924*^9, 3.780161501194186*^9}, {
   3.780161544477688*^9, 3.7801615603523703`*^9}, 3.7832911017334146`*^9, {
   3.870461638929525*^9, 3.8704622062788153`*^9}, {3.8704651501798*^9, 
   3.870465207337397*^9}, {3.8704652375607843`*^9, 3.870465306581127*^9}, {
   3.870465428448187*^9, 3.870465454541316*^9}, {3.870465485665107*^9, 
   3.870465800723053*^9}, {3.8704658643556967`*^9, 3.8704658886943407`*^9}, {
   3.870465951370323*^9, 3.870465983795829*^9}, {3.870466045581221*^9, 
   3.870466187546928*^9}, {3.870466221984598*^9, 3.87046622780262*^9}, {
   3.870466270783379*^9, 3.870466520525453*^9}, {3.870466562638829*^9, 
   3.8704665636761723`*^9}, {3.8704665944665956`*^9, 3.870466595592798*^9}, {
   3.870466625679291*^9, 3.870466648541786*^9}, {3.870466697565563*^9, 
   3.870466716039606*^9}, {3.870466753584824*^9, 3.870466754588956*^9}, 
   3.8704667998210297`*^9, {3.870466942130559*^9, 3.870467006055414*^9}, {
   3.870467114708419*^9, 3.87046713986156*^9}, {3.870467171277069*^9, 
   3.870467206624486*^9}, {3.870467262542454*^9, 3.870467308308854*^9}, {
   3.87046868991294*^9, 3.870468732487608*^9}, 3.870468788164741*^9, {
   3.870468864584745*^9, 3.87046896039538*^9}, {3.8704690027274313`*^9, 
   3.870469012917501*^9}, {3.870469100062592*^9, 3.870469100827813*^9}, {
   3.8704692075690193`*^9, 3.870469323769635*^9}, {3.870469358714532*^9, 
   3.870469375940456*^9}, {3.870469407260686*^9, 3.870469412250358*^9}, {
   3.870469535293536*^9, 3.8704695411699877`*^9}, {3.870469579385201*^9, 
   3.870469582633535*^9}, {3.870469672432658*^9, 3.870469696619596*^9}, {
   3.87046994850016*^9, 3.870469951193737*^9}, {3.870470023823306*^9, 
   3.870470058979815*^9}, {3.870470188666957*^9, 3.870470189185655*^9}, {
   3.870470230333221*^9, 3.870470276532872*^9}, {3.87047034128865*^9, 
   3.870470391728579*^9}, {3.870470528006377*^9, 3.870470559000403*^9}, {
   3.8704706162364807`*^9, 3.87047067655931*^9}, {3.8704707474087276`*^9, 
   3.87047075267127*^9}, {3.870471053992971*^9, 3.8704710566975737`*^9}, {
   3.870471163825386*^9, 3.8704711736846237`*^9}, {3.8704712133467484`*^9, 
   3.8704712208563423`*^9}, 3.870471283603155*^9, {3.870471347170898*^9, 
   3.8704713490043497`*^9}, {3.870471459671186*^9, 3.870471470570088*^9}, {
   3.870471520484727*^9, 3.8704715786284657`*^9}, {3.870471618973521*^9, 
   3.870471694064747*^9}, {3.8704720452530317`*^9, 3.870472062342313*^9}, {
   3.8704721991189013`*^9, 3.870472285504406*^9}, {3.870472379901186*^9, 
   3.870472437833014*^9}, {3.870472512906467*^9, 3.870472513775507*^9}, {
   3.8704726403219223`*^9, 3.870472690899927*^9}, {3.870472728369183*^9, 
   3.87047277447263*^9}, {3.870472810316216*^9, 3.870473027085363*^9}, {
   3.870473070019966*^9, 3.870473106389024*^9}, 3.870473531088801*^9, {
   3.870473578584113*^9, 3.8704735790162888`*^9}, {3.870474229996353*^9, 
   3.870474350915873*^9}, {3.870474393283001*^9, 3.870474487091484*^9}, {
   3.870474545880822*^9, 3.870474572170291*^9}, {3.870474605339069*^9, 
   3.870474629069577*^9}, {3.870474671139591*^9, 3.870474793696863*^9}, {
   3.870474887416048*^9, 3.87047490812486*^9}, {3.870474965682139*^9, 
   3.870474968212717*^9}, {3.8705125568733273`*^9, 3.8705125578763523`*^9}, 
   3.870512605433795*^9, {3.870512644597836*^9, 3.8705126451903753`*^9}, {
   3.870512680377565*^9, 3.870512682117045*^9}, {3.870512732485742*^9, 
   3.870512778166568*^9}, {3.870512931764941*^9, 3.870512989888039*^9}, {
   3.8705130204920177`*^9, 3.8705130215679283`*^9}, {3.8705130900343*^9, 
   3.870513090618165*^9}, {3.87051315965401*^9, 3.8705131676517687`*^9}, {
   3.8705132618340683`*^9, 3.8705132630515957`*^9}, {3.870513318328208*^9, 
   3.870513318912682*^9}, {3.870513440561089*^9, 3.870513456699861*^9}, {
   3.870513531391366*^9, 3.870513534965563*^9}, {3.870513671363003*^9, 
   3.870513671894679*^9}, {3.870513730060072*^9, 3.87051374402969*^9}, {
   3.87051381045667*^9, 3.870513813014228*^9}, {3.870514801725209*^9, 
   3.870514802858582*^9}, {3.870514873504382*^9, 3.870514882794517*^9}, {
   3.870527079914145*^9, 3.870527149180952*^9}, {3.870528023559272*^9, 
   3.8705281526953278`*^9}, {3.8705291797703447`*^9, 3.870529214844727*^9}, {
   3.8705293435710697`*^9, 3.870529429984733*^9}, {3.870529784497693*^9, 
   3.870529787333323*^9}, {3.870529844468924*^9, 3.8705298471548347`*^9}, {
   3.870529918714272*^9, 3.870529961163409*^9}, {3.870530009640635*^9, 
   3.870530010964753*^9}, {3.870530045576009*^9, 3.870530051654208*^9}, {
   3.870549121532007*^9, 3.8705491353921623`*^9}, {3.8705492921099863`*^9, 
   3.8705492985630283`*^9}, {3.870686399825539*^9, 3.8706865150580997`*^9}, {
   3.870686592842712*^9, 3.8706866054789467`*^9}, {3.870686636561057*^9, 
   3.87068678379725*^9}, {3.870686824342581*^9, 3.870686897717833*^9}, {
   3.870686933751704*^9, 3.870686952466119*^9}, {3.870686995525578*^9, 
   3.8706871063081207`*^9}, {3.870687186418996*^9, 3.870687189029035*^9}, {
   3.8706872473463697`*^9, 3.870687257798355*^9}, {3.870687337745126*^9, 
   3.870687405083983*^9}, {3.870687445496419*^9, 3.870687449590291*^9}, {
   3.8706876548841543`*^9, 3.870687675817514*^9}, {3.870687719522325*^9, 
   3.8706877934949827`*^9}, {3.870687823685684*^9, 3.8706878734990387`*^9}, {
   3.870687923160472*^9, 3.870687950964181*^9}, {3.87068800192418*^9, 
   3.870688006433304*^9}, {3.870688050832406*^9, 3.8706880623664303`*^9}, {
   3.870688118945343*^9, 3.8706881458804007`*^9}, {3.8706884539897327`*^9, 
   3.8706884543784103`*^9}, {3.870688610624951*^9, 3.87068862607878*^9}, {
   3.870688722765092*^9, 3.870688789592917*^9}, {3.870688844527656*^9, 
   3.8706888485180807`*^9}, {3.8706888788160067`*^9, 3.870688894938146*^9}, {
   3.8706890688045483`*^9, 3.8706890730705843`*^9}, {3.870720256610446*^9, 
   3.870720419009964*^9}, 3.870721338655005*^9, {3.870721391214484*^9, 
   3.870721393391361*^9}, {3.8707214744759903`*^9, 3.870721488175787*^9}, {
   3.870721575428204*^9, 3.870721611609653*^9}, {3.870733041738469*^9, 
   3.8707330922852087`*^9}, {3.870733250758086*^9, 3.8707332708839893`*^9}, {
   3.8707368527272673`*^9, 3.8707368684126*^9}, {3.8707377664736433`*^9, 
   3.870737768999936*^9}, {3.8707663000956907`*^9, 3.8707663829648533`*^9}, {
   3.870766503824993*^9, 3.8707665314707003`*^9}, {3.8707666128237333`*^9, 
   3.870766615716756*^9}, {3.8707666579762983`*^9, 3.87076672345164*^9}, 
   3.870766760502515*^9, {3.870766799278763*^9, 3.8707668031916113`*^9}, {
   3.870766912323512*^9, 3.870767032438366*^9}, {3.870767082917532*^9, 
   3.870767084696109*^9}, {3.870767136082518*^9, 3.8707671748037252`*^9}, {
   3.870767271477035*^9, 3.870767339934782*^9}, {3.8707674279873857`*^9, 
   3.8707674368585978`*^9}, {3.870767558571278*^9, 3.870767581099736*^9}, 
   3.870767695870337*^9, {3.870767728279848*^9, 3.8707677765976353`*^9}, {
   3.870768009310107*^9, 3.8707680430793877`*^9}, {3.8707680951922626`*^9, 
   3.870768143314989*^9}, {3.8707681978708687`*^9, 3.870768210293726*^9}, {
   3.870768247765259*^9, 3.870768276917769*^9}, 3.870772621315982*^9, {
   3.8707737493029203`*^9, 3.870773805901636*^9}, {3.87077383750254*^9, 
   3.870773852912504*^9}, {3.870773895462397*^9, 3.870773933299727*^9}, {
   3.870774527047052*^9, 3.870774527902261*^9}, {3.870775689920691*^9, 
   3.87077569309232*^9}, {3.8707757324954023`*^9, 3.870775746448106*^9}, 
   3.870776072219645*^9, {3.870873852373369*^9, 3.870873860251302*^9}, {
   3.8708749223430233`*^9, 3.870874943430109*^9}, {3.8709505384550343`*^9, 
   3.870950558177848*^9}, {3.8726183656382303`*^9, 3.8726183839462442`*^9}, {
   3.8726213894449463`*^9, 3.8726213947541018`*^9}, {3.8726214325597353`*^9, 
   3.872621437612933*^9}, {3.8726214710962887`*^9, 3.872621514138257*^9}, {
   3.8728400800736322`*^9, 3.8728401164269876`*^9}, {3.872840181723555*^9, 
   3.872840192818182*^9}, {3.872840310641927*^9, 3.8728403220250196`*^9}, {
   3.872840566446973*^9, 3.872840601761808*^9}, {3.872840653615397*^9, 
   3.872840777735692*^9}, {3.872840822179502*^9, 3.872840824849038*^9}, {
   3.872840914526264*^9, 3.8728409188308973`*^9}, {3.872840959063868*^9, 
   3.872840965044032*^9}, {3.872841003587145*^9, 3.872841066645623*^9}, {
   3.8728410968024693`*^9, 3.8728410978256903`*^9}, {3.872841154951151*^9, 
   3.872841221463676*^9}, {3.872841254695581*^9, 3.872841255756393*^9}, {
   3.872841292776895*^9, 3.872841297521448*^9}, {3.8728423448856697`*^9, 
   3.87284236172379*^9}, {3.872967192134417*^9, 3.8729673875301313`*^9}, {
   3.87296742523855*^9, 3.8729674974169273`*^9}, 3.872967632629486*^9, {
   3.872967697959485*^9, 3.872967800566965*^9}, {3.872967840155093*^9, 
   3.872967853174652*^9}, {3.8729679234171352`*^9, 3.872967931717703*^9}, {
   3.872969956453602*^9, 3.8729699593898983`*^9}, {3.8729700052418737`*^9, 
   3.872970016927679*^9}, {3.872970134152485*^9, 3.872970135027219*^9}, 
   3.872970175423523*^9, {3.872970246979011*^9, 3.872970255115405*^9}, {
   3.872970299103969*^9, 3.8729703107315702`*^9}, {3.872970396664908*^9, 
   3.872970418464651*^9}, {3.872970475618905*^9, 3.872970484813579*^9}, 
   3.872980003239285*^9, {3.8730009906742783`*^9, 3.873001046011484*^9}, {
   3.8730012547481623`*^9, 3.8730012876636047`*^9}, {3.8731052116778393`*^9, 
   3.873105213068242*^9}, {3.8731053479844313`*^9, 3.873105368634324*^9}, {
   3.873105947332151*^9, 3.8731060173623543`*^9}, {3.873106171735879*^9, 
   3.8731061746699457`*^9}, {3.873106325239656*^9, 3.873106341713209*^9}, {
   3.873106385269545*^9, 3.873106398718857*^9}, {3.8734405066697493`*^9, 
   3.8734405099305573`*^9}, {3.8734406545055103`*^9, 
   3.8734406833247347`*^9}, {3.873440714776021*^9, 3.8734407353845377`*^9}, {
   3.8734409657199297`*^9, 3.8734409668911657`*^9}, {3.8734410809431267`*^9, 
   3.873441092024212*^9}, {3.873465029386224*^9, 3.873465036471006*^9}, {
   3.873465077984931*^9, 3.8734653274301643`*^9}, {3.873465365887484*^9, 
   3.8734653877593193`*^9}, {3.8734654287729063`*^9, 3.87346546694901*^9}, {
   3.873465576427985*^9, 3.873465596149221*^9}, {3.873465636908971*^9, 
   3.873465637813147*^9}, {3.873465735667*^9, 3.873465800710394*^9}, 
   3.873465853081258*^9, {3.873522761692725*^9, 3.873522950919857*^9}, {
   3.8740549454589567`*^9, 3.8740549706745863`*^9}, {3.874055041563981*^9, 
   3.874055103713134*^9}, {3.8740551493745832`*^9, 3.874055153991585*^9}, {
   3.874055223799679*^9, 3.874055272118866*^9}, {3.8740556403613167`*^9, 
   3.874055703281454*^9}, {3.8740557536549463`*^9, 3.87405577641636*^9}, {
   3.8740559095660353`*^9, 3.874056018172927*^9}, {3.8740560939151163`*^9, 
   3.874056096718974*^9}, {3.8740561676061563`*^9, 3.874056180846115*^9}, {
   3.8740563650102587`*^9, 3.874056366080756*^9}, {3.8740564003171597`*^9, 
   3.874056428538898*^9}, {3.874059086238446*^9, 3.874059087144265*^9}, {
   3.8740591221772346`*^9, 3.8740591226076183`*^9}, {3.874078971101264*^9, 
   3.874078971618848*^9}, {3.87407900465351*^9, 3.8740790788212*^9}, {
   3.874079149715715*^9, 3.87407915612011*^9}, {3.874079373733368*^9, 
   3.874079374713572*^9}, {3.874079427805503*^9, 3.874079428435218*^9}, {
   3.8740881905935698`*^9, 3.87408819942806*^9}, {3.874088768981206*^9, 
   3.8740887789872417`*^9}, {3.8740890851620913`*^9, 3.874089090160749*^9}, {
   3.914265155807268*^9, 3.9142652570646133`*^9}, {3.914265290753783*^9, 
   3.914265292777896*^9}, {3.914265328898855*^9, 3.914265357140836*^9}, {
   3.9142653984756603`*^9, 3.914265430081519*^9}, {3.9142664573618317`*^9, 
   3.914266478505211*^9}, {3.914266846443219*^9, 3.914266940856532*^9}, {
   3.914267143608193*^9, 3.914267333489225*^9}, {3.914267364525136*^9, 
   3.914267389331554*^9}, 3.914267478221139*^9, {3.914267522524147*^9, 
   3.914267564745232*^9}, {3.9142676230196543`*^9, 3.914267649060933*^9}, {
   3.9142677118594112`*^9, 3.914267748292696*^9}, {3.9142677783149137`*^9, 
   3.914267842205755*^9}, {3.9142679049848337`*^9, 3.914267962118929*^9}, {
   3.914268013080346*^9, 3.914268014583229*^9}, {3.9142695220772953`*^9, 
   3.914269664624626*^9}, {3.914269709877179*^9, 3.91426987899054*^9}, {
   3.914269933837929*^9, 3.914269996298996*^9}, {3.914270102315181*^9, 
   3.914270102886881*^9}, {3.914270245166636*^9, 3.9142702694806957`*^9}, {
   3.9142703086112127`*^9, 3.914270424273138*^9}, {3.914270462935031*^9, 
   3.9142704947487707`*^9}, {3.914270533452944*^9, 3.914270565562303*^9}, {
   3.914270704412533*^9, 3.9142707172763166`*^9}, {3.9142707959690742`*^9, 
   3.914270799378765*^9}, {3.914270830459688*^9, 3.9142709332866096`*^9}, {
   3.9142709910560102`*^9, 3.91427103689601*^9}, {3.914272574390356*^9, 
   3.9142725754044037`*^9}, 3.914272617686743*^9, {3.9142754506556177`*^9, 
   3.9142754787028503`*^9}, {3.914275589422962*^9, 3.914275820973651*^9}, {
   3.914282893715404*^9, 3.914282922390729*^9}, {3.914282953879128*^9, 
   3.914282962489519*^9}, {3.9143158622320423`*^9, 3.914315863555181*^9}, {
   3.914316068400744*^9, 3.9143160695894613`*^9}, {3.914316133266217*^9, 
   3.914316133726769*^9}, {3.914316463636063*^9, 3.914316464809823*^9}, {
   3.914316504680901*^9, 3.9143165073816032`*^9}, {3.9143173821774597`*^9, 
   3.914317433605134*^9}, {3.914317472693433*^9, 3.9143175118658733`*^9}, {
   3.914317747705838*^9, 3.914317748363793*^9}, {3.9143564964174337`*^9, 
   3.9143565500025578`*^9}, {3.91435660252664*^9, 3.914356620996099*^9}, {
   3.9143567334747763`*^9, 3.914356826191778*^9}, {3.914356856905685*^9, 
   3.914357078897897*^9}, {3.9143571150564547`*^9, 3.914357137344281*^9}, 
   3.9149223589630613`*^9},ExpressionUUID->"419f4a7c-f0c5-4a7b-9989-\
719eeb85fb43"]
},
CellGrouping->Manual,
WindowSize->{1189, 958},
WindowMargins->{{219, Automatic}, {Automatic, 2}},
PrintingCopies->1,
PrintingPageRange->{1, Automatic},
Magnification:>1.5 Inherited,
FrontEndVersion->"14.1 for Mac OS X x86 (64-bit) (July 16, 2024)",
StyleDefinitions->"Default.nb",
ExpressionUUID->"17956092-510c-494e-953b-a3e5c1bc8079"
]
(* End of Notebook Content *)

(* Internal cache information *)
(*CellTagsOutline
CellTagsIndex->{}
*)
(*CellTagsIndex
CellTagsIndex->{}
*)
(*NotebookFileOutline
Notebook[{
Cell[CellGroupData[{
Cell[580, 22, 1053, 15, 127, "Title",ExpressionUUID->"391f4240-eee2-4e2a-b426-1fa52222ca31"],
Cell[CellGroupData[{
Cell[1658, 41, 84732, 1515, 4121, "Input",ExpressionUUID->"250af4f3-9405-4f84-9452-3a2fa154942a"],
Cell[86393, 1558, 16358, 347, 610, "Output",ExpressionUUID->"cb863e80-466b-4dea-9ee4-69c6325ef505"]
}, Open  ]]
}, Open  ]],
Cell[102778, 1909, 99, 1, 1, "PageBreak",ExpressionUUID->"96bc087e-ddae-4761-b70c-d210d6f97b57",
 PageBreakBelow->True],
Cell[102880, 1912, 31139, 420, 74, "Input",ExpressionUUID->"419f4a7c-f0c5-4a7b-9989-719eeb85fb43"]
}
]
*)
