# Supplementary material for: Mathematical comparison of protocols for adapting a bacteriophage to a new host
Source: Virus Evol. 2024 Nov 22;10(1):veae100. doi: 10.1093/ve/veae100 (PMC11665826; doi:10.1093/ve/veae100)
Supplement: veae100_Supp [file veae100_supp.zip › veae100_Supp/Mathematica_files/1phage_M3_Fig7CD.nb]

(* Content-type: application/vnd.wolfram.mathematica *)

(*** Wolfram Notebook File ***)
(* http://www.wolfram.com/nb *)

(* CreatedBy='Mathematica 12.0' *)

(*CacheID: 234*)
(* Internal cache information:
NotebookFileLineBreakTest
NotebookFileLineBreakTest
NotebookDataPosition[       158,          7]
NotebookDataLength[    143681,       2480]
NotebookOptionsPosition[    142646,       2452]
NotebookOutlinePosition[    143145,       2472]
CellTagsIndexPosition[    143102,       2469]
WindowFrame->Normal*)

(* Beginning of Notebook Content *)
Notebook[{

Cell[CellGroupData[{
Cell[TextData[StyleBox["Mathematica file for Fig 7C,D.  Bull & Krone",
 FontSize->36]], "Title",
 CellChangeTimes->{{3.653247233718869*^9, 3.653247243230265*^9}, {
  3.6614597779858513`*^9, 3.661459782037195*^9}, {3.774615520406127*^9, 
  3.774615539182068*^9}, {3.7746294318761*^9, 3.7746294320831327`*^9}, {
  3.775328117976695*^9, 3.775328120775181*^9}, {3.780500404183667*^9, 
  3.780500408533852*^9}, {3.870461617668047*^9, 3.870461629034039*^9}, {
  3.8705279573664627`*^9, 3.870527963183524*^9}, {3.8729671454228153`*^9, 
  3.8729671797882757`*^9}, {3.914265048147461*^9, 3.9142650580049353`*^9}, {
  3.914317618414603*^9, 3.914317663581843*^9}, {3.914592152725358*^9, 
  3.9145921569304123`*^9}, {3.92013285767905*^9, 3.920132862481482*^9}, {
  3.921075723045967*^9, 3.92107576414283*^9}, {3.921340251259604*^9, 
  3.921340260221162*^9}, {3.9213978187892103`*^9, 3.9213978192065163`*^9}, {
  3.925555818325656*^9, 3.9255558346858597`*^9}, {3.940961094082178*^9, 
  3.940961099987012*^9}},ExpressionUUID->"391f4240-eee2-4e2a-b426-\
1fa52222ca31"],

Cell[CellGroupData[{

Cell[BoxData[
 RowBox[{
  RowBox[{"(*", " ", 
   RowBox[{
    RowBox[{"\[Lambda]", " ", "is", " ", "lysogeny", " ", "rate"}], ",", " ", 
    RowBox[{
    "was", " ", "\[Gamma]", "\[IndentingNewLine]", "\[Iota]", "  ", "is", " ",
      "induction", " ", "rate"}], ",", " ", 
    RowBox[{
    "was", " ", "\[Beta]", "\[IndentingNewLine]", "\[Sigma]", " ", "is", " ", 
     "superinfection", " ", "rate", " ", "at", " ", "which", " ", "lysogens", 
     " ", "infected", " ", "by", " ", "the", " ", "mutant", " ", "become", 
     " ", "lytic"}], ",", "  ", 
    RowBox[{
    "was", " ", "\[Alpha]", "\[IndentingNewLine]", "\[Delta]", " ", "is", " ",
      "burst", " ", "rate", "  ", 
     RowBox[{"(", 
      RowBox[{
       RowBox[{
       "should", " ", "change", " ", "to", " ", "\[Beta]", " ", "but", " ", 
        "then", " ", "need", " ", "to", " ", "change", " ", "M1", " ", "and", 
        " ", "M2", "\[IndentingNewLine]", "B", " ", "are", " ", "free", " ", 
        "bacteria"}], ",", " ", "\[IndentingNewLine]", 
       RowBox[{
        SubscriptBox["L", "1"], " ", "are", " ", "lysogens", " ", "of", " ", 
        "phage", " ", "1"}], ",", " ", "\[IndentingNewLine]", 
       RowBox[{
        SubscriptBox["L", "3"], " ", "are", " ", "lysogens", " ", "of", " ", 
        "phage", " ", "3"}]}]}]}]}], "*)"}], "\[IndentingNewLine]", 
  RowBox[{"(*", " ", 
   RowBox[{
    RowBox[{"C", " ", "=", " ", 
     RowBox[{"cycle", " ", "length"}]}], ",", "\[IndentingNewLine]", 
    RowBox[{
     SubscriptBox["\[Lambda]", "1"], "->", " ", "0.1"}], ",", " ", 
    RowBox[{
     SubscriptBox["\[Lambda]", "3"], "->", " ", "0.1"}], ",", 
    RowBox[{
     SubscriptBox["\[Iota]", "1"], "->", " ", "0.03"}], ",", " ", 
    RowBox[{
     SubscriptBox["\[Iota]", "3"], "->", " ", "0.00"}], ",", " ", 
    RowBox[{"\[Sigma]", "->", " ", "0.05"}], ",", "  ", 
    RowBox[{
     RowBox[{"P3", " ", "wins"}], ";", " ", "\[IndentingNewLine]", 
     RowBox[{
      SubscriptBox["\[Lambda]", "1"], "->", " ", "0.1"}]}], ",", " ", 
    RowBox[{
     SubscriptBox["\[Lambda]", "3"], "->", " ", "0.1"}], ",", 
    RowBox[{
     SubscriptBox["\[Iota]", "1"], "->", " ", "0.03"}], ",", " ", 
    RowBox[{
     SubscriptBox["\[Iota]", "3"], "->", " ", "0.00"}], ",", " ", 
    RowBox[{"\[Sigma]", "->", " ", 
     RowBox[{"0.05", "  ", "P3", " ", "loses"}]}], ",", "\[IndentingNewLine]", 
    RowBox[{
     SubscriptBox["\[Lambda]", "1"], "->", " ", "0.1"}], ",", " ", 
    RowBox[{
     SubscriptBox["\[Lambda]", "3"], "->", " ", "0.1"}], ",", 
    RowBox[{
     SubscriptBox["\[Iota]", "1"], "->", " ", "0.03"}], ",", " ", 
    RowBox[{
     SubscriptBox["\[Iota]", "3"], "->", " ", "0.10"}], ",", " ", 
    RowBox[{"\[Sigma]", "->", " ", 
     RowBox[{
     "0.05", "  ", "P3", " ", "wins", " ", "but", " ", "not", " ", "as", " ", 
      "well", " ", "as", " ", "above"}]}], ",", "\[IndentingNewLine]", 
    RowBox[{
     SubscriptBox["\[Lambda]", "1"], "->", " ", "0.1"}], ",", " ", 
    RowBox[{
     SubscriptBox["\[Lambda]", "3"], "->", " ", "0.1"}], ",", 
    RowBox[{
     SubscriptBox["\[Iota]", "1"], "->", " ", "0.03"}], ",", " ", 
    RowBox[{
     SubscriptBox["\[Iota]", "3"], "->", " ", "0.10"}], ",", " ", 
    RowBox[{"\[Sigma]", "->", " ", "0.0"}], ",", " ", 
    RowBox[{
     RowBox[{
     "P3", " ", "loses", " ", "but", " ", "slow", " ", "gain", " ", "if", " ",
       "T"}], "=", 
     RowBox[{"10", " ", "or", " ", "20"}]}], ",", "\[IndentingNewLine]", 
    RowBox[{
     SubscriptBox["\[Lambda]", "1"], "->", " ", "0.1"}], ",", " ", 
    RowBox[{
     SubscriptBox["\[Lambda]", "3"], "->", " ", "0.0"}], ",", 
    RowBox[{
     SubscriptBox["\[Iota]", "1"], "->", " ", "0.03"}], ",", " ", 
    RowBox[{
     SubscriptBox["\[Iota]", "3"], "->", " ", "0.03"}], ",", " ", 
    RowBox[{"\[Sigma]", "->", " ", 
     RowBox[{"0.05", " ", "P3", " ", "stays", " ", "way", " ", "behind"}]}]}],
    "\[IndentingNewLine]", "*)"}], "\[IndentingNewLine]", 
  RowBox[{
   RowBox[{
    RowBox[{"Module", "[", 
     RowBox[{
      RowBox[{"{", 
       RowBox[{"xx", ",", "yy"}], "}"}], ",", 
      RowBox[{
       RowBox[{"{", 
        RowBox[{
         RowBox[{"StoreP3", "=", 
          RowBox[{"{", "}"}]}], ",", 
         RowBox[{"StoreP2", "=", 
          RowBox[{"{", "}"}]}], ",", 
         RowBox[{"StoreP1", "=", 
          RowBox[{"{", "}"}]}], ",", " ", 
         RowBox[{"StoreP4", "=", 
          RowBox[{"{", "}"}]}]}], "}"}], ";", "\[IndentingNewLine]", "\t", 
       "\[IndentingNewLine]", "\t", 
       RowBox[{"For", "[", 
        RowBox[{
         RowBox[{"xx", " ", "=", " ", ".001"}], ",", 
         RowBox[{"xx", "<", "1.05"}], ",", " ", 
         RowBox[{"xx", " ", "+=", " ", "0.04"}], ",", "\[IndentingNewLine]", 
         "\t", 
         RowBox[{"For", "[", 
          RowBox[{
           RowBox[{"yy", " ", "=", " ", ".001"}], ",", 
           RowBox[{"yy", "<", "0.22"}], ",", " ", 
           RowBox[{"yy", " ", "+=", " ", "0.02"}], ",", "\[IndentingNewLine]",
            "\[IndentingNewLine]", 
           RowBox[{
            RowBox[{"Pars", "=", 
             RowBox[{"{", 
              RowBox[{
               RowBox[{"r", "\[Rule]", "0.02"}], ",", 
               RowBox[{"C", " ", "->", " ", "50"}], ",", 
               RowBox[{"DIL", "->", "10"}], ",", 
               RowBox[{"dil", "->", "0.1"}], ",", "\[IndentingNewLine]", 
               RowBox[{
                SubscriptBox["\[Lambda]", "1"], "->", " ", "0.4"}], ",", 
               RowBox[{
                SubscriptBox["\[Lambda]", "2"], "->", " ", "xx"}], ",", 
               RowBox[{"IB0", "->", " ", 
                SuperscriptBox["10", "8"]}], ",", 
               RowBox[{"(*", " ", 
                RowBox[{
                 RowBox[{"IL1", " ", "->", " ", "0"}], ","}], "*)"}], 
               RowBox[{"IL1", "->", " ", 
                SuperscriptBox["10", "8"]}], ",", 
               RowBox[{"IL2", " ", "->", "0"}], ",", "\[IndentingNewLine]", 
               RowBox[{
                SubscriptBox["\[Iota]", "1"], "->", " ", "0.003"}], ",", 
               RowBox[{
                SubscriptBox["\[Iota]", "2"], "->", " ", "0.003"}], ",", "  ", 
               RowBox[{
                SubscriptBox["\[Sigma]", "11"], "->", ".01"}], ",", 
               RowBox[{
                SubscriptBox["\[Sigma]", "12"], "->", "0.01"}], ",", " ", 
               RowBox[{
                SubscriptBox["\[Sigma]", "21"], "->", " ", "yy"}], ",", 
               RowBox[{
                SubscriptBox["\[Sigma]", "22"], "->", " ", ".01"}], ",", 
               "\[IndentingNewLine]", 
               RowBox[{
                SubscriptBox["k", "10"], "->", "1*^-9"}], ",", 
               RowBox[{
                SubscriptBox["k", "11"], "->", "1*^-9"}], ",", 
               RowBox[{
                SubscriptBox["k", "12"], "->", "1*^-9"}], ",", "  ", 
               RowBox[{
                SubscriptBox["b", "1"], "->", " ", "50"}], ",", "  ", 
               RowBox[{
                SubscriptBox["\[Delta]", "1"], "->", " ", ".05"}], ",", 
               "\[IndentingNewLine]", 
               RowBox[{
                SubscriptBox["k", "20"], "->", "1*^-9"}], ",", "  ", 
               RowBox[{
                SubscriptBox["k", "21"], "->", "1*^-9"}], ",", " ", 
               RowBox[{
                SubscriptBox["k", "22"], "->", "1*^-9"}], ",", "  ", 
               RowBox[{
                SubscriptBox["b", "2"], "->", " ", "50"}], ",", " ", 
               RowBox[{
                SubscriptBox["\[Delta]", "2"], "->", " ", ".05"}]}], 
              "\[IndentingNewLine]", "}"}]}], ";", "\[IndentingNewLine]", 
            "\[IndentingNewLine]", 
            RowBox[{"Sols", "=", 
             RowBox[{"NDSolve", "[", "\[IndentingNewLine]", 
              RowBox[{
               RowBox[{"{", "\[IndentingNewLine]", 
                RowBox[{
                 RowBox[{
                  RowBox[{
                   RowBox[{
                    RowBox[{
                    SubscriptBox["B", "0"], "'"}], "[", "t", "]"}], 
                   "\[Equal]", 
                   RowBox[{
                    RowBox[{
                    SubscriptBox["B", "0"], "[", "t", "]"}], 
                    RowBox[{"(", 
                    RowBox[{"r", " ", "-", " ", 
                    RowBox[{
                    SubscriptBox["k", "10"], 
                    RowBox[{
                    SubscriptBox["P", 
                    RowBox[{"1", "f"}]], "[", "t", "]"}]}], "  ", "-", " ", 
                    RowBox[{
                    SubscriptBox["k", "20"], " ", 
                    RowBox[{
                    SubscriptBox["P", 
                    RowBox[{"2", "f"}]], "[", "t", "]"}]}]}], ")"}]}]}], "/.",
                   "Pars"}], ",", "  ", "\[IndentingNewLine]", 
                 "\[IndentingNewLine]", 
                 RowBox[{
                  RowBox[{
                   RowBox[{
                    RowBox[{
                    SubscriptBox["L", "1"], "'"}], "[", "t", "]"}], 
                   "\[Equal]", 
                   RowBox[{
                    RowBox[{
                    RowBox[{
                    SubscriptBox["L", "1"], "[", "t", "]"}], 
                    RowBox[{"(", 
                    RowBox[{"r", "  ", "-", " ", 
                    SubscriptBox["\[Iota]", "1"]}], " ", ")"}]}], "+", " ", 
                    RowBox[{
                    SubscriptBox["\[Lambda]", "1"], " ", 
                    SubscriptBox["k", "10"], " ", 
                    RowBox[{
                    SubscriptBox["P", 
                    RowBox[{"1", "f"}]], "[", "t", "]"}], " ", 
                    RowBox[{
                    SubscriptBox["B", "0"], "[", "t", "]"}]}], " ", "-", " ", 
                    RowBox[{
                    SubscriptBox["\[Sigma]", "11"], " ", 
                    SubscriptBox["k", "11"], " ", 
                    RowBox[{
                    SubscriptBox["P", 
                    RowBox[{"1", "f"}]], "[", "t", "]"}], 
                    RowBox[{
                    SubscriptBox["L", "1"], "[", "t", "]"}]}], " ", "-", " ", 
                    RowBox[{
                    SubscriptBox["\[Sigma]", "21"], " ", 
                    SubscriptBox["k", "21"], " ", 
                    RowBox[{
                    SubscriptBox["P", 
                    RowBox[{"2", "f"}]], "[", "t", "]"}], 
                    RowBox[{
                    SubscriptBox["L", "1"], "[", "t", "]"}]}]}]}], " ", "/.", 
                  "Pars"}], ",", "  ", 
                 RowBox[{"(*", 
                  RowBox[{
                  "lysogen", " ", "with", " ", "P1", " ", "fully", " ", 
                   "immune", " ", "to", " ", "P1", " ", "partly", " ", 
                   "immune", " ", "to", " ", "P2"}], " ", "*)"}], 
                 "\[IndentingNewLine]", "\[IndentingNewLine]", 
                 RowBox[{
                  RowBox[{
                   RowBox[{
                    RowBox[{
                    SubscriptBox["L", "2"], "'"}], "[", "t", "]"}], 
                   "\[Equal]", 
                   RowBox[{
                    RowBox[{
                    RowBox[{
                    SubscriptBox["L", "2"], "[", "t", "]"}], 
                    RowBox[{"(", 
                    RowBox[{"r", " ", "-", "  ", 
                    SubscriptBox["\[Iota]", "2"]}], " ", ")"}]}], " ", "+", 
                    " ", 
                    RowBox[{
                    SubscriptBox["\[Lambda]", "2"], " ", 
                    SubscriptBox["k", "20"], " ", 
                    RowBox[{
                    SubscriptBox["P", 
                    RowBox[{"2", "f"}]], "[", "t", "]"}], " ", 
                    RowBox[{
                    SubscriptBox["B", "0"], "[", "t", "]"}]}], "-", " ", 
                    RowBox[{
                    SubscriptBox["\[Sigma]", "22"], " ", 
                    SubscriptBox["k", "22"], " ", 
                    RowBox[{
                    SubscriptBox["P", 
                    RowBox[{"2", "f"}]], "[", "t", "]"}], 
                    RowBox[{
                    SubscriptBox["L", "2"], "[", "t", "]"}]}], "-", " ", 
                    RowBox[{
                    SubscriptBox["\[Sigma]", "12"], " ", 
                    SubscriptBox["k", "12"], " ", 
                    RowBox[{
                    SubscriptBox["P", 
                    RowBox[{"1", "f"}]], "[", "t", "]"}], 
                    RowBox[{
                    SubscriptBox["L", "2"], "[", "t", "]"}]}]}]}], "/.", 
                  "Pars"}], ",", "    ", 
                 RowBox[{"(*", 
                  RowBox[{
                   RowBox[{"lysogen", " ", "with", " ", "phage", " ", "3"}], 
                   ";", " ", 
                   RowBox[{
                   "only", " ", "partly", " ", "immune", " ", "to", " ", "P1",
                     " ", "and", " ", "P3"}], ";", " ", 
                   RowBox[{
                   "can", " ", "form", " ", "at", " ", "different", " ", 
                    "rate", " ", 
                    SubscriptBox["\[Lambda]", "3"], " ", "but", " ", "can", 
                    " ", "also", " ", "change", " ", "induction", " ", 
                    "rate"}]}], "*)"}], "\[IndentingNewLine]", 
                 "\[IndentingNewLine]", 
                 RowBox[{"(*", 
                  RowBox[{
                   RowBox[{"phage", " ", "1", " ", "is", " ", "wiltype"}], 
                   ";", " ", 
                   RowBox[{
                   "it", " ", "forms", " ", "lysogens", " ", "on", " ", 
                    SubscriptBox["B", "1"], " ", "with", " ", "rate", " ", 
                    "\[Gamma]"}]}], "*)"}], "\[IndentingNewLine]", 
                 RowBox[{
                  RowBox[{
                   RowBox[{
                    RowBox[{
                    SubscriptBox["P", 
                    RowBox[{"1", "i"}]], "'"}], "[", "t", "]"}], "\[Equal]", 
                   " ", 
                   RowBox[{
                    RowBox[{
                    RowBox[{"(", 
                    RowBox[{"1", "-", 
                    SubscriptBox["\[Lambda]", "1"]}], ")"}], 
                    SubscriptBox["k", "10"], " ", 
                    RowBox[{
                    SubscriptBox["P", 
                    RowBox[{"1", "f"}]], "[", "t", "]"}], 
                    RowBox[{
                    SubscriptBox["B", "0"], "[", "t", "]"}]}], " ", "+", " ", 
                    RowBox[{
                    SubscriptBox["\[Iota]", "1"], " ", 
                    RowBox[{
                    SubscriptBox["L", "1"], "[", "t", "]"}]}], "+", " ", 
                    RowBox[{
                    SubscriptBox["\[Sigma]", "12"], " ", 
                    SubscriptBox["k", "12"], " ", 
                    RowBox[{
                    SubscriptBox["P", 
                    RowBox[{"1", "f"}]], "[", "t", "]"}], 
                    RowBox[{
                    SubscriptBox["L", "2"], "[", "t", "]"}]}], "+", " ", 
                    RowBox[{
                    SubscriptBox["\[Sigma]", "11"], " ", 
                    SubscriptBox["k", "11"], " ", 
                    RowBox[{
                    SubscriptBox["P", 
                    RowBox[{"1", "f"}]], "[", "t", "]"}], 
                    RowBox[{
                    SubscriptBox["L", "1"], "[", "t", "]"}]}], "-", " ", 
                    RowBox[{
                    SubscriptBox["\[Delta]", "1"], " ", 
                    RowBox[{
                    SubscriptBox["P", 
                    RowBox[{"1", "i"}]], "[", "t", "]"}]}]}]}], "/.", 
                  "Pars"}], ",", "                      ", 
                 RowBox[{"(*", 
                  RowBox[{"infected", " ", "phage"}], "*)"}], 
                 "\[IndentingNewLine]", 
                 RowBox[{
                  RowBox[{
                   RowBox[{
                    RowBox[{
                    SubscriptBox["P", 
                    RowBox[{"1", "f"}]], "'"}], "[", "t", "]"}], "\[Equal]", 
                   " ", 
                   RowBox[{
                    RowBox[{
                    SubscriptBox["b", "1"], 
                    SubscriptBox["\[Delta]", "1"], " ", 
                    RowBox[{
                    SubscriptBox["P", 
                    RowBox[{"1", "i"}]], "[", "t", "]"}]}], "  ", "-", " ", 
                    RowBox[{
                    SubscriptBox["k", "10"], " ", 
                    RowBox[{
                    SubscriptBox["P", 
                    RowBox[{"1", "f"}]], "[", "t", "]"}], 
                    RowBox[{
                    SubscriptBox["B", "0"], "[", "t", "]"}]}], "-", " ", 
                    RowBox[{
                    SubscriptBox["k", "11"], " ", 
                    RowBox[{
                    SubscriptBox["P", 
                    RowBox[{"1", "f"}]], "[", "t", "]"}], 
                    RowBox[{
                    SubscriptBox["L", "1"], "[", "t", "]"}]}], " ", "-", " ", 
                    RowBox[{
                    SubscriptBox["k", "12"], " ", 
                    RowBox[{
                    SubscriptBox["P", 
                    RowBox[{"1", "f"}]], "[", "t", "]"}], 
                    RowBox[{
                    SubscriptBox["L", "2"], "[", "t", "]"}]}]}]}], "/.", 
                  "Pars"}], ",", "                       ", 
                 RowBox[{"(*", " ", 
                  RowBox[{
                  "free", " ", "phage", " ", "1", " ", "dies", " ", "on", " ", 
                   SubscriptBox["L", "1"], " ", "and", " ", "mostly", " ", 
                   SubscriptBox["L", "3"]}], "*)"}], "\[IndentingNewLine]", 
                 "\[IndentingNewLine]", 
                 RowBox[{"(*", 
                  RowBox[{
                   RowBox[{
                   "phage", " ", "2", " ", "is", " ", "the", " ", "mutant", 
                    " ", "that", " ", "has", " ", "a", " ", "reduced", " ", 
                    "lysogeny", " ", "rate"}], ",", " ", 
                   RowBox[{
                    RowBox[{
                    "possibly", " ", "different", " ", "induction", " ", 
                    "rate"}], ";"}]}], "  ", "*)"}], "\[IndentingNewLine]", 
                 RowBox[{
                  RowBox[{
                   RowBox[{
                    RowBox[{
                    SubscriptBox["P", 
                    RowBox[{"2", "i"}]], "'"}], "[", "t", "]"}], "\[Equal]", 
                   " ", 
                   RowBox[{
                    RowBox[{
                    RowBox[{"(", 
                    RowBox[{"1", "-", 
                    SubscriptBox["\[Lambda]", "2"]}], ")"}], 
                    SubscriptBox["k", "20"], " ", 
                    RowBox[{
                    SubscriptBox["P", 
                    RowBox[{"2", "f"}]], "[", "t", "]"}], 
                    RowBox[{
                    SubscriptBox["B", "0"], "[", "t", "]"}]}], " ", "+", " ", 
                    RowBox[{
                    SubscriptBox["\[Iota]", "2"], " ", 
                    RowBox[{
                    SubscriptBox["L", "2"], "[", "t", "]"}]}], "-", " ", 
                    RowBox[{
                    SubscriptBox["\[Delta]", "2"], " ", 
                    RowBox[{
                    SubscriptBox["P", 
                    RowBox[{"2", "i"}]], "[", "t", "]"}]}], "+", "  ", 
                    RowBox[{
                    RowBox[{
                    SubscriptBox["P", 
                    RowBox[{"2", "f"}]], "[", "t", "]"}], 
                    RowBox[{"(", " ", 
                    RowBox[{
                    RowBox[{
                    SubscriptBox["\[Sigma]", "21"], 
                    SubscriptBox["k", "21"], " ", 
                    RowBox[{
                    SubscriptBox["L", "1"], "[", "t", "]"}]}], "+", 
                    RowBox[{
                    SubscriptBox["\[Sigma]", "22"], 
                    SubscriptBox["k", "22"], " ", 
                    RowBox[{
                    SubscriptBox["L", "2"], "[", "t", "]"}]}]}], ")"}]}]}]}], 
                  "/.", "Pars"}], ",", "                      ", 
                 RowBox[{"(*", 
                  RowBox[{"infected", " ", "phage"}], "*)"}], 
                 "\[IndentingNewLine]", 
                 RowBox[{
                  RowBox[{
                   RowBox[{
                    RowBox[{
                    SubscriptBox["P", 
                    RowBox[{"2", "f"}]], "'"}], "[", "t", "]"}], "\[Equal]", 
                   " ", 
                   RowBox[{
                    RowBox[{
                    SubscriptBox["b", "2"], 
                    SubscriptBox["\[Delta]", "2"], " ", 
                    RowBox[{
                    SubscriptBox["P", 
                    RowBox[{"2", "i"}]], "[", "t", "]"}]}], "  ", "-", " ", 
                    RowBox[{
                    SubscriptBox["k", "20"], " ", 
                    RowBox[{
                    SubscriptBox["P", 
                    RowBox[{"2", "f"}]], "[", "t", "]"}], 
                    RowBox[{
                    SubscriptBox["B", "0"], "[", "t", "]"}]}], " ", "-", " ", 
                    RowBox[{
                    RowBox[{
                    SubscriptBox["P", 
                    RowBox[{"2", "f"}]], "[", "t", "]"}], " ", 
                    RowBox[{"(", 
                    RowBox[{
                    RowBox[{
                    SubscriptBox["k", "21"], "  ", 
                    RowBox[{
                    SubscriptBox["L", "1"], "[", "t", "]"}]}], "+", " ", 
                    RowBox[{
                    SubscriptBox["k", "22"], " ", 
                    RowBox[{
                    SubscriptBox["L", "2"], "[", "t", "]"}]}]}], ")"}]}]}]}], 
                  "/.", "Pars"}], ",", "        ", "\[IndentingNewLine]", 
                 "\[IndentingNewLine]", 
                 RowBox[{
                  RowBox[{
                   RowBox[{
                    SubscriptBox["B", "0"], "[", "0", "]"}], "\[Equal]", 
                   "IB0"}], "/.", "Pars"}], ",", "\[IndentingNewLine]", 
                 RowBox[{
                  RowBox[{
                   RowBox[{
                    SubscriptBox["L", "1"], "[", "0", "]"}], "\[Equal]", 
                   "IL1"}], "/.", "Pars"}], ",", "\[IndentingNewLine]", 
                 RowBox[{
                  RowBox[{
                   RowBox[{
                    SubscriptBox["L", "2"], "[", "0", "]"}], "\[Equal]", 
                   "IL2"}], "/.", "Pars"}], ",", "\[IndentingNewLine]", 
                 "\[IndentingNewLine]", 
                 RowBox[{
                  RowBox[{
                   SubscriptBox["P", 
                    RowBox[{"1", "f"}]], "[", "0", "]"}], "\[Equal]", " ", 
                  "100000000"}], ",", "\[IndentingNewLine]", 
                 RowBox[{
                  RowBox[{
                   SubscriptBox["P", 
                    RowBox[{"1", "i"}]], "[", "0", "]"}], "\[Equal]", " ", 
                  "0"}], ",", "\[IndentingNewLine]", "\[IndentingNewLine]", 
                 RowBox[{
                  RowBox[{
                   SubscriptBox["P", 
                    RowBox[{"2", "f"}]], "[", "0", "]"}], " ", "\[Equal]", 
                  " ", "0"}], ",", " ", "\[IndentingNewLine]", 
                 RowBox[{
                  RowBox[{
                   SubscriptBox["P", 
                    RowBox[{"2", "i"}]], "[", "0", "]"}], "\[Equal]", " ", 
                  "0"}], ",", "\[IndentingNewLine]", "\[IndentingNewLine]", 
                 "\[IndentingNewLine]", 
                 RowBox[{"WhenEvent", "[", 
                  RowBox[{
                   RowBox[{"t", "==", "8"}], ",", 
                   RowBox[{"{", 
                    RowBox[{
                    RowBox[{
                    SubscriptBox["P", 
                    RowBox[{"2", "f"}]], "[", "t", "]"}], " ", "->", " ", 
                    "1"}], "    ", "}"}]}], "]"}], ",", "\[IndentingNewLine]",
                  "\[IndentingNewLine]", 
                 RowBox[{"WhenEvent", "[", 
                  RowBox[{
                   RowBox[{
                    RowBox[{
                    RowBox[{"Mod", "[", 
                    RowBox[{"t", ",", 
                    RowBox[{"C", "/.", "Pars"}]}], "]"}], "\[LessEqual]", 
                    ".0001"}], "  ", "&&", " ", 
                    RowBox[{"t", ">", "9"}]}], ",", 
                   RowBox[{"{", "    ", 
                    RowBox[{"(*", "  ", 
                    RowBox[{"dilute", " ", "all"}], " ", "*)"}], 
                    "\[IndentingNewLine]", 
                    RowBox[{
                    RowBox[{
                    RowBox[{
                    RowBox[{
                    SubscriptBox["P", 
                    RowBox[{"1", "f"}]], "[", "t", "]"}], "->", " ", 
                    RowBox[{
                    RowBox[{
                    SubscriptBox["P", 
                    RowBox[{"1", "f"}]], "[", "t", "]"}], "*", "dil"}]}], "/.",
                     "Pars"}], ",", "\[IndentingNewLine]", 
                    RowBox[{
                    RowBox[{
                    RowBox[{
                    SubscriptBox["P", 
                    RowBox[{"2", "f"}]], "[", "t", "]"}], " ", "->", "  ", 
                    RowBox[{
                    RowBox[{
                    SubscriptBox["P", 
                    RowBox[{"2", "f"}]], "[", "t", "]"}], "*", "dil"}]}], "/.",
                     "Pars"}], ",", "\[IndentingNewLine]", 
                    "\[IndentingNewLine]", 
                    RowBox[{
                    RowBox[{
                    RowBox[{
                    SubscriptBox["P", 
                    RowBox[{"1", "i"}]], "[", "t", "]"}], "->", "  ", 
                    RowBox[{
                    RowBox[{
                    SubscriptBox["P", 
                    RowBox[{"1", "i"}]], "[", "t", "]"}], "*", "dil"}]}], "/.",
                     "Pars"}], ",", "       ", "\[IndentingNewLine]", 
                    RowBox[{
                    RowBox[{
                    RowBox[{
                    SubscriptBox["P", 
                    RowBox[{"2", "i"}]], "[", "t", "]"}], "->", " ", 
                    RowBox[{
                    RowBox[{
                    SubscriptBox["P", 
                    RowBox[{"2", "i"}]], "[", "t", "]"}], "*", "dil"}]}], "/.",
                     "Pars"}], ",", "\[IndentingNewLine]", 
                    "\[IndentingNewLine]", "\[IndentingNewLine]", 
                    RowBox[{"P1", "=", " ", 
                    RowBox[{"(", 
                    RowBox[{
                    RowBox[{"1", "-", "dil"}], "/.", "Pars"}], ")"}]}], ",", 
                    "\[IndentingNewLine]", 
                    RowBox[{"P2", " ", "=", " ", 
                    RowBox[{"dil", "/.", "Pars"}]}], ",", 
                    "\[IndentingNewLine]", 
                    RowBox[{"K1", " ", "=", " ", 
                    RowBox[{"IB0", "/.", "Pars"}]}], ",", 
                    "\[IndentingNewLine]", 
                    RowBox[{"K2", " ", "=", " ", 
                    RowBox[{"IL1", "/.", "Pars"}]}], ",", 
                    "\[IndentingNewLine]", 
                    RowBox[{"K3", " ", "=", " ", 
                    RowBox[{"IL2", "/.", "Pars"}]}], ",", 
                    "\[IndentingNewLine]", "\[IndentingNewLine]", 
                    RowBox[{
                    RowBox[{
                    SubscriptBox["B", "0"], "[", "t", "]"}], "->", "  ", 
                    RowBox[{
                    RowBox[{"P1", "*", "K1"}], " ", "+", " ", 
                    RowBox[{"P2", " ", "*", " ", 
                    RowBox[{
                    SubscriptBox["B", "0"], "[", "t", "]"}]}]}]}], ",", 
                    "\[IndentingNewLine]", "\[IndentingNewLine]", 
                    RowBox[{
                    RowBox[{
                    SubscriptBox["L", "1"], "[", "t", "]"}], "->", "  ", 
                    RowBox[{
                    RowBox[{"P1", "*", "K2"}], "  ", "+", " ", 
                    RowBox[{"P2", "*", 
                    RowBox[{
                    SubscriptBox["L", "1"], "[", "t", "]"}]}]}]}], ",", 
                    "\[IndentingNewLine]", "\[IndentingNewLine]", 
                    RowBox[{
                    RowBox[{
                    SubscriptBox["L", "2"], "[", "t", "]"}], "->", "  ", 
                    RowBox[{
                    RowBox[{"P1", "*", "K3"}], " ", "+", " ", 
                    RowBox[{"P2", "*", 
                    RowBox[{
                    SubscriptBox["L", "2"], "[", "t", "]"}]}]}]}]}], 
                    "\[IndentingNewLine]", "\[IndentingNewLine]", "}"}]}], 
                  "]"}]}], "\[IndentingNewLine]", "}"}], ",", 
               "\[IndentingNewLine]", "\[IndentingNewLine]", 
               RowBox[{"{", 
                RowBox[{
                 SubscriptBox["B", "0"], ",", 
                 SubscriptBox["L", "1"], ",", 
                 SubscriptBox["L", "2"], ",", 
                 SubscriptBox["P", 
                  RowBox[{"1", "f"}]], ",", 
                 SubscriptBox["P", 
                  RowBox[{"1", "i"}]], ",", 
                 SubscriptBox["P", 
                  RowBox[{"2", "f"}]], ",", " ", 
                 SubscriptBox["P", 
                  RowBox[{"2", "i"}]]}], "}"}], ",", 
               RowBox[{"{", 
                RowBox[{"t", ",", ".01", ",", "601"}], "}"}]}], "   ", 
              "]"}]}], ";", "\[IndentingNewLine]", "\[IndentingNewLine]", 
            RowBox[{"StoreP2", "  ", "=", " ", 
             RowBox[{"Append", "[", 
              RowBox[{"StoreP2", ",", 
               RowBox[{"{", 
                RowBox[{"xx", ",", "yy", ",", 
                 RowBox[{
                  RowBox[{"N", "[", 
                   RowBox[{"Log10", "[", 
                    RowBox[{"(", 
                    RowBox[{
                    SubscriptBox["P", 
                    RowBox[{"2", "f"}]], "[", "600", "]"}], " ", ")"}], "]"}],
                    "]"}], "/.", 
                  RowBox[{"Sols", "[", 
                   RowBox[{"[", "1", "]"}], "]"}]}]}], "}"}]}], "]"}]}], 
            ";"}]}], "\[IndentingNewLine]", "\[IndentingNewLine]", "]"}]}], 
        "]"}]}]}], "]"}], ";"}], "\[IndentingNewLine]", "\[IndentingNewLine]",
    "\[IndentingNewLine]", 
   RowBox[{"ListContourPlot", "[", "\[IndentingNewLine]", 
    RowBox[{"StoreP2", ",", " ", 
     RowBox[{"PlotRange", " ", "\[Rule]", " ", 
      RowBox[{"{", 
       RowBox[{
        RowBox[{"{", 
         RowBox[{"0", ",", "1.0"}], "}"}], ",", 
        RowBox[{"{", 
         RowBox[{"0", ",", "0.2"}], "}"}]}], "}"}]}], ",", 
     RowBox[{"(*", 
      RowBox[{
       RowBox[{
       "PlotLabel", " ", "\[Rule]", 
        "\"\<C: Log(\!\(\*SubscriptBox[\(P\), \(2\)]\))\>\""}], ","}], "*)"}], 
     RowBox[{
     "PlotLabel", " ", "\[Rule]", 
      "\"\<D: Log(\!\(\*SubscriptBox[\(P\), \(2\)]\)) adding \
\!\(\*SuperscriptBox[\(10\), \(8\)]\) \!\(\*SubscriptBox[\(L\), \
\(1\)]\)\>\""}], ",", "\[IndentingNewLine]", 
     RowBox[{"PlotLegends", "\[Rule]", " ", "Automatic"}], ",", 
     RowBox[{"LabelStyle", "->", 
      RowBox[{"{", 
       RowBox[{
        RowBox[{"FontFamily", "->", "\"\<Arial\>\""}], ",", 
        RowBox[{"FontSize", "->", "22"}], ",", "Black"}], "}"}]}], ",", 
     "\[IndentingNewLine]", 
     RowBox[{"Contours", "\[Rule]", 
      RowBox[{"{", 
       RowBox[{"0.0", ",", "2", ",", " ", "4", ",", " ", "6", ",", " ", "8"}],
        "}"}]}], ",", 
     RowBox[{"PlotLegends", "\[Rule]", " ", "Automatic"}], ",", 
     RowBox[{"FrameLabel", "->", 
      RowBox[{"{", 
       RowBox[{
        RowBox[{"Style", "[", 
         RowBox[{
         "\"\<Lysogeny probability \!\(\*SubscriptBox[\(\[Lambda]\), \(2\)]\)\
\>\"", ",", "20"}], "]"}], ",", 
        RowBox[{"Style", "[", 
         RowBox[{
         "\"\<Superinfection probability \!\(\*SubscriptBox[\(\[Sigma]\), \
\(21\)]\)\>\"", ",", "20"}], "]"}]}], "}"}]}]}], "\[IndentingNewLine]", "]"}],
    "\[IndentingNewLine]", "\[IndentingNewLine]"}]}]], "Input",
 CellChangeTimes->{{3.653247268386902*^9, 3.6532474627786407`*^9}, {
   3.653320826542371*^9, 3.6533210331605444`*^9}, 3.6533210728236556`*^9, {
   3.653321227071025*^9, 3.6533215492422237`*^9}, {3.653321627025918*^9, 
   3.653321773851923*^9}, {3.653321811331249*^9, 3.653321897910079*^9}, {
   3.653321935844412*^9, 3.653321981197608*^9}, {3.6533220994206743`*^9, 
   3.653322186662014*^9}, {3.6533223967829924`*^9, 3.653322411030711*^9}, {
   3.65332252356744*^9, 3.6533225241824493`*^9}, {3.6533226931737947`*^9, 
   3.653322693918806*^9}, {3.6533227970566406`*^9, 3.6533228121418724`*^9}, {
   3.6533234817417583`*^9, 3.653323485203958*^9}, {3.6550364841047583`*^9, 
   3.6550365223747063`*^9}, 3.655036761412655*^9, {3.655037096832376*^9, 
   3.655037097110035*^9}, {3.65503742370538*^9, 3.655037471183861*^9}, {
   3.655037542515315*^9, 3.655037679644986*^9}, {3.6550377783724403`*^9, 
   3.655037785288991*^9}, {3.655038189549324*^9, 3.655038195020384*^9}, 
   3.65505484118611*^9, {3.6550548858926673`*^9, 3.6550549059028115`*^9}, {
   3.657369397107594*^9, 3.657369398085808*^9}, {3.657369779710026*^9, 
   3.657369782555373*^9}, {3.657369852655349*^9, 3.6573698542177773`*^9}, {
   3.6573699755952253`*^9, 3.657370015126904*^9}, {3.6573700724477873`*^9, 
   3.6573700734918203`*^9}, 3.6573701630214453`*^9, 3.657370372361453*^9, {
   3.657370516766447*^9, 3.657370572306499*^9}, {3.657370630672526*^9, 
   3.657370661046012*^9}, {3.6573709305978317`*^9, 3.657370957980176*^9}, {
   3.657371559563623*^9, 3.6573715846044827`*^9}, {3.657371733577929*^9, 
   3.657371756031725*^9}, {3.657371820538991*^9, 3.657371849136921*^9}, {
   3.657371944886696*^9, 3.657371945403162*^9}, 3.6573720162674313`*^9, 
   3.657372099079545*^9, {3.657372282175538*^9, 3.6573724299955053`*^9}, {
   3.657372475276499*^9, 3.657372698573883*^9}, {3.657372728650222*^9, 
   3.657372777136848*^9}, {3.6573728164799337`*^9, 3.657372827930805*^9}, {
   3.6573730293973846`*^9, 3.657373029902038*^9}, {3.65737307195577*^9, 
   3.657373127372175*^9}, {3.657373175613749*^9, 3.657373253913641*^9}, {
   3.657374005505723*^9, 3.657374076907189*^9}, {3.657374110772264*^9, 
   3.657374228973241*^9}, {3.6573742648961*^9, 3.6573742699567347`*^9}, {
   3.6573802284376397`*^9, 3.657380260651696*^9}, {3.6573803748126965`*^9, 
   3.6573804270415883`*^9}, {3.657382089960499*^9, 3.657382090614777*^9}, {
   3.6573821234745073`*^9, 3.6573822269751377`*^9}, {3.657382376566469*^9, 
   3.6573824146244783`*^9}, {3.65738250651718*^9, 3.657382552675152*^9}, {
   3.657382596955759*^9, 3.6573826354849777`*^9}, 3.65738266861747*^9, 
   3.657382730606091*^9, {3.657382817061561*^9, 3.657382820897316*^9}, {
   3.6573895410242453`*^9, 3.657389541371367*^9}, {3.657389754145597*^9, 
   3.657389770151857*^9}, {3.657389961527646*^9, 3.657389968589581*^9}, 
   3.6573900445417624`*^9, 3.657390442093289*^9, {3.657390476719472*^9, 
   3.657390501966501*^9}, {3.657390534083953*^9, 3.6573907124645243`*^9}, {
   3.657391258531086*^9, 3.65739133169946*^9}, {3.657391378949834*^9, 
   3.657391392584557*^9}, {3.657391457725037*^9, 3.657391483855859*^9}, {
   3.6573915247071037`*^9, 3.6573915675333633`*^9}, 3.6573916412904882`*^9, {
   3.6573932038275003`*^9, 3.657393208562319*^9}, {3.657393267242667*^9, 
   3.657393273699592*^9}, {3.657393344642436*^9, 3.657393347826192*^9}, {
   3.6573935112080183`*^9, 3.657393528895235*^9}, {3.657393577202696*^9, 
   3.657393582017933*^9}, 3.6573947682437143`*^9, {3.657394804704145*^9, 
   3.657394819688373*^9}, {3.657395685804956*^9, 3.6573957184300623`*^9}, {
   3.657396395851651*^9, 3.6573964537882442`*^9}, 3.65739672558947*^9, {
   3.657397251977635*^9, 3.657397321366693*^9}, {3.657464340856241*^9, 
   3.657464350124833*^9}, {3.657466721020833*^9, 3.6574667227060413`*^9}, 
   3.65746865168646*^9, {3.657807833787141*^9, 3.6578079741064167`*^9}, {
   3.657808054220083*^9, 3.6578080549739647`*^9}, 3.657811814529766*^9, 
   3.657811873209934*^9, 3.657811971456305*^9, 3.657812003125099*^9, {
   3.65781205456009*^9, 3.657812104823194*^9}, {3.657812164506675*^9, 
   3.657812206669767*^9}, {3.657812514089752*^9, 3.657812521163814*^9}, {
   3.6578132618343077`*^9, 3.6578132665121517`*^9}, {3.657813309038969*^9, 
   3.657813331030745*^9}, {3.657813373028901*^9, 3.657813377358716*^9}, {
   3.657813425623467*^9, 3.6578134408981524`*^9}, {3.6578134756064787`*^9, 
   3.65781350221106*^9}, {3.6578140269607*^9, 3.657814041739428*^9}, {
   3.657814984865302*^9, 3.657814990510161*^9}, {3.65793101658005*^9, 
   3.6579310264585047`*^9}, 3.659366468257968*^9, {3.659366531719572*^9, 
   3.659366578902359*^9}, {3.659466895204194*^9, 3.659466908117853*^9}, {
   3.6594670060863943`*^9, 3.659467006614273*^9}, {3.659467050862961*^9, 
   3.659467067117857*^9}, {3.661092950223248*^9, 3.661092966400025*^9}, {
   3.661093077490988*^9, 3.661093099191681*^9}, 3.6610931583602667`*^9, {
   3.6614615758640203`*^9, 3.661461577928315*^9}, {3.6614616332899113`*^9, 
   3.6614616346157846`*^9}, 3.661461703155459*^9, 3.6614621402178707`*^9, 
   3.661462204230124*^9, {3.661462241252595*^9, 3.661462283750499*^9}, {
   3.663029024694888*^9, 3.663029028678314*^9}, {3.6630296120559*^9, 
   3.663029623288334*^9}, {3.6630798767964478`*^9, 3.663079876969803*^9}, 
   3.663260384335476*^9, {3.7746114894781733`*^9, 3.774611762196517*^9}, {
   3.774611801490264*^9, 3.774612008197073*^9}, {3.774612491720886*^9, 
   3.7746125394504757`*^9}, 3.774614402326852*^9, 3.774614807242587*^9, {
   3.7746151580892076`*^9, 3.774615159357689*^9}, 3.7746152104834146`*^9, 
   3.774615434439691*^9, {3.7746154824049597`*^9, 3.774615501805953*^9}, 
   3.774617898794147*^9, 3.774617974570383*^9, {3.7746180528469687`*^9, 
   3.774618053518429*^9}, 3.774618133062552*^9, 3.774618191603125*^9, {
   3.774618260229295*^9, 3.7746182959251842`*^9}, 3.774618373484644*^9, {
   3.7746184382773237`*^9, 3.774618439403274*^9}, {3.774618508752627*^9, 
   3.774618536112547*^9}, 3.774618615404736*^9, {3.77462954964322*^9, 
   3.774629619296788*^9}, 3.774629673643312*^9, {3.774629764676845*^9, 
   3.774629810409792*^9}, 3.774629849282023*^9, 3.774630003664295*^9, {
   3.7746300586505527`*^9, 3.774630065472042*^9}, {3.774630117030952*^9, 
   3.774630141725759*^9}, {3.7746304656046886`*^9, 3.774630607532247*^9}, {
   3.7746308117868557`*^9, 3.774630814049129*^9}, {3.774630862440342*^9, 
   3.774630864789949*^9}, {3.77463099040982*^9, 3.774631052243286*^9}, 
   3.774631100577279*^9, {3.774636016417511*^9, 3.7746360227488194`*^9}, 
   3.774636055358192*^9, {3.7746362420240507`*^9, 3.774636245654346*^9}, {
   3.77506978220109*^9, 3.775069782670003*^9}, {3.7750699019686327`*^9, 
   3.775069903141609*^9}, {3.7750699925717793`*^9, 3.7750699960645638`*^9}, {
   3.775070032540344*^9, 3.775070081873419*^9}, {3.775070138848036*^9, 
   3.7750701495798883`*^9}, {3.775070224732696*^9, 3.775070308140524*^9}, {
   3.7750703633363457`*^9, 3.7750703730174313`*^9}, {3.775070445163311*^9, 
   3.775070448435231*^9}, {3.775070498939399*^9, 3.775070517184442*^9}, {
   3.7750706101126137`*^9, 3.775070612269294*^9}, {3.7750706441286983`*^9, 
   3.775070691751048*^9}, 3.775070729688648*^9, {3.775070845445738*^9, 
   3.7750708602620363`*^9}, {3.775070891611116*^9, 3.77507090965583*^9}, 
   3.775070954425746*^9, {3.77507099890047*^9, 3.7750710667562304`*^9}, {
   3.775071109370017*^9, 3.775071152585451*^9}, 3.775071278732945*^9, {
   3.7750714073605003`*^9, 3.775071418581065*^9}, 3.775071495634183*^9, {
   3.7750715285087442`*^9, 3.7750715784424343`*^9}, {3.775071612677718*^9, 
   3.7750716452753487`*^9}, {3.775071680505206*^9, 3.775071714346879*^9}, {
   3.775071748054233*^9, 3.775071806743115*^9}, {3.7750718902856073`*^9, 
   3.775071901412496*^9}, {3.7750719826412363`*^9, 3.7750720411444263`*^9}, {
   3.7750720770459957`*^9, 3.775072144557411*^9}, {3.775072194020884*^9, 
   3.775072261125462*^9}, {3.775072291585096*^9, 3.775072334600544*^9}, {
   3.775072383796546*^9, 3.775072465733861*^9}, {3.775072988185377*^9, 
   3.775072989640709*^9}, {3.775073065746872*^9, 3.77507309342382*^9}, {
   3.775073200799087*^9, 3.775073238428521*^9}, {3.775073290957308*^9, 
   3.775073291820553*^9}, {3.7750733904109*^9, 3.7750734256737823`*^9}, {
   3.7750735474170732`*^9, 3.775073672432653*^9}, {3.775073708764161*^9, 
   3.775073709337604*^9}, {3.775073740972989*^9, 3.77507375155249*^9}, {
   3.775073924083591*^9, 3.775073924896276*^9}, {3.77507435891523*^9, 
   3.77507439670752*^9}, {3.775074433204834*^9, 3.7750745228014727`*^9}, {
   3.775074655655004*^9, 3.775074674422749*^9}, {3.775074707069374*^9, 
   3.775074732546793*^9}, 3.7750747983668127`*^9, {3.775074956707987*^9, 
   3.775074973928932*^9}, {3.775075102765415*^9, 3.775075181044448*^9}, {
   3.775075211581959*^9, 3.775075215677636*^9}, {3.775075270988844*^9, 
   3.7750753459770403`*^9}, {3.775075384137694*^9, 3.775075439235055*^9}, {
   3.775075470899809*^9, 3.7750755017553997`*^9}, {3.7750901711737213`*^9, 
   3.775090174180284*^9}, {3.775090208133963*^9, 3.775090210033586*^9}, {
   3.775090250652689*^9, 3.7750902529182653`*^9}, {3.775129337249053*^9, 
   3.775129338813154*^9}, {3.77512942246124*^9, 3.775129424193994*^9}, {
   3.775129478646201*^9, 3.775129504665557*^9}, {3.775129592348343*^9, 
   3.775129594248727*^9}, {3.77513340844464*^9, 3.775133411386312*^9}, {
   3.7751334492266703`*^9, 3.7751334530727386`*^9}, {3.775133483319249*^9, 
   3.7751334843168163`*^9}, {3.7758454733206463`*^9, 3.775845474214369*^9}, {
   3.7758455223164787`*^9, 3.7758455555595922`*^9}, {3.775845593315387*^9, 
   3.775845594513752*^9}, {3.775845669693828*^9, 3.775845699407893*^9}, {
   3.7758457633178043`*^9, 3.775845781787855*^9}, {3.7758458328066807`*^9, 
   3.775845835291419*^9}, {3.775845888245419*^9, 3.775846018609919*^9}, {
   3.775846049549369*^9, 3.7758461045512657`*^9}, {3.7758461372281733`*^9, 
   3.7758461516244917`*^9}, {3.7758461884350224`*^9, 3.775846189640929*^9}, {
   3.775846237866432*^9, 3.775846255167305*^9}, {3.775846322685404*^9, 
   3.775846451597434*^9}, {3.775846529968225*^9, 3.775846530829487*^9}, 
   3.775846571923397*^9, {3.776104580177124*^9, 3.776104656041603*^9}, {
   3.7761046919966707`*^9, 3.776104710924182*^9}, {3.77610477605405*^9, 
   3.776104836181365*^9}, {3.7761048872589684`*^9, 3.776104973171755*^9}, {
   3.776105033893358*^9, 3.776105139851165*^9}, {3.776105195380247*^9, 
   3.7761052068433847`*^9}, {3.7761052674767*^9, 3.7761053053076897`*^9}, {
   3.776105353189152*^9, 3.776105353625288*^9}, {3.776105386219495*^9, 
   3.7761053899616213`*^9}, {3.776105426463915*^9, 3.776105447960731*^9}, {
   3.7761054830769997`*^9, 3.7761054871467667`*^9}, {3.776105556278734*^9, 
   3.776105556682686*^9}, {3.7761056505400867`*^9, 3.77610565564123*^9}, {
   3.7761060655410624`*^9, 3.776106227331457*^9}, {3.776106306466206*^9, 
   3.776106308840023*^9}, {3.776106353951372*^9, 3.776106355892408*^9}, {
   3.776106410630342*^9, 3.77610641157052*^9}, {3.7761065001663923`*^9, 
   3.776106524336583*^9}, {3.77610663922344*^9, 3.7761066451266403`*^9}, {
   3.776106686913005*^9, 3.7761066903429737`*^9}, 3.776106735661783*^9, {
   3.77610676706483*^9, 3.776106769102803*^9}, {3.776106852305928*^9, 
   3.7761068551677094`*^9}, {3.776106965119163*^9, 3.7761069672210207`*^9}, 
   3.776107006456195*^9, {3.776169828666953*^9, 3.7761698578014717`*^9}, {
   3.7761701926489983`*^9, 3.776170213750041*^9}, 3.776170247806487*^9, {
   3.776170278139432*^9, 3.776170282617115*^9}, {3.776170341590212*^9, 
   3.776170370688074*^9}, 3.77617046946837*^9, {3.7761705089518948`*^9, 
   3.776170513710742*^9}, {3.776170742088743*^9, 3.776170751128681*^9}, {
   3.7761707885792837`*^9, 3.77617079892174*^9}, {3.776170857265197*^9, 
   3.776170859806678*^9}, 3.776170946255824*^9, {3.776170985842911*^9, 
   3.776170987950728*^9}, {3.77617103064152*^9, 3.7761711074568853`*^9}, {
   3.77617120902347*^9, 3.7761712210402937`*^9}, {3.7761713180632*^9, 
   3.776171417173594*^9}, 3.776171450478745*^9, {3.776171786942731*^9, 
   3.776171790032731*^9}, {3.77617182815237*^9, 3.7761719093704443`*^9}, {
   3.776171942020685*^9, 3.7761719941604023`*^9}, {3.776172079190749*^9, 
   3.776172116199664*^9}, {3.776172150286435*^9, 3.7761723405605583`*^9}, {
   3.77617243393994*^9, 3.776172488647695*^9}, {3.776172519081566*^9, 
   3.7761725707660103`*^9}, {3.776172664393941*^9, 3.776172694054223*^9}, {
   3.776172780209478*^9, 3.7761728149885187`*^9}, {3.77617287150802*^9, 
   3.776172920426654*^9}, {3.776172956010521*^9, 3.7761729568554153`*^9}, {
   3.776172997223153*^9, 3.776173075735716*^9}, {3.7761731167053633`*^9, 
   3.776173124712381*^9}, {3.7761731685511017`*^9, 3.776173191176517*^9}, {
   3.7761732478542547`*^9, 3.776173275159802*^9}, {3.7761741616708107`*^9, 
   3.77617421798377*^9}, {3.776174347881679*^9, 3.776174365108025*^9}, {
   3.776174454619578*^9, 3.776174458425589*^9}, {3.7761745322417107`*^9, 
   3.776174533134161*^9}, {3.776174621224181*^9, 3.776174623420292*^9}, {
   3.776174677488717*^9, 3.776174697416827*^9}, {3.776174774551894*^9, 
   3.776174782685802*^9}, {3.776191940388699*^9, 3.776191969595704*^9}, {
   3.7761920010470257`*^9, 3.776192020810306*^9}, {3.776192438367869*^9, 
   3.7761924551782703`*^9}, {3.776192487617957*^9, 3.77619261877849*^9}, {
   3.7761930147464437`*^9, 3.776193019460984*^9}, 3.7761930562886677`*^9, {
   3.776198062869349*^9, 3.7761980854752817`*^9}, {3.7761981206297703`*^9, 
   3.776198180402411*^9}, {3.7761986982789707`*^9, 3.776198749188252*^9}, {
   3.7762081615403633`*^9, 3.776208216733534*^9}, {3.7762082575581408`*^9, 
   3.776208263604423*^9}, {3.776214365987418*^9, 3.776214370249948*^9}, 
   3.776214464533751*^9, {3.7762144971530437`*^9, 3.776214500133609*^9}, {
   3.776286221540489*^9, 3.776286224911385*^9}, {3.776286276567678*^9, 
   3.7762863377120953`*^9}, {3.77628638035546*^9, 3.7762865632757273`*^9}, {
   3.776286605009512*^9, 3.776286717027296*^9}, {3.776286940317296*^9, 
   3.776286989812345*^9}, {3.777808229285006*^9, 3.777808356121435*^9}, {
   3.777808399044654*^9, 3.7778084179649677`*^9}, {3.777808484406435*^9, 
   3.777808510592063*^9}, 3.777808541078678*^9, {3.777808572983244*^9, 
   3.7778086112928133`*^9}, {3.777808704678554*^9, 3.777808712693019*^9}, 
   3.777808764053508*^9, {3.777808815548607*^9, 3.7778088229258347`*^9}, {
   3.777808857432047*^9, 3.7778088844262943`*^9}, {3.777808979647832*^9, 
   3.777808992509902*^9}, {3.777809054253422*^9, 3.777809055831149*^9}, {
   3.7778091389289303`*^9, 3.77780919446565*^9}, {3.777809232350696*^9, 
   3.777809239106469*^9}, {3.777809285707122*^9, 3.7778094103313007`*^9}, {
   3.7778095074124823`*^9, 3.777809558163328*^9}, {3.7778095950519247`*^9, 
   3.777809612976215*^9}, {3.777809651484289*^9, 3.777809676942122*^9}, 
   3.777825090948927*^9, 3.77782513422859*^9, {3.7778251917783127`*^9, 
   3.777825192358613*^9}, 3.777825333534017*^9, {3.7778254245503798`*^9, 
   3.7778254247825203`*^9}, 3.7778255375548573`*^9, {3.7778255727983313`*^9, 
   3.777825665953906*^9}, 3.7778256990530767`*^9, 3.777825756950433*^9, {
   3.777825788538871*^9, 3.7778258046574163`*^9}, {3.777825842144497*^9, 
   3.777825931912978*^9}, {3.777825971329496*^9, 3.777826060938593*^9}, {
   3.7778260973846607`*^9, 3.777826125902143*^9}, {3.7778265966600313`*^9, 
   3.7778266007128277`*^9}, {3.7778266677202673`*^9, 3.77782669687852*^9}, {
   3.777826728346332*^9, 3.777826730548468*^9}, {3.7778269603568172`*^9, 
   3.777826979130911*^9}, {3.77782706731946*^9, 3.7778270686035547`*^9}, {
   3.777827145673994*^9, 3.77782714915388*^9}, {3.777827210097035*^9, 
   3.777827214840876*^9}, {3.7778279085487547`*^9, 3.777827939044265*^9}, {
   3.777827973237994*^9, 3.777828028424595*^9}, {3.7778450958176107`*^9, 
   3.7778451160108833`*^9}, {3.7781815476768103`*^9, 3.7781815962925577`*^9}, 
   3.778181636371018*^9, {3.778181730034198*^9, 3.778181747847599*^9}, 
   3.7781818784558687`*^9, {3.778181924674658*^9, 3.778181978179934*^9}, 
   3.7781820174281607`*^9, {3.778182063445712*^9, 3.778182110746537*^9}, {
   3.778182140893857*^9, 3.7781821775018272`*^9}, {3.7781822156402807`*^9, 
   3.778182224615869*^9}, {3.7781822621711807`*^9, 3.778182300905156*^9}, {
   3.78015161770111*^9, 3.780151666772942*^9}, {3.780151818668239*^9, 
   3.780151819900622*^9}, {3.7801520480005207`*^9, 3.7801521393666153`*^9}, {
   3.78015231638943*^9, 3.7801523421718082`*^9}, {3.780152389032331*^9, 
   3.780152438065989*^9}, {3.7801524903997927`*^9, 3.780152566096464*^9}, {
   3.780152645324692*^9, 3.7801526998599157`*^9}, {3.780152752108007*^9, 
   3.7801527533422203`*^9}, {3.780152829531452*^9, 3.780152840340817*^9}, 
   3.780152871896579*^9, {3.780152958299547*^9, 3.7801529594250183`*^9}, {
   3.7801530111061563`*^9, 3.780153017578595*^9}, {3.780153049317478*^9, 
   3.78015307850274*^9}, {3.780153149919909*^9, 3.780153152928872*^9}, {
   3.780153279209545*^9, 3.780153317111644*^9}, {3.780153398681448*^9, 
   3.780153490956195*^9}, {3.780153550472142*^9, 3.780153706981093*^9}, {
   3.780153826207527*^9, 3.780153839711529*^9}, {3.780153873496929*^9, 
   3.78015392164358*^9}, {3.780159334094798*^9, 3.780159345540627*^9}, {
   3.780159397894412*^9, 3.780159417860324*^9}, {3.7801594685452337`*^9, 
   3.780159484905552*^9}, {3.7801595297278767`*^9, 3.780159530365752*^9}, {
   3.7801595628217707`*^9, 3.780159563187298*^9}, {3.780159621242875*^9, 
   3.780159728316444*^9}, {3.78015976692759*^9, 3.780159833245614*^9}, {
   3.78016044085009*^9, 3.7801604504100113`*^9}, {3.780160487966978*^9, 
   3.780160492292816*^9}, {3.7801614049868803`*^9, 3.780161415983885*^9}, 
   3.7801614467936373`*^9, {3.780161480259924*^9, 3.780161501194186*^9}, {
   3.780161544477688*^9, 3.7801615603523703`*^9}, 3.7832911017334146`*^9, {
   3.870461638929525*^9, 3.8704622062788153`*^9}, {3.8704651501798*^9, 
   3.870465207337397*^9}, {3.8704652375607843`*^9, 3.870465306581127*^9}, {
   3.870465428448187*^9, 3.870465454541316*^9}, {3.870465485665107*^9, 
   3.870465800723053*^9}, {3.8704658643556967`*^9, 3.8704658886943407`*^9}, {
   3.870465951370323*^9, 3.870465983795829*^9}, {3.870466045581221*^9, 
   3.870466187546928*^9}, {3.870466221984598*^9, 3.87046622780262*^9}, {
   3.870466270783379*^9, 3.870466520525453*^9}, {3.870466562638829*^9, 
   3.8704665636761723`*^9}, {3.8704665944665956`*^9, 3.870466595592798*^9}, {
   3.870466625679291*^9, 3.870466648541786*^9}, {3.870466697565563*^9, 
   3.870466716039606*^9}, {3.870466753584824*^9, 3.870466754588956*^9}, 
   3.8704667998210297`*^9, {3.870466942130559*^9, 3.870467006055414*^9}, {
   3.870467114708419*^9, 3.87046713986156*^9}, {3.870467171277069*^9, 
   3.870467206624486*^9}, {3.870467262542454*^9, 3.870467308308854*^9}, {
   3.87046868991294*^9, 3.870468732487608*^9}, 3.870468788164741*^9, {
   3.870468864584745*^9, 3.87046896039538*^9}, {3.8704690027274313`*^9, 
   3.870469012917501*^9}, {3.870469100062592*^9, 3.870469100827813*^9}, {
   3.8704692075690193`*^9, 3.870469323769635*^9}, {3.870469358714532*^9, 
   3.870469375940456*^9}, {3.870469407260686*^9, 3.870469412250358*^9}, {
   3.870469535293536*^9, 3.8704695411699877`*^9}, {3.870469579385201*^9, 
   3.870469582633535*^9}, {3.870469672432658*^9, 3.870469696619596*^9}, {
   3.87046994850016*^9, 3.870469951193737*^9}, {3.870470023823306*^9, 
   3.870470058979815*^9}, {3.870470188666957*^9, 3.870470189185655*^9}, {
   3.870470230333221*^9, 3.870470276532872*^9}, {3.87047034128865*^9, 
   3.870470391728579*^9}, {3.870470528006377*^9, 3.870470559000403*^9}, {
   3.8704706162364807`*^9, 3.87047067655931*^9}, {3.8704707474087276`*^9, 
   3.87047075267127*^9}, {3.870471053992971*^9, 3.8704710566975737`*^9}, {
   3.870471163825386*^9, 3.8704711736846237`*^9}, {3.8704712133467484`*^9, 
   3.8704712208563423`*^9}, 3.870471283603155*^9, {3.870471347170898*^9, 
   3.8704713490043497`*^9}, {3.870471459671186*^9, 3.870471470570088*^9}, {
   3.870471520484727*^9, 3.8704715786284657`*^9}, {3.870471618973521*^9, 
   3.870471694064747*^9}, {3.8704720452530317`*^9, 3.870472062342313*^9}, {
   3.8704721991189013`*^9, 3.870472285504406*^9}, {3.870472379901186*^9, 
   3.870472437833014*^9}, {3.870472512906467*^9, 3.870472513775507*^9}, {
   3.8704726403219223`*^9, 3.870472690899927*^9}, {3.870472728369183*^9, 
   3.87047277447263*^9}, {3.870472810316216*^9, 3.870473027085363*^9}, {
   3.870473070019966*^9, 3.870473106389024*^9}, 3.870473531088801*^9, {
   3.870473578584113*^9, 3.8704735790162888`*^9}, {3.870474229996353*^9, 
   3.870474350915873*^9}, {3.870474393283001*^9, 3.870474487091484*^9}, {
   3.870474545880822*^9, 3.870474572170291*^9}, {3.870474605339069*^9, 
   3.870474629069577*^9}, {3.870474671139591*^9, 3.870474793696863*^9}, {
   3.870474887416048*^9, 3.87047490812486*^9}, {3.870474965682139*^9, 
   3.870474968212717*^9}, {3.8705125568733273`*^9, 3.8705125578763523`*^9}, 
   3.870512605433795*^9, {3.870512644597836*^9, 3.8705126451903753`*^9}, {
   3.870512680377565*^9, 3.870512682117045*^9}, {3.870512732485742*^9, 
   3.870512778166568*^9}, {3.870512931764941*^9, 3.870512989888039*^9}, {
   3.8705130204920177`*^9, 3.8705130215679283`*^9}, {3.8705130900343*^9, 
   3.870513090618165*^9}, {3.87051315965401*^9, 3.8705131676517687`*^9}, {
   3.8705132618340683`*^9, 3.8705132630515957`*^9}, {3.870513318328208*^9, 
   3.870513318912682*^9}, {3.870513440561089*^9, 3.870513456699861*^9}, {
   3.870513531391366*^9, 3.870513534965563*^9}, {3.870513671363003*^9, 
   3.870513671894679*^9}, {3.870513730060072*^9, 3.87051374402969*^9}, {
   3.87051381045667*^9, 3.870513813014228*^9}, {3.870514801725209*^9, 
   3.870514802858582*^9}, {3.870514873504382*^9, 3.870514882794517*^9}, {
   3.870527079914145*^9, 3.870527149180952*^9}, {3.870528023559272*^9, 
   3.8705281526953278`*^9}, {3.8705291797703447`*^9, 3.870529214844727*^9}, {
   3.8705293435710697`*^9, 3.870529429984733*^9}, {3.870529784497693*^9, 
   3.870529787333323*^9}, {3.870529844468924*^9, 3.8705298471548347`*^9}, {
   3.870529918714272*^9, 3.870529961163409*^9}, {3.870530009640635*^9, 
   3.870530010964753*^9}, {3.870530045576009*^9, 3.870530051654208*^9}, {
   3.870549121532007*^9, 3.8705491353921623`*^9}, {3.8705492921099863`*^9, 
   3.8705492985630283`*^9}, {3.870686399825539*^9, 3.8706865150580997`*^9}, {
   3.870686592842712*^9, 3.8706866054789467`*^9}, {3.870686636561057*^9, 
   3.87068678379725*^9}, {3.870686824342581*^9, 3.870686897717833*^9}, {
   3.870686933751704*^9, 3.870686952466119*^9}, {3.870686995525578*^9, 
   3.8706871063081207`*^9}, {3.870687186418996*^9, 3.870687189029035*^9}, {
   3.8706872473463697`*^9, 3.870687257798355*^9}, {3.870687337745126*^9, 
   3.870687405083983*^9}, {3.870687445496419*^9, 3.870687449590291*^9}, {
   3.8706876548841543`*^9, 3.870687675817514*^9}, {3.870687719522325*^9, 
   3.8706877934949827`*^9}, {3.870687823685684*^9, 3.8706878734990387`*^9}, {
   3.870687923160472*^9, 3.870687950964181*^9}, {3.87068800192418*^9, 
   3.870688006433304*^9}, {3.870688050832406*^9, 3.8706880623664303`*^9}, {
   3.870688118945343*^9, 3.8706881458804007`*^9}, {3.8706884539897327`*^9, 
   3.8706884543784103`*^9}, {3.870688610624951*^9, 3.87068862607878*^9}, {
   3.870688722765092*^9, 3.870688789592917*^9}, {3.870688844527656*^9, 
   3.8706888485180807`*^9}, {3.8706888788160067`*^9, 3.870688894938146*^9}, {
   3.8706890688045483`*^9, 3.8706890730705843`*^9}, {3.870720256610446*^9, 
   3.870720419009964*^9}, 3.870721338655005*^9, {3.870721391214484*^9, 
   3.870721393391361*^9}, {3.8707214744759903`*^9, 3.870721488175787*^9}, {
   3.870721575428204*^9, 3.870721611609653*^9}, {3.870733041738469*^9, 
   3.8707330922852087`*^9}, {3.870733250758086*^9, 3.8707332708839893`*^9}, {
   3.8707368527272673`*^9, 3.8707368684126*^9}, {3.8707377664736433`*^9, 
   3.870737768999936*^9}, {3.8707663000956907`*^9, 3.8707663829648533`*^9}, {
   3.870766503824993*^9, 3.8707665314707003`*^9}, {3.8707666128237333`*^9, 
   3.870766615716756*^9}, {3.8707666579762983`*^9, 3.87076672345164*^9}, 
   3.870766760502515*^9, {3.870766799278763*^9, 3.8707668031916113`*^9}, {
   3.870766912323512*^9, 3.870767032438366*^9}, {3.870767082917532*^9, 
   3.870767084696109*^9}, {3.870767136082518*^9, 3.8707671748037252`*^9}, {
   3.870767271477035*^9, 3.870767339934782*^9}, {3.8707674279873857`*^9, 
   3.8707674368585978`*^9}, {3.870767558571278*^9, 3.870767581099736*^9}, 
   3.870767695870337*^9, {3.870767728279848*^9, 3.8707677765976353`*^9}, {
   3.870768009310107*^9, 3.8707680430793877`*^9}, {3.8707680951922626`*^9, 
   3.870768143314989*^9}, {3.8707681978708687`*^9, 3.870768210293726*^9}, {
   3.870768247765259*^9, 3.870768276917769*^9}, 3.870772621315982*^9, {
   3.8707737493029203`*^9, 3.870773805901636*^9}, {3.87077383750254*^9, 
   3.870773852912504*^9}, {3.870773895462397*^9, 3.870773933299727*^9}, {
   3.870774527047052*^9, 3.870774527902261*^9}, {3.870775689920691*^9, 
   3.87077569309232*^9}, {3.8707757324954023`*^9, 3.870775746448106*^9}, 
   3.870776072219645*^9, {3.870873852373369*^9, 3.870873860251302*^9}, {
   3.8708749223430233`*^9, 3.870874943430109*^9}, {3.8709505384550343`*^9, 
   3.870950558177848*^9}, {3.8726183656382303`*^9, 3.8726183839462442`*^9}, {
   3.8726213894449463`*^9, 3.8726213947541018`*^9}, {3.8726214325597353`*^9, 
   3.872621437612933*^9}, {3.8726214710962887`*^9, 3.872621514138257*^9}, {
   3.8728400800736322`*^9, 3.8728401164269876`*^9}, {3.872840181723555*^9, 
   3.872840192818182*^9}, {3.872840310641927*^9, 3.8728403220250196`*^9}, {
   3.872840566446973*^9, 3.872840601761808*^9}, {3.872840653615397*^9, 
   3.872840777735692*^9}, {3.872840822179502*^9, 3.872840824849038*^9}, {
   3.872840914526264*^9, 3.8728409188308973`*^9}, {3.872840959063868*^9, 
   3.872840965044032*^9}, {3.872841003587145*^9, 3.872841066645623*^9}, {
   3.8728410968024693`*^9, 3.8728410978256903`*^9}, {3.872841154951151*^9, 
   3.872841221463676*^9}, {3.872841254695581*^9, 3.872841255756393*^9}, {
   3.872841292776895*^9, 3.872841297521448*^9}, {3.8728423448856697`*^9, 
   3.87284236172379*^9}, {3.872967192134417*^9, 3.8729673875301313`*^9}, {
   3.87296742523855*^9, 3.8729674974169273`*^9}, 3.872967632629486*^9, {
   3.872967697959485*^9, 3.872967800566965*^9}, {3.872967840155093*^9, 
   3.872967853174652*^9}, {3.8729679234171352`*^9, 3.872967931717703*^9}, {
   3.872969956453602*^9, 3.8729699593898983`*^9}, {3.8729700052418737`*^9, 
   3.872970016927679*^9}, {3.872970134152485*^9, 3.872970135027219*^9}, 
   3.872970175423523*^9, {3.872970246979011*^9, 3.872970255115405*^9}, {
   3.872970299103969*^9, 3.8729703107315702`*^9}, {3.872970396664908*^9, 
   3.872970418464651*^9}, {3.872970475618905*^9, 3.872970484813579*^9}, 
   3.872980003239285*^9, {3.8730009906742783`*^9, 3.873001046011484*^9}, {
   3.8730012547481623`*^9, 3.8730012876636047`*^9}, {3.8731052116778393`*^9, 
   3.873105213068242*^9}, {3.8731053479844313`*^9, 3.873105368634324*^9}, {
   3.873105947332151*^9, 3.8731060173623543`*^9}, {3.873106171735879*^9, 
   3.8731061746699457`*^9}, {3.873106325239656*^9, 3.873106341713209*^9}, {
   3.873106385269545*^9, 3.873106398718857*^9}, {3.8734405066697493`*^9, 
   3.8734405099305573`*^9}, {3.8734406545055103`*^9, 
   3.8734406833247347`*^9}, {3.873440714776021*^9, 3.8734407353845377`*^9}, {
   3.8734409657199297`*^9, 3.8734409668911657`*^9}, {3.8734410809431267`*^9, 
   3.873441092024212*^9}, {3.873465029386224*^9, 3.873465036471006*^9}, {
   3.873465077984931*^9, 3.8734653274301643`*^9}, {3.873465365887484*^9, 
   3.8734653877593193`*^9}, {3.8734654287729063`*^9, 3.87346546694901*^9}, {
   3.873465576427985*^9, 3.873465596149221*^9}, {3.873465636908971*^9, 
   3.873465637813147*^9}, {3.873465735667*^9, 3.873465800710394*^9}, 
   3.873465853081258*^9, {3.873522761692725*^9, 3.873522950919857*^9}, {
   3.8740549454589567`*^9, 3.8740549706745863`*^9}, {3.874055041563981*^9, 
   3.874055103713134*^9}, {3.8740551493745832`*^9, 3.874055153991585*^9}, {
   3.874055223799679*^9, 3.874055272118866*^9}, {3.8740556403613167`*^9, 
   3.874055703281454*^9}, {3.8740557536549463`*^9, 3.87405577641636*^9}, {
   3.8740559095660353`*^9, 3.874056018172927*^9}, {3.8740560939151163`*^9, 
   3.874056096718974*^9}, {3.8740561676061563`*^9, 3.874056180846115*^9}, {
   3.8740563650102587`*^9, 3.874056366080756*^9}, {3.8740564003171597`*^9, 
   3.874056428538898*^9}, {3.874059086238446*^9, 3.874059087144265*^9}, {
   3.8740591221772346`*^9, 3.8740591226076183`*^9}, {3.874078971101264*^9, 
   3.874078971618848*^9}, {3.87407900465351*^9, 3.8740790788212*^9}, {
   3.874079149715715*^9, 3.87407915612011*^9}, {3.874079373733368*^9, 
   3.874079374713572*^9}, {3.874079427805503*^9, 3.874079428435218*^9}, {
   3.8740881905935698`*^9, 3.87408819942806*^9}, {3.874088768981206*^9, 
   3.8740887789872417`*^9}, {3.8740890851620913`*^9, 3.874089090160749*^9}, {
   3.914265155807268*^9, 3.9142652570646133`*^9}, {3.914265290753783*^9, 
   3.914265292777896*^9}, {3.914265328898855*^9, 3.914265357140836*^9}, {
   3.9142653984756603`*^9, 3.914265430081519*^9}, {3.9142664573618317`*^9, 
   3.914266478505211*^9}, {3.914266846443219*^9, 3.914266940856532*^9}, {
   3.914267143608193*^9, 3.914267333489225*^9}, {3.914267364525136*^9, 
   3.914267389331554*^9}, 3.914267478221139*^9, {3.914267522524147*^9, 
   3.914267564745232*^9}, {3.9142676230196543`*^9, 3.914267649060933*^9}, {
   3.9142677118594112`*^9, 3.914267748292696*^9}, {3.9142677783149137`*^9, 
   3.914267842205755*^9}, {3.9142679049848337`*^9, 3.914267962118929*^9}, {
   3.914268013080346*^9, 3.914268014583229*^9}, {3.9142695220772953`*^9, 
   3.914269664624626*^9}, {3.914269709877179*^9, 3.91426987899054*^9}, {
   3.914269933837929*^9, 3.914269996298996*^9}, {3.914270102315181*^9, 
   3.914270102886881*^9}, {3.914270245166636*^9, 3.9142702694806957`*^9}, {
   3.9142703086112127`*^9, 3.914270424273138*^9}, {3.914270462935031*^9, 
   3.9142704947487707`*^9}, {3.914270533452944*^9, 3.914270565562303*^9}, {
   3.914270704412533*^9, 3.9142707172763166`*^9}, {3.9142707959690742`*^9, 
   3.914270799378765*^9}, {3.914270830459688*^9, 3.9142709332866096`*^9}, {
   3.9142709910560102`*^9, 3.91427103689601*^9}, {3.914272574390356*^9, 
   3.9142725754044037`*^9}, 3.914272617686743*^9, {3.9142754506556177`*^9, 
   3.9142754787028503`*^9}, {3.914275589422962*^9, 3.914275820973651*^9}, {
   3.914282893715404*^9, 3.914282922390729*^9}, {3.914282953879128*^9, 
   3.914282962489519*^9}, {3.9143158622320423`*^9, 3.914315863555181*^9}, {
   3.914316068400744*^9, 3.9143160695894613`*^9}, {3.914316133266217*^9, 
   3.914316133726769*^9}, {3.914316463636063*^9, 3.914316464809823*^9}, {
   3.914316504680901*^9, 3.9143165073816032`*^9}, {3.9143173821774597`*^9, 
   3.914317433605134*^9}, {3.914317472693433*^9, 3.9143175118658733`*^9}, {
   3.914317747705838*^9, 3.914317748363793*^9}, {3.9143564964174337`*^9, 
   3.9143565500025578`*^9}, {3.91435660252664*^9, 3.914356620996099*^9}, {
   3.9143567334747763`*^9, 3.914356826191778*^9}, {3.914356856905685*^9, 
   3.914357078897897*^9}, {3.9143571150564547`*^9, 3.914357137344281*^9}, {
   3.914357255975518*^9, 3.914357411963551*^9}, {3.914402457172483*^9, 
   3.9144025442345*^9}, 3.9144025897388353`*^9, 3.9144026692234983`*^9, {
   3.9144027198090143`*^9, 3.914402726452466*^9}, {3.914402786971456*^9, 
   3.914402808408044*^9}, {3.9144028519248543`*^9, 3.914402907764805*^9}, {
   3.914403021301948*^9, 3.9144030688391237`*^9}, {3.9144031223690042`*^9, 
   3.9144032000760517`*^9}, {3.914404093561927*^9, 3.9144041416516647`*^9}, {
   3.9144042632421513`*^9, 3.9144043648388033`*^9}, {3.914404414304488*^9, 
   3.914404514623356*^9}, {3.914404551008812*^9, 3.9144045630687647`*^9}, {
   3.91440478040058*^9, 3.914404780974257*^9}, {3.9144048493398447`*^9, 
   3.914404855129599*^9}, {3.914406270164783*^9, 3.914406270867487*^9}, {
   3.9144166088094797`*^9, 3.914416686673079*^9}, 3.9146717826683493`*^9, 
   3.9146718384081783`*^9, {3.9146722804899*^9, 3.914672330518322*^9}, 
   3.914672390553316*^9, {3.914672433215032*^9, 3.914672460655283*^9}, {
   3.914672550134529*^9, 3.9146725835350313`*^9}, {3.9146726676985693`*^9, 
   3.9146726760844803`*^9}, {3.9146727432777348`*^9, 3.914672761780534*^9}, {
   3.914672810612804*^9, 3.914672868998213*^9}, {3.914672988142921*^9, 
   3.914673016580035*^9}, {3.914674053608891*^9, 3.914674123165406*^9}, 
   3.914674176448144*^9, 3.914674217687105*^9, 3.9146742501624107`*^9, 
   3.914674298185461*^9, 3.9146837057534657`*^9, {3.914684184578768*^9, 
   3.914684197235026*^9}, 3.914684316266657*^9, 3.91468845114566*^9, {
   3.91469291749288*^9, 3.914692948768722*^9}, {3.91469297885695*^9, 
   3.914692979520183*^9}, {3.914693024954715*^9, 3.9146930659384947`*^9}, {
   3.9146931071631804`*^9, 3.9146931244363413`*^9}, {3.914693471374783*^9, 
   3.9146934724479437`*^9}, 3.91469350329401*^9, {3.9146935608409023`*^9, 
   3.914693561855526*^9}, {3.914700850522808*^9, 3.9147008710401373`*^9}, {
   3.914921412002143*^9, 3.914921485213682*^9}, {3.914921627610972*^9, 
   3.914921646955812*^9}, {3.914921692448287*^9, 3.914921701653461*^9}, {
   3.9149218343075323`*^9, 3.91492184268083*^9}, {3.914921976229961*^9, 
   3.9149219925304747`*^9}, {3.914922301274076*^9, 3.914922310844344*^9}, 
   3.914922342757842*^9, {3.914922429984763*^9, 3.914922441244968*^9}, {
   3.914922489510735*^9, 3.914922503047583*^9}, 3.914922543742003*^9, {
   3.914922574655604*^9, 3.914922575804305*^9}, {3.914922817169055*^9, 
   3.9149228342852697`*^9}, {3.9149230754301023`*^9, 3.914923091557719*^9}, {
   3.914924451705316*^9, 3.914924518676277*^9}, {3.914924561439516*^9, 
   3.9149246045978603`*^9}, {3.9149246939275637`*^9, 3.91492472154783*^9}, {
   3.9149247587673283`*^9, 3.914924777818985*^9}, {3.91492484270398*^9, 
   3.914924843862381*^9}, {3.9149248799859467`*^9, 3.9149249067823133`*^9}, {
   3.914925062174666*^9, 3.914925079359181*^9}, {3.914925120374414*^9, 
   3.914925123994793*^9}, {3.914925209633561*^9, 3.914925256587592*^9}, {
   3.914925287280308*^9, 3.914925348276596*^9}, {3.9149254118238907`*^9, 
   3.914925492108779*^9}, {3.9149293168189583`*^9, 3.914929505854244*^9}, {
   3.91492988108788*^9, 3.9149298824303207`*^9}, {3.914930184202716*^9, 
   3.91493018570842*^9}, {3.9149621420434523`*^9, 3.914962169225513*^9}, {
   3.9149683952125387`*^9, 3.914968395920063*^9}, {3.915006295841475*^9, 
   3.9150063326288967`*^9}, {3.9150064207462263`*^9, 3.915006489872176*^9}, {
   3.915006525508616*^9, 3.915006564834188*^9}, {3.9150066063180017`*^9, 
   3.9150066297910748`*^9}, {3.915006680890044*^9, 3.9150067279022303`*^9}, {
   3.915006778050021*^9, 3.9150067786364727`*^9}, 3.9150068207194223`*^9, 
   3.9150068710602083`*^9, {3.915006962619597*^9, 3.915007082630189*^9}, {
   3.915007130372876*^9, 3.915007165634962*^9}, {3.915007732513598*^9, 
   3.9150077608470993`*^9}, {3.915007838990271*^9, 3.91500784291677*^9}, {
   3.915007892455813*^9, 3.915007931779904*^9}, {3.915008058577713*^9, 
   3.915008182192059*^9}, 3.915008227894938*^9, {3.915008281673727*^9, 
   3.915008310360487*^9}, {3.9150083572570963`*^9, 3.91500836332451*^9}, 
   3.915008575411872*^9, {3.915008939260852*^9, 3.915009013449277*^9}, {
   3.915009238314118*^9, 3.915009255583398*^9}, {3.9150093024748783`*^9, 
   3.915009322369952*^9}, {3.915009367989399*^9, 3.915009378073235*^9}, 
   3.915009463248176*^9, 3.915009610528274*^9, {3.9150099045910788`*^9, 
   3.915009936284122*^9}, {3.915011880538004*^9, 3.915011907920693*^9}, {
   3.91501229578426*^9, 3.915012302740694*^9}, {3.915012440276376*^9, 
   3.91501244599467*^9}, {3.915012747761105*^9, 3.9150127528718443`*^9}, {
   3.915012940578288*^9, 3.9150129459767103`*^9}, {3.915012997036594*^9, 
   3.915013068880077*^9}, {3.915095797084936*^9, 3.915095865116807*^9}, {
   3.915096113420432*^9, 3.91509614483529*^9}, {3.9201326989283752`*^9, 
   3.920132723336479*^9}, {3.920132875758575*^9, 3.9201329227659492`*^9}, {
   3.9201331439967737`*^9, 3.9201331812371492`*^9}, {3.920133282025619*^9, 
   3.9201333075388327`*^9}, {3.920133357557592*^9, 3.920133360013253*^9}, {
   3.920133393927494*^9, 3.9201333989039297`*^9}, {3.920133510405038*^9, 
   3.920133786009893*^9}, {3.920133845860847*^9, 3.9201339437347107`*^9}, {
   3.9201341057857323`*^9, 3.920134106404109*^9}, {3.9201343788738832`*^9, 
   3.9201343798224173`*^9}, {3.92013443408289*^9, 3.92013443832959*^9}, {
   3.920134689531402*^9, 3.9201346917920113`*^9}, {3.920134729836166*^9, 
   3.920134761456668*^9}, {3.920192040283001*^9, 3.920192070830995*^9}, {
   3.920192115016776*^9, 3.9201921959579687`*^9}, {3.920192240065118*^9, 
   3.92019226349592*^9}, {3.920192476289267*^9, 3.920192539234271*^9}, {
   3.920192937777061*^9, 3.920192955982149*^9}, {3.92028380448943*^9, 
   3.920283840232781*^9}, {3.920283942236841*^9, 3.92028402400808*^9}, {
   3.9202840630345163`*^9, 3.920284067839176*^9}, {3.920284121084778*^9, 
   3.920284176811275*^9}, {3.9202842098646173`*^9, 3.9202843560410557`*^9}, {
   3.9206664824762907`*^9, 3.920666518201968*^9}, {3.920672128406551*^9, 
   3.920672136630073*^9}, {3.920672216463705*^9, 3.920672255604741*^9}, {
   3.920672337139567*^9, 3.9206723387920732`*^9}, {3.92087582802321*^9, 
   3.92087584920417*^9}, {3.9208759475372343`*^9, 3.920876071347794*^9}, {
   3.9208761305971003`*^9, 3.920876321481937*^9}, {3.920876361302705*^9, 
   3.920876369731057*^9}, {3.920896238075636*^9, 3.9208962927055817`*^9}, {
   3.920896371104834*^9, 3.9208963808236313`*^9}, {3.9208964704681463`*^9, 
   3.920896475115233*^9}, {3.920896583971809*^9, 3.920896778211856*^9}, {
   3.920974287057343*^9, 3.92097432366852*^9}, {3.920974378392521*^9, 
   3.920974392431625*^9}, {3.920974435722704*^9, 3.920974485230206*^9}, {
   3.920974648984481*^9, 3.920974751070568*^9}, {3.9209748312269707`*^9, 
   3.920974958403492*^9}, {3.9209750029393797`*^9, 3.9209751397191143`*^9}, {
   3.92097517845227*^9, 3.92097528705053*^9}, 3.920975326132216*^9, {
   3.920975371017208*^9, 3.920975444761754*^9}, {3.9209754917853928`*^9, 
   3.920975505362719*^9}, {3.920975537018258*^9, 3.920975558481448*^9}, 
   3.920975604164393*^9, {3.921075347640313*^9, 3.921075381057754*^9}, {
   3.921075414933763*^9, 3.921075429928459*^9}, {3.921075475353874*^9, 
   3.921075707633045*^9}, {3.921075817579975*^9, 3.9210758649202147`*^9}, {
   3.921075896638822*^9, 3.921075901613879*^9}, {3.9210759399594193`*^9, 
   3.921075991898456*^9}, {3.921076024496567*^9, 3.921076030562891*^9}, {
   3.921076125644*^9, 3.9210763329603233`*^9}, {3.9210772790337954`*^9, 
   3.921077298336937*^9}, {3.921077329606085*^9, 3.921077376529442*^9}, {
   3.921077407593129*^9, 3.921077525081689*^9}, {3.921077686605789*^9, 
   3.921077702382365*^9}, {3.921077741838105*^9, 3.921077748513318*^9}, {
   3.921077794008093*^9, 3.921077801184731*^9}, 3.921077893600525*^9, {
   3.921078110435512*^9, 3.921078111408812*^9}, {3.921078148117743*^9, 
   3.921078208343978*^9}, {3.921078290765733*^9, 3.921078292225515*^9}, {
   3.921078353368372*^9, 3.9210783547171717`*^9}, {3.921078414863152*^9, 
   3.921078417337895*^9}, 3.921078475707793*^9, {3.92109287028524*^9, 
   3.9210930959416018`*^9}, {3.921093153042159*^9, 3.921093190628695*^9}, {
   3.921137637773468*^9, 3.921137663279461*^9}, {3.921137805825832*^9, 
   3.9211378268009653`*^9}, {3.921137860001897*^9, 3.921137875293241*^9}, {
   3.921228128417804*^9, 3.921228138296012*^9}, {3.921228176617878*^9, 
   3.9212282682243233`*^9}, {3.921228305098604*^9, 3.921228337723321*^9}, {
   3.921228383408537*^9, 3.921228392365613*^9}, 3.921228444701695*^9, {
   3.921228488508285*^9, 3.921228614873023*^9}, {3.921228647688621*^9, 
   3.9212287429748898`*^9}, {3.921228857338838*^9, 3.921228875218116*^9}, {
   3.921229733240581*^9, 3.921229834276518*^9}, {3.9212298796025753`*^9, 
   3.921230058556913*^9}, {3.921230102956086*^9, 3.921230194663055*^9}, 
   3.921230235950768*^9, {3.921230401542605*^9, 3.921230412442679*^9}, {
   3.921309982791252*^9, 3.921310011668536*^9}, {3.9213100623650417`*^9, 
   3.92131006760966*^9}, {3.9213101000549173`*^9, 3.9213101295353413`*^9}, {
   3.92131019710258*^9, 3.921310307572958*^9}, {3.921397945772625*^9, 
   3.921398008237689*^9}, {3.9213980776397038`*^9, 3.921398110094046*^9}, {
   3.9213981490536346`*^9, 3.9213981542943*^9}, {3.9213984155389137`*^9, 
   3.92139851430693*^9}, {3.92139854445951*^9, 3.921398548117886*^9}, {
   3.921398595462328*^9, 3.921398619735298*^9}, {3.9213986566772823`*^9, 
   3.9213986576931267`*^9}, {3.921398690422124*^9, 3.921398751306437*^9}, {
   3.921398797894762*^9, 3.92139890474776*^9}, {3.921402211693076*^9, 
   3.921402252740274*^9}, {3.921402296057597*^9, 3.921402308588684*^9}, {
   3.921486360211481*^9, 3.921486456086192*^9}, {3.9214865136405354`*^9, 
   3.921486542977106*^9}, {3.921486610193215*^9, 3.921486617994856*^9}, {
   3.9214866514603653`*^9, 3.921486680679676*^9}, {3.921486717719344*^9, 
   3.921486719311133*^9}, {3.921486780249757*^9, 3.921486872855617*^9}, {
   3.921486924303277*^9, 3.92148694053193*^9}, {3.921487009840019*^9, 
   3.92148703019522*^9}, {3.921487923551044*^9, 3.921487924661224*^9}, {
   3.9214880123291903`*^9, 3.921488039904591*^9}, {3.92148807821734*^9, 
   3.9214881356726017`*^9}, {3.921488167611611*^9, 3.9214883220469637`*^9}, {
   3.921488962093788*^9, 3.9214889623002787`*^9}, {3.9214890260923243`*^9, 
   3.921489046479146*^9}, {3.921501931548843*^9, 3.921501971417761*^9}, {
   3.921502019633353*^9, 3.921502037984743*^9}, {3.921596006395771*^9, 
   3.921596006916098*^9}, {3.9215960413186073`*^9, 3.9215960551255293`*^9}, 
   3.921596100298954*^9, 3.9215961579964237`*^9, {3.921596560712051*^9, 
   3.921596585739887*^9}, {3.921596674850458*^9, 3.9215966873426228`*^9}, {
   3.921596737431466*^9, 3.921596748233172*^9}, {3.921596922924615*^9, 
   3.9215969809460506`*^9}, {3.921597043802417*^9, 3.921597145276716*^9}, {
   3.9219245964794397`*^9, 3.921924622126072*^9}, {3.921924893089834*^9, 
   3.921924908342258*^9}, {3.921926914410767*^9, 3.921926917795546*^9}, {
   3.921927657361499*^9, 3.9219277196347303`*^9}, {3.921927750996071*^9, 
   3.9219279867818203`*^9}, {3.921928029282662*^9, 3.9219281638093348`*^9}, {
   3.9219287381349154`*^9, 3.921928738562213*^9}, {3.921928794598422*^9, 
   3.921928796049177*^9}, {3.921928869587834*^9, 3.921928870557678*^9}, {
   3.921928903171072*^9, 3.9219289322595*^9}, {3.921928978394423*^9, 
   3.921929074332808*^9}, {3.9219291099694643`*^9, 3.9219291459130173`*^9}, {
   3.921929496546129*^9, 3.921929521611945*^9}, {3.921943910065432*^9, 
   3.9219439585028973`*^9}, {3.921943989126417*^9, 3.921944153315463*^9}, {
   3.921944185792697*^9, 3.921944237387354*^9}, {3.9221082822420673`*^9, 
   3.922108336660697*^9}, {3.922108371631789*^9, 3.922108406769931*^9}, {
   3.922108675015081*^9, 3.9221086917607803`*^9}, {3.925555570608474*^9, 
   3.925555705830872*^9}, {3.925555738934894*^9, 3.925555760897167*^9}, {
   3.9255592755698223`*^9, 3.925559282577774*^9}, {3.925559521709581*^9, 
   3.925559646684534*^9}, {3.9255596877587223`*^9, 3.925559836432514*^9}, {
   3.9255598682470818`*^9, 3.925559879280085*^9}, {3.925559924791422*^9, 
   3.9255599630477943`*^9}, {3.925559995641198*^9, 3.925560097535666*^9}, {
   3.925560150462761*^9, 3.925560444954555*^9}, {3.925560476650259*^9, 
   3.9255605315455103`*^9}, {3.9255605661277*^9, 3.925560566990365*^9}, {
   3.9255606053430653`*^9, 3.925560612192181*^9}, {3.925560680507366*^9, 
   3.9255608034671383`*^9}, {3.925564188643448*^9, 3.925564249509199*^9}, {
   3.925564284761037*^9, 3.925564332475078*^9}, {3.925564375307146*^9, 
   3.925564626573649*^9}, {3.925576855502987*^9, 3.925576878037211*^9}, {
   3.925576998427773*^9, 3.9255770014742537`*^9}, {3.925577173980486*^9, 
   3.925577258338463*^9}, {3.925577294010363*^9, 3.925577302478574*^9}, {
   3.9255775611651087`*^9, 3.925577564740466*^9}, {3.925577628326419*^9, 
   3.925577693202582*^9}, {3.9255777392176857`*^9, 3.9255777414416437`*^9}, {
   3.9255837415681763`*^9, 3.925583742056224*^9}, {3.925583798973103*^9, 
   3.9255838643380327`*^9}, {3.92558389755894*^9, 3.925583992837851*^9}, {
   3.925584024813854*^9, 3.9255840257917213`*^9}, {3.925584063773747*^9, 
   3.9255840908560677`*^9}, {3.925584128286694*^9, 3.925584162236781*^9}, {
   3.92558423172904*^9, 3.925584242235914*^9}, {3.925584668207078*^9, 
   3.925584669099098*^9}, {3.9255847320890427`*^9, 3.925584820953538*^9}, 
   3.925584885375289*^9, {3.9256343863522043`*^9, 3.925634388956634*^9}, {
   3.9256344370048122`*^9, 3.92563443813386*^9}, {3.925638901201791*^9, 
   3.925638901386579*^9}, {3.9256389366781797`*^9, 3.9256389829387608`*^9}, {
   3.9256399481339893`*^9, 3.925639954424858*^9}, {3.925640072131153*^9, 
   3.925640083729677*^9}, {3.925640149144526*^9, 3.9256401588306513`*^9}, {
   3.925647876134371*^9, 3.925647881177096*^9}, {3.925647930282445*^9, 
   3.9256479340156107`*^9}, {3.925652146008216*^9, 3.92565217678633*^9}, {
   3.925652325410986*^9, 3.925652329115782*^9}, {3.9256524485855513`*^9, 
   3.925652453059708*^9}, {3.9256786598059483`*^9, 3.9256786606783867`*^9}, {
   3.926794223733037*^9, 3.926794272039435*^9}, {3.9267943145327253`*^9, 
   3.9267943655889606`*^9}, {3.9267944211817017`*^9, 3.926794426752339*^9}, {
   3.92679449333666*^9, 3.9267945371702414`*^9}, {3.926794612826198*^9, 
   3.926794615226633*^9}, {3.926794698149087*^9, 3.9267947216472893`*^9}, {
   3.9278805454865847`*^9, 3.9278806363101377`*^9}, {3.927909311317752*^9, 
   3.927909350181596*^9}, {3.9279094142305717`*^9, 3.927909423511978*^9}, {
   3.927969901627454*^9, 3.9279699179026527`*^9}, {3.9279699984575367`*^9, 
   3.927970028644761*^9}, {3.927970060631658*^9, 3.927970061557104*^9}, {
   3.927970180472453*^9, 3.927970192926458*^9}, {3.928149375960655*^9, 
   3.928149411925508*^9}, {3.928149460753969*^9, 3.928149558402957*^9}, 
   3.928149663766708*^9, {3.9281497088696327`*^9, 3.928149741573894*^9}, {
   3.928149816620391*^9, 3.928149818388486*^9}, {3.937478244747064*^9, 
   3.937478257152397*^9}, {3.9374782955870543`*^9, 3.937478298524688*^9}, {
   3.937478345850874*^9, 3.9374783676956778`*^9}, 3.9374784078597927`*^9, {
   3.9406987925050983`*^9, 3.9406988184318743`*^9}, {3.9409257986168222`*^9, 
   3.940925834423134*^9}},
 CellLabel->
  "In[412]:=",ExpressionUUID->"250af4f3-9405-4f84-9452-3a2fa154942a"],

Cell[BoxData[
 TemplateBox[{
   GraphicsBox[
    GraphicsComplexBox[CompressedData["
1:eJxl2Hk4lfn/x3GjhfYNpY2WaaNFIinzppg2o0YzlqlEaVG0SKVdKbvsStZz
OHaiDFKkQpayRZQlS/Zj6WtEkX76XfP6nGv0j/t6XJ/7dp7nvo9z397z9p/Q
PigsJCS0ZejH9+1AxMfi3/bvpOHbWSurFo6+5sWcx9FI7P4awiwaPfsv4/X3
mBdUfL5y9HEC80bDhsL5FQ+Zjb7zcxqzqoJBytbxz5gLenfV83wzmL+vCsu8
YG6/RENH5PzQAaMXHr5FL4xeGL0wemH0wuiF0Qujd/h5gdE7vANGLzx8i14Y
vTB6YfTC6IXRazjsOsHoNRx2XmD0Gg7rgNELoxdGL4xeGL0weod/bmD0Dr9O
MHqHnxcYvbDRsC70wsO36IXR2/HvFr0wejuGfc5h9HYM+1zB6IXRC6O3Y9h5
g9ELo3eCsIytxNt81gujF0YvjF4YvTB6YfTC6IXRC6MXRq/3JkfTpv4i1guj
F0YvjF4YvTB6YfTC6IXRC6MXRu/PQ1GbHEtYL4xeGL0wemH0wuiF0QujF0Yv
jF4YvQnZZ9MCZ5axXhi9MHph9MLohdELoxdGL4xeGL0wev//dEe8Zb0wemH0
wuiF0QujF0YvjF4YvTB6YfQORU7WW1fJemH0wuiF0QujF0YvjF4YvTB6YfTC
6DUaUkJ2teA+/6/RC7P76r9GL8zuY/8avTB6YfTC7Hv6X6MXRq9lyyI50ega
1gujF0YvjF4YvTB6YfTC6IXRC6MXRm967veQWtYLoxdGL4xeGL0wemH0wuiF
0QujF27/z32qfthzYj3rhf/7XFbPeuH/PgfVs14YvTB64f/e5+tZL4zenc63
j0+1/sB6YfTC6IXRC6MXRi+MXhi9MHph9MLovTOk9NwG1gujF0YvjF4YvTB6
YfTC6IXRC6MXRm/Nju9voIn1wuiF0QujF0YvjF4YvTB6YfTC6IXRu0Tu+ys3
s14YvTB6YfTC6IXRC6MXRi+MXhi9MHpPfj/dnBbWC6MXRi+MXhi9MHph9MLo
hdELoxdGb3L31xLLllbWC6MXRi+MXhi9MHph9MLohdELoxdGr1Dp929kPuuF
0QujF0YvjF4YvTB6YfTC6IXRC6N3S+L3N9DOemH0wuiF0QujF0YvjF4YvTB6
YfTC6HX9/vWW3sF6YfTC6IXRC6MXRi+MXhi9MHph9MLoNX1s4TFjZBfrhdEL
oxdGL4xeGL0wemH0wuiF0Qujd/Ly+/6dYYJeGL0wemH0wuiF0QujF0YvjF4Y
vTB6c371OT/wyo8kjYP+MrG4QvIX1b/YaXsS92uIbPjftqS8733Pslhb8vsw
UOo8w5WUpMsqJ1UdpcPbwrw263jSCZspprldnlQ22ll724gg9r7Fd+cHSItf
EsxhLMyePKyzYX6UcnplfYoLc6RQ6g6brZ7M71Z5TEzyCaADLltT+d/iSNVY
6qnqoBUpfirhTXoYQ0Z/+x4tcbQn3iuJIg3zCFIbMX5swng3EuPpDVyU4VGx
TG715V2C+dR6vepQo7yrzLKGJWbXC+yY5+TOHhlZ6cq80HhHkfvvguP79knb
P5sSRL2//3rZMesBnVZTX5JheptKCqM2+iXF0GaHqSelOEG01GBOqJZ3OLve
/FTZt8fzUmjy646aL5nXKfvVu+Bj3GTieigmihx1pJAqu+NHzifSzGVPNMaK
uLPrHt0dcGV/5jXmG2PMTPgZDswxLnOWra9zY9bvCT1Yd+q2YL516K/T2XFB
5BaltC97TColcydEyxj5kNA8W4ryTqaO3ck99xdwSNaM11a/7RnpOBSf03e/
QWdfXO9sX/2URJOb9MZoO1P6PMPu3pnpVGU+6Fcp6sHmQcaZKnsvRloza8bK
rvfKcGK+m+fspNvpzqx8q2YUHfNhbvWfOkVrDYf4Gq0xGcrPKfyT9ReHkb6k
sj1/Wc/Q68d3nbf+4Mahq+Gv7mxZOfR/Zjnf/5OxDS0I9GyaMS2LvBf8vdji
Vxd64bVbseVTBm1ISivvm+YpeK5rHZ1r4H2T2V9jPqeq8BbzmcK5G2JHCfaX
9Fi/z3OqL/ODvZPLKJhDI1OVhOSFsun5ir6++yZ+lGgepXxkfhYNRnmLnOji
EC9X58CdqS/JqutbubKqHVl+3nRR/WMufdqQN96M50rblsh5dBXkUNQ1iZjH
ywTzJlFJ6X1LHW2ZXV9/k7c768rsf/dE8sXFgv2bx96Kq73gx6z7dE6XljCX
AgemPYx2zKcS9XV7YxK9KVr4XXlF0UviyM6r7vL3p2TRoL6xM/JorcONlXc3
csle36IuQC2PfT73OJqslb9QSHXJ58c7L3ag/CX9I969LKCZnn5yffFubN6j
zT+f0Dj09wb3bZCVyrslWPeQlF0Q/dCbuXj66zyR+/6C+dQ4lRS5P7m0Neyo
6pfgIrKZUnfzhOodkj2VftTvTSGdfCYvbxAVQBPXS3j9MqaQYh9uPLnIkUsy
YQ/nTW4tppqFJZ+spJzIeNwLEyftYgrvGlSuznNn8539KxSO5Pk5Mh+4ce7o
9ATB+vh6KSGxLXeYA/v26FdmBDBLivymXxzEpQUtO6d/ECmhpdMNJIT9fGjV
Tv3jVZtfU0b1TIO1foGkkmSU+ca2mFa+btNWzOeSt0+O3g29UpJeLCcutOIW
aZi/N7F7XEKz8luuvf/kweY5sXOnJJo9d2Y2mZ8rJt4qWN+ruCl0aYwP8+DH
XmHzrEDBvEjnzcqqTi7xFeQHn5x4Q4aZnxeNLL9LLb+PO+eSUkqPzGevylAN
okaz+k6DUaWUKfxY00Y8mCRyeiMlM8tojGxpuuJyV+oe9dghf0EZzdN48Mxl
rWB+FKnTG3BphCuzNu/cnp0KgvXTrl/2rRb2ZZ4cXqivZBrE3CQSYq2rG0w6
vyRJHrZ5S1betu7R/t5UECRj6FVeTknXPxgoj/ejLSOCQp8vK6dzSUHixqlB
9OygWPvHS2XksbygP9IimNTcj2xfHyGYbykudBZWXfmOrA6Xb2/QcWPzm+WW
TrErlQSOjF182C/am/nbJynp+cZ+gnUpJ/7rCRzmkk2iOd4twdRt17/oYksF
ietMO9n+7TZJ8U/NlaQKSthgmPBV25+272gWT/J8R5FuOgOjd3Ho3H2DCX+2
vqUvIy/PdRkIJo9rNlbbvCtpktujYHMfdzav8RWP2q5xU+Ap9keSzWTuML+X
9ffRrPBn1mk+kuqVyWFWUR6x4qZ/COW/2Zq8WrOa4vq1lk896ENLTE0bUrhV
1LBTOaMwLoCu/eQyddPnSprw2j1m8yCHKrzjKW9HJYVfFv28KCSEFHPjOLb7
qskypU4slBtKfaEicU8vVLH7mtL/Lp059rmaDksnbtLs92Dzm/rEcokdHwVW
7Szoqrrnw7zlXrrIMaNA5vAkvUmX7LnU07DGqSqqhrYf/no6ztqLdDd2Ppyi
W0MLObp3zArvUkpARJOGcA1dadcz8JoYROs+vVj2z1/v6dhYm67uBC41BcgH
B0bU/DDPqv5HTJwXG0p/ZipfLV5VQ43PQjU4ZeFsfqPeWLaw0VowTzq0dZv6
ofW+gnWdarnT54OY39jeVpP/M5iyTutefFpZS48Crudod3lTxrulX3i2tVS1
Yk/l2I1+9ExtwNJhdS1Zvb97rjYniJ6E5/cer6ohtzCRa6nmwez3edUmb/6H
H04adOW8zfZa4n01mm5OkWxek8lde0Bx4m1m4ff7q1Lz/ZiDJryI4m7mMKdF
VR5pXBxCpVYfb5lNqCf1Opcyc8M7FGOxiFeUVEfZIaoWcin+dPPI7kcK++so
9IGlaJ89h/bscS3yGV9HzWJFOmWKgvnUz2N7FhjrRFLTSPWf1ZXrqfTd2L09
o3nU47/Dc6tFHe2bGvshRzGK7Jo3Tpil8OO8yEY/W31FwB3m51cfzW46GsAs
tEv3S8EsLolJ6f9UpvKB6qZm9D0u8aExR6ybbJrqydNayjttXSB9jYt5pehW
TwsupEoa7uAK5lE3P7mJifCYOVGNPXqaUVSvwfV9q/WBFKs6f0sJDCVj16S/
PXn1tNRe43JtSxSb10gpxF5/uuYu8ySfaxMeiwYxu0yP1p/eyyW1DJefuswa
yL5ERGWili9lZc8piZZooLlZ0xykjYJo+6uoUJMnH6iXE9yzblYwOz4oZZxm
U3Aos7PW6tO3+6NoxeaytoITDTSrau5Jy9Iwep0nuuRu5QfqTnK/tehENJvP
nFkx5uqu177MHYWKBiZ1QcycsS0DSyqCqUk3fiHXv5GCY/20Xw09lxv5F5+f
rdFIVjLqQmIyQ3/fdd353vwGuvdtna5aZzA73vmgnKXL2zDmfSWTL1Wej6ZX
Fuk5V3wa6eCF6IXmmeG0LKvhfOf0RjrXeS2YXxTN5jHKpuc+iV7yZ55nsPGM
UgaHeeHorSdMc0Poljrp5bxsor/7jhmt1wkgi/JNa/zMm0hmr1uhzQCH/jLd
MvnEjCbqTzXt6nwlmC+9jNONbRx6fVjFd+Lo6uJoquq/YvpoQzMt0HS5/7WZ
R83NST7Pcob2r3+xJcMqgrpLu7JydJrI4qLQe4cZMWTmNPPKQp2mH+ZBF1Z+
e7BkdSDz71kvk8PiuHS8tSB/eX8zKd6bpFraGkghU1RXvw1opmZ/mxuTyrmC
+U73qek3W3iC+VBJuvVe6whmj4RJXQpzYojvKS574WALNTvH61vWhNKasGZT
2cFm4vXP2NU4M5IuP3wUU+3dTEYmVpp//BnD5jEXN8YYb78cxCx90j98Q1Qw
zRd7E3VpSSv94hmz2zg7iDT3Xjy7L6eF+NusR2s9DWb7a6qHnwnpCGVuSvnn
tJ5aJPN1OTXz8Z4xpG2799Zht1bqHbm17XJaGFGdwThLuVZyWv7LiC+pkbRc
xdDOrqiF5uvIzzqbGsPmL+q7L89ROM5hVp7H7y1LDiHpRdKZ9Ecb2U9co/A4
jEMuKonPXT+2ksQua9U1qYJ5UbFpxtcnPWHMDacWD5rJRTH3nXUYnGUWS+s+
ml+aK8mnn9It5q5N49E2g72ZkY/ayFJ3XllJRDjtzts8ca1BG3V2vHIx94oi
U6XVus+F2uiQzYUtk6/F0pVjq68mKLWx6+8ka3VolAifSnu7lJR+jaODEhGD
E2rafpgHZTT0Hsg9yaXsM1snlV7mk51vuu31O1y27s4pEtco5jH/vMpRpXpc
BHNymvrBcxrRzNcLJri3bouj7dO77naotlOcz/78RamhJLJH5Ze8ej7ln+57
oBYaQc+DHGrDbPjE/+2Wzx6XaPLSj3Rb1zC0ni1fLcWPZ/OZp7nvCrIcg+me
0LI/DoW0k7uWx0gTTjBbdy+dfkC4K5R5hOr9nrfLI5ktIjXt4o/FMFv72I+X
6Y2n12LzDKWOdNCDpPgtU56GkWn/iqa7Yzuo+frGyQoxkTSqbsNxiZh2mqP1
ukzPJ4Yu7q5yN+prJ/1fd8kopd1n85gjqnsP/PMihF4tutpbm9VBHxY/dR7I
FcyH2rPn3CsXD2de0t0+4t7uKGbjOWl6NzmxzELdg46WOfepY4TO5Tp+J83Y
WitsUs6jgAMVW+xvdZLP9sTQ1XnhpPXcUGzVqk6apeW4bSA1igbnN75/U9RB
fjsNOzLjYklhRrdLwj+CeZVv9520wppO+nx0Z778+jiKy7O+8Ea6k3hjedWz
1z+gsPyZEjt2d/4wH0rbkzDnf9085kl+0nXVGhHM+yqcQvNuRzMbVjSbGG+I
Y3ayee82c+MDuvFQv63Yvotc372sSHsfSi/aZEZ80e8i3cQIg9+qImjc3MGZ
85Z10Vx3m9qKd9F0VcrC7pzl0PHPBt+YS8ZTIF/Sd8fQurN+odp9hwdsXnNu
6imLGqkw5r7xMtN0rCOZL4g0xOc1xjDfWzsm7bZEPHPd8bgTC6wf0P8BVDaI
vw==
     "], {{{
        EdgeForm[], 
        LABColor[
        0.2711582030147396, 0.14169846589452695`, -0.40819586146512543`], 
        GraphicsGroupBox[{
          PolygonBox[CompressedData["
1:eJwtkj8oxFEcwN/3mVw3On8m7mxikSQLdSbFICWLIpPkFhkMsiiZXDERmxsM
OsogyqDuBqXuShlcyoIynWS68/n2/Q6fPu99f9/3vu993y+9lJtZiyGEEWiB
MtxBCQpwDGfwIDZ/xG2QgFYoep7m7DLP4UP8iqtQCZbbDJZf8RolR2vdQm+0
vH48CO2MR3HKa2lNzb30/DG+pYlN4Fmx8y/iPkjqffC7WK0vfCN2l3vcI7Zv
N6zDPPFtPAQdjLO4gX+gHqxOu69LRot34iex8zx7L/SOuq7paxt+Vs0pugs+
3iJ/Ge/hrmhrMtHOlPL76h6ffoa6jz9gnG8ZPCXW47L3+YD5Jj7FV5BnfCG2
phbsTSaZD+A5sTfTnhzBCvNpvOF9yns8RqubiDbX+D58e+1fsb2rvn/K+6T9
OoEdYuf4z/OC71fzuywQz+JVsbPq/td42P8B/Rde/O3f8D/3VVyL
           "]], 
          PolygonBox[CompressedData["
1:eJwtkS1IA1AURu99LIlVp2DZbMNhGTJWFNYEDSKMFUExDdnKMBjEMhCTA21D
o6BtgkEQDAbDwCAIliGYFGwiNnc+ruFwD+/x7t/LbbXWmsnMZiADV27WIR7D
JT7H5RhxAopy+ODuG8bxU85b+B6c4C/Qx+/gFa/pHV6GdXweXG+hgHzCI/4M
X/g99PALeMB3YRWvQxtfgbxFzmX83KO2ej7DNz1qVWEDf/PoRTXe8SpkLXIs
4T8etYfwi+94vFXNhmox45/FDmbxskfvylHCK5xNEnOwiB8Rty12cojfQNdi
plt8KsXulHMaH3jMqp094QcesyrH/v/OtXvVWEjxJ/ob5bzWIlP0rj9J+Age
izWE
           "]]}]}, {
        EdgeForm[], 
        LABColor[
        0.6607320151560228, 0.3899237839563417, 0.40343965107890234`], 
        GraphicsGroupBox[{
          
          PolygonBox[{{537, 245, 536}, {399, 112, 406}, {410, 123, 416}, {403,
            112, 399}, {404, 112, 405}, {566, 267, 557}, {557, 267, 556}, {
           414, 123, 415}, {542, 256, 548}, {420, 134, 428}, {529, 245, 
           538}, {435, 134, 426}, {533, 245, 529}, {552, 267, 558}, {547, 256,
            546}, {426, 134, 427}}], 
          PolygonBox[CompressedData["
1:eJwt0r0vQ2EUx/F7L5OXP4BB4mUQlWjQpBhU1FJhkAoT0ZF6GbQGidYi6CoG
AwabgakSFpLaiE4apgpThc3b5ntyf8MnPX3ueZ5znntuc2J5YslzHCeIagy5
jhPBGMbRycNafh20Eg+gH4OIeH6O5cYw6vpr9iyKEUyzNoU4JtHDWrfOsLOq
4KHG6tg+cobVg/WSwBxmMIs//Fo/5Lp4I35FBe+uf4adVYd6BFjrQBh96jGm
nqy3BcwjjTWksIosNpHDLraxgx98qwfr5RMfWrNn1pOjO9ndzlk7Qx4X6rGi
Pba3kZwvx3+/TcSn/G7xdx2HxCU84gnPOHb9Z5ZzQnyFS1zjBkU8aE9JNfPK
sdwj7V/BHvE97rSnqBpWq4wXBNGldxhQDatVwK1mGteMEnqHab3DlHIKqmG1
Wjz/rnbnBuIQca9mHtWMbdZJLCKDDc0gp7WkZmaza9N59o22E++7/t3sjgea
YVZnZPQNhFUzpDuW9Q3Zt/QP1Updaw==
           "]], 
          
          PolygonBox[{{558, 267, 566, 562, 563}, {525, 524, 536, 245, 533}, {
           428, 134, 435, 431, 432}, {393, 392, 405, 112, 403}}]}]}, {
        EdgeForm[], 
        LABColor[
        0.7366825438743758, 0.27264783027872225`, 0.47239056145984903`], 
        GraphicsGroupBox[{
          
          PolygonBox[{{498, 212, 506}, {363, 68, 365}, {525, 234, 523}, {519, 
           234, 526}, {515, 223, 513}, {403, 101, 393}, {533, 234, 525}, {361,
            68, 358}, {505, 212, 503}, {383, 90, 385}, {509, 223, 516}, {369, 
           79, 376}, {379, 90, 386}, {501, 212, 498}, {373, 79, 375}, {393, 
           101, 395}, {389, 101, 396}, {358, 68, 366}}], 
          PolygonBox[CompressedData["
1:eJwt0k0oRFEYxvF7xpSFFUuKFEXECFM+FkwzNjRKETY0slIjC1EWoqwsWI1i
Q5kdZVbU2FDsiFLEQiY2iDWl/N/Os/jVuee+9znvOfdUp2aH0qEgCCIIo4qH
StSgFk8uCB7xggI+8YEvfDtfY7V1qMcbc6+qsdoK5sqVadkFZVmN1Z7jDBe4
dD7DsprQjGvmrnCDW2SxjwMcIkzNM32/o5hxN7rQg178UnMX+Jo/xk71NvfD
c0nIf2tzRYzLUKqerfccNUc4xonzmZadQF/Iz9m7PE6xjmmyxrGsubz2eK49
2F7u8YAB9GMUY5hCChOYxB52teesaqx2GCPYxAYy2ELMekQSg2hEAzrQiR1s
K9OyV5zvdRDzOtMD7TmnjKR6tF4TiGuNmDItux1R9ZDRGrZW2uqVP8e4BRH1
ZL21cYat+mf276LKimutVfVnZ7qmPQ/rjOysFpzPtjVmGC/q2b5Zcv4ONWkN
W+tSd83u1LX+wb3uuN31f0MgXzE=
           "]], 
          
          PolygonBox[{{526, 234, 533, 529, 530}, {352, 351, 365, 68, 361}, {
           396, 101, 403, 399, 400}, {495, 494, 503, 212, 501}}]}]}, {
        EdgeForm[], 
        LABColor[
        0.8124863764728536, 0.15261563994153612`, 0.5408271142497185], 
        GraphicsGroupBox[{
          
          PolygonBox[{{338, 46, 346}, {319, 24, 317}, {485, 190, 482}, {577, 
           279, 572}, {495, 201, 492}, {501, 201, 495}, {578, 290, 583}, {352,
            57, 355}, {475, 179, 472}, {468, 179, 476}, {465, 168, 462}, {457,
            168, 466}, {317, 24, 326}, {459, 168, 457}, {569, 279, 567}, {332,
            35, 335}, {361, 57, 352}, {478, 190, 486}, {342, 46, 345}, {328, 
           35, 336}, {348, 57, 356}, {488, 201, 496}, {322, 24, 325}, {567, 
           279, 573}}], 
          PolygonBox[CompressedData["
1:eJwt0j8ohHEcx/HnuU5MpxgoV/51yuXPkT9xGdxwGRTdoMhEsd3FREwnJorp
lFuok4U6FuoYKDKSQZFBkcHE5iLvb89nePV87/d8n1/f3+d+9VOpRNLnOE47
/LhyHecS17jBEQ6RxzGy2MEu9nCGUxRwjkUsYAnLWEEaq1gTq9exgSJ+8Is/
rdm7TWzhE7fMdYE39Vivn6FLfN5Mec1gs9iavStFGaKs9aMHvXh3vb1szw/q
b3xphqLOUFAGlkUrWrRHVGe2s+ewrxlt1gy28YgT9j7AHfUE2qj7MEkdZ6YG
nlUYpB7h2ci7asSox9Vva8PUAz6v176JUU+73l7WM6YZcvqP7L9KIYk5zKOS
bypQg6AysWwCKMcsPTP6xr4NqrcWdYi73mw2zxB1mLVmtCOiHusNoQmd9HQo
M8suot4udONV+VtGT9T3rpeV/X5QhhndsazOMKc7ZXfrWfnaHi/Uo8rP8ki4
3gwhzRjWGQPKwLJY1t1M627+AweRV6g=
           "]], 
          
          PolygonBox[{{356, 57, 361, 358, 359}, {455, 454, 462, 168, 459}, {
           311, 310, 325, 24, 319}, {565, 564, 572, 279, 569}, {496, 201, 501,
            498, 499}}]}]}, {
        EdgeForm[], 
        LABColor[0.8799400343614046, 0.0708161986748001, 0.4453968716173459], 
        GraphicsGroupBox[{
          
          PolygonBox[{{544, 246, 540}, {302, 13, 316}, {455, 157, 451}, {447, 
           157, 456}, {565, 268, 560}, {569, 268, 565}, {434, 135, 430}, {437,
            146, 446}, {459, 157, 455}, {301, 2, 306}, {534, 246, 541}, {555, 
           268, 561}, {445, 146, 441}, {535, 246, 534}, {545, 257, 551}, {424,
            135, 436}, {554, 257, 550}, {311, 13, 315}, {425, 135, 424}, {319,
            13, 311}}], 
          PolygonBox[CompressedData["
1:eJwt0j8sQ1EUx/H3XhASQsIq0YWE+JMYSKQdSNraqt2URUhNKjURJlITCROJ
LiTswmDAYGKkNn+2YqtoLBp8T+5v+OTdd9+9555z7gvNZJMLged5/ajBru95
O9jDPgb42MjTRzfjaZ5TmMUcFpFFDkvaY3sPUMAH3lHGJ4aJMYQwIkgzN6mY
FnsbW8rBcmlhTTNa0YYN5taRx6bktcf2rmFVa2ztCpY1Z98iOnsUY6gy94Nf
/Kkmqy2DeTzjCS941VxGNVvtKSRVQ1oxLFYtsesC15OccrBcbM6+1aMhcDEt
dglvuLK6uYcCrhl3Bq7337x3MB5nHEcCEzizHnhuz7nvarLaYohbj5kLI4oY
RtDEWrvzXsaDvhvbXJ9iJlRTSnuiOtPOruBLPavqju2uD3GE9sDlajmHGD/w
vEcRj1pja49x4rse1OuO7a5vfFe71XPJuEv12z/YE7gelfRP2b91oX5ZD071
j5WVY0VnFnWHdpd3uFVOlts/wxteoA==
           "]], 
          
          PolygonBox[{{456, 157, 459, 457, 458}, {423, 422, 430, 135, 425}, {
           561, 268, 569, 567, 568}, {316, 13, 319, 317, 318}, {532, 531, 540,
            246, 535}}]}]}, {
        EdgeForm[], 
        LABColor[
        0.9752975074227263, -0.03101814111372725, 0.2242118466260119], 
        GraphicsGroupBox[{
          PolygonBox[CompressedData["
1:eJxNl2dsllUYht/zlbaMSBcoLatEaAsYmYJRilTDKphAy0qQAjWywcESA1KE
RLaJbBKBIoS0iPKDqYmMUmLYxCDTiKISA5QRE1Ew+tx5ri/0x533nGePs95W
pW8XTYtFUbQ6RFGCfQcaXjUUGI4bvjFUG742fGU4aDhi2Gc4bDhp+MFwylBl
OGM4Zjhq2I9sXF/089g9ZzhhuICNQ8xl84/g85vB9U9hL+7vCD5Pon8RGdEu
G341XIF3HfoxYq9C/hfDJeTPMJb9vcRyCrnT+DlMfLL1Mzzp3MCG7J8lV/k4
QMyPDcmWx7/2fWRICk77yxCz8UP7/mO4a/gb1ERO17hOcL6QGNyGeHewoXFC
cNlWMac1j7k96dzD3g10arAr/lXD74Zr1OZL4q6mP8ep41lyPEo9lN99dO+B
R9CU5wPyvksvauA9hif53+BfYXyVep6mtorpPPRs5WZ42vCyoaPhJdAbWidD
D0Nn+G0MHQxtDV0N7Qw5yOUyboqc5s2gdTN0NzxnyDf0M/TEdl9oPbAjvy9g
Wz66IBsf5xFPZ3zEfXeGJ7lXsCG/7RnnI9MDfqGhF/761PKfQ67/BV/rj4Pb
7ULeyi3L0Jp+XqWmZ6n7OcZau2dAFT04Tb9PIVeNrObafyeRuVRL9zIy7xum
GmaDKYZZ9F/r4BE1a0mcBdS8G3VpXqtO+eTTgX53JJ8O5NexVv9Vv2xst6OW
7fHRAtujguuODM5Tn1vRi7b40j7R+XA78r1+m/muyPeH9onOQp1puw1fGMoN
OxnvR1bzLYbKyM/R3ejsp7YHGEtH5+lPFtMe+/4YXH8rPPk7iE+NP8e+7G2H
vpC6f8R4kWGOYbFhlWEJPPVjAb6rsFtmmGmYj8wKbKxnvM6wzbAB38qhmpxE
+8Sw0rA3uL89wfNR/jpPldMhxheMV2Hf74Pnt47alZOraBXoVJLbNvLexnw7
ccRp0l1LrcXbCL0SnzuJcyOxbiDe9fjbhb31fDegd5i+CEfolWxuJsa9zPfg
Yx85iL/asAlUQNuCXDnzSmjCGmhaazrD79CnWfRnCTaXRn7uah/djPx81b67
AWqg7bD6zlU+wXt8jL4dIN/95LmNuqwg/5WMtQ6WR34238Onxlewr/lVaA+I
RTFdN9yKfN/Ui/k8Keb75w4xanwRmeXkuQx75/AR33u30HsYPbnHLmFDcdwl
Bvm/Rlxl2IvbLaNu8rWO/D40TDfMi3zdz4C2lF4sY74E/nx4Zei8F3l9NV6M
rPaf9tw0fC+njkvgL8a/6Gvp52b8CVugqwdap4vwOR8by+BL/1Dwff1tcPmF
5LUWuTX42kpfJbsJn6uxtwq5pdCkW45efD9I/3nehl3CkzNXd89QwxjDMMNg
wxuGIsMgw0hoek++HvmbcohhNHri9UFWeuMNo+AVIltsKGFcBL+YcV9sZCkm
Q1OQY2gWnJ5iyDQMN7kRxNHW5i10TwZfX3rPXTfU5Y2mt5p89MOP7iqtf72l
hpOP8v04eI6Lgs8HEPu84Dl9EPzO1h2kO7wXMgXkrTurN37krz/8YfhQfj2Q
LcSGZErJRbEo31RynR7c3jvBfcpfN+yNRV538pvYGIK9YmLqho5yGkdPBkAr
JKYCaH2ofV9yGARNdU+jDxrnGpqDPOqeEbzW6cHftnqLJtCrLPJpH/O3cW7M
+6F3g97NSdhPZqze6E2cyBu5DjZToCXjR/7koyH8BN7dMWiZ6DSK+XmTGvM4
muJPck/VspHAPJF4k5g3gf9izOed7PsMNmVb9e5Jz1OIpSExNqc2fwb/z7hv
39dibrNn7Ent4vVMp8bp5JkGkogprRY/Ez9NGLem1po/C+1E8PPhO/t+GnwN
rKSHzdhXefgWrSL4+bcDf4nUMIe6tQFZ+GuNH/mbEPwt95ZyU2xa68HrM4T1
VsCZ0Z165bPe9GbU2y6bcaPI33Z6v6dF/qYXcqBpXeuNp7ee3pXp0KWTAU3j
ttiTbmrk72bx8uA3gt+YcT30JZdiyKS3/dmrQtc4LTi/L9/W6MmW/mkaMG+D
f+VZRN6SqY/P4uC6g4Pn04o6KKdk8k/FRnycSHyaJ0HLqJVTCr5TkWmGPdHr
RN6bbOJoST5d6Ec6NcpALhO9bPJqTFySqwsyqF09/NcnrjRkE4klCf0GyGSg
n05cKcgm4Fs0vW113+oe1vp9N/J7RTnlEusYw+TIz0TJ6a6eCk1vrSno6H6f
YJgU+Z01Ed5s5EXTWi3B5lBouofnYHs0+mOIZS52S7An/nT8iK57fBE2RNeb
YQa88diYge504lXcM0EZtJn4nQHmQxNvQfTkn2ws+pOJUTo693W26x4oJC+d
+Z8F978huN4wdHSX6E4ZQR6jiFX3je7bgcRbAn8CsU/E30z8S68I/2OJr5Ra
l9aaD4cve8XoTSTPSchPI6bx2BuH3AT0VM95xPE/uwIgZQ==
           "]], 
          PolygonBox[CompressedData["
1:eJwtkCFIQ1EUhu+5ysAwMekGGh4TDMLEJjJWRJzNaRwWQTE5xSa+JmgyzGTQ
YnFdq6/KqhhFm8heGQgWwX2H3/Bxv3vuufecc5Od9uZBDCFMwyhMsslZ+zCF
L0LRQogwj9ehZIot4QX4IPcV/ohNRN312Bg+F3X3h32CP+O3+BVk+D2k+Cl0
8Zmo3Py/lydT7gU84p+Q4Q/wjp/ABr4Kx/ib6azrPeEvJveaPbwJs3gZ1vEB
9ILe/MLPoBX0ZorXYBwfgSp+aKq1DPv4nan3I7jx2qZefSaf7dp0tgcd/NLk
XuMcXzP14jXqeIOZK6Y/XsF3TbUWYNt7M7nPsIX/mv7eZ/jGh73NNqs=
           "]]}]}}, {{}, 
       TagBox[
        TooltipBox[{
          Directive[
           GrayLevel[0], 
           Opacity[0.5], 
           CapForm["Butt"]], 
          
          LineBox[{307, 302, 316, 318, 327, 329, 337, 339, 347, 349, 357, 360,
            368, 371, 378, 381, 388, 391, 398, 402, 409, 413, 419, 423, 425, 
           424, 436, 437, 446, 447, 456, 458, 467, 469, 477, 479, 487, 489, 
           497, 500, 508, 511, 518, 521, 528, 532, 535, 534, 541, 545, 551, 
           555, 561, 568, 574, 579, 584}]}, "8"], 
        Annotation[#, 8, "Tooltip"]& ], 
       TagBox[
        TooltipBox[{
          Directive[
           GrayLevel[0], 
           Opacity[0.5], 
           CapForm["Butt"]], 
          
          LineBox[{306, 301, 315, 311, 319, 317, 326, 328, 336, 338, 346, 348,
            356, 359, 367, 370, 377, 380, 387, 390, 397, 401, 408, 412, 418, 
           422, 430, 434, 441, 445, 451, 455, 459, 457, 466, 468, 476, 478, 
           486, 488, 496, 499, 507, 510, 517, 520, 527, 531, 540, 544, 550, 
           554, 560, 565, 569, 567, 573, 578, 583}]}, "6"], 
        Annotation[#, 6, "Tooltip"]& ], 
       TagBox[
        TooltipBox[{
          Directive[
           GrayLevel[0], 
           Opacity[0.5], 
           CapForm["Butt"]], 
          
          LineBox[{305, 300, 314, 310, 325, 322, 335, 332, 345, 342, 355, 352,
            361, 358, 366, 369, 376, 379, 386, 389, 396, 400, 407, 411, 417, 
           421, 429, 433, 440, 444, 450, 454, 462, 465, 472, 475, 482, 485, 
           492, 495, 501, 498, 506, 509, 516, 519, 526, 530, 539, 543, 549, 
           553, 559, 564, 572, 577, 582}]}, "4"], 
        Annotation[#, 4, "Tooltip"]& ], 
       TagBox[
        TooltipBox[{
          Directive[
           GrayLevel[0], 
           Opacity[0.5], 
           CapForm["Butt"]], 
          
          LineBox[{304, 299, 313, 309, 324, 321, 334, 331, 344, 341, 354, 351,
            365, 363, 375, 373, 385, 383, 395, 393, 403, 399, 406, 410, 416, 
           420, 428, 432, 439, 443, 449, 453, 461, 464, 471, 474, 481, 484, 
           491, 494, 503, 505, 513, 515, 523, 525, 533, 529, 538, 542, 548, 
           552, 558, 563, 571, 576, 581}]}, "2"], 
        Annotation[#, 2, "Tooltip"]& ], 
       TagBox[
        TooltipBox[{
          Directive[
           GrayLevel[0], 
           Opacity[0.5], 
           CapForm["Butt"]], 
          
          LineBox[{580, 575, 570, 562, 566, 557, 556, 547, 546, 537, 536, 524,
            522, 514, 512, 504, 502, 493, 490, 483, 480, 473, 470, 463, 460, 
           452, 448, 442, 438, 431, 435, 426, 427, 414, 415, 404, 405, 392, 
           394, 382, 384, 372, 374, 362, 364, 350, 353, 340, 343, 330, 333, 
           320, 323, 308, 312, 298, 303}]}, "0"], 
        Annotation[#, 0, "Tooltip"]& ], {}, {}}}], {
    DisplayFunction -> Identity, AspectRatio -> 1, 
     AxesOrigin -> {Automatic, Automatic}, DisplayFunction :> Identity, Frame -> 
     True, FrameLabel -> {{
        FormBox[
         StyleBox[
         "\"Superinfection probability \\!\\(\\*SubscriptBox[\\(\[Sigma]\\), \
\\(21\\)]\\)\"", 20, StripOnInput -> False], TraditionalForm], None}, {
        FormBox[
         StyleBox[
         "\"Lysogeny probability \\!\\(\\*SubscriptBox[\\(\[Lambda]\\), \
\\(2\\)]\\)\"", 20, StripOnInput -> False], TraditionalForm], None}}, 
     FrameTicks -> {{Automatic, Automatic}, {Automatic, Automatic}}, 
     GridLines -> {None, None}, GridLinesStyle -> Directive[
       GrayLevel[0.5, 0.4]], 
     LabelStyle -> {FontFamily -> "Arial", FontSize -> 22, 
       GrayLevel[0]}, 
     Method -> {
      "DefaultBoundaryStyle" -> Automatic, 
       "DefaultGraphicsInteraction" -> {
        "Version" -> 1.2, "TrackMousePosition" -> {True, False}, 
         "Effects" -> {
          "Highlight" -> {"ratio" -> 2}, "HighlightPoint" -> {"ratio" -> 2}, 
           "Droplines" -> {
            "freeformCursorMode" -> True, 
             "placement" -> {"x" -> "All", "y" -> "None"}}}}, 
       "GridLinesInFront" -> True}, PlotLabel -> 
     FormBox["\"D: Log(\\!\\(\\*SubscriptBox[\\(P\\), \\(2\\)]\\)) adding \\!\
\\(\\*SuperscriptBox[\\(10\\), \\(8\\)]\\) \\!\\(\\*SubscriptBox[\\(L\\), \
\\(1\\)]\\)\"", TraditionalForm], PlotRange -> {{0., 1.}, {0., 0.2}}, 
     PlotRangeClipping -> True, PlotRangePadding -> {{
        Scaled[0.02], 
        Scaled[0.02]}, {
        Scaled[0.02], 
        Scaled[0.02]}}, Ticks -> {Automatic, Automatic}}], 
   FormBox[
    FormBox[
     TemplateBox[{
       FormBox[
        StyleBox[
         StyleBox[
          PaneBox[
           GraphicsBox[{
             
             RasterBox[{{{0.20005000000000028`, 0.23004499999999994`, 
              0.49999999999999994`}}, {{0.9258739749174545, 
              0.5114852641604772, 0.35350668936968727`}}, {{
              0.9561004631948197, 0.6298502155665311, 0.3701867386647542}}, {{
              0.9800833584200211, 0.7451757984425343, 
              0.38561795506910923`}}, {{0.9970284085569517, 
              0.8413736748448445, 0.5292700885905927}}, {{0.999999999999999, 
              0.9759999999999994, 0.7999999999999996}}}, {{
                Rational[-15, 2], 
                Rational[-225, 2]}, {
                Rational[15, 2], 
                Rational[225, 2]}}], {Antialiasing -> False, 
              AbsoluteThickness[0.1], 
              Directive[
               Opacity[0.3], 
               GrayLevel[0]], 
              LineBox[
               NCache[{{
                  Rational[15, 2], 
                  Rational[-225, 2]}, {
                  Rational[-15, 2], 
                  Rational[-225, 2]}, {
                  Rational[-15, 2], 
                  Rational[225, 2]}, {
                  Rational[15, 2], 
                  Rational[225, 2]}, {
                  Rational[15, 2], 
                  Rational[-225, 2]}}, {{7.5, -112.5}, {-7.5, -112.5}, {-7.5, 
                112.5}, {7.5, 112.5}, {7.5, -112.5}}]]}, {
              CapForm[None], {{
                Directive[
                 GrayLevel[0], 
                 Opacity[0.5], 
                 CapForm["Butt"]], 
                CapForm["Butt"], 
                LineBox[
                 NCache[{{
                    Rational[-15, 2], -75.}, {
                    Rational[15, 2], -75.}}, {{-7.5, -75.}, {7.5, -75.}}]]}, {
                Directive[
                 GrayLevel[0], 
                 Opacity[0.5], 
                 CapForm["Butt"]], 
                CapForm["Butt"], 
                LineBox[
                 NCache[{{
                    Rational[-15, 2], -37.49999999999999}, {
                    Rational[
                    15, 2], -37.49999999999999}}, {{-7.5, \
-37.49999999999999}, {7.5, -37.49999999999999}}]]}, {
                Directive[
                 GrayLevel[0], 
                 Opacity[0.5], 
                 CapForm["Butt"]], 
                CapForm["Butt"], 
                LineBox[
                 NCache[{{
                    Rational[-15, 2], 5.329070518200751*^-15}, {
                    Rational[15, 2], 5.329070518200751*^-15}}, {{-7.5, 
                  5.329070518200751*^-15}, {7.5, 5.329070518200751*^-15}}]]}, {
                Directive[
                 GrayLevel[0], 
                 Opacity[0.5], 
                 CapForm["Butt"]], 
                CapForm["Butt"], 
                LineBox[
                 NCache[{{
                    Rational[-15, 2], 37.5}, {
                    Rational[15, 2], 37.5}}, {{-7.5, 37.5}, {7.5, 37.5}}]]}, {
                Directive[
                 GrayLevel[0], 
                 Opacity[0.5], 
                 CapForm["Butt"]], 
                CapForm["Butt"], 
                LineBox[
                 NCache[{{
                    Rational[-15, 2], 74.99999999999999}, {
                    Rational[15, 2], 74.99999999999999}}, {{-7.5, 
                  74.99999999999999}, {7.5, 74.99999999999999}}]]}}}, 
             StyleBox[{Antialiasing -> False, 
               StyleBox[
                StyleBox[{{
                   StyleBox[
                    LineBox[{{{7.5, -75.}, 
                    Offset[{4., 0}, {7.5, -75.}]}, {{7.5, -37.5}, 
                    Offset[{4., 0}, {7.5, -37.5}]}, {{7.5, 
                    4.7910056175941696`*^-15}, 
                    Offset[{4., 0}, {7.5, 4.7910056175941696`*^-15}]}, {{7.5, 
                    37.50000000000001}, 
                    Offset[{4., 0}, {7.5, 37.50000000000001}]}, {{7.5, 75.}, 
                    Offset[{4., 0}, {7.5, 75.}]}}], {
                    Directive[
                    AbsoluteThickness[0.5], 
                    GrayLevel[0.4]]}, StripOnInput -> False]}, 
                  StyleBox[
                   StyleBox[{{
                    StyleBox[{
                    InsetBox[
                    FormBox["0", TraditionalForm], 
                    Offset[{7., 0.}, {7.5, -75.}], 
                    ImageScaled[{0, 0.5}], Automatic, {1, 0}], 
                    InsetBox[
                    FormBox["2", TraditionalForm], 
                    Offset[{7., 0.}, {7.5, -37.5}], 
                    ImageScaled[{0, 0.5}], Automatic, {1, 0}], 
                    InsetBox[
                    FormBox["4", TraditionalForm], 
                    Offset[{7., 0.}, {7.5, 4.7910056175941696`*^-15}], 
                    ImageScaled[{0, 0.5}], Automatic, {1, 0}], 
                    InsetBox[
                    FormBox["6", TraditionalForm], 
                    Offset[{7., 0.}, {7.5, 37.50000000000001}], 
                    ImageScaled[{0, 0.5}], Automatic, {1, 0}], 
                    InsetBox[
                    FormBox["8", TraditionalForm], 
                    Offset[{7., 0.}, {7.5, 75.}], 
                    ImageScaled[{0, 0.5}], Automatic, {1, 0}]}, {
                    Directive[
                    AbsoluteThickness[0.5], 
                    GrayLevel[0.4]], {
                    Directive[
                    Opacity[1], FontFamily -> "Arial", FontSize -> 22, 
                    GrayLevel[0]]}}, StripOnInput -> False]}, {}}, {{
                    Directive[
                    Opacity[1], FontFamily -> "Arial", FontSize -> 22, 
                    GrayLevel[0]]}}, StripOnInput -> False], {
                   "GraphicsLabel"}, StripOnInput -> False]}, {
                 "GraphicsTicks"}, StripOnInput -> False], {{
                  Directive[
                   AbsoluteThickness[0.5], 
                   GrayLevel[0.4]]}}, StripOnInput -> False]}, {
              "GraphicsAxes"}, StripOnInput -> False]}, PlotRangePadding -> 
            Scaled[0.02], PlotRange -> All, Frame -> True, 
            FrameTicks -> {{False, False}, {True, False}}, FrameStyle -> 
            Opacity[0], FrameTicksStyle -> Opacity[0], 
            ImageSize -> {Automatic, 225}, BaseStyle -> {}], Alignment -> 
           Left, AppearanceElements -> None, ImageMargins -> {{5, 5}, {5, 5}},
            ImageSizeAction -> "ResizeToFit"], LineIndent -> 0, StripOnInput -> 
          False], {FontFamily -> "Arial", FontSize -> 22, 
          GrayLevel[0]}, Background -> Automatic, StripOnInput -> False], 
        TraditionalForm]}, "BarLegend", DisplayFunction -> (#& ), 
      InterpretationFunction :> (RowBox[{"BarLegend", "[", 
         RowBox[{
           RowBox[{"{", 
             RowBox[{
               RowBox[{
                 RowBox[{"Blend", "[", 
                   RowBox[{"\"WL13DefaultDensityGradient\"", ",", "#1"}], 
                   "]"}], "&"}], ",", 
               RowBox[{"{", 
                 RowBox[{
                   RowBox[{"-", "7.8479795370660765`"}], ",", 
                   "9.94893724760436`"}], "}"}]}], "}"}], ",", 
           RowBox[{"{", 
             RowBox[{
               RowBox[{"{", 
                 RowBox[{"0.`", ",", 
                   RowBox[{"Directive", "[", 
                    RowBox[{
                    
                    TemplateBox[<|"color" -> GrayLevel[0]|>, 
                    "GrayLevelColorSwatchTemplate"], ",", 
                    RowBox[{"Opacity", "[", "0.5`", "]"}], ",", 
                    RowBox[{"CapForm", "[", "\"Butt\"", "]"}]}], "]"}]}], 
                 "}"}], ",", 
               RowBox[{"{", 
                 RowBox[{"2", ",", 
                   RowBox[{"Directive", "[", 
                    RowBox[{
                    
                    TemplateBox[<|"color" -> GrayLevel[0]|>, 
                    "GrayLevelColorSwatchTemplate"], ",", 
                    RowBox[{"Opacity", "[", "0.5`", "]"}], ",", 
                    RowBox[{"CapForm", "[", "\"Butt\"", "]"}]}], "]"}]}], 
                 "}"}], ",", 
               RowBox[{"{", 
                 RowBox[{"4", ",", 
                   RowBox[{"Directive", "[", 
                    RowBox[{
                    
                    TemplateBox[<|"color" -> GrayLevel[0]|>, 
                    "GrayLevelColorSwatchTemplate"], ",", 
                    RowBox[{"Opacity", "[", "0.5`", "]"}], ",", 
                    RowBox[{"CapForm", "[", "\"Butt\"", "]"}]}], "]"}]}], 
                 "}"}], ",", 
               RowBox[{"{", 
                 RowBox[{"6", ",", 
                   RowBox[{"Directive", "[", 
                    RowBox[{
                    
                    TemplateBox[<|"color" -> GrayLevel[0]|>, 
                    "GrayLevelColorSwatchTemplate"], ",", 
                    RowBox[{"Opacity", "[", "0.5`", "]"}], ",", 
                    RowBox[{"CapForm", "[", "\"Butt\"", "]"}]}], "]"}]}], 
                 "}"}], ",", 
               RowBox[{"{", 
                 RowBox[{"8", ",", 
                   RowBox[{"Directive", "[", 
                    RowBox[{
                    
                    TemplateBox[<|"color" -> GrayLevel[0]|>, 
                    "GrayLevelColorSwatchTemplate"], ",", 
                    RowBox[{"Opacity", "[", "0.5`", "]"}], ",", 
                    RowBox[{"CapForm", "[", "\"Butt\"", "]"}]}], "]"}]}], 
                 "}"}]}], "}"}], ",", 
           RowBox[{"LabelStyle", "\[Rule]", 
             RowBox[{"{", 
               RowBox[{
                 RowBox[{"FontFamily", "\[Rule]", "\"Arial\""}], ",", 
                 RowBox[{"FontSize", "\[Rule]", "22"}], ",", 
                 
                 TemplateBox[<|"color" -> GrayLevel[0]|>, 
                  "GrayLevelColorSwatchTemplate"]}], "}"}]}], ",", 
           RowBox[{"LegendLayout", "\[Rule]", "\"Column\""}], ",", 
           RowBox[{"LegendMarkerSize", "\[Rule]", "225"}], ",", 
           RowBox[{"ScalingFunctions", "\[Rule]", 
             RowBox[{"{", 
               RowBox[{"Identity", ",", "Identity"}], "}"}]}], ",", 
           RowBox[{"Charting`AxisLabel", "\[Rule]", "None"}], ",", 
           RowBox[{"Charting`TickSide", "\[Rule]", "Right"}], ",", 
           RowBox[{"ColorFunctionScaling", "\[Rule]", "True"}]}], "]"}]& )], 
     TraditionalForm], TraditionalForm]},
  "Legended",
  DisplayFunction->(GridBox[{{
      TagBox[
       ItemBox[
        PaneBox[
         TagBox[#, "SkipImageSizeLevel"], Alignment -> {Center, Baseline}, 
         BaselinePosition -> Baseline], DefaultBaseStyle -> "Labeled"], 
       "SkipImageSizeLevel"], 
      ItemBox[#2, DefaultBaseStyle -> "LabeledLabel"]}}, 
    GridBoxAlignment -> {"Columns" -> {{Center}}, "Rows" -> {{Center}}}, 
    AutoDelete -> False, GridBoxItemSize -> Automatic, 
    BaselinePosition -> {1, 1}]& ),
  Editable->True,
  InterpretationFunction->(RowBox[{"Legended", "[", 
     RowBox[{#, ",", 
       RowBox[{"Placed", "[", 
         RowBox[{#2, ",", "After"}], "]"}]}], "]"}]& )]], "Output",
 CellChangeTimes->{3.928149751226787*^9, 3.9281498281456633`*^9, 
  3.937478274298462*^9, 3.937478313606621*^9, 3.937478378074444*^9, 
  3.9374784179073763`*^9, 3.9406988322360373`*^9, 3.940925847427335*^9},
 CellLabel->
  "Out[413]=",ExpressionUUID->"8abe8220-9b97-4844-a0b7-d26283b34636"]
}, Open  ]]
}, Open  ]],

Cell[BoxData[""], "Input",
 CellChangeTimes->{{3.9150049249922028`*^9, 
  3.915004927015871*^9}},ExpressionUUID->"db433aaf-721c-4dcd-b1d1-\
6cc3977e571b"],

Cell["", "PageBreak",
 PageBreakBelow->True,ExpressionUUID->"96bc087e-ddae-4761-b70c-d210d6f97b57"],

Cell[BoxData["\[IndentingNewLine]"], "Input",
 CellChangeTimes->{{3.653247268386902*^9, 3.6532474627786407`*^9}, {
   3.653320826542371*^9, 3.6533210331605444`*^9}, 3.6533210728236556`*^9, {
   3.653321227071025*^9, 3.6533215492422237`*^9}, {3.653321627025918*^9, 
   3.653321773851923*^9}, {3.653321811331249*^9, 3.653321897910079*^9}, {
   3.653321935844412*^9, 3.653321981197608*^9}, {3.6533220994206743`*^9, 
   3.653322186662014*^9}, {3.6533223967829924`*^9, 3.653322411030711*^9}, {
   3.65332252356744*^9, 3.6533225241824493`*^9}, {3.6533226931737947`*^9, 
   3.653322693918806*^9}, {3.6533227970566406`*^9, 3.6533228121418724`*^9}, {
   3.6533234817417583`*^9, 3.653323485203958*^9}, {3.6550364841047583`*^9, 
   3.6550365223747063`*^9}, 3.655036761412655*^9, {3.655037096832376*^9, 
   3.655037097110035*^9}, {3.65503742370538*^9, 3.655037471183861*^9}, {
   3.655037542515315*^9, 3.655037679644986*^9}, {3.6550377783724403`*^9, 
   3.655037785288991*^9}, {3.655038189549324*^9, 3.655038195020384*^9}, 
   3.65505484118611*^9, {3.6550548858926673`*^9, 3.6550549059028115`*^9}, {
   3.657369397107594*^9, 3.657369398085808*^9}, {3.657369779710026*^9, 
   3.657369782555373*^9}, {3.657369852655349*^9, 3.6573698542177773`*^9}, {
   3.6573699755952253`*^9, 3.657370015126904*^9}, {3.6573700724477873`*^9, 
   3.6573700734918203`*^9}, 3.6573701630214453`*^9, 3.657370372361453*^9, {
   3.657370516766447*^9, 3.657370572306499*^9}, {3.657370630672526*^9, 
   3.657370661046012*^9}, {3.6573709305978317`*^9, 3.657370957980176*^9}, {
   3.657371559563623*^9, 3.6573715846044827`*^9}, {3.657371733577929*^9, 
   3.657371756031725*^9}, {3.657371820538991*^9, 3.657371849136921*^9}, {
   3.657371944886696*^9, 3.657371945403162*^9}, 3.6573720162674313`*^9, 
   3.657372099079545*^9, {3.657372282175538*^9, 3.6573724299955053`*^9}, {
   3.657372475276499*^9, 3.657372698573883*^9}, {3.657372728650222*^9, 
   3.657372777136848*^9}, {3.6573728164799337`*^9, 3.657372827930805*^9}, {
   3.6573730293973846`*^9, 3.657373029902038*^9}, {3.65737307195577*^9, 
   3.657373127372175*^9}, {3.657373175613749*^9, 3.657373253913641*^9}, {
   3.657374005505723*^9, 3.657374076907189*^9}, {3.657374110772264*^9, 
   3.657374228973241*^9}, {3.6573742648961*^9, 3.6573742699567347`*^9}, {
   3.6573802284376397`*^9, 3.657380260651696*^9}, {3.6573803748126965`*^9, 
   3.6573804270415883`*^9}, {3.657382089960499*^9, 3.657382090614777*^9}, {
   3.6573821234745073`*^9, 3.6573822269751377`*^9}, {3.657382376566469*^9, 
   3.6573824146244783`*^9}, {3.65738250651718*^9, 3.657382552675152*^9}, {
   3.657382596955759*^9, 3.6573826354849777`*^9}, 3.65738266861747*^9, 
   3.657382730606091*^9, {3.657382817061561*^9, 3.657382820897316*^9}, {
   3.6573895410242453`*^9, 3.657389541371367*^9}, {3.657389754145597*^9, 
   3.657389770151857*^9}, {3.657389961527646*^9, 3.657389968589581*^9}, 
   3.6573900445417624`*^9, 3.657390442093289*^9, {3.657390476719472*^9, 
   3.657390501966501*^9}, {3.657390534083953*^9, 3.6573907124645243`*^9}, {
   3.657391258531086*^9, 3.65739133169946*^9}, {3.657391378949834*^9, 
   3.657391392584557*^9}, {3.657391457725037*^9, 3.657391483855859*^9}, {
   3.6573915247071037`*^9, 3.6573915675333633`*^9}, 3.6573916412904882`*^9, {
   3.6573932038275003`*^9, 3.657393208562319*^9}, {3.657393267242667*^9, 
   3.657393273699592*^9}, {3.657393344642436*^9, 3.657393347826192*^9}, {
   3.6573935112080183`*^9, 3.657393528895235*^9}, {3.657393577202696*^9, 
   3.657393582017933*^9}, 3.6573947682437143`*^9, {3.657394804704145*^9, 
   3.657394819688373*^9}, {3.657395685804956*^9, 3.6573957184300623`*^9}, {
   3.657396395851651*^9, 3.6573964537882442`*^9}, 3.65739672558947*^9, {
   3.657397251977635*^9, 3.657397321366693*^9}, {3.657464340856241*^9, 
   3.657464350124833*^9}, {3.657466721020833*^9, 3.6574667227060413`*^9}, 
   3.65746865168646*^9, {3.657807833787141*^9, 3.6578079741064167`*^9}, {
   3.657808054220083*^9, 3.6578080549739647`*^9}, 3.657811814529766*^9, 
   3.657811873209934*^9, 3.657811971456305*^9, 3.657812003125099*^9, {
   3.65781205456009*^9, 3.657812104823194*^9}, {3.657812164506675*^9, 
   3.657812206669767*^9}, {3.657812514089752*^9, 3.657812521163814*^9}, {
   3.6578132618343077`*^9, 3.6578132665121517`*^9}, {3.657813309038969*^9, 
   3.657813331030745*^9}, {3.657813373028901*^9, 3.657813377358716*^9}, {
   3.657813425623467*^9, 3.6578134408981524`*^9}, {3.6578134756064787`*^9, 
   3.65781350221106*^9}, {3.6578140269607*^9, 3.657814041739428*^9}, {
   3.657814984865302*^9, 3.657814990510161*^9}, {3.65793101658005*^9, 
   3.6579310264585047`*^9}, 3.659366468257968*^9, {3.659366531719572*^9, 
   3.659366578902359*^9}, {3.659466895204194*^9, 3.659466908117853*^9}, {
   3.6594670060863943`*^9, 3.659467006614273*^9}, {3.659467050862961*^9, 
   3.659467067117857*^9}, {3.661092950223248*^9, 3.661092966400025*^9}, {
   3.661093077490988*^9, 3.661093099191681*^9}, 3.6610931583602667`*^9, {
   3.6614615758640203`*^9, 3.661461577928315*^9}, {3.6614616332899113`*^9, 
   3.6614616346157846`*^9}, 3.661461703155459*^9, 3.6614621402178707`*^9, 
   3.661462204230124*^9, {3.661462241252595*^9, 3.661462283750499*^9}, {
   3.663029024694888*^9, 3.663029028678314*^9}, {3.6630296120559*^9, 
   3.663029623288334*^9}, {3.6630798767964478`*^9, 3.663079876969803*^9}, 
   3.663260384335476*^9, {3.7746114894781733`*^9, 3.774611762196517*^9}, {
   3.774611801490264*^9, 3.774612008197073*^9}, {3.774612491720886*^9, 
   3.7746125394504757`*^9}, 3.774614402326852*^9, 3.774614807242587*^9, {
   3.7746151580892076`*^9, 3.774615159357689*^9}, 3.7746152104834146`*^9, 
   3.774615434439691*^9, {3.7746154824049597`*^9, 3.774615501805953*^9}, 
   3.774617898794147*^9, 3.774617974570383*^9, {3.7746180528469687`*^9, 
   3.774618053518429*^9}, 3.774618133062552*^9, 3.774618191603125*^9, {
   3.774618260229295*^9, 3.7746182959251842`*^9}, 3.774618373484644*^9, {
   3.7746184382773237`*^9, 3.774618439403274*^9}, {3.774618508752627*^9, 
   3.774618536112547*^9}, 3.774618615404736*^9, {3.77462954964322*^9, 
   3.774629619296788*^9}, 3.774629673643312*^9, {3.774629764676845*^9, 
   3.774629810409792*^9}, 3.774629849282023*^9, 3.774630003664295*^9, {
   3.7746300586505527`*^9, 3.774630065472042*^9}, {3.774630117030952*^9, 
   3.774630141725759*^9}, {3.7746304656046886`*^9, 3.774630607532247*^9}, {
   3.7746308117868557`*^9, 3.774630814049129*^9}, {3.774630862440342*^9, 
   3.774630864789949*^9}, {3.77463099040982*^9, 3.774631052243286*^9}, 
   3.774631100577279*^9, {3.774636016417511*^9, 3.7746360227488194`*^9}, 
   3.774636055358192*^9, {3.7746362420240507`*^9, 3.774636245654346*^9}, {
   3.77506978220109*^9, 3.775069782670003*^9}, {3.7750699019686327`*^9, 
   3.775069903141609*^9}, {3.7750699925717793`*^9, 3.7750699960645638`*^9}, {
   3.775070032540344*^9, 3.775070081873419*^9}, {3.775070138848036*^9, 
   3.7750701495798883`*^9}, {3.775070224732696*^9, 3.775070308140524*^9}, {
   3.7750703633363457`*^9, 3.7750703730174313`*^9}, {3.775070445163311*^9, 
   3.775070448435231*^9}, {3.775070498939399*^9, 3.775070517184442*^9}, {
   3.7750706101126137`*^9, 3.775070612269294*^9}, {3.7750706441286983`*^9, 
   3.775070691751048*^9}, 3.775070729688648*^9, {3.775070845445738*^9, 
   3.7750708602620363`*^9}, {3.775070891611116*^9, 3.77507090965583*^9}, 
   3.775070954425746*^9, {3.77507099890047*^9, 3.7750710667562304`*^9}, {
   3.775071109370017*^9, 3.775071152585451*^9}, 3.775071278732945*^9, {
   3.7750714073605003`*^9, 3.775071418581065*^9}, 3.775071495634183*^9, {
   3.7750715285087442`*^9, 3.7750715784424343`*^9}, {3.775071612677718*^9, 
   3.7750716452753487`*^9}, {3.775071680505206*^9, 3.775071714346879*^9}, {
   3.775071748054233*^9, 3.775071806743115*^9}, {3.7750718902856073`*^9, 
   3.775071901412496*^9}, {3.7750719826412363`*^9, 3.7750720411444263`*^9}, {
   3.7750720770459957`*^9, 3.775072144557411*^9}, {3.775072194020884*^9, 
   3.775072261125462*^9}, {3.775072291585096*^9, 3.775072334600544*^9}, {
   3.775072383796546*^9, 3.775072465733861*^9}, {3.775072988185377*^9, 
   3.775072989640709*^9}, {3.775073065746872*^9, 3.77507309342382*^9}, {
   3.775073200799087*^9, 3.775073238428521*^9}, {3.775073290957308*^9, 
   3.775073291820553*^9}, {3.7750733904109*^9, 3.7750734256737823`*^9}, {
   3.7750735474170732`*^9, 3.775073672432653*^9}, {3.775073708764161*^9, 
   3.775073709337604*^9}, {3.775073740972989*^9, 3.77507375155249*^9}, {
   3.775073924083591*^9, 3.775073924896276*^9}, {3.77507435891523*^9, 
   3.77507439670752*^9}, {3.775074433204834*^9, 3.7750745228014727`*^9}, {
   3.775074655655004*^9, 3.775074674422749*^9}, {3.775074707069374*^9, 
   3.775074732546793*^9}, 3.7750747983668127`*^9, {3.775074956707987*^9, 
   3.775074973928932*^9}, {3.775075102765415*^9, 3.775075181044448*^9}, {
   3.775075211581959*^9, 3.775075215677636*^9}, {3.775075270988844*^9, 
   3.7750753459770403`*^9}, {3.775075384137694*^9, 3.775075439235055*^9}, {
   3.775075470899809*^9, 3.7750755017553997`*^9}, {3.7750901711737213`*^9, 
   3.775090174180284*^9}, {3.775090208133963*^9, 3.775090210033586*^9}, {
   3.775090250652689*^9, 3.7750902529182653`*^9}, {3.775129337249053*^9, 
   3.775129338813154*^9}, {3.77512942246124*^9, 3.775129424193994*^9}, {
   3.775129478646201*^9, 3.775129504665557*^9}, {3.775129592348343*^9, 
   3.775129594248727*^9}, {3.77513340844464*^9, 3.775133411386312*^9}, {
   3.7751334492266703`*^9, 3.7751334530727386`*^9}, {3.775133483319249*^9, 
   3.7751334843168163`*^9}, {3.7758454733206463`*^9, 3.775845474214369*^9}, {
   3.7758455223164787`*^9, 3.7758455555595922`*^9}, {3.775845593315387*^9, 
   3.775845594513752*^9}, {3.775845669693828*^9, 3.775845699407893*^9}, {
   3.7758457633178043`*^9, 3.775845781787855*^9}, {3.7758458328066807`*^9, 
   3.775845835291419*^9}, {3.775845888245419*^9, 3.775846018609919*^9}, {
   3.775846049549369*^9, 3.7758461045512657`*^9}, {3.7758461372281733`*^9, 
   3.7758461516244917`*^9}, {3.7758461884350224`*^9, 3.775846189640929*^9}, {
   3.775846237866432*^9, 3.775846255167305*^9}, {3.775846322685404*^9, 
   3.775846451597434*^9}, {3.775846529968225*^9, 3.775846530829487*^9}, 
   3.775846571923397*^9, {3.776104580177124*^9, 3.776104656041603*^9}, {
   3.7761046919966707`*^9, 3.776104710924182*^9}, {3.77610477605405*^9, 
   3.776104836181365*^9}, {3.7761048872589684`*^9, 3.776104973171755*^9}, {
   3.776105033893358*^9, 3.776105139851165*^9}, {3.776105195380247*^9, 
   3.7761052068433847`*^9}, {3.7761052674767*^9, 3.7761053053076897`*^9}, {
   3.776105353189152*^9, 3.776105353625288*^9}, {3.776105386219495*^9, 
   3.7761053899616213`*^9}, {3.776105426463915*^9, 3.776105447960731*^9}, {
   3.7761054830769997`*^9, 3.7761054871467667`*^9}, {3.776105556278734*^9, 
   3.776105556682686*^9}, {3.7761056505400867`*^9, 3.77610565564123*^9}, {
   3.7761060655410624`*^9, 3.776106227331457*^9}, {3.776106306466206*^9, 
   3.776106308840023*^9}, {3.776106353951372*^9, 3.776106355892408*^9}, {
   3.776106410630342*^9, 3.77610641157052*^9}, {3.7761065001663923`*^9, 
   3.776106524336583*^9}, {3.77610663922344*^9, 3.7761066451266403`*^9}, {
   3.776106686913005*^9, 3.7761066903429737`*^9}, 3.776106735661783*^9, {
   3.77610676706483*^9, 3.776106769102803*^9}, {3.776106852305928*^9, 
   3.7761068551677094`*^9}, {3.776106965119163*^9, 3.7761069672210207`*^9}, 
   3.776107006456195*^9, {3.776169828666953*^9, 3.7761698578014717`*^9}, {
   3.7761701926489983`*^9, 3.776170213750041*^9}, 3.776170247806487*^9, {
   3.776170278139432*^9, 3.776170282617115*^9}, {3.776170341590212*^9, 
   3.776170370688074*^9}, 3.77617046946837*^9, {3.7761705089518948`*^9, 
   3.776170513710742*^9}, {3.776170742088743*^9, 3.776170751128681*^9}, {
   3.7761707885792837`*^9, 3.77617079892174*^9}, {3.776170857265197*^9, 
   3.776170859806678*^9}, 3.776170946255824*^9, {3.776170985842911*^9, 
   3.776170987950728*^9}, {3.77617103064152*^9, 3.7761711074568853`*^9}, {
   3.77617120902347*^9, 3.7761712210402937`*^9}, {3.7761713180632*^9, 
   3.776171417173594*^9}, 3.776171450478745*^9, {3.776171786942731*^9, 
   3.776171790032731*^9}, {3.77617182815237*^9, 3.7761719093704443`*^9}, {
   3.776171942020685*^9, 3.7761719941604023`*^9}, {3.776172079190749*^9, 
   3.776172116199664*^9}, {3.776172150286435*^9, 3.7761723405605583`*^9}, {
   3.77617243393994*^9, 3.776172488647695*^9}, {3.776172519081566*^9, 
   3.7761725707660103`*^9}, {3.776172664393941*^9, 3.776172694054223*^9}, {
   3.776172780209478*^9, 3.7761728149885187`*^9}, {3.77617287150802*^9, 
   3.776172920426654*^9}, {3.776172956010521*^9, 3.7761729568554153`*^9}, {
   3.776172997223153*^9, 3.776173075735716*^9}, {3.7761731167053633`*^9, 
   3.776173124712381*^9}, {3.7761731685511017`*^9, 3.776173191176517*^9}, {
   3.7761732478542547`*^9, 3.776173275159802*^9}, {3.7761741616708107`*^9, 
   3.77617421798377*^9}, {3.776174347881679*^9, 3.776174365108025*^9}, {
   3.776174454619578*^9, 3.776174458425589*^9}, {3.7761745322417107`*^9, 
   3.776174533134161*^9}, {3.776174621224181*^9, 3.776174623420292*^9}, {
   3.776174677488717*^9, 3.776174697416827*^9}, {3.776174774551894*^9, 
   3.776174782685802*^9}, {3.776191940388699*^9, 3.776191969595704*^9}, {
   3.7761920010470257`*^9, 3.776192020810306*^9}, {3.776192438367869*^9, 
   3.7761924551782703`*^9}, {3.776192487617957*^9, 3.77619261877849*^9}, {
   3.7761930147464437`*^9, 3.776193019460984*^9}, 3.7761930562886677`*^9, {
   3.776198062869349*^9, 3.7761980854752817`*^9}, {3.7761981206297703`*^9, 
   3.776198180402411*^9}, {3.7761986982789707`*^9, 3.776198749188252*^9}, {
   3.7762081615403633`*^9, 3.776208216733534*^9}, {3.7762082575581408`*^9, 
   3.776208263604423*^9}, {3.776214365987418*^9, 3.776214370249948*^9}, 
   3.776214464533751*^9, {3.7762144971530437`*^9, 3.776214500133609*^9}, {
   3.776286221540489*^9, 3.776286224911385*^9}, {3.776286276567678*^9, 
   3.7762863377120953`*^9}, {3.77628638035546*^9, 3.7762865632757273`*^9}, {
   3.776286605009512*^9, 3.776286717027296*^9}, {3.776286940317296*^9, 
   3.776286989812345*^9}, {3.777808229285006*^9, 3.777808356121435*^9}, {
   3.777808399044654*^9, 3.7778084179649677`*^9}, {3.777808484406435*^9, 
   3.777808510592063*^9}, 3.777808541078678*^9, {3.777808572983244*^9, 
   3.7778086112928133`*^9}, {3.777808704678554*^9, 3.777808712693019*^9}, 
   3.777808764053508*^9, {3.777808815548607*^9, 3.7778088229258347`*^9}, {
   3.777808857432047*^9, 3.7778088844262943`*^9}, {3.777808979647832*^9, 
   3.777808992509902*^9}, {3.777809054253422*^9, 3.777809055831149*^9}, {
   3.7778091389289303`*^9, 3.77780919446565*^9}, {3.777809232350696*^9, 
   3.777809239106469*^9}, {3.777809285707122*^9, 3.7778094103313007`*^9}, {
   3.7778095074124823`*^9, 3.777809558163328*^9}, {3.7778095950519247`*^9, 
   3.777809612976215*^9}, {3.777809651484289*^9, 3.777809676942122*^9}, 
   3.777825090948927*^9, 3.77782513422859*^9, {3.7778251917783127`*^9, 
   3.777825192358613*^9}, 3.777825333534017*^9, {3.7778254245503798`*^9, 
   3.7778254247825203`*^9}, 3.7778255375548573`*^9, {3.7778255727983313`*^9, 
   3.777825665953906*^9}, 3.7778256990530767`*^9, 3.777825756950433*^9, {
   3.777825788538871*^9, 3.7778258046574163`*^9}, {3.777825842144497*^9, 
   3.777825931912978*^9}, {3.777825971329496*^9, 3.777826060938593*^9}, {
   3.7778260973846607`*^9, 3.777826125902143*^9}, {3.7778265966600313`*^9, 
   3.7778266007128277`*^9}, {3.7778266677202673`*^9, 3.77782669687852*^9}, {
   3.777826728346332*^9, 3.777826730548468*^9}, {3.7778269603568172`*^9, 
   3.777826979130911*^9}, {3.77782706731946*^9, 3.7778270686035547`*^9}, {
   3.777827145673994*^9, 3.77782714915388*^9}, {3.777827210097035*^9, 
   3.777827214840876*^9}, {3.7778279085487547`*^9, 3.777827939044265*^9}, {
   3.777827973237994*^9, 3.777828028424595*^9}, {3.7778450958176107`*^9, 
   3.7778451160108833`*^9}, {3.7781815476768103`*^9, 3.7781815962925577`*^9}, 
   3.778181636371018*^9, {3.778181730034198*^9, 3.778181747847599*^9}, 
   3.7781818784558687`*^9, {3.778181924674658*^9, 3.778181978179934*^9}, 
   3.7781820174281607`*^9, {3.778182063445712*^9, 3.778182110746537*^9}, {
   3.778182140893857*^9, 3.7781821775018272`*^9}, {3.7781822156402807`*^9, 
   3.778182224615869*^9}, {3.7781822621711807`*^9, 3.778182300905156*^9}, {
   3.78015161770111*^9, 3.780151666772942*^9}, {3.780151818668239*^9, 
   3.780151819900622*^9}, {3.7801520480005207`*^9, 3.7801521393666153`*^9}, {
   3.78015231638943*^9, 3.7801523421718082`*^9}, {3.780152389032331*^9, 
   3.780152438065989*^9}, {3.7801524903997927`*^9, 3.780152566096464*^9}, {
   3.780152645324692*^9, 3.7801526998599157`*^9}, {3.780152752108007*^9, 
   3.7801527533422203`*^9}, {3.780152829531452*^9, 3.780152840340817*^9}, 
   3.780152871896579*^9, {3.780152958299547*^9, 3.7801529594250183`*^9}, {
   3.7801530111061563`*^9, 3.780153017578595*^9}, {3.780153049317478*^9, 
   3.78015307850274*^9}, {3.780153149919909*^9, 3.780153152928872*^9}, {
   3.780153279209545*^9, 3.780153317111644*^9}, {3.780153398681448*^9, 
   3.780153490956195*^9}, {3.780153550472142*^9, 3.780153706981093*^9}, {
   3.780153826207527*^9, 3.780153839711529*^9}, {3.780153873496929*^9, 
   3.78015392164358*^9}, {3.780159334094798*^9, 3.780159345540627*^9}, {
   3.780159397894412*^9, 3.780159417860324*^9}, {3.7801594685452337`*^9, 
   3.780159484905552*^9}, {3.7801595297278767`*^9, 3.780159530365752*^9}, {
   3.7801595628217707`*^9, 3.780159563187298*^9}, {3.780159621242875*^9, 
   3.780159728316444*^9}, {3.78015976692759*^9, 3.780159833245614*^9}, {
   3.78016044085009*^9, 3.7801604504100113`*^9}, {3.780160487966978*^9, 
   3.780160492292816*^9}, {3.7801614049868803`*^9, 3.780161415983885*^9}, 
   3.7801614467936373`*^9, {3.780161480259924*^9, 3.780161501194186*^9}, {
   3.780161544477688*^9, 3.7801615603523703`*^9}, 3.7832911017334146`*^9, {
   3.870461638929525*^9, 3.8704622062788153`*^9}, {3.8704651501798*^9, 
   3.870465207337397*^9}, {3.8704652375607843`*^9, 3.870465306581127*^9}, {
   3.870465428448187*^9, 3.870465454541316*^9}, {3.870465485665107*^9, 
   3.870465800723053*^9}, {3.8704658643556967`*^9, 3.8704658886943407`*^9}, {
   3.870465951370323*^9, 3.870465983795829*^9}, {3.870466045581221*^9, 
   3.870466187546928*^9}, {3.870466221984598*^9, 3.87046622780262*^9}, {
   3.870466270783379*^9, 3.870466520525453*^9}, {3.870466562638829*^9, 
   3.8704665636761723`*^9}, {3.8704665944665956`*^9, 3.870466595592798*^9}, {
   3.870466625679291*^9, 3.870466648541786*^9}, {3.870466697565563*^9, 
   3.870466716039606*^9}, {3.870466753584824*^9, 3.870466754588956*^9}, 
   3.8704667998210297`*^9, {3.870466942130559*^9, 3.870467006055414*^9}, {
   3.870467114708419*^9, 3.87046713986156*^9}, {3.870467171277069*^9, 
   3.870467206624486*^9}, {3.870467262542454*^9, 3.870467308308854*^9}, {
   3.87046868991294*^9, 3.870468732487608*^9}, 3.870468788164741*^9, {
   3.870468864584745*^9, 3.87046896039538*^9}, {3.8704690027274313`*^9, 
   3.870469012917501*^9}, {3.870469100062592*^9, 3.870469100827813*^9}, {
   3.8704692075690193`*^9, 3.870469323769635*^9}, {3.870469358714532*^9, 
   3.870469375940456*^9}, {3.870469407260686*^9, 3.870469412250358*^9}, {
   3.870469535293536*^9, 3.8704695411699877`*^9}, {3.870469579385201*^9, 
   3.870469582633535*^9}, {3.870469672432658*^9, 3.870469696619596*^9}, {
   3.87046994850016*^9, 3.870469951193737*^9}, {3.870470023823306*^9, 
   3.870470058979815*^9}, {3.870470188666957*^9, 3.870470189185655*^9}, {
   3.870470230333221*^9, 3.870470276532872*^9}, {3.87047034128865*^9, 
   3.870470391728579*^9}, {3.870470528006377*^9, 3.870470559000403*^9}, {
   3.8704706162364807`*^9, 3.87047067655931*^9}, {3.8704707474087276`*^9, 
   3.87047075267127*^9}, {3.870471053992971*^9, 3.8704710566975737`*^9}, {
   3.870471163825386*^9, 3.8704711736846237`*^9}, {3.8704712133467484`*^9, 
   3.8704712208563423`*^9}, 3.870471283603155*^9, {3.870471347170898*^9, 
   3.8704713490043497`*^9}, {3.870471459671186*^9, 3.870471470570088*^9}, {
   3.870471520484727*^9, 3.8704715786284657`*^9}, {3.870471618973521*^9, 
   3.870471694064747*^9}, {3.8704720452530317`*^9, 3.870472062342313*^9}, {
   3.8704721991189013`*^9, 3.870472285504406*^9}, {3.870472379901186*^9, 
   3.870472437833014*^9}, {3.870472512906467*^9, 3.870472513775507*^9}, {
   3.8704726403219223`*^9, 3.870472690899927*^9}, {3.870472728369183*^9, 
   3.87047277447263*^9}, {3.870472810316216*^9, 3.870473027085363*^9}, {
   3.870473070019966*^9, 3.870473106389024*^9}, 3.870473531088801*^9, {
   3.870473578584113*^9, 3.8704735790162888`*^9}, {3.870474229996353*^9, 
   3.870474350915873*^9}, {3.870474393283001*^9, 3.870474487091484*^9}, {
   3.870474545880822*^9, 3.870474572170291*^9}, {3.870474605339069*^9, 
   3.870474629069577*^9}, {3.870474671139591*^9, 3.870474793696863*^9}, {
   3.870474887416048*^9, 3.87047490812486*^9}, {3.870474965682139*^9, 
   3.870474968212717*^9}, {3.8705125568733273`*^9, 3.8705125578763523`*^9}, 
   3.870512605433795*^9, {3.870512644597836*^9, 3.8705126451903753`*^9}, {
   3.870512680377565*^9, 3.870512682117045*^9}, {3.870512732485742*^9, 
   3.870512778166568*^9}, {3.870512931764941*^9, 3.870512989888039*^9}, {
   3.8705130204920177`*^9, 3.8705130215679283`*^9}, {3.8705130900343*^9, 
   3.870513090618165*^9}, {3.87051315965401*^9, 3.8705131676517687`*^9}, {
   3.8705132618340683`*^9, 3.8705132630515957`*^9}, {3.870513318328208*^9, 
   3.870513318912682*^9}, {3.870513440561089*^9, 3.870513456699861*^9}, {
   3.870513531391366*^9, 3.870513534965563*^9}, {3.870513671363003*^9, 
   3.870513671894679*^9}, {3.870513730060072*^9, 3.87051374402969*^9}, {
   3.87051381045667*^9, 3.870513813014228*^9}, {3.870514801725209*^9, 
   3.870514802858582*^9}, {3.870514873504382*^9, 3.870514882794517*^9}, {
   3.870527079914145*^9, 3.870527149180952*^9}, {3.870528023559272*^9, 
   3.8705281526953278`*^9}, {3.8705291797703447`*^9, 3.870529214844727*^9}, {
   3.8705293435710697`*^9, 3.870529429984733*^9}, {3.870529784497693*^9, 
   3.870529787333323*^9}, {3.870529844468924*^9, 3.8705298471548347`*^9}, {
   3.870529918714272*^9, 3.870529961163409*^9}, {3.870530009640635*^9, 
   3.870530010964753*^9}, {3.870530045576009*^9, 3.870530051654208*^9}, {
   3.870549121532007*^9, 3.8705491353921623`*^9}, {3.8705492921099863`*^9, 
   3.8705492985630283`*^9}, {3.870686399825539*^9, 3.8706865150580997`*^9}, {
   3.870686592842712*^9, 3.8706866054789467`*^9}, {3.870686636561057*^9, 
   3.87068678379725*^9}, {3.870686824342581*^9, 3.870686897717833*^9}, {
   3.870686933751704*^9, 3.870686952466119*^9}, {3.870686995525578*^9, 
   3.8706871063081207`*^9}, {3.870687186418996*^9, 3.870687189029035*^9}, {
   3.8706872473463697`*^9, 3.870687257798355*^9}, {3.870687337745126*^9, 
   3.870687405083983*^9}, {3.870687445496419*^9, 3.870687449590291*^9}, {
   3.8706876548841543`*^9, 3.870687675817514*^9}, {3.870687719522325*^9, 
   3.8706877934949827`*^9}, {3.870687823685684*^9, 3.8706878734990387`*^9}, {
   3.870687923160472*^9, 3.870687950964181*^9}, {3.87068800192418*^9, 
   3.870688006433304*^9}, {3.870688050832406*^9, 3.8706880623664303`*^9}, {
   3.870688118945343*^9, 3.8706881458804007`*^9}, {3.8706884539897327`*^9, 
   3.8706884543784103`*^9}, {3.870688610624951*^9, 3.87068862607878*^9}, {
   3.870688722765092*^9, 3.870688789592917*^9}, {3.870688844527656*^9, 
   3.8706888485180807`*^9}, {3.8706888788160067`*^9, 3.870688894938146*^9}, {
   3.8706890688045483`*^9, 3.8706890730705843`*^9}, {3.870720256610446*^9, 
   3.870720419009964*^9}, 3.870721338655005*^9, {3.870721391214484*^9, 
   3.870721393391361*^9}, {3.8707214744759903`*^9, 3.870721488175787*^9}, {
   3.870721575428204*^9, 3.870721611609653*^9}, {3.870733041738469*^9, 
   3.8707330922852087`*^9}, {3.870733250758086*^9, 3.8707332708839893`*^9}, {
   3.8707368527272673`*^9, 3.8707368684126*^9}, {3.8707377664736433`*^9, 
   3.870737768999936*^9}, {3.8707663000956907`*^9, 3.8707663829648533`*^9}, {
   3.870766503824993*^9, 3.8707665314707003`*^9}, {3.8707666128237333`*^9, 
   3.870766615716756*^9}, {3.8707666579762983`*^9, 3.87076672345164*^9}, 
   3.870766760502515*^9, {3.870766799278763*^9, 3.8707668031916113`*^9}, {
   3.870766912323512*^9, 3.870767032438366*^9}, {3.870767082917532*^9, 
   3.870767084696109*^9}, {3.870767136082518*^9, 3.8707671748037252`*^9}, {
   3.870767271477035*^9, 3.870767339934782*^9}, {3.8707674279873857`*^9, 
   3.8707674368585978`*^9}, {3.870767558571278*^9, 3.870767581099736*^9}, 
   3.870767695870337*^9, {3.870767728279848*^9, 3.8707677765976353`*^9}, {
   3.870768009310107*^9, 3.8707680430793877`*^9}, {3.8707680951922626`*^9, 
   3.870768143314989*^9}, {3.8707681978708687`*^9, 3.870768210293726*^9}, {
   3.870768247765259*^9, 3.870768276917769*^9}, 3.870772621315982*^9, {
   3.8707737493029203`*^9, 3.870773805901636*^9}, {3.87077383750254*^9, 
   3.870773852912504*^9}, {3.870773895462397*^9, 3.870773933299727*^9}, {
   3.870774527047052*^9, 3.870774527902261*^9}, {3.870775689920691*^9, 
   3.87077569309232*^9}, {3.8707757324954023`*^9, 3.870775746448106*^9}, 
   3.870776072219645*^9, {3.870873852373369*^9, 3.870873860251302*^9}, {
   3.8708749223430233`*^9, 3.870874943430109*^9}, {3.8709505384550343`*^9, 
   3.870950558177848*^9}, {3.8726183656382303`*^9, 3.8726183839462442`*^9}, {
   3.8726213894449463`*^9, 3.8726213947541018`*^9}, {3.8726214325597353`*^9, 
   3.872621437612933*^9}, {3.8726214710962887`*^9, 3.872621514138257*^9}, {
   3.8728400800736322`*^9, 3.8728401164269876`*^9}, {3.872840181723555*^9, 
   3.872840192818182*^9}, {3.872840310641927*^9, 3.8728403220250196`*^9}, {
   3.872840566446973*^9, 3.872840601761808*^9}, {3.872840653615397*^9, 
   3.872840777735692*^9}, {3.872840822179502*^9, 3.872840824849038*^9}, {
   3.872840914526264*^9, 3.8728409188308973`*^9}, {3.872840959063868*^9, 
   3.872840965044032*^9}, {3.872841003587145*^9, 3.872841066645623*^9}, {
   3.8728410968024693`*^9, 3.8728410978256903`*^9}, {3.872841154951151*^9, 
   3.872841221463676*^9}, {3.872841254695581*^9, 3.872841255756393*^9}, {
   3.872841292776895*^9, 3.872841297521448*^9}, {3.8728423448856697`*^9, 
   3.87284236172379*^9}, {3.872967192134417*^9, 3.8729673875301313`*^9}, {
   3.87296742523855*^9, 3.8729674974169273`*^9}, 3.872967632629486*^9, {
   3.872967697959485*^9, 3.872967800566965*^9}, {3.872967840155093*^9, 
   3.872967853174652*^9}, {3.8729679234171352`*^9, 3.872967931717703*^9}, {
   3.872969956453602*^9, 3.8729699593898983`*^9}, {3.8729700052418737`*^9, 
   3.872970016927679*^9}, {3.872970134152485*^9, 3.872970135027219*^9}, 
   3.872970175423523*^9, {3.872970246979011*^9, 3.872970255115405*^9}, {
   3.872970299103969*^9, 3.8729703107315702`*^9}, {3.872970396664908*^9, 
   3.872970418464651*^9}, {3.872970475618905*^9, 3.872970484813579*^9}, 
   3.872980003239285*^9, {3.8730009906742783`*^9, 3.873001046011484*^9}, {
   3.8730012547481623`*^9, 3.8730012876636047`*^9}, {3.8731052116778393`*^9, 
   3.873105213068242*^9}, {3.8731053479844313`*^9, 3.873105368634324*^9}, {
   3.873105947332151*^9, 3.8731060173623543`*^9}, {3.873106171735879*^9, 
   3.8731061746699457`*^9}, {3.873106325239656*^9, 3.873106341713209*^9}, {
   3.873106385269545*^9, 3.873106398718857*^9}, {3.8734405066697493`*^9, 
   3.8734405099305573`*^9}, {3.8734406545055103`*^9, 
   3.8734406833247347`*^9}, {3.873440714776021*^9, 3.8734407353845377`*^9}, {
   3.8734409657199297`*^9, 3.8734409668911657`*^9}, {3.8734410809431267`*^9, 
   3.873441092024212*^9}, {3.873465029386224*^9, 3.873465036471006*^9}, {
   3.873465077984931*^9, 3.8734653274301643`*^9}, {3.873465365887484*^9, 
   3.8734653877593193`*^9}, {3.8734654287729063`*^9, 3.87346546694901*^9}, {
   3.873465576427985*^9, 3.873465596149221*^9}, {3.873465636908971*^9, 
   3.873465637813147*^9}, {3.873465735667*^9, 3.873465800710394*^9}, 
   3.873465853081258*^9, {3.873522761692725*^9, 3.873522950919857*^9}, {
   3.8740549454589567`*^9, 3.8740549706745863`*^9}, {3.874055041563981*^9, 
   3.874055103713134*^9}, {3.8740551493745832`*^9, 3.874055153991585*^9}, {
   3.874055223799679*^9, 3.874055272118866*^9}, {3.8740556403613167`*^9, 
   3.874055703281454*^9}, {3.8740557536549463`*^9, 3.87405577641636*^9}, {
   3.8740559095660353`*^9, 3.874056018172927*^9}, {3.8740560939151163`*^9, 
   3.874056096718974*^9}, {3.8740561676061563`*^9, 3.874056180846115*^9}, {
   3.8740563650102587`*^9, 3.874056366080756*^9}, {3.8740564003171597`*^9, 
   3.874056428538898*^9}, {3.874059086238446*^9, 3.874059087144265*^9}, {
   3.8740591221772346`*^9, 3.8740591226076183`*^9}, {3.874078971101264*^9, 
   3.874078971618848*^9}, {3.87407900465351*^9, 3.8740790788212*^9}, {
   3.874079149715715*^9, 3.87407915612011*^9}, {3.874079373733368*^9, 
   3.874079374713572*^9}, {3.874079427805503*^9, 3.874079428435218*^9}, {
   3.8740881905935698`*^9, 3.87408819942806*^9}, {3.874088768981206*^9, 
   3.8740887789872417`*^9}, {3.8740890851620913`*^9, 3.874089090160749*^9}, {
   3.914265155807268*^9, 3.9142652570646133`*^9}, {3.914265290753783*^9, 
   3.914265292777896*^9}, {3.914265328898855*^9, 3.914265357140836*^9}, {
   3.9142653984756603`*^9, 3.914265430081519*^9}, {3.9142664573618317`*^9, 
   3.914266478505211*^9}, {3.914266846443219*^9, 3.914266940856532*^9}, {
   3.914267143608193*^9, 3.914267333489225*^9}, {3.914267364525136*^9, 
   3.914267389331554*^9}, 3.914267478221139*^9, {3.914267522524147*^9, 
   3.914267564745232*^9}, {3.9142676230196543`*^9, 3.914267649060933*^9}, {
   3.9142677118594112`*^9, 3.914267748292696*^9}, {3.9142677783149137`*^9, 
   3.914267842205755*^9}, {3.9142679049848337`*^9, 3.914267962118929*^9}, {
   3.914268013080346*^9, 3.914268014583229*^9}, {3.9142695220772953`*^9, 
   3.914269664624626*^9}, {3.914269709877179*^9, 3.91426987899054*^9}, {
   3.914269933837929*^9, 3.914269996298996*^9}, {3.914270102315181*^9, 
   3.914270102886881*^9}, {3.914270245166636*^9, 3.9142702694806957`*^9}, {
   3.9142703086112127`*^9, 3.914270424273138*^9}, {3.914270462935031*^9, 
   3.9142704947487707`*^9}, {3.914270533452944*^9, 3.914270565562303*^9}, {
   3.914270704412533*^9, 3.9142707172763166`*^9}, {3.9142707959690742`*^9, 
   3.914270799378765*^9}, {3.914270830459688*^9, 3.9142709332866096`*^9}, {
   3.9142709910560102`*^9, 3.91427103689601*^9}, {3.914272574390356*^9, 
   3.9142725754044037`*^9}, 3.914272617686743*^9, {3.9142754506556177`*^9, 
   3.9142754787028503`*^9}, {3.914275589422962*^9, 3.914275820973651*^9}, {
   3.914282893715404*^9, 3.914282922390729*^9}, {3.914282953879128*^9, 
   3.914282962489519*^9}, {3.9143158622320423`*^9, 3.914315863555181*^9}, {
   3.914316068400744*^9, 3.9143160695894613`*^9}, {3.914316133266217*^9, 
   3.914316133726769*^9}, {3.914316463636063*^9, 3.914316464809823*^9}, {
   3.914316504680901*^9, 3.9143165073816032`*^9}, {3.9143173821774597`*^9, 
   3.914317433605134*^9}, {3.914317472693433*^9, 3.9143175118658733`*^9}, {
   3.914317747705838*^9, 3.914317748363793*^9}, {3.9143564964174337`*^9, 
   3.9143565500025578`*^9}, {3.91435660252664*^9, 3.914356620996099*^9}, {
   3.9143567334747763`*^9, 3.914356826191778*^9}, {3.914356856905685*^9, 
   3.914357078897897*^9}, {3.9143571150564547`*^9, 3.914357137344281*^9}, 
   3.9149223589630613`*^9},ExpressionUUID->"419f4a7c-f0c5-4a7b-9989-\
719eeb85fb43"]
},
CellGrouping->Manual,
WindowSize->{1189, 958},
WindowMargins->{{64, Automatic}, {Automatic, 0}},
PrintingCopies->1,
PrintingPageRange->{1, Automatic},
Magnification:>1.5 Inherited,
FrontEndVersion->"14.1 for Mac OS X x86 (64-bit) (July 16, 2024)",
StyleDefinitions->"Default.nb",
ExpressionUUID->"c6b813f0-2d04-4aa0-802c-9b32597b902f"
]
(* End of Notebook Content *)

(* Internal cache information *)
(*CellTagsOutline
CellTagsIndex->{}
*)
(*CellTagsIndex
CellTagsIndex->{}
*)
(*NotebookFileOutline
Notebook[{
Cell[CellGroupData[{
Cell[580, 22, 1053, 15, 127, "Title",ExpressionUUID->"391f4240-eee2-4e2a-b426-1fa52222ca31"],
Cell[CellGroupData[{
Cell[1658, 41, 78146, 1342, 3227, "Input",ExpressionUUID->"250af4f3-9405-4f84-9452-3a2fa154942a"],
Cell[79807, 1385, 31410, 633, 591, "Output",ExpressionUUID->"8abe8220-9b97-4844-a0b7-d26283b34636"]
}, Open  ]]
}, Open  ]],
Cell[111244, 2022, 154, 3, 44, "Input",ExpressionUUID->"db433aaf-721c-4dcd-b1d1-6cc3977e571b"],
Cell[111401, 2027, 99, 1, 1, "PageBreak",ExpressionUUID->"96bc087e-ddae-4761-b70c-d210d6f97b57",
 PageBreakBelow->True],
Cell[111503, 2030, 31139, 420, 74, "Input",ExpressionUUID->"419f4a7c-f0c5-4a7b-9989-719eeb85fb43"]
}
]
*)
