# Supplementary material for: Mathematical comparison of protocols for adapting a bacteriophage to a new host
Source: Virus Evol. 2024 Nov 22;10(1):veae100. doi: 10.1093/ve/veae100 (PMC11665826; doi:10.1093/ve/veae100)
Supplement: veae100_Supp [file veae100_supp.zip › veae100_Supp/Mathematica_files/1phage_M3_induction_Fig6.nb]

(* Content-type: application/vnd.wolfram.mathematica *)

(*** Wolfram Notebook File ***)
(* http://www.wolfram.com/nb *)

(* CreatedBy='Mathematica 12.0' *)

(*CacheID: 234*)
(* Internal cache information:
NotebookFileLineBreakTest
NotebookFileLineBreakTest
NotebookDataPosition[       158,          7]
NotebookDataLength[    186479,       3691]
NotebookOptionsPosition[    185339,       3662]
NotebookOutlinePosition[    185839,       3682]
CellTagsIndexPosition[    185796,       3679]
WindowFrame->Normal*)

(* Beginning of Notebook Content *)
Notebook[{

Cell[CellGroupData[{
Cell[TextData[StyleBox["Mathematica file for Fig 6.  Bull & Krone",
 FontSize->36]], "Title",
 CellChangeTimes->{{3.653247233718869*^9, 3.653247243230265*^9}, {
  3.6614597779858513`*^9, 3.661459782037195*^9}, {3.774615520406127*^9, 
  3.774615539182068*^9}, {3.7746294318761*^9, 3.7746294320831327`*^9}, {
  3.775328117976695*^9, 3.775328120775181*^9}, {3.780500404183667*^9, 
  3.780500408533852*^9}, {3.870461617668047*^9, 3.870461629034039*^9}, {
  3.8705279573664627`*^9, 3.870527963183524*^9}, {3.8729671454228153`*^9, 
  3.8729671797882757`*^9}, {3.914265048147461*^9, 3.9142650580049353`*^9}, {
  3.914317618414603*^9, 3.914317663581843*^9}, {3.914592152725358*^9, 
  3.9145921569304123`*^9}, {3.92013285767905*^9, 3.920132862481482*^9}, {
  3.921075723045967*^9, 3.92107576414283*^9}, {3.921340251259604*^9, 
  3.921340260221162*^9}, {3.9213978187892103`*^9, 3.9213978192065163`*^9}, {
  3.925555818325656*^9, 3.9255558346858597`*^9}, {3.940961072898663*^9, 
  3.94096107564578*^9}},ExpressionUUID->"391f4240-eee2-4e2a-b426-\
1fa52222ca31"],

Cell[CellGroupData[{

Cell[BoxData[
 RowBox[{
  RowBox[{"(*", " ", 
   RowBox[{
    RowBox[{"\[Lambda]", " ", "is", " ", "lysogeny", " ", "rate"}], ",", " ", 
    RowBox[{
    "was", " ", "\[Gamma]", "\[IndentingNewLine]", "\[Iota]", "  ", "is", " ",
      "induction", " ", "rate"}], ",", " ", 
    RowBox[{
    "was", " ", "\[Beta]", "\[IndentingNewLine]", "\[Sigma]", " ", "is", " ", 
     "superinfection", " ", "rate", " ", "at", " ", "which", " ", "lysogens", 
     " ", "infected", " ", "by", " ", "the", " ", "mutant", " ", "become", 
     " ", "lytic"}], ",", "  ", 
    RowBox[{
    "was", " ", "\[Alpha]", "\[IndentingNewLine]", "\[Delta]", " ", "is", " ",
      "burst", " ", "rate", "  ", 
     RowBox[{"(", 
      RowBox[{
       RowBox[{
       "should", " ", "change", " ", "to", " ", "\[Beta]", " ", "but", " ", 
        "then", " ", "need", " ", "to", " ", "change", " ", "M1", " ", "and", 
        " ", "M2", "\[IndentingNewLine]", "B", " ", "are", " ", "free", " ", 
        "bacteria"}], ",", " ", "\[IndentingNewLine]", 
       RowBox[{
        SubscriptBox["L", "1"], " ", "are", " ", "lysogens", " ", "of", " ", 
        "phage", " ", "1"}], ",", " ", "\[IndentingNewLine]", 
       RowBox[{
        SubscriptBox["L", "3"], " ", "are", " ", "lysogens", " ", "of", " ", 
        "phage", " ", "3"}]}]}]}]}], "*)"}], "\[IndentingNewLine]", 
  RowBox[{"(*", " ", 
   RowBox[{
    RowBox[{"C", " ", "=", " ", 
     RowBox[{"cycle", " ", "length"}]}], ",", "\[IndentingNewLine]", 
    RowBox[{
     SubscriptBox["\[Lambda]", "1"], "->", " ", "0.1"}], ",", " ", 
    RowBox[{
     SubscriptBox["\[Lambda]", "3"], "->", " ", "0.1"}], ",", 
    RowBox[{
     SubscriptBox["\[Iota]", "1"], "->", " ", "0.03"}], ",", " ", 
    RowBox[{
     SubscriptBox["\[Iota]", "3"], "->", " ", "0.00"}], ",", " ", 
    RowBox[{"\[Sigma]", "->", " ", "0.05"}], ",", "  ", 
    RowBox[{
     RowBox[{"P3", " ", "wins"}], ";", " ", "\[IndentingNewLine]", 
     RowBox[{
      SubscriptBox["\[Lambda]", "1"], "->", " ", "0.1"}]}], ",", " ", 
    RowBox[{
     SubscriptBox["\[Lambda]", "3"], "->", " ", "0.1"}], ",", 
    RowBox[{
     SubscriptBox["\[Iota]", "1"], "->", " ", "0.03"}], ",", " ", 
    RowBox[{
     SubscriptBox["\[Iota]", "3"], "->", " ", "0.00"}], ",", " ", 
    RowBox[{"\[Sigma]", "->", " ", 
     RowBox[{"0.05", "  ", "P3", " ", "loses"}]}], ",", "\[IndentingNewLine]", 
    RowBox[{
     SubscriptBox["\[Lambda]", "1"], "->", " ", "0.1"}], ",", " ", 
    RowBox[{
     SubscriptBox["\[Lambda]", "3"], "->", " ", "0.1"}], ",", 
    RowBox[{
     SubscriptBox["\[Iota]", "1"], "->", " ", "0.03"}], ",", " ", 
    RowBox[{
     SubscriptBox["\[Iota]", "3"], "->", " ", "0.10"}], ",", " ", 
    RowBox[{"\[Sigma]", "->", " ", 
     RowBox[{
     "0.05", "  ", "P3", " ", "wins", " ", "but", " ", "not", " ", "as", " ", 
      "well", " ", "as", " ", "above"}]}], ",", "\[IndentingNewLine]", 
    RowBox[{
     SubscriptBox["\[Lambda]", "1"], "->", " ", "0.1"}], ",", " ", 
    RowBox[{
     SubscriptBox["\[Lambda]", "3"], "->", " ", "0.1"}], ",", 
    RowBox[{
     SubscriptBox["\[Iota]", "1"], "->", " ", "0.03"}], ",", " ", 
    RowBox[{
     SubscriptBox["\[Iota]", "3"], "->", " ", "0.10"}], ",", " ", 
    RowBox[{"\[Sigma]", "->", " ", "0.0"}], ",", " ", 
    RowBox[{
     RowBox[{
     "P3", " ", "loses", " ", "but", " ", "slow", " ", "gain", " ", "if", " ",
       "T"}], "=", 
     RowBox[{"10", " ", "or", " ", "20"}]}], ",", "\[IndentingNewLine]", 
    RowBox[{
     SubscriptBox["\[Lambda]", "1"], "->", " ", "0.1"}], ",", " ", 
    RowBox[{
     SubscriptBox["\[Lambda]", "3"], "->", " ", "0.0"}], ",", 
    RowBox[{
     SubscriptBox["\[Iota]", "1"], "->", " ", "0.03"}], ",", " ", 
    RowBox[{
     SubscriptBox["\[Iota]", "3"], "->", " ", "0.03"}], ",", " ", 
    RowBox[{"\[Sigma]", "->", " ", 
     RowBox[{"0.05", " ", "P3", " ", "stays", " ", "way", " ", "behind"}]}]}],
    "\[IndentingNewLine]", "*)"}], "\[IndentingNewLine]", 
  RowBox[{
   RowBox[{
    RowBox[{"Module", "[", 
     RowBox[{
      RowBox[{"{", 
       RowBox[{"xx", ",", "yy"}], "}"}], ",", 
      RowBox[{
       RowBox[{"{", 
        RowBox[{
         RowBox[{"StoreP3", "=", 
          RowBox[{"{", "}"}]}], ",", 
         RowBox[{"StoreP2", "=", 
          RowBox[{"{", "}"}]}], ",", 
         RowBox[{"StoreP1", "=", 
          RowBox[{"{", "}"}]}], ",", " ", 
         RowBox[{"StoreP4", "=", 
          RowBox[{"{", "}"}]}]}], "}"}], ";", "\[IndentingNewLine]", "\t", 
       "\[IndentingNewLine]", "\t", 
       RowBox[{"For", "[", 
        RowBox[{
         RowBox[{"xx", " ", "=", " ", ".001"}], ",", 
         RowBox[{"xx", "<", "0.1"}], ",", " ", 
         RowBox[{"xx", " ", "+=", " ", "0.005"}], ",", "\[IndentingNewLine]", 
         RowBox[{"For", "[", 
          RowBox[{
           RowBox[{"yy", " ", "=", " ", ".001"}], ",", 
           RowBox[{"yy", "<", "0.1"}], ",", " ", 
           RowBox[{"yy", " ", "+=", " ", "0.005"}], ",", 
           "\[IndentingNewLine]", "\[IndentingNewLine]", 
           RowBox[{
            RowBox[{"Pars", "=", 
             RowBox[{"{", 
              RowBox[{
               RowBox[{"r", "\[Rule]", "0.02"}], ",", 
               RowBox[{"C", " ", "->", " ", "50"}], ",", 
               RowBox[{"DIL", "->", "10"}], ",", 
               RowBox[{"dil", "->", "0.1"}], ",", "\[IndentingNewLine]", 
               RowBox[{
                SubscriptBox["\[Lambda]", "1"], "->", " ", "0.4"}], ",", 
               RowBox[{
                SubscriptBox["\[Lambda]", "2"], "->", " ", "0.4"}], ",", 
               RowBox[{"IB0", "->", " ", 
                SuperscriptBox["10", "8"]}], ",", 
               RowBox[{"(*", " ", 
                RowBox[{
                 RowBox[{"IL1", " ", "->", " ", 
                  SuperscriptBox["10", "7"]}], ","}], "*)"}], 
               RowBox[{"IL1", " ", "->", "0"}], ",", 
               RowBox[{"IL2", " ", "->", "0"}], ",", "\[IndentingNewLine]", 
               RowBox[{
                SubscriptBox["\[Iota]", "1"], "->", 
                RowBox[{"(*", " ", 
                 RowBox[{"0.003", ","}], "*)"}], "xx"}], ",", 
               RowBox[{
                SubscriptBox["\[Iota]", "2"], "->", " ", 
                RowBox[{"(*", "0.003", "*)"}], "yy"}], ",", "  ", 
               RowBox[{
                SubscriptBox["\[Sigma]", "11"], "->", ".01"}], ",", 
               RowBox[{
                SubscriptBox["\[Sigma]", "12"], "->", ".01"}], ",", " ", 
               RowBox[{
                SubscriptBox["\[Sigma]", "21"], "->", " ", ".01"}], ",", 
               RowBox[{
                SubscriptBox["\[Sigma]", "22"], "->", " ", ".01"}], ",", 
               "\[IndentingNewLine]", 
               RowBox[{
                SubscriptBox["k", "10"], "->", "1*^-9"}], ",", 
               RowBox[{
                SubscriptBox["k", "11"], "->", "1*^-9"}], ",", 
               RowBox[{
                SubscriptBox["k", "12"], "->", "1*^-9"}], ",", "  ", 
               RowBox[{
                SubscriptBox["b", "1"], "->", " ", "50"}], ",", "  ", 
               RowBox[{
                SubscriptBox["\[Delta]", "1"], "->", " ", ".05"}], ",", 
               "\[IndentingNewLine]", 
               RowBox[{
                SubscriptBox["k", "20"], "->", "1*^-9"}], ",", "  ", 
               RowBox[{
                SubscriptBox["k", "21"], "->", "1*^-9"}], ",", " ", 
               RowBox[{
                SubscriptBox["k", "22"], "->", "1*^-9"}], ",", "  ", 
               RowBox[{
                SubscriptBox["b", "2"], "->", " ", "50"}], ",", "  ", 
               RowBox[{
                SubscriptBox["\[Delta]", "2"], "->", " ", ".05"}]}], "    ", 
              "}"}]}], ";", "\[IndentingNewLine]", "\[IndentingNewLine]", 
            RowBox[{"Sols", "=", 
             RowBox[{"NDSolve", "[", "\[IndentingNewLine]", 
              RowBox[{
               RowBox[{"{", "\[IndentingNewLine]", 
                RowBox[{
                 RowBox[{
                  RowBox[{
                   RowBox[{
                    RowBox[{
                    SubscriptBox["B", "0"], "'"}], "[", "t", "]"}], 
                   "\[Equal]", 
                   RowBox[{
                    RowBox[{
                    SubscriptBox["B", "0"], "[", "t", "]"}], 
                    RowBox[{"(", 
                    RowBox[{"r", " ", "-", " ", 
                    RowBox[{
                    SubscriptBox["k", "10"], 
                    RowBox[{
                    SubscriptBox["P", 
                    RowBox[{"1", "f"}]], "[", "t", "]"}]}], "  ", "-", " ", 
                    RowBox[{
                    SubscriptBox["k", "20"], " ", 
                    RowBox[{
                    SubscriptBox["P", 
                    RowBox[{"2", "f"}]], "[", "t", "]"}]}]}], ")"}]}]}], "/.",
                   "Pars"}], ",", "  ", "\[IndentingNewLine]", 
                 "\[IndentingNewLine]", 
                 RowBox[{
                  RowBox[{
                   RowBox[{
                    RowBox[{
                    SubscriptBox["L", "1"], "'"}], "[", "t", "]"}], 
                   "\[Equal]", 
                   RowBox[{
                    RowBox[{
                    RowBox[{
                    SubscriptBox["L", "1"], "[", "t", "]"}], 
                    RowBox[{"(", 
                    RowBox[{"r", "  ", "-", " ", 
                    SubscriptBox["\[Iota]", "1"]}], " ", ")"}]}], "+", " ", 
                    RowBox[{
                    SubscriptBox["\[Lambda]", "1"], " ", 
                    SubscriptBox["k", "10"], " ", 
                    RowBox[{
                    SubscriptBox["P", 
                    RowBox[{"1", "f"}]], "[", "t", "]"}], " ", 
                    RowBox[{
                    SubscriptBox["B", "0"], "[", "t", "]"}]}], " ", "-", " ", 
                    RowBox[{
                    SubscriptBox["\[Sigma]", "11"], " ", 
                    SubscriptBox["k", "11"], " ", 
                    RowBox[{
                    SubscriptBox["P", 
                    RowBox[{"1", "f"}]], "[", "t", "]"}], 
                    RowBox[{
                    SubscriptBox["L", "1"], "[", "t", "]"}]}], " ", "-", " ", 
                    RowBox[{
                    SubscriptBox["\[Sigma]", "21"], " ", 
                    SubscriptBox["k", "21"], " ", 
                    RowBox[{
                    SubscriptBox["P", 
                    RowBox[{"2", "f"}]], "[", "t", "]"}], 
                    RowBox[{
                    SubscriptBox["L", "1"], "[", "t", "]"}]}]}]}], " ", "/.", 
                  "Pars"}], ",", "  ", 
                 RowBox[{"(*", 
                  RowBox[{
                  "lysogen", " ", "with", " ", "P1", " ", "fully", " ", 
                   "immune", " ", "to", " ", "P1", " ", "partly", " ", 
                   "immune", " ", "to", " ", "P2"}], " ", "*)"}], 
                 "\[IndentingNewLine]", "\[IndentingNewLine]", 
                 RowBox[{
                  RowBox[{
                   RowBox[{
                    RowBox[{
                    SubscriptBox["L", "2"], "'"}], "[", "t", "]"}], 
                   "\[Equal]", 
                   RowBox[{
                    RowBox[{
                    RowBox[{
                    SubscriptBox["L", "2"], "[", "t", "]"}], 
                    RowBox[{"(", 
                    RowBox[{"r", " ", "-", "  ", 
                    SubscriptBox["\[Iota]", "2"]}], " ", ")"}]}], " ", "+", 
                    " ", 
                    RowBox[{
                    SubscriptBox["\[Lambda]", "2"], " ", 
                    SubscriptBox["k", "20"], " ", 
                    RowBox[{
                    SubscriptBox["P", 
                    RowBox[{"2", "f"}]], "[", "t", "]"}], " ", 
                    RowBox[{
                    SubscriptBox["B", "0"], "[", "t", "]"}]}], "-", " ", 
                    RowBox[{
                    SubscriptBox["\[Sigma]", "22"], " ", 
                    SubscriptBox["k", "22"], " ", 
                    RowBox[{
                    SubscriptBox["P", 
                    RowBox[{"2", "f"}]], "[", "t", "]"}], 
                    RowBox[{
                    SubscriptBox["L", "2"], "[", "t", "]"}]}], "-", " ", 
                    RowBox[{
                    SubscriptBox["\[Sigma]", "12"], " ", 
                    SubscriptBox["k", "12"], " ", 
                    RowBox[{
                    SubscriptBox["P", 
                    RowBox[{"1", "f"}]], "[", "t", "]"}], 
                    RowBox[{
                    SubscriptBox["L", "2"], "[", "t", "]"}]}]}]}], "/.", 
                  "Pars"}], ",", "    ", 
                 RowBox[{"(*", 
                  RowBox[{
                   RowBox[{"lysogen", " ", "with", " ", "phage", " ", "3"}], 
                   ";", " ", 
                   RowBox[{
                   "only", " ", "partly", " ", "immune", " ", "to", " ", "P1",
                     " ", "and", " ", "P3"}], ";", " ", 
                   RowBox[{
                   "can", " ", "form", " ", "at", " ", "different", " ", 
                    "rate", " ", 
                    SubscriptBox["\[Lambda]", "3"], " ", "but", " ", "can", 
                    " ", "also", " ", "change", " ", "induction", " ", 
                    "rate"}]}], "*)"}], "\[IndentingNewLine]", 
                 "\[IndentingNewLine]", 
                 RowBox[{"(*", 
                  RowBox[{
                   RowBox[{"phage", " ", "1", " ", "is", " ", "wiltype"}], 
                   ";", " ", 
                   RowBox[{
                   "it", " ", "forms", " ", "lysogens", " ", "on", " ", 
                    SubscriptBox["B", "1"], " ", "with", " ", "rate", " ", 
                    "\[Gamma]"}]}], "*)"}], "\[IndentingNewLine]", 
                 RowBox[{
                  RowBox[{
                   RowBox[{
                    RowBox[{
                    SubscriptBox["P", 
                    RowBox[{"1", "i"}]], "'"}], "[", "t", "]"}], "\[Equal]", 
                   " ", 
                   RowBox[{
                    RowBox[{
                    RowBox[{"(", 
                    RowBox[{"1", "-", 
                    SubscriptBox["\[Lambda]", "1"]}], ")"}], 
                    SubscriptBox["k", "10"], " ", 
                    RowBox[{
                    SubscriptBox["P", 
                    RowBox[{"1", "f"}]], "[", "t", "]"}], 
                    RowBox[{
                    SubscriptBox["B", "0"], "[", "t", "]"}]}], " ", "+", " ", 
                    RowBox[{
                    SubscriptBox["\[Iota]", "1"], " ", 
                    RowBox[{
                    SubscriptBox["L", "1"], "[", "t", "]"}]}], "+", " ", 
                    RowBox[{
                    SubscriptBox["\[Sigma]", "12"], " ", 
                    SubscriptBox["k", "12"], " ", 
                    RowBox[{
                    SubscriptBox["P", 
                    RowBox[{"1", "f"}]], "[", "t", "]"}], 
                    RowBox[{
                    SubscriptBox["L", "2"], "[", "t", "]"}]}], "+", " ", 
                    RowBox[{
                    SubscriptBox["\[Sigma]", "11"], " ", 
                    SubscriptBox["k", "11"], " ", 
                    RowBox[{
                    SubscriptBox["P", 
                    RowBox[{"1", "f"}]], "[", "t", "]"}], 
                    RowBox[{
                    SubscriptBox["L", "1"], "[", "t", "]"}]}], "-", " ", 
                    RowBox[{
                    SubscriptBox["\[Delta]", "1"], " ", 
                    RowBox[{
                    SubscriptBox["P", 
                    RowBox[{"1", "i"}]], "[", "t", "]"}]}]}]}], "/.", 
                  "Pars"}], ",", "                      ", 
                 RowBox[{"(*", 
                  RowBox[{"infected", " ", "phage"}], "*)"}], 
                 "\[IndentingNewLine]", 
                 RowBox[{
                  RowBox[{
                   RowBox[{
                    RowBox[{
                    SubscriptBox["P", 
                    RowBox[{"1", "f"}]], "'"}], "[", "t", "]"}], "\[Equal]", 
                   " ", 
                   RowBox[{
                    RowBox[{
                    SubscriptBox["b", "1"], 
                    SubscriptBox["\[Delta]", "1"], " ", 
                    RowBox[{
                    SubscriptBox["P", 
                    RowBox[{"1", "i"}]], "[", "t", "]"}]}], "  ", "-", " ", 
                    RowBox[{
                    SubscriptBox["k", "10"], " ", 
                    RowBox[{
                    SubscriptBox["P", 
                    RowBox[{"1", "f"}]], "[", "t", "]"}], 
                    RowBox[{
                    SubscriptBox["B", "0"], "[", "t", "]"}]}], "-", " ", 
                    RowBox[{
                    SubscriptBox["k", "11"], " ", 
                    RowBox[{
                    SubscriptBox["P", 
                    RowBox[{"1", "f"}]], "[", "t", "]"}], 
                    RowBox[{
                    SubscriptBox["L", "1"], "[", "t", "]"}]}], " ", "-", " ", 
                    RowBox[{
                    SubscriptBox["k", "12"], " ", 
                    RowBox[{
                    SubscriptBox["P", 
                    RowBox[{"1", "f"}]], "[", "t", "]"}], 
                    RowBox[{
                    SubscriptBox["L", "2"], "[", "t", "]"}]}]}]}], "/.", 
                  "Pars"}], ",", "                       ", 
                 RowBox[{"(*", " ", 
                  RowBox[{
                  "free", " ", "phage", " ", "1", " ", "dies", " ", "on", " ", 
                   SubscriptBox["L", "1"], " ", "and", " ", "mostly", " ", 
                   SubscriptBox["L", "3"]}], "*)"}], "\[IndentingNewLine]", 
                 "\[IndentingNewLine]", 
                 RowBox[{"(*", 
                  RowBox[{
                   RowBox[{
                   "phage", " ", "2", " ", "is", " ", "the", " ", "mutant", 
                    " ", "that", " ", "has", " ", "a", " ", "reduced", " ", 
                    "lysogeny", " ", "rate"}], ",", " ", 
                   RowBox[{
                    RowBox[{
                    "possibly", " ", "different", " ", "induction", " ", 
                    "rate"}], ";"}]}], "  ", "*)"}], "\[IndentingNewLine]", 
                 RowBox[{
                  RowBox[{
                   RowBox[{
                    RowBox[{
                    SubscriptBox["P", 
                    RowBox[{"2", "i"}]], "'"}], "[", "t", "]"}], "\[Equal]", 
                   " ", 
                   RowBox[{
                    RowBox[{
                    RowBox[{"(", 
                    RowBox[{"1", "-", 
                    SubscriptBox["\[Lambda]", "2"]}], ")"}], 
                    SubscriptBox["k", "20"], " ", 
                    RowBox[{
                    SubscriptBox["P", 
                    RowBox[{"2", "f"}]], "[", "t", "]"}], 
                    RowBox[{
                    SubscriptBox["B", "0"], "[", "t", "]"}]}], " ", "+", " ", 
                    RowBox[{
                    SubscriptBox["\[Iota]", "2"], " ", 
                    RowBox[{
                    SubscriptBox["L", "2"], "[", "t", "]"}]}], "-", " ", 
                    RowBox[{
                    SubscriptBox["\[Delta]", "2"], " ", 
                    RowBox[{
                    SubscriptBox["P", 
                    RowBox[{"2", "i"}]], "[", "t", "]"}]}], "+", "  ", 
                    RowBox[{
                    RowBox[{
                    SubscriptBox["P", 
                    RowBox[{"2", "f"}]], "[", "t", "]"}], 
                    RowBox[{"(", " ", 
                    RowBox[{
                    RowBox[{
                    SubscriptBox["\[Sigma]", "21"], 
                    SubscriptBox["k", "21"], " ", 
                    RowBox[{
                    SubscriptBox["L", "1"], "[", "t", "]"}]}], "+", 
                    RowBox[{
                    SubscriptBox["\[Sigma]", "22"], 
                    SubscriptBox["k", "22"], " ", 
                    RowBox[{
                    SubscriptBox["L", "2"], "[", "t", "]"}]}]}], ")"}]}]}]}], 
                  "/.", "Pars"}], ",", "                      ", 
                 RowBox[{"(*", 
                  RowBox[{"infected", " ", "phage"}], "*)"}], 
                 "\[IndentingNewLine]", 
                 RowBox[{
                  RowBox[{
                   RowBox[{
                    RowBox[{
                    SubscriptBox["P", 
                    RowBox[{"2", "f"}]], "'"}], "[", "t", "]"}], "\[Equal]", 
                   " ", 
                   RowBox[{
                    RowBox[{
                    SubscriptBox["b", "2"], 
                    SubscriptBox["\[Delta]", "2"], " ", 
                    RowBox[{
                    SubscriptBox["P", 
                    RowBox[{"2", "i"}]], "[", "t", "]"}]}], "  ", "-", " ", 
                    RowBox[{
                    SubscriptBox["k", "20"], " ", 
                    RowBox[{
                    SubscriptBox["P", 
                    RowBox[{"2", "f"}]], "[", "t", "]"}], 
                    RowBox[{
                    SubscriptBox["B", "0"], "[", "t", "]"}]}], " ", "-", " ", 
                    RowBox[{
                    RowBox[{
                    SubscriptBox["P", 
                    RowBox[{"2", "f"}]], "[", "t", "]"}], " ", 
                    RowBox[{"(", 
                    RowBox[{
                    RowBox[{
                    SubscriptBox["k", "21"], "  ", 
                    RowBox[{
                    SubscriptBox["L", "1"], "[", "t", "]"}]}], "+", " ", 
                    RowBox[{
                    SubscriptBox["k", "22"], " ", 
                    RowBox[{
                    SubscriptBox["L", "2"], "[", "t", "]"}]}]}], ")"}]}]}]}], 
                  "/.", "Pars"}], ",", "        ", "\[IndentingNewLine]", 
                 "\[IndentingNewLine]", "\[IndentingNewLine]", 
                 RowBox[{
                  RowBox[{
                   RowBox[{
                    SubscriptBox["B", "0"], "[", "0", "]"}], "\[Equal]", 
                   "IB0"}], "/.", "Pars"}], ",", "\[IndentingNewLine]", 
                 RowBox[{
                  RowBox[{
                   RowBox[{
                    SubscriptBox["L", "1"], "[", "0", "]"}], "\[Equal]", 
                   "IL1"}], "/.", "Pars"}], ",", "\[IndentingNewLine]", 
                 RowBox[{
                  RowBox[{
                   RowBox[{
                    SubscriptBox["L", "2"], "[", "0", "]"}], "\[Equal]", 
                   "IL2"}], "/.", "Pars"}], ",", "\[IndentingNewLine]", 
                 "\[IndentingNewLine]", 
                 RowBox[{
                  RowBox[{
                   SubscriptBox["P", 
                    RowBox[{"1", "f"}]], "[", "0", "]"}], "\[Equal]", " ", 
                  "100000000"}], ",", "\[IndentingNewLine]", 
                 RowBox[{
                  RowBox[{
                   SubscriptBox["P", 
                    RowBox[{"1", "i"}]], "[", "0", "]"}], "\[Equal]", " ", 
                  "0"}], ",", "\[IndentingNewLine]", "\[IndentingNewLine]", 
                 RowBox[{
                  RowBox[{
                   SubscriptBox["P", 
                    RowBox[{"2", "f"}]], "[", "0", "]"}], " ", "\[Equal]", 
                  " ", "0"}], ",", " ", "\[IndentingNewLine]", 
                 RowBox[{
                  RowBox[{
                   SubscriptBox["P", 
                    RowBox[{"2", "i"}]], "[", "0", "]"}], "\[Equal]", " ", 
                  "0"}], ",", "\[IndentingNewLine]", "\[IndentingNewLine]", 
                 RowBox[{"WhenEvent", "[", 
                  RowBox[{
                   RowBox[{"t", "==", "8"}], ",", 
                   RowBox[{"{", 
                    RowBox[{
                    RowBox[{
                    SubscriptBox["P", 
                    RowBox[{"2", "f"}]], "[", "t", "]"}], " ", "->", " ", 
                    "1"}], "    ", "}"}]}], "]"}], ",", "\[IndentingNewLine]", 
                 RowBox[{"WhenEvent", "[", 
                  RowBox[{
                   RowBox[{
                    RowBox[{
                    RowBox[{"Mod", "[", 
                    RowBox[{"t", ",", 
                    RowBox[{"C", "/.", "Pars"}]}], "]"}], "\[LessEqual]", 
                    ".0001"}], "  ", "&&", " ", 
                    RowBox[{"t", ">", "9"}]}], ",", 
                   RowBox[{"{", "    ", 
                    RowBox[{"(*", "  ", 
                    RowBox[{"dilute", " ", "all"}], " ", "*)"}], 
                    "\[IndentingNewLine]", 
                    RowBox[{
                    RowBox[{
                    RowBox[{
                    RowBox[{
                    SubscriptBox["P", 
                    RowBox[{"1", "f"}]], "[", "t", "]"}], "->", " ", 
                    RowBox[{
                    RowBox[{
                    SubscriptBox["P", 
                    RowBox[{"1", "f"}]], "[", "t", "]"}], "*", "dil"}]}], "/.",
                     "Pars"}], ",", "\[IndentingNewLine]", 
                    RowBox[{
                    RowBox[{
                    RowBox[{
                    SubscriptBox["P", 
                    RowBox[{"2", "f"}]], "[", "t", "]"}], " ", "->", "  ", 
                    RowBox[{
                    RowBox[{
                    SubscriptBox["P", 
                    RowBox[{"2", "f"}]], "[", "t", "]"}], "*", "dil"}]}], "/.",
                     "Pars"}], ",", "\[IndentingNewLine]", 
                    "\[IndentingNewLine]", 
                    RowBox[{
                    RowBox[{
                    RowBox[{
                    SubscriptBox["P", 
                    RowBox[{"1", "i"}]], "[", "t", "]"}], "->", "  ", 
                    RowBox[{
                    RowBox[{
                    SubscriptBox["P", 
                    RowBox[{"1", "i"}]], "[", "t", "]"}], "*", "dil"}]}], "/.",
                     "Pars"}], ",", "       ", "\[IndentingNewLine]", 
                    RowBox[{
                    RowBox[{
                    RowBox[{
                    SubscriptBox["P", 
                    RowBox[{"2", "i"}]], "[", "t", "]"}], "->", " ", 
                    RowBox[{
                    RowBox[{
                    SubscriptBox["P", 
                    RowBox[{"2", "i"}]], "[", "t", "]"}], "*", "dil"}]}], "/.",
                     "Pars"}], ",", "\[IndentingNewLine]", 
                    "\[IndentingNewLine]", "\[IndentingNewLine]", 
                    RowBox[{"P1", "=", " ", 
                    RowBox[{"(", 
                    RowBox[{
                    RowBox[{"1", "-", "dil"}], "/.", "Pars"}], ")"}]}], ",", 
                    "\[IndentingNewLine]", 
                    RowBox[{"P2", " ", "=", " ", 
                    RowBox[{"dil", "/.", "Pars"}]}], ",", 
                    "\[IndentingNewLine]", 
                    RowBox[{"K1", " ", "=", " ", 
                    RowBox[{"IB0", "/.", "Pars"}]}], ",", 
                    "\[IndentingNewLine]", 
                    RowBox[{"K2", " ", "=", " ", 
                    RowBox[{"IL1", "/.", "Pars"}]}], ",", 
                    "\[IndentingNewLine]", 
                    RowBox[{"K3", " ", "=", " ", 
                    RowBox[{"IL2", "/.", "Pars"}]}], ",", 
                    "\[IndentingNewLine]", "\[IndentingNewLine]", 
                    RowBox[{
                    RowBox[{
                    SubscriptBox["B", "0"], "[", "t", "]"}], "->", "  ", 
                    RowBox[{
                    RowBox[{"P1", "*", "K1"}], " ", "+", " ", 
                    RowBox[{"P2", " ", "*", " ", 
                    RowBox[{
                    SubscriptBox["B", "0"], "[", "t", "]"}]}]}]}], ",", 
                    "\[IndentingNewLine]", "\[IndentingNewLine]", 
                    RowBox[{
                    RowBox[{
                    SubscriptBox["L", "1"], "[", "t", "]"}], "->", "  ", 
                    RowBox[{
                    RowBox[{"P1", "*", "K2"}], "  ", "+", " ", 
                    RowBox[{"P2", "*", 
                    RowBox[{
                    SubscriptBox["L", "1"], "[", "t", "]"}]}]}]}], ",", 
                    "\[IndentingNewLine]", "\[IndentingNewLine]", 
                    RowBox[{
                    RowBox[{
                    SubscriptBox["L", "2"], "[", "t", "]"}], "->", "  ", 
                    RowBox[{
                    RowBox[{"P1", "*", "K3"}], " ", "+", " ", 
                    RowBox[{"P2", "*", 
                    RowBox[{
                    SubscriptBox["L", "2"], "[", "t", "]"}]}]}]}]}], 
                    "\[IndentingNewLine]", "\[IndentingNewLine]", "}"}]}], 
                  "]"}]}], "\[IndentingNewLine]", "}"}], ",", 
               "\[IndentingNewLine]", "\[IndentingNewLine]", 
               RowBox[{"{", 
                RowBox[{
                 SubscriptBox["B", "0"], ",", 
                 SubscriptBox["L", "1"], ",", 
                 SubscriptBox["L", "2"], ",", 
                 SubscriptBox["P", 
                  RowBox[{"1", "f"}]], ",", 
                 SubscriptBox["P", 
                  RowBox[{"1", "i"}]], ",", 
                 SubscriptBox["P", 
                  RowBox[{"2", "f"}]], ",", " ", 
                 SubscriptBox["P", 
                  RowBox[{"2", "i"}]]}], "}"}], ",", 
               RowBox[{"{", 
                RowBox[{"t", ",", ".01", ",", "601"}], "}"}]}], "   ", 
              "]"}]}], ";", "\t", "\[IndentingNewLine]", 
            "\[IndentingNewLine]", "\[IndentingNewLine]", 
            RowBox[{"StoreP2", "  ", "=", " ", 
             RowBox[{"Append", "[", 
              RowBox[{"StoreP2", ",", 
               RowBox[{"{", 
                RowBox[{"xx", ",", "yy", ",", 
                 RowBox[{
                  RowBox[{"N", "[", 
                   RowBox[{"Log10", "[", 
                    RowBox[{"(", 
                    RowBox[{
                    SubscriptBox["P", 
                    RowBox[{"2", "f"}]], "[", "600", "]"}], " ", ")"}], "]"}],
                    "]"}], "/.", 
                  RowBox[{"Sols", "[", 
                   RowBox[{"[", "1", "]"}], "]"}]}]}], "}"}]}], "]"}]}], 
            ";"}]}], "\[IndentingNewLine]", "\[IndentingNewLine]", "]"}]}], 
        "]"}]}]}], "]"}], ";"}], "\[IndentingNewLine]", "\[IndentingNewLine]",
    "\[IndentingNewLine]", "\[IndentingNewLine]", 
   RowBox[{"ListContourPlot", "[", "\[IndentingNewLine]", 
    RowBox[{"StoreP2", ",", " ", 
     RowBox[{"PlotRange", " ", "\[Rule]", " ", 
      RowBox[{"{", 
       RowBox[{
        RowBox[{"{", 
         RowBox[{"0", ",", "0.1"}], "}"}], ",", 
        RowBox[{"{", 
         RowBox[{"0", ",", "0.1"}], "}"}]}], "}"}]}], ",", 
     RowBox[{
     "PlotLabel", " ", "\[Rule]", " ", 
      "\"\<A: Log(\!\(\*SubscriptBox[\(P\), \(2\)]\))\>\""}], ",", 
     "\[IndentingNewLine]", 
     RowBox[{"(*", 
      RowBox[{
       RowBox[{
       "PlotLabel", " ", "\[Rule]", " ", 
        "\"\<B: Log(\!\(\*SubscriptBox[\(P\), \(2\)]\)) adding \
\!\(\*SuperscriptBox[\(10\), \(7\)]\) \!\(\*SubscriptBox[\(L\), \
\(1\)]\)\>\""}], ","}], "*)"}], "\[IndentingNewLine]", 
     RowBox[{"PlotLegends", "\[Rule]", " ", "Automatic"}], ",", 
     RowBox[{"LabelStyle", "->", 
      RowBox[{"{", 
       RowBox[{
        RowBox[{"FontFamily", "->", "\"\<Arial\>\""}], ",", 
        RowBox[{"FontSize", "->", "22"}], ",", "Black"}], "}"}]}], ",", 
     "\[IndentingNewLine]", 
     RowBox[{"Contours", "\[Rule]", 
      RowBox[{"{", 
       RowBox[{"0.0", ",", "2", ",", " ", "4", ",", " ", "6", ",", " ", "8"}],
        "}"}]}], ",", 
     RowBox[{"PlotLegends", "\[Rule]", " ", "Automatic"}], ",", 
     "\[IndentingNewLine]", 
     RowBox[{"FrameTicks", "->", 
      RowBox[{"{", 
       RowBox[{
        RowBox[{"{", 
         RowBox[{
          RowBox[{"{", 
           RowBox[{"0.0", ",", " ", "0.05", ",", " ", "0.1"}], "}"}], ",", 
          RowBox[{"{", "None", "}"}]}], "}"}], ",", 
        RowBox[{"{", 
         RowBox[{
          RowBox[{"{", 
           RowBox[{"0.0", ",", " ", "0.05", ",", " ", "0.1"}], "}"}], ",", 
          RowBox[{"{", " ", "None", "}"}]}], "}"}]}], "}"}]}], ",", 
     "\[IndentingNewLine]", 
     RowBox[{"FrameLabel", "->", 
      RowBox[{"{", 
       RowBox[{
        RowBox[{"Style", "[", 
         RowBox[{
         "\"\<Induction rate \!\(\*SubscriptBox[\(\[Iota]\), \(1\)]\)\>\"", 
          ",", "20"}], "]"}], ",", 
        RowBox[{"Style", "[", 
         RowBox[{
         "\"\<Induction rate \!\(\*SubscriptBox[\(\[Iota]\), \(2\)]\)\>\"", 
          ",", "20"}], "]"}]}], "}"}]}], ",", 
     RowBox[{"Frame", "->", "True"}]}], "\[IndentingNewLine]", "]"}], 
   "\[IndentingNewLine]", "StoreP2", " ", "\[IndentingNewLine]"}]}]], "Input",
 CellChangeTimes->{{3.653247268386902*^9, 3.6532474627786407`*^9}, {
   3.653320826542371*^9, 3.6533210331605444`*^9}, 3.6533210728236556`*^9, {
   3.653321227071025*^9, 3.6533215492422237`*^9}, {3.653321627025918*^9, 
   3.653321773851923*^9}, {3.653321811331249*^9, 3.653321897910079*^9}, {
   3.653321935844412*^9, 3.653321981197608*^9}, {3.6533220994206743`*^9, 
   3.653322186662014*^9}, {3.6533223967829924`*^9, 3.653322411030711*^9}, {
   3.65332252356744*^9, 3.6533225241824493`*^9}, {3.6533226931737947`*^9, 
   3.653322693918806*^9}, {3.6533227970566406`*^9, 3.6533228121418724`*^9}, {
   3.6533234817417583`*^9, 3.653323485203958*^9}, {3.6550364841047583`*^9, 
   3.6550365223747063`*^9}, 3.655036761412655*^9, {3.655037096832376*^9, 
   3.655037097110035*^9}, {3.65503742370538*^9, 3.655037471183861*^9}, {
   3.655037542515315*^9, 3.655037679644986*^9}, {3.6550377783724403`*^9, 
   3.655037785288991*^9}, {3.655038189549324*^9, 3.655038195020384*^9}, 
   3.65505484118611*^9, {3.6550548858926673`*^9, 3.6550549059028115`*^9}, {
   3.657369397107594*^9, 3.657369398085808*^9}, {3.657369779710026*^9, 
   3.657369782555373*^9}, {3.657369852655349*^9, 3.6573698542177773`*^9}, {
   3.6573699755952253`*^9, 3.657370015126904*^9}, {3.6573700724477873`*^9, 
   3.6573700734918203`*^9}, 3.6573701630214453`*^9, 3.657370372361453*^9, {
   3.657370516766447*^9, 3.657370572306499*^9}, {3.657370630672526*^9, 
   3.657370661046012*^9}, {3.6573709305978317`*^9, 3.657370957980176*^9}, {
   3.657371559563623*^9, 3.6573715846044827`*^9}, {3.657371733577929*^9, 
   3.657371756031725*^9}, {3.657371820538991*^9, 3.657371849136921*^9}, {
   3.657371944886696*^9, 3.657371945403162*^9}, 3.6573720162674313`*^9, 
   3.657372099079545*^9, {3.657372282175538*^9, 3.6573724299955053`*^9}, {
   3.657372475276499*^9, 3.657372698573883*^9}, {3.657372728650222*^9, 
   3.657372777136848*^9}, {3.6573728164799337`*^9, 3.657372827930805*^9}, {
   3.6573730293973846`*^9, 3.657373029902038*^9}, {3.65737307195577*^9, 
   3.657373127372175*^9}, {3.657373175613749*^9, 3.657373253913641*^9}, {
   3.657374005505723*^9, 3.657374076907189*^9}, {3.657374110772264*^9, 
   3.657374228973241*^9}, {3.6573742648961*^9, 3.6573742699567347`*^9}, {
   3.6573802284376397`*^9, 3.657380260651696*^9}, {3.6573803748126965`*^9, 
   3.6573804270415883`*^9}, {3.657382089960499*^9, 3.657382090614777*^9}, {
   3.6573821234745073`*^9, 3.6573822269751377`*^9}, {3.657382376566469*^9, 
   3.6573824146244783`*^9}, {3.65738250651718*^9, 3.657382552675152*^9}, {
   3.657382596955759*^9, 3.6573826354849777`*^9}, 3.65738266861747*^9, 
   3.657382730606091*^9, {3.657382817061561*^9, 3.657382820897316*^9}, {
   3.6573895410242453`*^9, 3.657389541371367*^9}, {3.657389754145597*^9, 
   3.657389770151857*^9}, {3.657389961527646*^9, 3.657389968589581*^9}, 
   3.6573900445417624`*^9, 3.657390442093289*^9, {3.657390476719472*^9, 
   3.657390501966501*^9}, {3.657390534083953*^9, 3.6573907124645243`*^9}, {
   3.657391258531086*^9, 3.65739133169946*^9}, {3.657391378949834*^9, 
   3.657391392584557*^9}, {3.657391457725037*^9, 3.657391483855859*^9}, {
   3.6573915247071037`*^9, 3.6573915675333633`*^9}, 3.6573916412904882`*^9, {
   3.6573932038275003`*^9, 3.657393208562319*^9}, {3.657393267242667*^9, 
   3.657393273699592*^9}, {3.657393344642436*^9, 3.657393347826192*^9}, {
   3.6573935112080183`*^9, 3.657393528895235*^9}, {3.657393577202696*^9, 
   3.657393582017933*^9}, 3.6573947682437143`*^9, {3.657394804704145*^9, 
   3.657394819688373*^9}, {3.657395685804956*^9, 3.6573957184300623`*^9}, {
   3.657396395851651*^9, 3.6573964537882442`*^9}, 3.65739672558947*^9, {
   3.657397251977635*^9, 3.657397321366693*^9}, {3.657464340856241*^9, 
   3.657464350124833*^9}, {3.657466721020833*^9, 3.6574667227060413`*^9}, 
   3.65746865168646*^9, {3.657807833787141*^9, 3.6578079741064167`*^9}, {
   3.657808054220083*^9, 3.6578080549739647`*^9}, 3.657811814529766*^9, 
   3.657811873209934*^9, 3.657811971456305*^9, 3.657812003125099*^9, {
   3.65781205456009*^9, 3.657812104823194*^9}, {3.657812164506675*^9, 
   3.657812206669767*^9}, {3.657812514089752*^9, 3.657812521163814*^9}, {
   3.6578132618343077`*^9, 3.6578132665121517`*^9}, {3.657813309038969*^9, 
   3.657813331030745*^9}, {3.657813373028901*^9, 3.657813377358716*^9}, {
   3.657813425623467*^9, 3.6578134408981524`*^9}, {3.6578134756064787`*^9, 
   3.65781350221106*^9}, {3.6578140269607*^9, 3.657814041739428*^9}, {
   3.657814984865302*^9, 3.657814990510161*^9}, {3.65793101658005*^9, 
   3.6579310264585047`*^9}, 3.659366468257968*^9, {3.659366531719572*^9, 
   3.659366578902359*^9}, {3.659466895204194*^9, 3.659466908117853*^9}, {
   3.6594670060863943`*^9, 3.659467006614273*^9}, {3.659467050862961*^9, 
   3.659467067117857*^9}, {3.661092950223248*^9, 3.661092966400025*^9}, {
   3.661093077490988*^9, 3.661093099191681*^9}, 3.6610931583602667`*^9, {
   3.6614615758640203`*^9, 3.661461577928315*^9}, {3.6614616332899113`*^9, 
   3.6614616346157846`*^9}, 3.661461703155459*^9, 3.6614621402178707`*^9, 
   3.661462204230124*^9, {3.661462241252595*^9, 3.661462283750499*^9}, {
   3.663029024694888*^9, 3.663029028678314*^9}, {3.6630296120559*^9, 
   3.663029623288334*^9}, {3.6630798767964478`*^9, 3.663079876969803*^9}, 
   3.663260384335476*^9, {3.7746114894781733`*^9, 3.774611762196517*^9}, {
   3.774611801490264*^9, 3.774612008197073*^9}, {3.774612491720886*^9, 
   3.7746125394504757`*^9}, 3.774614402326852*^9, 3.774614807242587*^9, {
   3.7746151580892076`*^9, 3.774615159357689*^9}, 3.7746152104834146`*^9, 
   3.774615434439691*^9, {3.7746154824049597`*^9, 3.774615501805953*^9}, 
   3.774617898794147*^9, 3.774617974570383*^9, {3.7746180528469687`*^9, 
   3.774618053518429*^9}, 3.774618133062552*^9, 3.774618191603125*^9, {
   3.774618260229295*^9, 3.7746182959251842`*^9}, 3.774618373484644*^9, {
   3.7746184382773237`*^9, 3.774618439403274*^9}, {3.774618508752627*^9, 
   3.774618536112547*^9}, 3.774618615404736*^9, {3.77462954964322*^9, 
   3.774629619296788*^9}, 3.774629673643312*^9, {3.774629764676845*^9, 
   3.774629810409792*^9}, 3.774629849282023*^9, 3.774630003664295*^9, {
   3.7746300586505527`*^9, 3.774630065472042*^9}, {3.774630117030952*^9, 
   3.774630141725759*^9}, {3.7746304656046886`*^9, 3.774630607532247*^9}, {
   3.7746308117868557`*^9, 3.774630814049129*^9}, {3.774630862440342*^9, 
   3.774630864789949*^9}, {3.77463099040982*^9, 3.774631052243286*^9}, 
   3.774631100577279*^9, {3.774636016417511*^9, 3.7746360227488194`*^9}, 
   3.774636055358192*^9, {3.7746362420240507`*^9, 3.774636245654346*^9}, {
   3.77506978220109*^9, 3.775069782670003*^9}, {3.7750699019686327`*^9, 
   3.775069903141609*^9}, {3.7750699925717793`*^9, 3.7750699960645638`*^9}, {
   3.775070032540344*^9, 3.775070081873419*^9}, {3.775070138848036*^9, 
   3.7750701495798883`*^9}, {3.775070224732696*^9, 3.775070308140524*^9}, {
   3.7750703633363457`*^9, 3.7750703730174313`*^9}, {3.775070445163311*^9, 
   3.775070448435231*^9}, {3.775070498939399*^9, 3.775070517184442*^9}, {
   3.7750706101126137`*^9, 3.775070612269294*^9}, {3.7750706441286983`*^9, 
   3.775070691751048*^9}, 3.775070729688648*^9, {3.775070845445738*^9, 
   3.7750708602620363`*^9}, {3.775070891611116*^9, 3.77507090965583*^9}, 
   3.775070954425746*^9, {3.77507099890047*^9, 3.7750710667562304`*^9}, {
   3.775071109370017*^9, 3.775071152585451*^9}, 3.775071278732945*^9, {
   3.7750714073605003`*^9, 3.775071418581065*^9}, 3.775071495634183*^9, {
   3.7750715285087442`*^9, 3.7750715784424343`*^9}, {3.775071612677718*^9, 
   3.7750716452753487`*^9}, {3.775071680505206*^9, 3.775071714346879*^9}, {
   3.775071748054233*^9, 3.775071806743115*^9}, {3.7750718902856073`*^9, 
   3.775071901412496*^9}, {3.7750719826412363`*^9, 3.7750720411444263`*^9}, {
   3.7750720770459957`*^9, 3.775072144557411*^9}, {3.775072194020884*^9, 
   3.775072261125462*^9}, {3.775072291585096*^9, 3.775072334600544*^9}, {
   3.775072383796546*^9, 3.775072465733861*^9}, {3.775072988185377*^9, 
   3.775072989640709*^9}, {3.775073065746872*^9, 3.77507309342382*^9}, {
   3.775073200799087*^9, 3.775073238428521*^9}, {3.775073290957308*^9, 
   3.775073291820553*^9}, {3.7750733904109*^9, 3.7750734256737823`*^9}, {
   3.7750735474170732`*^9, 3.775073672432653*^9}, {3.775073708764161*^9, 
   3.775073709337604*^9}, {3.775073740972989*^9, 3.77507375155249*^9}, {
   3.775073924083591*^9, 3.775073924896276*^9}, {3.77507435891523*^9, 
   3.77507439670752*^9}, {3.775074433204834*^9, 3.7750745228014727`*^9}, {
   3.775074655655004*^9, 3.775074674422749*^9}, {3.775074707069374*^9, 
   3.775074732546793*^9}, 3.7750747983668127`*^9, {3.775074956707987*^9, 
   3.775074973928932*^9}, {3.775075102765415*^9, 3.775075181044448*^9}, {
   3.775075211581959*^9, 3.775075215677636*^9}, {3.775075270988844*^9, 
   3.7750753459770403`*^9}, {3.775075384137694*^9, 3.775075439235055*^9}, {
   3.775075470899809*^9, 3.7750755017553997`*^9}, {3.7750901711737213`*^9, 
   3.775090174180284*^9}, {3.775090208133963*^9, 3.775090210033586*^9}, {
   3.775090250652689*^9, 3.7750902529182653`*^9}, {3.775129337249053*^9, 
   3.775129338813154*^9}, {3.77512942246124*^9, 3.775129424193994*^9}, {
   3.775129478646201*^9, 3.775129504665557*^9}, {3.775129592348343*^9, 
   3.775129594248727*^9}, {3.77513340844464*^9, 3.775133411386312*^9}, {
   3.7751334492266703`*^9, 3.7751334530727386`*^9}, {3.775133483319249*^9, 
   3.7751334843168163`*^9}, {3.7758454733206463`*^9, 3.775845474214369*^9}, {
   3.7758455223164787`*^9, 3.7758455555595922`*^9}, {3.775845593315387*^9, 
   3.775845594513752*^9}, {3.775845669693828*^9, 3.775845699407893*^9}, {
   3.7758457633178043`*^9, 3.775845781787855*^9}, {3.7758458328066807`*^9, 
   3.775845835291419*^9}, {3.775845888245419*^9, 3.775846018609919*^9}, {
   3.775846049549369*^9, 3.7758461045512657`*^9}, {3.7758461372281733`*^9, 
   3.7758461516244917`*^9}, {3.7758461884350224`*^9, 3.775846189640929*^9}, {
   3.775846237866432*^9, 3.775846255167305*^9}, {3.775846322685404*^9, 
   3.775846451597434*^9}, {3.775846529968225*^9, 3.775846530829487*^9}, 
   3.775846571923397*^9, {3.776104580177124*^9, 3.776104656041603*^9}, {
   3.7761046919966707`*^9, 3.776104710924182*^9}, {3.77610477605405*^9, 
   3.776104836181365*^9}, {3.7761048872589684`*^9, 3.776104973171755*^9}, {
   3.776105033893358*^9, 3.776105139851165*^9}, {3.776105195380247*^9, 
   3.7761052068433847`*^9}, {3.7761052674767*^9, 3.7761053053076897`*^9}, {
   3.776105353189152*^9, 3.776105353625288*^9}, {3.776105386219495*^9, 
   3.7761053899616213`*^9}, {3.776105426463915*^9, 3.776105447960731*^9}, {
   3.7761054830769997`*^9, 3.7761054871467667`*^9}, {3.776105556278734*^9, 
   3.776105556682686*^9}, {3.7761056505400867`*^9, 3.77610565564123*^9}, {
   3.7761060655410624`*^9, 3.776106227331457*^9}, {3.776106306466206*^9, 
   3.776106308840023*^9}, {3.776106353951372*^9, 3.776106355892408*^9}, {
   3.776106410630342*^9, 3.77610641157052*^9}, {3.7761065001663923`*^9, 
   3.776106524336583*^9}, {3.77610663922344*^9, 3.7761066451266403`*^9}, {
   3.776106686913005*^9, 3.7761066903429737`*^9}, 3.776106735661783*^9, {
   3.77610676706483*^9, 3.776106769102803*^9}, {3.776106852305928*^9, 
   3.7761068551677094`*^9}, {3.776106965119163*^9, 3.7761069672210207`*^9}, 
   3.776107006456195*^9, {3.776169828666953*^9, 3.7761698578014717`*^9}, {
   3.7761701926489983`*^9, 3.776170213750041*^9}, 3.776170247806487*^9, {
   3.776170278139432*^9, 3.776170282617115*^9}, {3.776170341590212*^9, 
   3.776170370688074*^9}, 3.77617046946837*^9, {3.7761705089518948`*^9, 
   3.776170513710742*^9}, {3.776170742088743*^9, 3.776170751128681*^9}, {
   3.7761707885792837`*^9, 3.77617079892174*^9}, {3.776170857265197*^9, 
   3.776170859806678*^9}, 3.776170946255824*^9, {3.776170985842911*^9, 
   3.776170987950728*^9}, {3.77617103064152*^9, 3.7761711074568853`*^9}, {
   3.77617120902347*^9, 3.7761712210402937`*^9}, {3.7761713180632*^9, 
   3.776171417173594*^9}, 3.776171450478745*^9, {3.776171786942731*^9, 
   3.776171790032731*^9}, {3.77617182815237*^9, 3.7761719093704443`*^9}, {
   3.776171942020685*^9, 3.7761719941604023`*^9}, {3.776172079190749*^9, 
   3.776172116199664*^9}, {3.776172150286435*^9, 3.7761723405605583`*^9}, {
   3.77617243393994*^9, 3.776172488647695*^9}, {3.776172519081566*^9, 
   3.7761725707660103`*^9}, {3.776172664393941*^9, 3.776172694054223*^9}, {
   3.776172780209478*^9, 3.7761728149885187`*^9}, {3.77617287150802*^9, 
   3.776172920426654*^9}, {3.776172956010521*^9, 3.7761729568554153`*^9}, {
   3.776172997223153*^9, 3.776173075735716*^9}, {3.7761731167053633`*^9, 
   3.776173124712381*^9}, {3.7761731685511017`*^9, 3.776173191176517*^9}, {
   3.7761732478542547`*^9, 3.776173275159802*^9}, {3.7761741616708107`*^9, 
   3.77617421798377*^9}, {3.776174347881679*^9, 3.776174365108025*^9}, {
   3.776174454619578*^9, 3.776174458425589*^9}, {3.7761745322417107`*^9, 
   3.776174533134161*^9}, {3.776174621224181*^9, 3.776174623420292*^9}, {
   3.776174677488717*^9, 3.776174697416827*^9}, {3.776174774551894*^9, 
   3.776174782685802*^9}, {3.776191940388699*^9, 3.776191969595704*^9}, {
   3.7761920010470257`*^9, 3.776192020810306*^9}, {3.776192438367869*^9, 
   3.7761924551782703`*^9}, {3.776192487617957*^9, 3.77619261877849*^9}, {
   3.7761930147464437`*^9, 3.776193019460984*^9}, 3.7761930562886677`*^9, {
   3.776198062869349*^9, 3.7761980854752817`*^9}, {3.7761981206297703`*^9, 
   3.776198180402411*^9}, {3.7761986982789707`*^9, 3.776198749188252*^9}, {
   3.7762081615403633`*^9, 3.776208216733534*^9}, {3.7762082575581408`*^9, 
   3.776208263604423*^9}, {3.776214365987418*^9, 3.776214370249948*^9}, 
   3.776214464533751*^9, {3.7762144971530437`*^9, 3.776214500133609*^9}, {
   3.776286221540489*^9, 3.776286224911385*^9}, {3.776286276567678*^9, 
   3.7762863377120953`*^9}, {3.77628638035546*^9, 3.7762865632757273`*^9}, {
   3.776286605009512*^9, 3.776286717027296*^9}, {3.776286940317296*^9, 
   3.776286989812345*^9}, {3.777808229285006*^9, 3.777808356121435*^9}, {
   3.777808399044654*^9, 3.7778084179649677`*^9}, {3.777808484406435*^9, 
   3.777808510592063*^9}, 3.777808541078678*^9, {3.777808572983244*^9, 
   3.7778086112928133`*^9}, {3.777808704678554*^9, 3.777808712693019*^9}, 
   3.777808764053508*^9, {3.777808815548607*^9, 3.7778088229258347`*^9}, {
   3.777808857432047*^9, 3.7778088844262943`*^9}, {3.777808979647832*^9, 
   3.777808992509902*^9}, {3.777809054253422*^9, 3.777809055831149*^9}, {
   3.7778091389289303`*^9, 3.77780919446565*^9}, {3.777809232350696*^9, 
   3.777809239106469*^9}, {3.777809285707122*^9, 3.7778094103313007`*^9}, {
   3.7778095074124823`*^9, 3.777809558163328*^9}, {3.7778095950519247`*^9, 
   3.777809612976215*^9}, {3.777809651484289*^9, 3.777809676942122*^9}, 
   3.777825090948927*^9, 3.77782513422859*^9, {3.7778251917783127`*^9, 
   3.777825192358613*^9}, 3.777825333534017*^9, {3.7778254245503798`*^9, 
   3.7778254247825203`*^9}, 3.7778255375548573`*^9, {3.7778255727983313`*^9, 
   3.777825665953906*^9}, 3.7778256990530767`*^9, 3.777825756950433*^9, {
   3.777825788538871*^9, 3.7778258046574163`*^9}, {3.777825842144497*^9, 
   3.777825931912978*^9}, {3.777825971329496*^9, 3.777826060938593*^9}, {
   3.7778260973846607`*^9, 3.777826125902143*^9}, {3.7778265966600313`*^9, 
   3.7778266007128277`*^9}, {3.7778266677202673`*^9, 3.77782669687852*^9}, {
   3.777826728346332*^9, 3.777826730548468*^9}, {3.7778269603568172`*^9, 
   3.777826979130911*^9}, {3.77782706731946*^9, 3.7778270686035547`*^9}, {
   3.777827145673994*^9, 3.77782714915388*^9}, {3.777827210097035*^9, 
   3.777827214840876*^9}, {3.7778279085487547`*^9, 3.777827939044265*^9}, {
   3.777827973237994*^9, 3.777828028424595*^9}, {3.7778450958176107`*^9, 
   3.7778451160108833`*^9}, {3.7781815476768103`*^9, 3.7781815962925577`*^9}, 
   3.778181636371018*^9, {3.778181730034198*^9, 3.778181747847599*^9}, 
   3.7781818784558687`*^9, {3.778181924674658*^9, 3.778181978179934*^9}, 
   3.7781820174281607`*^9, {3.778182063445712*^9, 3.778182110746537*^9}, {
   3.778182140893857*^9, 3.7781821775018272`*^9}, {3.7781822156402807`*^9, 
   3.778182224615869*^9}, {3.7781822621711807`*^9, 3.778182300905156*^9}, {
   3.78015161770111*^9, 3.780151666772942*^9}, {3.780151818668239*^9, 
   3.780151819900622*^9}, {3.7801520480005207`*^9, 3.7801521393666153`*^9}, {
   3.78015231638943*^9, 3.7801523421718082`*^9}, {3.780152389032331*^9, 
   3.780152438065989*^9}, {3.7801524903997927`*^9, 3.780152566096464*^9}, {
   3.780152645324692*^9, 3.7801526998599157`*^9}, {3.780152752108007*^9, 
   3.7801527533422203`*^9}, {3.780152829531452*^9, 3.780152840340817*^9}, 
   3.780152871896579*^9, {3.780152958299547*^9, 3.7801529594250183`*^9}, {
   3.7801530111061563`*^9, 3.780153017578595*^9}, {3.780153049317478*^9, 
   3.78015307850274*^9}, {3.780153149919909*^9, 3.780153152928872*^9}, {
   3.780153279209545*^9, 3.780153317111644*^9}, {3.780153398681448*^9, 
   3.780153490956195*^9}, {3.780153550472142*^9, 3.780153706981093*^9}, {
   3.780153826207527*^9, 3.780153839711529*^9}, {3.780153873496929*^9, 
   3.78015392164358*^9}, {3.780159334094798*^9, 3.780159345540627*^9}, {
   3.780159397894412*^9, 3.780159417860324*^9}, {3.7801594685452337`*^9, 
   3.780159484905552*^9}, {3.7801595297278767`*^9, 3.780159530365752*^9}, {
   3.7801595628217707`*^9, 3.780159563187298*^9}, {3.780159621242875*^9, 
   3.780159728316444*^9}, {3.78015976692759*^9, 3.780159833245614*^9}, {
   3.78016044085009*^9, 3.7801604504100113`*^9}, {3.780160487966978*^9, 
   3.780160492292816*^9}, {3.7801614049868803`*^9, 3.780161415983885*^9}, 
   3.7801614467936373`*^9, {3.780161480259924*^9, 3.780161501194186*^9}, {
   3.780161544477688*^9, 3.7801615603523703`*^9}, 3.7832911017334146`*^9, {
   3.870461638929525*^9, 3.8704622062788153`*^9}, {3.8704651501798*^9, 
   3.870465207337397*^9}, {3.8704652375607843`*^9, 3.870465306581127*^9}, {
   3.870465428448187*^9, 3.870465454541316*^9}, {3.870465485665107*^9, 
   3.870465800723053*^9}, {3.8704658643556967`*^9, 3.8704658886943407`*^9}, {
   3.870465951370323*^9, 3.870465983795829*^9}, {3.870466045581221*^9, 
   3.870466187546928*^9}, {3.870466221984598*^9, 3.87046622780262*^9}, {
   3.870466270783379*^9, 3.870466520525453*^9}, {3.870466562638829*^9, 
   3.8704665636761723`*^9}, {3.8704665944665956`*^9, 3.870466595592798*^9}, {
   3.870466625679291*^9, 3.870466648541786*^9}, {3.870466697565563*^9, 
   3.870466716039606*^9}, {3.870466753584824*^9, 3.870466754588956*^9}, 
   3.8704667998210297`*^9, {3.870466942130559*^9, 3.870467006055414*^9}, {
   3.870467114708419*^9, 3.87046713986156*^9}, {3.870467171277069*^9, 
   3.870467206624486*^9}, {3.870467262542454*^9, 3.870467308308854*^9}, {
   3.87046868991294*^9, 3.870468732487608*^9}, 3.870468788164741*^9, {
   3.870468864584745*^9, 3.87046896039538*^9}, {3.8704690027274313`*^9, 
   3.870469012917501*^9}, {3.870469100062592*^9, 3.870469100827813*^9}, {
   3.8704692075690193`*^9, 3.870469323769635*^9}, {3.870469358714532*^9, 
   3.870469375940456*^9}, {3.870469407260686*^9, 3.870469412250358*^9}, {
   3.870469535293536*^9, 3.8704695411699877`*^9}, {3.870469579385201*^9, 
   3.870469582633535*^9}, {3.870469672432658*^9, 3.870469696619596*^9}, {
   3.87046994850016*^9, 3.870469951193737*^9}, {3.870470023823306*^9, 
   3.870470058979815*^9}, {3.870470188666957*^9, 3.870470189185655*^9}, {
   3.870470230333221*^9, 3.870470276532872*^9}, {3.87047034128865*^9, 
   3.870470391728579*^9}, {3.870470528006377*^9, 3.870470559000403*^9}, {
   3.8704706162364807`*^9, 3.87047067655931*^9}, {3.8704707474087276`*^9, 
   3.87047075267127*^9}, {3.870471053992971*^9, 3.8704710566975737`*^9}, {
   3.870471163825386*^9, 3.8704711736846237`*^9}, {3.8704712133467484`*^9, 
   3.8704712208563423`*^9}, 3.870471283603155*^9, {3.870471347170898*^9, 
   3.8704713490043497`*^9}, {3.870471459671186*^9, 3.870471470570088*^9}, {
   3.870471520484727*^9, 3.8704715786284657`*^9}, {3.870471618973521*^9, 
   3.870471694064747*^9}, {3.8704720452530317`*^9, 3.870472062342313*^9}, {
   3.8704721991189013`*^9, 3.870472285504406*^9}, {3.870472379901186*^9, 
   3.870472437833014*^9}, {3.870472512906467*^9, 3.870472513775507*^9}, {
   3.8704726403219223`*^9, 3.870472690899927*^9}, {3.870472728369183*^9, 
   3.87047277447263*^9}, {3.870472810316216*^9, 3.870473027085363*^9}, {
   3.870473070019966*^9, 3.870473106389024*^9}, 3.870473531088801*^9, {
   3.870473578584113*^9, 3.8704735790162888`*^9}, {3.870474229996353*^9, 
   3.870474350915873*^9}, {3.870474393283001*^9, 3.870474487091484*^9}, {
   3.870474545880822*^9, 3.870474572170291*^9}, {3.870474605339069*^9, 
   3.870474629069577*^9}, {3.870474671139591*^9, 3.870474793696863*^9}, {
   3.870474887416048*^9, 3.87047490812486*^9}, {3.870474965682139*^9, 
   3.870474968212717*^9}, {3.8705125568733273`*^9, 3.8705125578763523`*^9}, 
   3.870512605433795*^9, {3.870512644597836*^9, 3.8705126451903753`*^9}, {
   3.870512680377565*^9, 3.870512682117045*^9}, {3.870512732485742*^9, 
   3.870512778166568*^9}, {3.870512931764941*^9, 3.870512989888039*^9}, {
   3.8705130204920177`*^9, 3.8705130215679283`*^9}, {3.8705130900343*^9, 
   3.870513090618165*^9}, {3.87051315965401*^9, 3.8705131676517687`*^9}, {
   3.8705132618340683`*^9, 3.8705132630515957`*^9}, {3.870513318328208*^9, 
   3.870513318912682*^9}, {3.870513440561089*^9, 3.870513456699861*^9}, {
   3.870513531391366*^9, 3.870513534965563*^9}, {3.870513671363003*^9, 
   3.870513671894679*^9}, {3.870513730060072*^9, 3.87051374402969*^9}, {
   3.87051381045667*^9, 3.870513813014228*^9}, {3.870514801725209*^9, 
   3.870514802858582*^9}, {3.870514873504382*^9, 3.870514882794517*^9}, {
   3.870527079914145*^9, 3.870527149180952*^9}, {3.870528023559272*^9, 
   3.8705281526953278`*^9}, {3.8705291797703447`*^9, 3.870529214844727*^9}, {
   3.8705293435710697`*^9, 3.870529429984733*^9}, {3.870529784497693*^9, 
   3.870529787333323*^9}, {3.870529844468924*^9, 3.8705298471548347`*^9}, {
   3.870529918714272*^9, 3.870529961163409*^9}, {3.870530009640635*^9, 
   3.870530010964753*^9}, {3.870530045576009*^9, 3.870530051654208*^9}, {
   3.870549121532007*^9, 3.8705491353921623`*^9}, {3.8705492921099863`*^9, 
   3.8705492985630283`*^9}, {3.870686399825539*^9, 3.8706865150580997`*^9}, {
   3.870686592842712*^9, 3.8706866054789467`*^9}, {3.870686636561057*^9, 
   3.87068678379725*^9}, {3.870686824342581*^9, 3.870686897717833*^9}, {
   3.870686933751704*^9, 3.870686952466119*^9}, {3.870686995525578*^9, 
   3.8706871063081207`*^9}, {3.870687186418996*^9, 3.870687189029035*^9}, {
   3.8706872473463697`*^9, 3.870687257798355*^9}, {3.870687337745126*^9, 
   3.870687405083983*^9}, {3.870687445496419*^9, 3.870687449590291*^9}, {
   3.8706876548841543`*^9, 3.870687675817514*^9}, {3.870687719522325*^9, 
   3.8706877934949827`*^9}, {3.870687823685684*^9, 3.8706878734990387`*^9}, {
   3.870687923160472*^9, 3.870687950964181*^9}, {3.87068800192418*^9, 
   3.870688006433304*^9}, {3.870688050832406*^9, 3.8706880623664303`*^9}, {
   3.870688118945343*^9, 3.8706881458804007`*^9}, {3.8706884539897327`*^9, 
   3.8706884543784103`*^9}, {3.870688610624951*^9, 3.87068862607878*^9}, {
   3.870688722765092*^9, 3.870688789592917*^9}, {3.870688844527656*^9, 
   3.8706888485180807`*^9}, {3.8706888788160067`*^9, 3.870688894938146*^9}, {
   3.8706890688045483`*^9, 3.8706890730705843`*^9}, {3.870720256610446*^9, 
   3.870720419009964*^9}, 3.870721338655005*^9, {3.870721391214484*^9, 
   3.870721393391361*^9}, {3.8707214744759903`*^9, 3.870721488175787*^9}, {
   3.870721575428204*^9, 3.870721611609653*^9}, {3.870733041738469*^9, 
   3.8707330922852087`*^9}, {3.870733250758086*^9, 3.8707332708839893`*^9}, {
   3.8707368527272673`*^9, 3.8707368684126*^9}, {3.8707377664736433`*^9, 
   3.870737768999936*^9}, {3.8707663000956907`*^9, 3.8707663829648533`*^9}, {
   3.870766503824993*^9, 3.8707665314707003`*^9}, {3.8707666128237333`*^9, 
   3.870766615716756*^9}, {3.8707666579762983`*^9, 3.87076672345164*^9}, 
   3.870766760502515*^9, {3.870766799278763*^9, 3.8707668031916113`*^9}, {
   3.870766912323512*^9, 3.870767032438366*^9}, {3.870767082917532*^9, 
   3.870767084696109*^9}, {3.870767136082518*^9, 3.8707671748037252`*^9}, {
   3.870767271477035*^9, 3.870767339934782*^9}, {3.8707674279873857`*^9, 
   3.8707674368585978`*^9}, {3.870767558571278*^9, 3.870767581099736*^9}, 
   3.870767695870337*^9, {3.870767728279848*^9, 3.8707677765976353`*^9}, {
   3.870768009310107*^9, 3.8707680430793877`*^9}, {3.8707680951922626`*^9, 
   3.870768143314989*^9}, {3.8707681978708687`*^9, 3.870768210293726*^9}, {
   3.870768247765259*^9, 3.870768276917769*^9}, 3.870772621315982*^9, {
   3.8707737493029203`*^9, 3.870773805901636*^9}, {3.87077383750254*^9, 
   3.870773852912504*^9}, {3.870773895462397*^9, 3.870773933299727*^9}, {
   3.870774527047052*^9, 3.870774527902261*^9}, {3.870775689920691*^9, 
   3.87077569309232*^9}, {3.8707757324954023`*^9, 3.870775746448106*^9}, 
   3.870776072219645*^9, {3.870873852373369*^9, 3.870873860251302*^9}, {
   3.8708749223430233`*^9, 3.870874943430109*^9}, {3.8709505384550343`*^9, 
   3.870950558177848*^9}, {3.8726183656382303`*^9, 3.8726183839462442`*^9}, {
   3.8726213894449463`*^9, 3.8726213947541018`*^9}, {3.8726214325597353`*^9, 
   3.872621437612933*^9}, {3.8726214710962887`*^9, 3.872621514138257*^9}, {
   3.8728400800736322`*^9, 3.8728401164269876`*^9}, {3.872840181723555*^9, 
   3.872840192818182*^9}, {3.872840310641927*^9, 3.8728403220250196`*^9}, {
   3.872840566446973*^9, 3.872840601761808*^9}, {3.872840653615397*^9, 
   3.872840777735692*^9}, {3.872840822179502*^9, 3.872840824849038*^9}, {
   3.872840914526264*^9, 3.8728409188308973`*^9}, {3.872840959063868*^9, 
   3.872840965044032*^9}, {3.872841003587145*^9, 3.872841066645623*^9}, {
   3.8728410968024693`*^9, 3.8728410978256903`*^9}, {3.872841154951151*^9, 
   3.872841221463676*^9}, {3.872841254695581*^9, 3.872841255756393*^9}, {
   3.872841292776895*^9, 3.872841297521448*^9}, {3.8728423448856697`*^9, 
   3.87284236172379*^9}, {3.872967192134417*^9, 3.8729673875301313`*^9}, {
   3.87296742523855*^9, 3.8729674974169273`*^9}, 3.872967632629486*^9, {
   3.872967697959485*^9, 3.872967800566965*^9}, {3.872967840155093*^9, 
   3.872967853174652*^9}, {3.8729679234171352`*^9, 3.872967931717703*^9}, {
   3.872969956453602*^9, 3.8729699593898983`*^9}, {3.8729700052418737`*^9, 
   3.872970016927679*^9}, {3.872970134152485*^9, 3.872970135027219*^9}, 
   3.872970175423523*^9, {3.872970246979011*^9, 3.872970255115405*^9}, {
   3.872970299103969*^9, 3.8729703107315702`*^9}, {3.872970396664908*^9, 
   3.872970418464651*^9}, {3.872970475618905*^9, 3.872970484813579*^9}, 
   3.872980003239285*^9, {3.8730009906742783`*^9, 3.873001046011484*^9}, {
   3.8730012547481623`*^9, 3.8730012876636047`*^9}, {3.8731052116778393`*^9, 
   3.873105213068242*^9}, {3.8731053479844313`*^9, 3.873105368634324*^9}, {
   3.873105947332151*^9, 3.8731060173623543`*^9}, {3.873106171735879*^9, 
   3.8731061746699457`*^9}, {3.873106325239656*^9, 3.873106341713209*^9}, {
   3.873106385269545*^9, 3.873106398718857*^9}, {3.8734405066697493`*^9, 
   3.8734405099305573`*^9}, {3.8734406545055103`*^9, 
   3.8734406833247347`*^9}, {3.873440714776021*^9, 3.8734407353845377`*^9}, {
   3.8734409657199297`*^9, 3.8734409668911657`*^9}, {3.8734410809431267`*^9, 
   3.873441092024212*^9}, {3.873465029386224*^9, 3.873465036471006*^9}, {
   3.873465077984931*^9, 3.8734653274301643`*^9}, {3.873465365887484*^9, 
   3.8734653877593193`*^9}, {3.8734654287729063`*^9, 3.87346546694901*^9}, {
   3.873465576427985*^9, 3.873465596149221*^9}, {3.873465636908971*^9, 
   3.873465637813147*^9}, {3.873465735667*^9, 3.873465800710394*^9}, 
   3.873465853081258*^9, {3.873522761692725*^9, 3.873522950919857*^9}, {
   3.8740549454589567`*^9, 3.8740549706745863`*^9}, {3.874055041563981*^9, 
   3.874055103713134*^9}, {3.8740551493745832`*^9, 3.874055153991585*^9}, {
   3.874055223799679*^9, 3.874055272118866*^9}, {3.8740556403613167`*^9, 
   3.874055703281454*^9}, {3.8740557536549463`*^9, 3.87405577641636*^9}, {
   3.8740559095660353`*^9, 3.874056018172927*^9}, {3.8740560939151163`*^9, 
   3.874056096718974*^9}, {3.8740561676061563`*^9, 3.874056180846115*^9}, {
   3.8740563650102587`*^9, 3.874056366080756*^9}, {3.8740564003171597`*^9, 
   3.874056428538898*^9}, {3.874059086238446*^9, 3.874059087144265*^9}, {
   3.8740591221772346`*^9, 3.8740591226076183`*^9}, {3.874078971101264*^9, 
   3.874078971618848*^9}, {3.87407900465351*^9, 3.8740790788212*^9}, {
   3.874079149715715*^9, 3.87407915612011*^9}, {3.874079373733368*^9, 
   3.874079374713572*^9}, {3.874079427805503*^9, 3.874079428435218*^9}, {
   3.8740881905935698`*^9, 3.87408819942806*^9}, {3.874088768981206*^9, 
   3.8740887789872417`*^9}, {3.8740890851620913`*^9, 3.874089090160749*^9}, {
   3.914265155807268*^9, 3.9142652570646133`*^9}, {3.914265290753783*^9, 
   3.914265292777896*^9}, {3.914265328898855*^9, 3.914265357140836*^9}, {
   3.9142653984756603`*^9, 3.914265430081519*^9}, {3.9142664573618317`*^9, 
   3.914266478505211*^9}, {3.914266846443219*^9, 3.914266940856532*^9}, {
   3.914267143608193*^9, 3.914267333489225*^9}, {3.914267364525136*^9, 
   3.914267389331554*^9}, 3.914267478221139*^9, {3.914267522524147*^9, 
   3.914267564745232*^9}, {3.9142676230196543`*^9, 3.914267649060933*^9}, {
   3.9142677118594112`*^9, 3.914267748292696*^9}, {3.9142677783149137`*^9, 
   3.914267842205755*^9}, {3.9142679049848337`*^9, 3.914267962118929*^9}, {
   3.914268013080346*^9, 3.914268014583229*^9}, {3.9142695220772953`*^9, 
   3.914269664624626*^9}, {3.914269709877179*^9, 3.91426987899054*^9}, {
   3.914269933837929*^9, 3.914269996298996*^9}, {3.914270102315181*^9, 
   3.914270102886881*^9}, {3.914270245166636*^9, 3.9142702694806957`*^9}, {
   3.9142703086112127`*^9, 3.914270424273138*^9}, {3.914270462935031*^9, 
   3.9142704947487707`*^9}, {3.914270533452944*^9, 3.914270565562303*^9}, {
   3.914270704412533*^9, 3.9142707172763166`*^9}, {3.9142707959690742`*^9, 
   3.914270799378765*^9}, {3.914270830459688*^9, 3.9142709332866096`*^9}, {
   3.9142709910560102`*^9, 3.91427103689601*^9}, {3.914272574390356*^9, 
   3.9142725754044037`*^9}, 3.914272617686743*^9, {3.9142754506556177`*^9, 
   3.9142754787028503`*^9}, {3.914275589422962*^9, 3.914275820973651*^9}, {
   3.914282893715404*^9, 3.914282922390729*^9}, {3.914282953879128*^9, 
   3.914282962489519*^9}, {3.9143158622320423`*^9, 3.914315863555181*^9}, {
   3.914316068400744*^9, 3.9143160695894613`*^9}, {3.914316133266217*^9, 
   3.914316133726769*^9}, {3.914316463636063*^9, 3.914316464809823*^9}, {
   3.914316504680901*^9, 3.9143165073816032`*^9}, {3.9143173821774597`*^9, 
   3.914317433605134*^9}, {3.914317472693433*^9, 3.9143175118658733`*^9}, {
   3.914317747705838*^9, 3.914317748363793*^9}, {3.9143564964174337`*^9, 
   3.9143565500025578`*^9}, {3.91435660252664*^9, 3.914356620996099*^9}, {
   3.9143567334747763`*^9, 3.914356826191778*^9}, {3.914356856905685*^9, 
   3.914357078897897*^9}, {3.9143571150564547`*^9, 3.914357137344281*^9}, {
   3.914357255975518*^9, 3.914357411963551*^9}, {3.914402457172483*^9, 
   3.9144025442345*^9}, 3.9144025897388353`*^9, 3.9144026692234983`*^9, {
   3.9144027198090143`*^9, 3.914402726452466*^9}, {3.914402786971456*^9, 
   3.914402808408044*^9}, {3.9144028519248543`*^9, 3.914402907764805*^9}, {
   3.914403021301948*^9, 3.9144030688391237`*^9}, {3.9144031223690042`*^9, 
   3.9144032000760517`*^9}, {3.914404093561927*^9, 3.9144041416516647`*^9}, {
   3.9144042632421513`*^9, 3.9144043648388033`*^9}, {3.914404414304488*^9, 
   3.914404514623356*^9}, {3.914404551008812*^9, 3.9144045630687647`*^9}, {
   3.91440478040058*^9, 3.914404780974257*^9}, {3.9144048493398447`*^9, 
   3.914404855129599*^9}, {3.914406270164783*^9, 3.914406270867487*^9}, {
   3.9144166088094797`*^9, 3.914416686673079*^9}, 3.9146717826683493`*^9, 
   3.9146718384081783`*^9, {3.9146722804899*^9, 3.914672330518322*^9}, 
   3.914672390553316*^9, {3.914672433215032*^9, 3.914672460655283*^9}, {
   3.914672550134529*^9, 3.9146725835350313`*^9}, {3.9146726676985693`*^9, 
   3.9146726760844803`*^9}, {3.9146727432777348`*^9, 3.914672761780534*^9}, {
   3.914672810612804*^9, 3.914672868998213*^9}, {3.914672988142921*^9, 
   3.914673016580035*^9}, {3.914674053608891*^9, 3.914674123165406*^9}, 
   3.914674176448144*^9, 3.914674217687105*^9, 3.9146742501624107`*^9, 
   3.914674298185461*^9, 3.9146837057534657`*^9, {3.914684184578768*^9, 
   3.914684197235026*^9}, 3.914684316266657*^9, 3.91468845114566*^9, {
   3.91469291749288*^9, 3.914692948768722*^9}, {3.91469297885695*^9, 
   3.914692979520183*^9}, {3.914693024954715*^9, 3.9146930659384947`*^9}, {
   3.9146931071631804`*^9, 3.9146931244363413`*^9}, {3.914693471374783*^9, 
   3.9146934724479437`*^9}, 3.91469350329401*^9, {3.9146935608409023`*^9, 
   3.914693561855526*^9}, {3.914700850522808*^9, 3.9147008710401373`*^9}, {
   3.914921412002143*^9, 3.914921485213682*^9}, {3.914921627610972*^9, 
   3.914921646955812*^9}, {3.914921692448287*^9, 3.914921701653461*^9}, {
   3.9149218343075323`*^9, 3.91492184268083*^9}, {3.914921976229961*^9, 
   3.9149219925304747`*^9}, {3.914922301274076*^9, 3.914922310844344*^9}, 
   3.914922342757842*^9, {3.914922429984763*^9, 3.914922441244968*^9}, {
   3.914922489510735*^9, 3.914922503047583*^9}, 3.914922543742003*^9, {
   3.914922574655604*^9, 3.914922575804305*^9}, {3.914922817169055*^9, 
   3.9149228342852697`*^9}, {3.9149230754301023`*^9, 3.914923091557719*^9}, {
   3.914924451705316*^9, 3.914924518676277*^9}, {3.914924561439516*^9, 
   3.9149246045978603`*^9}, {3.9149246939275637`*^9, 3.91492472154783*^9}, {
   3.9149247587673283`*^9, 3.914924777818985*^9}, {3.91492484270398*^9, 
   3.914924843862381*^9}, {3.9149248799859467`*^9, 3.9149249067823133`*^9}, {
   3.914925062174666*^9, 3.914925079359181*^9}, {3.914925120374414*^9, 
   3.914925123994793*^9}, {3.914925209633561*^9, 3.914925256587592*^9}, {
   3.914925287280308*^9, 3.914925348276596*^9}, {3.9149254118238907`*^9, 
   3.914925492108779*^9}, {3.9149293168189583`*^9, 3.914929505854244*^9}, {
   3.91492988108788*^9, 3.9149298824303207`*^9}, {3.914930184202716*^9, 
   3.91493018570842*^9}, {3.9149621420434523`*^9, 3.914962169225513*^9}, {
   3.9149683952125387`*^9, 3.914968395920063*^9}, {3.915006295841475*^9, 
   3.9150063326288967`*^9}, {3.9150064207462263`*^9, 3.915006489872176*^9}, {
   3.915006525508616*^9, 3.915006564834188*^9}, {3.9150066063180017`*^9, 
   3.9150066297910748`*^9}, {3.915006680890044*^9, 3.9150067279022303`*^9}, {
   3.915006778050021*^9, 3.9150067786364727`*^9}, 3.9150068207194223`*^9, 
   3.9150068710602083`*^9, {3.915006962619597*^9, 3.915007082630189*^9}, {
   3.915007130372876*^9, 3.915007165634962*^9}, {3.915007732513598*^9, 
   3.9150077608470993`*^9}, {3.915007838990271*^9, 3.91500784291677*^9}, {
   3.915007892455813*^9, 3.915007931779904*^9}, {3.915008058577713*^9, 
   3.915008182192059*^9}, 3.915008227894938*^9, {3.915008281673727*^9, 
   3.915008310360487*^9}, {3.9150083572570963`*^9, 3.91500836332451*^9}, 
   3.915008575411872*^9, {3.915008939260852*^9, 3.915009013449277*^9}, {
   3.915009238314118*^9, 3.915009255583398*^9}, {3.9150093024748783`*^9, 
   3.915009322369952*^9}, {3.915009367989399*^9, 3.915009378073235*^9}, 
   3.915009463248176*^9, 3.915009610528274*^9, {3.9150099045910788`*^9, 
   3.915009936284122*^9}, {3.915011880538004*^9, 3.915011907920693*^9}, {
   3.91501229578426*^9, 3.915012302740694*^9}, {3.915012440276376*^9, 
   3.91501244599467*^9}, {3.915012747761105*^9, 3.9150127528718443`*^9}, {
   3.915012940578288*^9, 3.9150129459767103`*^9}, {3.915012997036594*^9, 
   3.915013068880077*^9}, {3.915095797084936*^9, 3.915095865116807*^9}, {
   3.915096113420432*^9, 3.91509614483529*^9}, {3.9201326989283752`*^9, 
   3.920132723336479*^9}, {3.920132875758575*^9, 3.9201329227659492`*^9}, {
   3.9201331439967737`*^9, 3.9201331812371492`*^9}, {3.920133282025619*^9, 
   3.9201333075388327`*^9}, {3.920133357557592*^9, 3.920133360013253*^9}, {
   3.920133393927494*^9, 3.9201333989039297`*^9}, {3.920133510405038*^9, 
   3.920133786009893*^9}, {3.920133845860847*^9, 3.9201339437347107`*^9}, {
   3.9201341057857323`*^9, 3.920134106404109*^9}, {3.9201343788738832`*^9, 
   3.9201343798224173`*^9}, {3.92013443408289*^9, 3.92013443832959*^9}, {
   3.920134689531402*^9, 3.9201346917920113`*^9}, {3.920134729836166*^9, 
   3.920134761456668*^9}, {3.920192040283001*^9, 3.920192070830995*^9}, {
   3.920192115016776*^9, 3.9201921959579687`*^9}, {3.920192240065118*^9, 
   3.92019226349592*^9}, {3.920192476289267*^9, 3.920192539234271*^9}, {
   3.920192937777061*^9, 3.920192955982149*^9}, {3.92028380448943*^9, 
   3.920283840232781*^9}, {3.920283942236841*^9, 3.92028402400808*^9}, {
   3.9202840630345163`*^9, 3.920284067839176*^9}, {3.920284121084778*^9, 
   3.920284176811275*^9}, {3.9202842098646173`*^9, 3.9202843560410557`*^9}, {
   3.9206664824762907`*^9, 3.920666518201968*^9}, {3.920672128406551*^9, 
   3.920672136630073*^9}, {3.920672216463705*^9, 3.920672255604741*^9}, {
   3.920672337139567*^9, 3.9206723387920732`*^9}, {3.92087582802321*^9, 
   3.92087584920417*^9}, {3.9208759475372343`*^9, 3.920876071347794*^9}, {
   3.9208761305971003`*^9, 3.920876321481937*^9}, {3.920876361302705*^9, 
   3.920876369731057*^9}, {3.920896238075636*^9, 3.9208962927055817`*^9}, {
   3.920896371104834*^9, 3.9208963808236313`*^9}, {3.9208964704681463`*^9, 
   3.920896475115233*^9}, {3.920896583971809*^9, 3.920896778211856*^9}, {
   3.920974287057343*^9, 3.92097432366852*^9}, {3.920974378392521*^9, 
   3.920974392431625*^9}, {3.920974435722704*^9, 3.920974485230206*^9}, {
   3.920974648984481*^9, 3.920974751070568*^9}, {3.9209748312269707`*^9, 
   3.920974958403492*^9}, {3.9209750029393797`*^9, 3.9209751397191143`*^9}, {
   3.92097517845227*^9, 3.92097528705053*^9}, 3.920975326132216*^9, {
   3.920975371017208*^9, 3.920975444761754*^9}, {3.9209754917853928`*^9, 
   3.920975505362719*^9}, {3.920975537018258*^9, 3.920975558481448*^9}, 
   3.920975604164393*^9, {3.921075347640313*^9, 3.921075381057754*^9}, {
   3.921075414933763*^9, 3.921075429928459*^9}, {3.921075475353874*^9, 
   3.921075707633045*^9}, {3.921075817579975*^9, 3.9210758649202147`*^9}, {
   3.921075896638822*^9, 3.921075901613879*^9}, {3.9210759399594193`*^9, 
   3.921075991898456*^9}, {3.921076024496567*^9, 3.921076030562891*^9}, {
   3.921076125644*^9, 3.9210763329603233`*^9}, {3.9210772790337954`*^9, 
   3.921077298336937*^9}, {3.921077329606085*^9, 3.921077376529442*^9}, {
   3.921077407593129*^9, 3.921077525081689*^9}, {3.921077686605789*^9, 
   3.921077702382365*^9}, {3.921077741838105*^9, 3.921077748513318*^9}, {
   3.921077794008093*^9, 3.921077801184731*^9}, 3.921077893600525*^9, {
   3.921078110435512*^9, 3.921078111408812*^9}, {3.921078148117743*^9, 
   3.921078208343978*^9}, {3.921078290765733*^9, 3.921078292225515*^9}, {
   3.921078353368372*^9, 3.9210783547171717`*^9}, {3.921078414863152*^9, 
   3.921078417337895*^9}, 3.921078475707793*^9, {3.92109287028524*^9, 
   3.9210930959416018`*^9}, {3.921093153042159*^9, 3.921093190628695*^9}, {
   3.921137637773468*^9, 3.921137663279461*^9}, {3.921137805825832*^9, 
   3.9211378268009653`*^9}, {3.921137860001897*^9, 3.921137875293241*^9}, {
   3.921228128417804*^9, 3.921228138296012*^9}, {3.921228176617878*^9, 
   3.9212282682243233`*^9}, {3.921228305098604*^9, 3.921228337723321*^9}, {
   3.921228383408537*^9, 3.921228392365613*^9}, 3.921228444701695*^9, {
   3.921228488508285*^9, 3.921228614873023*^9}, {3.921228647688621*^9, 
   3.9212287429748898`*^9}, {3.921228857338838*^9, 3.921228875218116*^9}, {
   3.921229733240581*^9, 3.921229834276518*^9}, {3.9212298796025753`*^9, 
   3.921230058556913*^9}, {3.921230102956086*^9, 3.921230194663055*^9}, 
   3.921230235950768*^9, {3.921230401542605*^9, 3.921230412442679*^9}, {
   3.921309982791252*^9, 3.921310011668536*^9}, {3.9213100623650417`*^9, 
   3.92131006760966*^9}, {3.9213101000549173`*^9, 3.9213101295353413`*^9}, {
   3.92131019710258*^9, 3.921310307572958*^9}, {3.921397945772625*^9, 
   3.921398008237689*^9}, {3.9213980776397038`*^9, 3.921398110094046*^9}, {
   3.9213981490536346`*^9, 3.9213981542943*^9}, {3.9213984155389137`*^9, 
   3.92139851430693*^9}, {3.92139854445951*^9, 3.921398548117886*^9}, {
   3.921398595462328*^9, 3.921398619735298*^9}, {3.9213986566772823`*^9, 
   3.9213986576931267`*^9}, {3.921398690422124*^9, 3.921398751306437*^9}, {
   3.921398797894762*^9, 3.92139890474776*^9}, {3.921402211693076*^9, 
   3.921402252740274*^9}, {3.921402296057597*^9, 3.921402308588684*^9}, {
   3.921486360211481*^9, 3.921486456086192*^9}, {3.9214865136405354`*^9, 
   3.921486542977106*^9}, {3.921486610193215*^9, 3.921486617994856*^9}, {
   3.9214866514603653`*^9, 3.921486680679676*^9}, {3.921486717719344*^9, 
   3.921486719311133*^9}, {3.921486780249757*^9, 3.921486872855617*^9}, {
   3.921486924303277*^9, 3.92148694053193*^9}, {3.921487009840019*^9, 
   3.92148703019522*^9}, {3.921487923551044*^9, 3.921487924661224*^9}, {
   3.9214880123291903`*^9, 3.921488039904591*^9}, {3.92148807821734*^9, 
   3.9214881356726017`*^9}, {3.921488167611611*^9, 3.9214883220469637`*^9}, {
   3.921488962093788*^9, 3.9214889623002787`*^9}, {3.9214890260923243`*^9, 
   3.921489046479146*^9}, {3.921501931548843*^9, 3.921501971417761*^9}, {
   3.921502019633353*^9, 3.921502037984743*^9}, {3.921596006395771*^9, 
   3.921596006916098*^9}, {3.9215960413186073`*^9, 3.9215960551255293`*^9}, 
   3.921596100298954*^9, 3.9215961579964237`*^9, {3.921596560712051*^9, 
   3.921596585739887*^9}, {3.921596674850458*^9, 3.9215966873426228`*^9}, {
   3.921596737431466*^9, 3.921596748233172*^9}, {3.921596922924615*^9, 
   3.9215969809460506`*^9}, {3.921597043802417*^9, 3.921597145276716*^9}, {
   3.9219245964794397`*^9, 3.921924622126072*^9}, {3.921924893089834*^9, 
   3.921924908342258*^9}, {3.921926914410767*^9, 3.921926917795546*^9}, {
   3.921927657361499*^9, 3.9219277196347303`*^9}, {3.921927750996071*^9, 
   3.9219279867818203`*^9}, {3.921928029282662*^9, 3.9219281638093348`*^9}, {
   3.9219287381349154`*^9, 3.921928738562213*^9}, {3.921928794598422*^9, 
   3.921928796049177*^9}, {3.921928869587834*^9, 3.921928870557678*^9}, {
   3.921928903171072*^9, 3.9219289322595*^9}, {3.921928978394423*^9, 
   3.921929074332808*^9}, {3.9219291099694643`*^9, 3.9219291459130173`*^9}, {
   3.921929496546129*^9, 3.921929521611945*^9}, {3.921943910065432*^9, 
   3.9219439585028973`*^9}, {3.921943989126417*^9, 3.921944153315463*^9}, {
   3.921944185792697*^9, 3.921944237387354*^9}, {3.9221082822420673`*^9, 
   3.922108336660697*^9}, {3.922108371631789*^9, 3.922108406769931*^9}, {
   3.922108675015081*^9, 3.9221086917607803`*^9}, {3.925555570608474*^9, 
   3.925555705830872*^9}, {3.925555738934894*^9, 3.925555760897167*^9}, {
   3.9255592755698223`*^9, 3.925559282577774*^9}, {3.925559521709581*^9, 
   3.925559646684534*^9}, {3.9255596877587223`*^9, 3.925559836432514*^9}, {
   3.9255598682470818`*^9, 3.925559879280085*^9}, {3.925559924791422*^9, 
   3.9255599630477943`*^9}, {3.925559995641198*^9, 3.925560097535666*^9}, {
   3.925560150462761*^9, 3.925560444954555*^9}, {3.925560476650259*^9, 
   3.9255605315455103`*^9}, {3.9255605661277*^9, 3.925560566990365*^9}, {
   3.9255606053430653`*^9, 3.925560612192181*^9}, {3.925560680507366*^9, 
   3.9255608034671383`*^9}, {3.925564188643448*^9, 3.925564249509199*^9}, {
   3.925564284761037*^9, 3.925564332475078*^9}, {3.925564375307146*^9, 
   3.925564626573649*^9}, {3.925576855502987*^9, 3.925576878037211*^9}, {
   3.925576998427773*^9, 3.9255770014742537`*^9}, {3.925577173980486*^9, 
   3.925577258338463*^9}, {3.925577294010363*^9, 3.925577302478574*^9}, {
   3.92563518095191*^9, 3.925635224859561*^9}, {3.9256352568537397`*^9, 
   3.925635287860436*^9}, {3.925635427434669*^9, 3.925635428799419*^9}, {
   3.925651002386325*^9, 3.92565101278607*^9}, {3.9256519394088507`*^9, 
   3.925651957464953*^9}, {3.92565203095277*^9, 3.925652035174708*^9}, {
   3.925652100862488*^9, 3.9256521061375303`*^9}, {3.925678677801095*^9, 
   3.925678678582162*^9}, {3.9267013615117826`*^9, 3.926701580661644*^9}, {
   3.926701689065956*^9, 3.926701691980701*^9}, {3.926701812964759*^9, 
   3.926701873425374*^9}, 3.9267021641328573`*^9, {3.926722294809209*^9, 
   3.926722295739942*^9}, 3.926844958051906*^9, {3.926845008564887*^9, 
   3.926845030076331*^9}, 3.926845153003749*^9, {3.928135908251567*^9, 
   3.928135966147685*^9}, {3.928135996451171*^9, 3.928136072352683*^9}, {
   3.9281362207592363`*^9, 3.928136222137806*^9}, {3.928136374739427*^9, 
   3.928136397694438*^9}, {3.928136531716301*^9, 3.928136579163638*^9}, {
   3.9281366270070677`*^9, 3.9281366366484537`*^9}, {3.928136692580755*^9, 
   3.928136747240487*^9}, {3.9282286415399437`*^9, 3.928228643777973*^9}, 
   3.928228703559875*^9, {3.92822876467096*^9, 3.928228787971246*^9}, {
   3.928250217321519*^9, 3.928250223543041*^9}, {3.928250256518808*^9, 
   3.928250282291026*^9}, {3.932719764118273*^9, 3.9327197730865517`*^9}, {
   3.937476605368637*^9, 3.9374766539313*^9}, {3.937476749681563*^9, 
   3.937476750425867*^9}, {3.937476950662797*^9, 3.937477014537661*^9}, {
   3.937477703047493*^9, 3.9374777121418247`*^9}, {3.937477847950001*^9, 
   3.9374778706747007`*^9}, {3.9374779787059813`*^9, 3.937477994960547*^9}, {
   3.937485672065919*^9, 3.937485699728717*^9}, {3.937485798522191*^9, 
   3.9374858032149*^9}, {3.9374858525786047`*^9, 3.9374858565901117`*^9}, {
   3.937485895133058*^9, 3.937485901123225*^9}, 3.937485934521181*^9, {
   3.937485993628224*^9, 3.937486005860784*^9}, {3.937486078625853*^9, 
   3.9374860962166862`*^9}, {3.937486192534881*^9, 3.93748629467558*^9}, {
   3.9374863279305363`*^9, 3.937486337282825*^9}, {3.937486424354475*^9, 
   3.937486488681622*^9}, {3.9374865717242203`*^9, 3.937486602513733*^9}, {
   3.940698725781948*^9, 3.940698735390925*^9}, {3.9409253416463137`*^9, 
   3.940925351338519*^9}, {3.940925539637588*^9, 3.940925544493009*^9}, {
   3.940925591075583*^9, 3.940925600988796*^9}},
 CellLabel->
  "In[409]:=",ExpressionUUID->"250af4f3-9405-4f84-9452-3a2fa154942a"],

Cell[BoxData[
 TemplateBox[{
   GraphicsBox[
    GraphicsComplexBox[CompressedData["
1:eJxlmHtQ1WUax4kQzIwSdJcKHZRKrBTR8YryKAqLo6KW0QqNKWjGLTMuIriI
l6BE45cgNyXEw+EcCBDlbtgsu6UOrKJLWYqGEimgwFZ4C9AlZ74v4/f89c7n
zHFGPud5nvf7PmP9N76x3tzMzKzjCTOzP8++/F//u9R/ufD5R2xQTXhylOLj
i4abv5YQT9/TFL/ofOUly+37Fc8uOx35dXam4lWzHn2geE7zsr1pHxxWXJ/j
UfF7f65i33WuA98wKG5/xWVooX2B4qhHHxQqtiq0H/gnRxQvnvHp/DW/lChO
trPwsZ54THHT/T//wFLFjo8+KFMcPPDX21lUKC7N6jacXFypuPeRnyoTT2A+
4e/x72uK4Q8Mf2D4A8MfGP7A8AeGPzD8geEPDH9g+APDHxj+wPAHhj8w/HFd
sScwn/AHhj8w/IHhDwx/YPgDwx8Y/sDwB4Y/MPyB4Q8Mf2D4A8MfGP7A8Md9
yHXFnh7//uD5eP9q1L8a9a9G/atR/2rUvxr1r0b9q1H/atS/GvWvRv2rUf9q
1L8a9a+m/PHc4j7kumJPYD7hDwx/YPgDwx8Y/sDwB4Y/MPyB4Q8Mf2D4A8Mf
GP7A8AeGP57zPLe4D7mu2BOYT/gDwx8Y/sDwB4Y/MPyB4Q8Mf2D4A8MfGP7A
8AeGPzD88b3Ic57nFvch1xV7AvMJf2D4A8MfGP7A8AeGPzD8geEPDH9g+APD
Hxj+wPDHOYLvRZ7zPLe4D7mu2BOYT/gDwx8Y/sDwB4Y/MPyB4Q8Mf2D4A8Mf
GP7A8Me5i3ME34s853lucR9yXbEnMJ/wB4Y/MPyB4Q8Mf2D4A8MfGP7A8AeG
PzD8cU7l3MU5gu9FnvM8t7gPua7YE5hP+APDHxj+wPAHhj8w/IHhDwx/YPgD
wx/nes6pnLs4R/C9yHOe5xb3IdcVewLzCX9g+APDHxj+wPAHhj8w/IHhDwx/
/A7iXM85lXMX5wi+F3nO89ziPuS6Yk9gPuEPDH9g+APDHxj+wPAHhj8w/PG7
kd9BnOs5p3Lu4hzB9yLPeZ5b3IdcV+wJzCf8geEPDH9g+APDHxj+wPDH72x+
N/I7iHM951TOXZwj+F7kOc9zi/uQ64o9gfmEPzD8geEPDH9g+APDH+8l+J3N
70Z+B3Gu55zKuYtzBN+LPOd5bnEfcl2xJzCf8AeGPzD8geEPDH+8x+G9BL+z
+d3I7yDO9ZxTOXdxjuB7kec8zy3uQ64r9gTmE/7A8AeGPzD88d6L9zi8l+B3
Nr8b+R3EuZ5zKucuzhF8L/Kc57nFfch1xZ7AfMIfGP7A8Md7Qt578R6H9xL8
zuZ3I7+DONdzTuXcxTmC70We8zy3uA+5rtgTmE/4A8Mf71V5T8h7L97j8F6C
39n8buR3EOd6zqmcuzhH8L3Ic57nFvch1xV7AvMJf4/vAU330rxn5b0h78F4
r8N7Cn538zuS30Wc8zm3cg7jXMH3JM99nmPcl1xn7M0pKM5ngnmgrC+7/vHv
r34oBzxsDf9ui5RVVbXnX3aLlmvP9u6+lxdhsuf/bOkJp202AYovhH7U1To3
TVJKMld6nvGTc47FXdbtGRLl+mzN5NzVyueld38uix+yXvpveDZ0OH4hU9sc
etPCNyi/Cfrb01d0BslUm6i279xzpNbn01kOxaHKd8FWW9/G+o2y/K5rt9cu
nXgUWtjUz9+k/G/1nPvDqOubpMnr5r7sRr1ULbj8WcX4MPV7jB41M+K0MVz9
Hi5DnUbP2B0mU0sdkzdPMqq/8+StkCkvVm0Vx5qOyc0tcTLyjI+zZdd2iTl6
/Oa8yxHq9wu44tef0RIu9r02a07tKxBbB4fgjuXxsjbsXnrwiXg5e96pqHLc
4N7eucK2MaQxUv3eU/afir3dFyFHPZvsfnxQKEEt99e9d2Cz+v33b0h/q7w1
Unq67njO2XREdr+a4D3XbTAXpYwLSVus2ywjRl9s9O8pEV3jm4mx86LEa+eo
6rlTBnNUZfGwXTYPBnPUAtsFBXfNE8TeY9jbw6z2SOrff1leszBR1nlfbK1t
H8wNxdbTX7e4HiVX5+0IS95YKhe9/9m58MgWVW+hfj/uNdNvkXf6W2pXfFkm
7sVf2vmujFb1lxSbM+O4Z7R8tKTWtbWtXK6uuROY3xyt6rHkZpp+/7loaTv5
TkbP+Eo5F5g80+ZvMeL9P0Pr7PerJGtdZvA2nxiTvl3dVhTZsDBp4P8bkLjh
J02cnjab9v5/kqTswRvHOr9PloBLMR7vPbNPoqwTY2OLPzfZVx/wd3GIDUmW
ab3znrZuTJUnAra4PZiUIs71t1xL2jLkFbvqd0fOTJUdRt/U3/rSTfaznxwu
uthdnypLvi1f22KRJU66psTM2emqjg9dcIv9y60MabV45t5r9oek7mf/ZVde
zhTLAvu/Wn6VI/oxzgHXLA+K14jnZ3WkHTLZt/0rrOcfhvaD0n5D9838NTp5
OH6477imLFXnH7+9p3X8jmx5Mikue4mtXtpXu935JjlbXB7Whcz4Nk8ubK+7
8KbhkCzpXhF+xUNvsj/5PMDrhtWIHDH4J46JjzNK99WHS9fG5AzuG7Th6Sdd
DouPY/+pJxcVSEPLzjPiflgK79+ZXf5coQxt2Laz4ymdHPQOHNv9tele72aA
+YSsFTrxbNh+bXRzkfR/1THkpzqdqnuj31m/7pW5YuGTsGpB9RE5e/dSxci4
XHlhunG9x5kSmZhr9cGESXqZ8r1NcESy6fvm9NRze2e668U597u3QmuOyr7d
uRXTmvWqL7zvHnPxcsmTF8J1H+pLBvJ4UV/+2Pg8Vde/3c7z8LcwyB6rIZc7
80vlvpdz361xBklY3DAmNGAwf61dmfRrrr5Mmjc998el44N5zP31nXkhdQaZ
0znENTG7XKrNn9eCfIyq7lOsjwUOTzGKd3XuiaNZFfLSxPOlW9qNqu6fmhyW
Ub8oX364tqutJ7tScr6wTFgWnq/qfH76+WVlXfnyf4TPzlE=
     "], {{{
        EdgeForm[], 
        LABColor[
        0.2711582030147396, 0.14169846589452695`, -0.40819586146512543`], 
        GraphicsGroupBox[{
          PolygonBox[CompressedData["
1:eJxNlUtTVVcQhc+JpSDoMFaBXpShWholZoiWchHIzBsFA14GqYqCEXzM5KES
iDMV8ReAQqbJIIBomVReFeAKiaXGMuEh4HOGgmaYtWp/FA5W9dm9u3t39+q9
T+EXJ1ONH0RR9EpYIVyLo2idZJfkR8J6YTvfJcIOoUjYL3zMegP7M8Knwqyw
S9iEzX58SsHn6IxqoYzYjrFP+EQoJMZOfIpAATrH3YiumliOW0O8atb2PSwc
EU4JaWxOoit7L8dydBXoysihlDOTrMvJ8bhQKdSzn6AfR7CpwWcH9U3hNy2c
IK+vQBXxGoQ2oRF8Ta6t4qReaBFOa/2NcEZoZ992L4WLwivkGewM+3Sgq2Xd
QI9O0JsO9KeowXEPwcleZCW1JMm/FP12bFqpo564FzinW3lfFi5FIW4N9ZVQ
e5Lz2jnfPTlPjEb4bIC/CvLzOeewfUpdz4RjOuMz4ahQJxyMgq4Z2ST8HId+
/ipZLLlF2Ixcx/du1sX0vTMKPOwRtrJfx55j9cVB/53kWc7/UjiAbTG6FPoU
eu8Py6dL8g/J3+D79zjUcYwalnwOEKeJvaXa6tg/Sv134uD3UxzOSZF7C7bN
xLjMt3GF/e/jYHtb8hd65Z75bvuOz8FJI1xWwkcVs+97UgZXaXwqmP9yZieJ
fS37aeLsY+7SzGMtc9oQL78XNcTpYF7aiVVCjMPMjv02w+mH8Lkb/prolbn6
Fu7MofvRQy8uYXeWN9FxepjvSvKsYgZ9pv36hevCj/TfPExJvhGmo3BX3bc2
6ktTQxs1+s7kCu9kmyP5WFgr/CvkC6uEPGEb6zyk7+B64LfU7/Ia4b8oxDM2
onPct9KvRuf3zu/1bBTOnYtCnCxiO5bfsQT+m8jJ/ouyzUa3hngz0o0JT4Bt
rBumPz8Io7Lrk8xIDngtDNI7r2/Ag/noxq8HX8e8Sz/tkxFuCuOKdctnS/ZK
XiVOL/t9rDs5x+su9q/Duc8YESbJqZBaXd9EHNaT1OmeFsBVLr1+S62LwLku
8L2avr+OAo9vkF6vlLwfh94/jENPN9DjPHi3zT/k85jz5uDMmOX8v9l7hF8+
XGYxH9lwPU6uK8lhPgo2S3mZ753UaBRRdwEzlCDHbOK6R7voUYLcl2pI4JOD
fy5+C5z5mp7Pc1ey2LsCN53UlkO/bTNFLxeYwUW+p9l/Hod/3os4+N9gJhyz
mdm6C0djzI3n5884zIv3hpidXmZtiLmxboJZGcb2JrM4Rl/HWU+znyHGKBjA
33fe79V54PfkHPC76v+qc/Vb5DfJdzEJN3u5+9uQ+XyP0p8MZ/ST5yB98Nn+
T/idT2E7CgeT9NW6B8ykZ9P13KK+v1jfi8N6KFq+kwv0dJ5YE+gzxJyBy1n8
xog7Sa629z33XeyGs1ZmYIB56Acj0fJ7MQhP/o/6Xo/Aewucuz/+v/h9vIqt
7f4HnFVQfQ==
           "]], 
          PolygonBox[CompressedData["
1:eJwt0D1PAkEQxvEdQ3mWWtFcqzW19VEqtQWVNpjY29qf+gkk0VZa0IjhLYoE
xagQX1BE1G9A6X8yk9wv+2R3M3OzcXFnvbQQQsgig2MJYZl1BWXyGVbJa6iQ
j8AXlpASrrBF3kaD/IpFxHjDA744m+KR3EOVXEOffIENcgGXYj21t/Y8JZ+L
9dY7ercp1msPLfItToLV1NptsbMUHfINDoLd6Yrt6ZnuXZOHmJMj1hHqYv+i
M+lsOqPOqm9ySH732XIY40lsNq3x7DUif4MX3InPinu9izw28Y2Z51384Nfz
Pv7w4b0SfLrEa0wwEKutb6xv/Q++EUVN
           "]]}]}, {
        EdgeForm[], 
        LABColor[0.7341300084537971, 0.276689663085095, 0.4700861037685904], 
        GraphicsGroupBox[{
          PolygonBox[CompressedData["
1:eJxdmHd0j2cUx9/H+Lc1i5YWMar2FgkJ2gYJgtboksRoT4cdiXGKogg6DkHs
rmMnETqPvaLrKLHpPLVq9V8Uvd9zPznN6R/3vO9z9/3ee5/3l9TLGDNgdLko
io6GKCpvz7ZGSUbtjGYZLTOaDS03mmP0jtFS5KIx8N41Go+OaBx2es9DvsRo
htFinm8aTee8Hrn0VhjNxX4scWYa5RJLNBqe6C38LTTKNlqArw3Y6JxllGM0
32g17/OMJhJLNW2i5hnYy3exYfO2PQ8H11+Fj2/hSy77lfj7Png938GfQE3K
YyNx1pHrWvIdQX5LqS0XvGeTTy65LOE8C13pbAFf8TfDE3755LSS+lagNwcd
vW+Fv4Ic89AvoE5RYRm81oDlKmpdSR+U8xhqGG40ifcF1Kc6t1P3WvhroBz8
i7bBk32GUSbvOfhbDfar6Fsa+EovHV4mOrL7Mfhc/RDcbxHx56M3D9+T4OWD
xVbqPkhOW8BsM7I8eHrfh51oP9gJixfB5iC+DmCvPm1C9kLks7uB3q7HVv0d
i/4eYml2dmEr2o18PL0TDtq5l7HdAd7b0XkFuWQvEeew0TmjYmRz0C2gt/nE
zSXHQrAvIKe9YFBAfYXkthS7A8j2g8MZo0PwT8Pbi6890GZq24WPnZyPIxf/
GDzJfoInWQn+dpPHLvLeiS/JTtAz4TWMeoXJbDAQX/uiWdKcal4W0qehkd9Z
ep9JD4+AdTG1baMuYVsEbz9Y7uN8FvmxQA32vICv8/jajs5RZlizXIz8CD5P
geU++qD6qpteE6NHguc6xOgNdE5ip/N0alFPrpPTJaM7Rpcjn4vD8IVTcuQz
pL3UvmjPtXOZ8PTeJ/KdPEud8n0yeI9Kgud+K/Ja/+Z5q0zNiqm5uIbtabO5
qDqD8w9Q8x47J6q/9hxkz+5GzxtFdq5mFIxS7Rhv1E+1B5fvDX7XppL/EDAY
SkzF+IsaUqhb/l83Gkx+N8n3OvFukOtB7IcTMwPqCzbyNQHfmlPNq2b6BH0r
ASNhdTx4HvfJ6zi9KSHfGZHP4CnyPU1v9+GvhB6e4HnX6Erke3MRf9K/io8T
yMWrabErGNUILj+JTO/3iCeb/cjk7zb5KdcHYCMcdGePYB5ugF+p/VX8/sP7
ZfKWnwP0S327UqaOS+R+kZ7o+6tZPhT8fFC/Y4LPVDnea1CPzupd4HmOnG6Q
n3KWnWw0m7ojdS/oPtVdPgae7uxnmZkbZfyVzvFN9JPQvUkut+j9ROahAnEU
TzUMpibF6ImPO9R8mx5ehjeU/sv/2eDyM8HPo8vYPhTcTnP+NDF0fjg47jr3
iHzGB4PlEHpyBV3Fega+5rFK8B5Lp1LwmRBVDi5XffquZsK/iq5w7EV90m0Y
3JdyrB88pyr4kLyqUWP2WfRk8LutKvGl2485S6UP6keE/Br5Sicu8j2UTH1+
gH515qIc96V6oTtO3wTtq+JGxFS8RrzfZ47v4atq+M/3GWLLT2/qFo2DVxnM
KlHzXfqkc4Pg8p/B5QI6Mcgr0TfxVE/nyO/c88yAZkE7ru+e7hF9f3SH61ui
79IheA3wFQP2HXiPIV59aq1CnzQ7rZiVhuTYAJ3O9KkHMyRd+emIThLz2BPb
WOy68J2Kx0dfozijX4n/C/adyOEpetSEWahG3J7MlGarKfsu3WfZjyTmV3Ms
XqLJmhkl4Ccen9JpTf6NyUXypug2I15V8leMrsg7kWtH6utDTcqpPbWL2pGP
qC35CLeWkX/DejErmht92xLtuTP4WbOTTB/1O7gQm0H4aGH0qFHzyL/t2mXd
j+uFiT0/Ib8Y+t0t8ju2OyR78YRHKv2JBftO2CbzrroHgEs8OMVB/cr0tBE+
upFXIvgOoSe/k8tv+E1BX/V2AI/FdtbfqB/Spy5gr2d/cumomcOmM7uunY9l
P8TrCH6d6Ekv9NWTuvQjhTySmZ825JlAn7sypxnUKV8pxJGv+vjuQx3y91zw
mRsYXKd3mVyGYS+9NObmDzARNpKlUUMKuctO+Q3DfzL+ehO7HjWpft19+g10
kZr+DF7nE9TWjrmUnbCtTi9bU3cb6HF2I5Xe9oPiwEPvw5kbzcUo6hW9Cgal
f+fPiFynK/2LY69K74DO4ND1f30eie/+8FLJs07kd1MC8UqxTkBfe1uT/rVh
59qCaSy4yr42e1gDXdm8Ru6qQXx9H3QHyTadOVMeI8hLeadTh3w9xl61ZEcV
p6ZRM6Nakf+W0d8qurOHg6NmqxV7ovret/MHRtOMFhlNNloIHv2JPYpaxSti
Lj9HlkpvRmIr3Q3B52SzPd8zmoLvT4PvwsbgubcElzrkojmYGjynafiaAj6b
gs//VnteNZpgdCW4TRtmbl3w52fEb8/ObAm+v/nB77AWYDeNHihmczATdnrv
ht5lduFScFkicu3TRPohve7Uo3MmOKfTszR8TOB9G74K6bd+H2g3vgh+l3xN
zQPBIJ/8C+BPJe+vgu/hN/Qgi57sCD57X5JHX3KRLJteiT8Ju6n4nUJNaeSa
jU0WNaUj1/t87GuBh3DVOQf9LHxPoidtuQdlPw8f0llAnGzmbjI2Gejot4X+
dtPfwHrX38tFkP7nou+Vcp1Lbpr/CpF/k7Q/GdxTwln7XoM50l0pTIW7fqvp
e7+WefoIDFLo2xTmWDhVYMcqRv7N0LdjCblnU888clFOtdlLzfgy5m85PkdR
b3nyle/VwXXXgG1F4q3E16rg+zGVnCbTz2zeF+G7Lvdvvci/zfL/MX3LJMcc
sBYvL/hOrKCGLOT/ArP0ims=
           "]], 
          PolygonBox[CompressedData["
1:eJwtkjcvQGEUQO9VVqveV1Z9YLZJWCVGA4Od0U70LnqJ3gXRokWLFj06/4DJ
ublvOMnJ+96t35dcVllUESIi6RAGXypSBaXwCf2QyPck6MO3oRwvgU18BjLx
LJjGFyAbz4F5fE79zL7N4gMQhUfCIN6r7qFQh49DCp4KY3gPJIj30I03QjQe
A014J8SL/9OFT0KaeA2rtaTeSy4s4sPqsyTDED6q7lZzBF+FfPEcU3gDhIvX
tNrL6rnyYAWfUO/VdmC7WIMC8Rzr6jPZbLbjevwHaoMdf0M7xInP0IE3q88W
Cy34MQzZruAE34Vq8TvYwQ+gHq+BPfzUZhCPsdgLOMNP4RI/Us9lMYf4ufqZ
xZzhV/AuHmOxreq9WI9t+C384b9wh79Bob0BeIUNKBbfge3CerLerOd9/NHu
FyLgIYix2Ax4gfvgzGpYrRv1WtbTNf4RvE2r+Q7PQazlfFJ/k/Y2rYct/B8R
q2Id
           "]]}]}, {
        EdgeForm[], 
        LABColor[
        0.9196664234341857, 0.028391515285724936`, 0.35325010977700266`], 
        GraphicsGroupBox[{
          
          PolygonBox[{{37, 17, 36}, {443, 40, 442}, {424, 13, 425}, {440, 39, 
           441}, {411, 8, 410}, {415, 10, 414}, {18, 38, 19}, {420, 12, 
           421}, {428, 15, 429}, {434, 36, 435}, {426, 14, 427}, {436, 37, 
           437}, {435, 36, 431}, {438, 38, 439}, {407, 6, 406}, {409, 7, 
           408}, {17, 37, 18}, {16, 36, 17}, {19, 39, 20}, {416, 11, 417}, {
           39, 19, 38}, {38, 18, 37}, {40, 20, 39}, {406, 6, 405}, {413, 9, 
           412}}], 
          
          PolygonBox[{{442, 40, 39, 440}, {431, 36, 16, 430}, {441, 39, 38, 
           438}, {439, 38, 37, 436}, {437, 37, 36, 434}, {412, 9, 8, 411}, {
           425, 13, 12, 420}, {414, 10, 9, 413}, {429, 15, 14, 426}, {417, 11,
            10, 415}, {410, 8, 7, 409}, {427, 14, 13, 424}, {421, 12, 11, 
           416}, {430, 16, 15, 428}, {408, 7, 6, 407}}]}]}}, {{}, 
       TagBox[
        TooltipBox[{
          Directive[
           GrayLevel[0], 
           Opacity[0.5], 
           CapForm["Butt"]], 
          
          LineBox[{405, 406, 407, 408, 409, 410, 411, 412, 413, 414, 415, 417,
            416, 421, 420, 425, 424, 427, 426, 429, 428, 430, 431, 435, 434, 
           437, 436, 439, 438, 441, 440, 442, 443}]}, "2"], 
        Annotation[#, 2, "Tooltip"]& ], 
       TagBox[
        TooltipBox[{
          Directive[
           GrayLevel[0], 
           Opacity[0.5], 
           CapForm["Butt"]], 
          
          LineBox[{404, 401, 403, 402, 418, 419, 423, 422, 432, 433, 444, 445,
            447, 446, 448, 449, 451, 450, 452, 453, 454, 455, 457, 456, 458, 
           459, 460, 461, 463, 462, 464, 465, 466, 467, 469, 468, 470, 471, 
           472, 473, 475, 474, 476, 477, 478, 479, 480, 481, 482, 483, 484, 
           485, 486, 487, 488, 489, 490}]}, "0"], 
        Annotation[#, 0, "Tooltip"]& ], {}, {}}}], {
    DisplayFunction -> Identity, AspectRatio -> 1, 
     AxesOrigin -> {Automatic, Automatic}, DisplayFunction :> Identity, Frame -> 
     True, FrameLabel -> {{
        FormBox[
         StyleBox[
         "\"Induction rate \\!\\(\\*SubscriptBox[\\(\[Iota]\\), \
\\(2\\)]\\)\"", 20, StripOnInput -> False], TraditionalForm], None}, {
        FormBox[
         StyleBox[
         "\"Induction rate \\!\\(\\*SubscriptBox[\\(\[Iota]\\), \
\\(1\\)]\\)\"", 20, StripOnInput -> False], TraditionalForm], None}}, 
     FrameTicks -> {{{{0., 
          FormBox["0.`", TraditionalForm]}, {0.05, 
          FormBox["0.05`", TraditionalForm]}, {0.1, 
          FormBox["0.1`", TraditionalForm]}}, {None}}, {{{0., 
          FormBox["0.`", TraditionalForm]}, {0.05, 
          FormBox["0.05`", TraditionalForm]}, {0.1, 
          FormBox["0.1`", TraditionalForm]}}, {None}}}, 
     GridLines -> {None, None}, GridLinesStyle -> Directive[
       GrayLevel[0.5, 0.4]], 
     LabelStyle -> {FontFamily -> "Arial", FontSize -> 22, 
       GrayLevel[0]}, 
     Method -> {
      "DefaultBoundaryStyle" -> Automatic, 
       "DefaultGraphicsInteraction" -> {
        "Version" -> 1.2, "TrackMousePosition" -> {True, False}, 
         "Effects" -> {
          "Highlight" -> {"ratio" -> 2}, "HighlightPoint" -> {"ratio" -> 2}, 
           "Droplines" -> {
            "freeformCursorMode" -> True, 
             "placement" -> {"x" -> "All", "y" -> "None"}}}}, 
       "GridLinesInFront" -> True}, PlotLabel -> 
     FormBox["\"A: Log(\\!\\(\\*SubscriptBox[\\(P\\), \\(2\\)]\\))\"", 
       TraditionalForm], PlotRange -> {{0., 0.1}, {0., 0.1}}, 
     PlotRangeClipping -> True, PlotRangePadding -> {{
        Scaled[0.02], 
        Scaled[0.02]}, {
        Scaled[0.02], 
        Scaled[0.02]}}, Ticks -> {Automatic, Automatic}}], 
   FormBox[
    FormBox[
     TemplateBox[{
       FormBox[
        StyleBox[
         StyleBox[
          PaneBox[
           GraphicsBox[{
             
             RasterBox[{{{0.20005000000000028`, 0.23004499999999994`, 
              0.49999999999999994`}}, {{0.9552128711961457, 
              0.6259166250641632, 0.36964317289050413`}}, {{0.999999999999999,
               0.9759999999999994, 0.7999999999999996}}}, {{
                Rational[-15, 2], 
                Rational[-225, 2]}, {
                Rational[15, 2], 
                Rational[225, 2]}}], {Antialiasing -> False, 
              AbsoluteThickness[0.1], 
              Directive[
               Opacity[0.3], 
               GrayLevel[0]], 
              LineBox[
               NCache[{{
                  Rational[15, 2], 
                  Rational[-225, 2]}, {
                  Rational[-15, 2], 
                  Rational[-225, 2]}, {
                  Rational[-15, 2], 
                  Rational[225, 2]}, {
                  Rational[15, 2], 
                  Rational[225, 2]}, {
                  Rational[15, 2], 
                  Rational[-225, 2]}}, {{7.5, -112.5}, {-7.5, -112.5}, {-7.5, 
                112.5}, {7.5, 112.5}, {7.5, -112.5}}]]}, {
              CapForm[None], {{
                Directive[
                 GrayLevel[0], 
                 Opacity[0.5], 
                 CapForm["Butt"]], 
                CapForm["Butt"], 
                LineBox[
                 NCache[{{
                    Rational[-15, 2], -37.500000000000014`}, {
                    Rational[
                    15, 2], -37.500000000000014`}}, {{-7.5, \
-37.500000000000014`}, {7.5, -37.500000000000014`}}]]}, {
                Directive[
                 GrayLevel[0], 
                 Opacity[0.5], 
                 CapForm["Butt"]], 
                CapForm["Butt"], 
                LineBox[
                 NCache[{{
                    Rational[-15, 2], 37.49999999999997}, {
                    Rational[15, 2], 37.49999999999997}}, {{-7.5, 
                  37.49999999999997}, {7.5, 37.49999999999997}}]]}}}, 
             StyleBox[{Antialiasing -> False, 
               StyleBox[
                StyleBox[{{
                   StyleBox[
                    LineBox[{{{7.500000000000001, -37.50000000000002}, 
                    
                    Offset[{4., 0}, {
                    7.500000000000001, -37.50000000000002}]}, {{
                    7.500000000000001, 37.49999999999998}, 
                    
                    Offset[{4., 0}, {7.500000000000001, 
                    37.49999999999998}]}}], {
                    Directive[
                    AbsoluteThickness[0.5], 
                    GrayLevel[0.4]]}, StripOnInput -> False]}, 
                  StyleBox[
                   StyleBox[{{
                    StyleBox[{
                    InsetBox[
                    FormBox["0", TraditionalForm], 
                    Offset[{7., 0.}, {7.500000000000001, -37.50000000000002}], 
                    ImageScaled[{0, 0.5}], Automatic, {1, 0}], 
                    InsetBox[
                    FormBox["2", TraditionalForm], 
                    Offset[{7., 0.}, {7.500000000000001, 37.49999999999998}], 
                    ImageScaled[{0, 0.5}], Automatic, {1, 0}]}, {
                    Directive[
                    AbsoluteThickness[0.5], 
                    GrayLevel[0.4]], {
                    Directive[
                    Opacity[1], FontFamily -> "Arial", FontSize -> 22, 
                    GrayLevel[0]]}}, StripOnInput -> False]}, {}}, {{
                    Directive[
                    Opacity[1], FontFamily -> "Arial", FontSize -> 22, 
                    GrayLevel[0]]}}, StripOnInput -> False], {
                   "GraphicsLabel"}, StripOnInput -> False]}, {
                 "GraphicsTicks"}, StripOnInput -> False], {{
                  Directive[
                   AbsoluteThickness[0.5], 
                   GrayLevel[0.4]]}}, StripOnInput -> False]}, {
              "GraphicsAxes"}, StripOnInput -> False]}, PlotRangePadding -> 
            Scaled[0.02], PlotRange -> All, Frame -> True, 
            FrameTicks -> {{False, False}, {True, False}}, FrameStyle -> 
            Opacity[0], FrameTicksStyle -> Opacity[0], 
            ImageSize -> {Automatic, 225}, BaseStyle -> {}], Alignment -> 
           Left, AppearanceElements -> None, ImageMargins -> {{5, 5}, {5, 5}},
            ImageSizeAction -> "ResizeToFit"], LineIndent -> 0, StripOnInput -> 
          False], {FontFamily -> "Arial", FontSize -> 22, 
          GrayLevel[0]}, Background -> Automatic, StripOnInput -> False], 
        TraditionalForm]}, "BarLegend", DisplayFunction -> (#& ), 
      InterpretationFunction :> (RowBox[{"BarLegend", "[", 
         RowBox[{
           RowBox[{"{", 
             RowBox[{
               RowBox[{
                 RowBox[{"Blend", "[", 
                   RowBox[{"\"WL13DefaultDensityGradient\"", ",", "#1"}], 
                   "]"}], "&"}], ",", 
               RowBox[{"{", 
                 RowBox[{
                   RowBox[{"-", "2.015147020675584`"}], ",", 
                   "2.962326660458934`"}], "}"}]}], "}"}], ",", 
           RowBox[{"{", 
             RowBox[{
               RowBox[{"{", 
                 RowBox[{"0.`", ",", 
                   RowBox[{"Directive", "[", 
                    RowBox[{
                    
                    TemplateBox[<|"color" -> GrayLevel[0]|>, 
                    "GrayLevelColorSwatchTemplate"], ",", 
                    RowBox[{"Opacity", "[", "0.5`", "]"}], ",", 
                    RowBox[{"CapForm", "[", "\"Butt\"", "]"}]}], "]"}]}], 
                 "}"}], ",", 
               RowBox[{"{", 
                 RowBox[{"2", ",", 
                   RowBox[{"Directive", "[", 
                    RowBox[{
                    
                    TemplateBox[<|"color" -> GrayLevel[0]|>, 
                    "GrayLevelColorSwatchTemplate"], ",", 
                    RowBox[{"Opacity", "[", "0.5`", "]"}], ",", 
                    RowBox[{"CapForm", "[", "\"Butt\"", "]"}]}], "]"}]}], 
                 "}"}], ",", 
               RowBox[{"{", 
                 RowBox[{"4", ",", 
                   RowBox[{"Directive", "[", 
                    RowBox[{
                    
                    TemplateBox[<|"color" -> GrayLevel[0]|>, 
                    "GrayLevelColorSwatchTemplate"], ",", 
                    RowBox[{"Opacity", "[", "0.5`", "]"}], ",", 
                    RowBox[{"CapForm", "[", "\"Butt\"", "]"}]}], "]"}]}], 
                 "}"}], ",", 
               RowBox[{"{", 
                 RowBox[{"6", ",", 
                   RowBox[{"Directive", "[", 
                    RowBox[{
                    
                    TemplateBox[<|"color" -> GrayLevel[0]|>, 
                    "GrayLevelColorSwatchTemplate"], ",", 
                    RowBox[{"Opacity", "[", "0.5`", "]"}], ",", 
                    RowBox[{"CapForm", "[", "\"Butt\"", "]"}]}], "]"}]}], 
                 "}"}], ",", 
               RowBox[{"{", 
                 RowBox[{"8", ",", 
                   RowBox[{"Directive", "[", 
                    RowBox[{
                    
                    TemplateBox[<|"color" -> GrayLevel[0]|>, 
                    "GrayLevelColorSwatchTemplate"], ",", 
                    RowBox[{"Opacity", "[", "0.5`", "]"}], ",", 
                    RowBox[{"CapForm", "[", "\"Butt\"", "]"}]}], "]"}]}], 
                 "}"}]}], "}"}], ",", 
           RowBox[{"LabelStyle", "\[Rule]", 
             RowBox[{"{", 
               RowBox[{
                 RowBox[{"FontFamily", "\[Rule]", "\"Arial\""}], ",", 
                 RowBox[{"FontSize", "\[Rule]", "22"}], ",", 
                 
                 TemplateBox[<|"color" -> GrayLevel[0]|>, 
                  "GrayLevelColorSwatchTemplate"]}], "}"}]}], ",", 
           RowBox[{"LegendLayout", "\[Rule]", "\"Column\""}], ",", 
           RowBox[{"LegendMarkerSize", "\[Rule]", "225"}], ",", 
           RowBox[{"ScalingFunctions", "\[Rule]", 
             RowBox[{"{", 
               RowBox[{"Identity", ",", "Identity"}], "}"}]}], ",", 
           RowBox[{"Charting`AxisLabel", "\[Rule]", "None"}], ",", 
           RowBox[{"Charting`TickSide", "\[Rule]", "Right"}], ",", 
           RowBox[{"ColorFunctionScaling", "\[Rule]", "True"}]}], "]"}]& )], 
     TraditionalForm], TraditionalForm]},
  "Legended",
  DisplayFunction->(GridBox[{{
      TagBox[
       ItemBox[
        PaneBox[
         TagBox[#, "SkipImageSizeLevel"], Alignment -> {Center, Baseline}, 
         BaselinePosition -> Baseline], DefaultBaseStyle -> "Labeled"], 
       "SkipImageSizeLevel"], 
      ItemBox[#2, DefaultBaseStyle -> "LabeledLabel"]}}, 
    GridBoxAlignment -> {"Columns" -> {{Center}}, "Rows" -> {{Center}}}, 
    AutoDelete -> False, GridBoxItemSize -> Automatic, 
    BaselinePosition -> {1, 1}]& ),
  Editable->True,
  InterpretationFunction->(RowBox[{"Legended", "[", 
     RowBox[{#, ",", 
       RowBox[{"Placed", "[", 
         RowBox[{#2, ",", "After"}], "]"}]}], "]"}]& )]], "Output",
 CellChangeTimes->{{3.9255646094311934`*^9, 3.925564630573842*^9}, 
   3.92557688113725*^9, 3.9255772655366383`*^9, 3.925577310790944*^9, {
   3.925635279656661*^9, 3.925635291977202*^9}, 3.925635436686084*^9, 
   3.925651022028371*^9, 3.9256519687794733`*^9, 3.925652042028132*^9, 
   3.9256521164232807`*^9, 3.926701792296361*^9, 3.926701894319819*^9, 
   3.9267223150481462`*^9, 3.9268449718594437`*^9, 3.926845166352566*^9, 
   3.928136090344883*^9, 3.928136296299859*^9, 3.928136418465543*^9, 
   3.9281366495831223`*^9, {3.9281367047201*^9, 3.928136729366497*^9}, 
   3.928136763093466*^9, 3.9282286595053167`*^9, 3.928228715706019*^9, 
   3.928228801623785*^9, 3.928250235256378*^9, {3.9282502708834763`*^9, 
   3.928250294466662*^9}, {3.932719758985282*^9, 3.932719787724695*^9}, 
   3.9374766927745743`*^9, 3.937477441412714*^9, 3.937477808658225*^9, {
   3.937477866075512*^9, 3.9374778840599957`*^9}, 3.937478008781458*^9, 
   3.937485776026245*^9, 3.937485821092084*^9, 3.93748597162151*^9, 
   3.9374860233723917`*^9, 3.9374861148627443`*^9, 3.937486237176735*^9, 
   3.9374863141646967`*^9, 3.937486355379724*^9, 3.937486462350532*^9, 
   3.937486506925991*^9, 3.9374865905597277`*^9, 3.937486623535308*^9, 
   3.940698752284021*^9, 3.9409253753609858`*^9, 3.9409256241158333`*^9},
 CellLabel->
  "Out[410]=",ExpressionUUID->"ed591f7f-1866-4afd-b882-58bccf59a68b"],

Cell[BoxData[
 RowBox[{"{", 
  RowBox[{
   RowBox[{"{", 
    RowBox[{"0.001`", ",", "0.001`", ",", 
     RowBox[{"-", "0.23550493890765364`"}]}], "}"}], ",", 
   RowBox[{"{", 
    RowBox[{"0.001`", ",", "0.006`", ",", "0.6510812902798074`"}], "}"}], ",", 
   RowBox[{"{", 
    RowBox[{"0.001`", ",", "0.011`", ",", "1.2238731118045207`"}], "}"}], ",", 
   RowBox[{"{", 
    RowBox[{"0.001`", ",", "0.016`", ",", "1.6271782203385592`"}], "}"}], ",", 
   RowBox[{"{", 
    RowBox[{"0.001`", ",", "0.021`", ",", "1.9239019578459928`"}], "}"}], ",", 
   RowBox[{"{", 
    RowBox[{
    "0.001`", ",", "0.026000000000000002`", ",", "2.1481094044103854`"}], 
    "}"}], ",", 
   RowBox[{"{", 
    RowBox[{
    "0.001`", ",", "0.031000000000000003`", ",", "2.320574293364187`"}], 
    "}"}], ",", 
   RowBox[{"{", 
    RowBox[{
    "0.001`", ",", "0.036000000000000004`", ",", "2.4549502181087033`"}], 
    "}"}], ",", 
   RowBox[{"{", 
    RowBox[{"0.001`", ",", "0.041`", ",", "2.5606801752727826`"}], "}"}], ",", 
   RowBox[{"{", 
    RowBox[{"0.001`", ",", "0.046`", ",", "2.6445366224240177`"}], "}"}], ",", 
   RowBox[{"{", 
    RowBox[{"0.001`", ",", "0.051`", ",", "2.7115080381463517`"}], "}"}], ",", 
   RowBox[{"{", 
    RowBox[{
    "0.001`", ",", "0.055999999999999994`", ",", "2.7653430034320823`"}], 
    "}"}], ",", 
   RowBox[{"{", 
    RowBox[{
    "0.001`", ",", "0.06099999999999999`", ",", "2.8089013592485057`"}], 
    "}"}], ",", 
   RowBox[{"{", 
    RowBox[{
    "0.001`", ",", "0.06599999999999999`", ",", "2.8443902814015396`"}], 
    "}"}], ",", 
   RowBox[{"{", 
    RowBox[{"0.001`", ",", "0.071`", ",", "2.8735282767207377`"}], "}"}], ",", 
   RowBox[{"{", 
    RowBox[{"0.001`", ",", "0.076`", ",", "2.8976623641146775`"}], "}"}], ",", 
   RowBox[{"{", 
    RowBox[{"0.001`", ",", "0.081`", ",", "2.917853651254433`"}], "}"}], ",", 
   RowBox[{"{", 
    RowBox[{
    "0.001`", ",", "0.08600000000000001`", ",", "2.934941051677115`"}], "}"}],
    ",", 
   RowBox[{"{", 
    RowBox[{
    "0.001`", ",", "0.09100000000000001`", ",", "2.949589462090593`"}], "}"}],
    ",", 
   RowBox[{"{", 
    RowBox[{
    "0.001`", ",", "0.09600000000000002`", ",", "2.962326660458934`"}], "}"}],
    ",", 
   RowBox[{"{", 
    RowBox[{"0.006`", ",", "0.001`", ",", 
     RowBox[{"-", "0.9347647312379173`"}]}], "}"}], ",", 
   RowBox[{"{", 
    RowBox[{"0.006`", ",", "0.006`", ",", 
     RowBox[{"-", "0.10842942771541397`"}]}], "}"}], ",", 
   RowBox[{"{", 
    RowBox[{"0.006`", ",", "0.011`", ",", "0.4275460121761151`"}], "}"}], ",", 
   RowBox[{"{", 
    RowBox[{"0.006`", ",", "0.016`", ",", "0.8061269382638574`"}], "}"}], ",", 
   RowBox[{"{", 
    RowBox[{"0.006`", ",", "0.021`", ",", "1.0854647099085888`"}], "}"}], ",", 
   RowBox[{"{", 
    RowBox[{
    "0.006`", ",", "0.026000000000000002`", ",", "1.2971022709596225`"}], 
    "}"}], ",", 
   RowBox[{"{", 
    RowBox[{
    "0.006`", ",", "0.031000000000000003`", ",", "1.4603016696372433`"}], 
    "}"}], ",", 
   RowBox[{"{", 
    RowBox[{
    "0.006`", ",", "0.036000000000000004`", ",", "1.5877403558389045`"}], 
    "}"}], ",", 
   RowBox[{"{", 
    RowBox[{"0.006`", ",", "0.041`", ",", "1.688198923776645`"}], "}"}], ",", 
   RowBox[{"{", 
    RowBox[{"0.006`", ",", "0.046`", ",", "1.7679846181534733`"}], "}"}], ",", 
   RowBox[{"{", 
    RowBox[{"0.006`", ",", "0.051`", ",", "1.8317511703661773`"}], "}"}], ",", 
   RowBox[{"{", 
    RowBox[{
    "0.006`", ",", "0.055999999999999994`", ",", "1.8830021953389315`"}], 
    "}"}], ",", 
   RowBox[{"{", 
    RowBox[{
    "0.006`", ",", "0.06099999999999999`", ",", "1.9244162224566377`"}], 
    "}"}], ",", 
   RowBox[{"{", 
    RowBox[{
    "0.006`", ",", "0.06599999999999999`", ",", "1.958065370291253`"}], "}"}],
    ",", 
   RowBox[{"{", 
    RowBox[{"0.006`", ",", "0.071`", ",", "1.985567294065732`"}], "}"}], ",", 
   RowBox[{"{", 
    RowBox[{"0.006`", ",", "0.076`", ",", "2.008193799572278`"}], "}"}], ",", 
   RowBox[{"{", 
    RowBox[{"0.006`", ",", "0.081`", ",", "2.0269501758272317`"}], "}"}], ",", 
   RowBox[{"{", 
    RowBox[{
    "0.006`", ",", "0.08600000000000001`", ",", "2.042634377550184`"}], "}"}],
    ",", 
   RowBox[{"{", 
    RowBox[{
    "0.006`", ",", "0.09100000000000001`", ",", "2.0558816370614235`"}], 
    "}"}], ",", 
   RowBox[{"{", 
    RowBox[{
    "0.006`", ",", "0.09600000000000002`", ",", "2.067198802855526`"}], "}"}],
    ",", 
   RowBox[{"{", 
    RowBox[{"0.011`", ",", "0.001`", ",", 
     RowBox[{"-", "1.2996626793332313`"}]}], "}"}], ",", 
   RowBox[{"{", 
    RowBox[{"0.011`", ",", "0.006`", ",", 
     RowBox[{"-", "0.5245774071704967`"}]}], "}"}], ",", 
   RowBox[{"{", 
    RowBox[{"0.011`", ",", "0.011`", ",", 
     RowBox[{"-", "0.017035857127091235`"}]}], "}"}], ",", 
   RowBox[{"{", 
    RowBox[{"0.011`", ",", "0.016`", ",", "0.34369660401164154`"}], "}"}], 
   ",", 
   RowBox[{"{", 
    RowBox[{"0.011`", ",", "0.021`", ",", "0.6112437311052845`"}], "}"}], ",", 
   RowBox[{"{", 
    RowBox[{
    "0.011`", ",", "0.026000000000000002`", ",", "0.8149141596956601`"}], 
    "}"}], ",", 
   RowBox[{"{", 
    RowBox[{
    "0.011`", ",", "0.031000000000000003`", ",", "0.9726908798514923`"}], 
    "}"}], ",", 
   RowBox[{"{", 
    RowBox[{
    "0.011`", ",", "0.036000000000000004`", ",", "1.0964507982167564`"}], 
    "}"}], ",", 
   RowBox[{"{", 
    RowBox[{"0.011`", ",", "0.041`", ",", "1.1944436565091565`"}], "}"}], ",", 
   RowBox[{"{", 
    RowBox[{"0.011`", ",", "0.046`", ",", "1.2726106375038984`"}], "}"}], ",", 
   RowBox[{"{", 
    RowBox[{"0.011`", ",", "0.051`", ",", "1.3353462361912305`"}], "}"}], ",", 
   RowBox[{"{", 
    RowBox[{
    "0.011`", ",", "0.055999999999999994`", ",", "1.3859671783400687`"}], 
    "}"}], ",", 
   RowBox[{"{", 
    RowBox[{
    "0.011`", ",", "0.06099999999999999`", ",", "1.4270158171632914`"}], 
    "}"}], ",", 
   RowBox[{"{", 
    RowBox[{
    "0.011`", ",", "0.06599999999999999`", ",", "1.4604644705593155`"}], 
    "}"}], ",", 
   RowBox[{"{", 
    RowBox[{"0.011`", ",", "0.071`", ",", "1.4878576561102637`"}], "}"}], ",", 
   RowBox[{"{", 
    RowBox[{"0.011`", ",", "0.076`", ",", "1.5104138238784843`"}], "}"}], ",", 
   RowBox[{"{", 
    RowBox[{"0.011`", ",", "0.081`", ",", "1.52909978847091`"}], "}"}], ",", 
   RowBox[{"{", 
    RowBox[{
    "0.011`", ",", "0.08600000000000001`", ",", "1.5446861762450224`"}], 
    "}"}], ",", 
   RowBox[{"{", 
    RowBox[{
    "0.011`", ",", "0.09100000000000001`", ",", "1.5577894205086167`"}], 
    "}"}], ",", 
   RowBox[{"{", 
    RowBox[{
    "0.011`", ",", "0.09600000000000002`", ",", "1.5689039473265372`"}], 
    "}"}], ",", 
   RowBox[{"{", 
    RowBox[{"0.016`", ",", "0.001`", ",", 
     RowBox[{"-", "1.5138035188773633`"}]}], "}"}], ",", 
   RowBox[{"{", 
    RowBox[{"0.016`", ",", "0.006`", ",", 
     RowBox[{"-", "0.7812218764149824`"}]}], "}"}], ",", 
   RowBox[{"{", 
    RowBox[{"0.016`", ",", "0.011`", ",", 
     RowBox[{"-", "0.2962619828736091`"}]}], "}"}], ",", 
   RowBox[{"{", 
    RowBox[{"0.016`", ",", "0.016`", ",", "0.050814480626238556`"}], "}"}], 
   ",", 
   RowBox[{"{", 
    RowBox[{"0.016`", ",", "0.021`", ",", "0.3096831891091259`"}], "}"}], ",", 
   RowBox[{"{", 
    RowBox[{
    "0.016`", ",", "0.026000000000000002`", ",", "0.5077561174387604`"}], 
    "}"}], ",", 
   RowBox[{"{", 
    RowBox[{
    "0.016`", ",", "0.031000000000000003`", ",", "0.6619528556769396`"}], 
    "}"}], ",", 
   RowBox[{"{", 
    RowBox[{
    "0.016`", ",", "0.036000000000000004`", ",", "0.783495343189809`"}], 
    "}"}], ",", 
   RowBox[{"{", 
    RowBox[{"0.016`", ",", "0.041`", ",", "0.880204400953331`"}], "}"}], ",", 
   RowBox[{"{", 
    RowBox[{"0.016`", ",", "0.046`", ",", "0.9577284740701619`"}], "}"}], ",", 
   RowBox[{"{", 
    RowBox[{"0.016`", ",", "0.051`", ",", "1.0202566170694563`"}], "}"}], ",", 
   RowBox[{"{", 
    RowBox[{
    "0.016`", ",", "0.055999999999999994`", ",", "1.0709586750340314`"}], 
    "}"}], ",", 
   RowBox[{"{", 
    RowBox[{
    "0.016`", ",", "0.06099999999999999`", ",", "1.1122708037753672`"}], 
    "}"}], ",", 
   RowBox[{"{", 
    RowBox[{"0.016`", ",", "0.06599999999999999`", ",", "1.14608815961812`"}],
     "}"}], ",", 
   RowBox[{"{", 
    RowBox[{"0.016`", ",", "0.071`", ",", "1.1738992294970845`"}], "}"}], ",", 
   RowBox[{"{", 
    RowBox[{"0.016`", ",", "0.076`", ",", "1.196882036684656`"}], "}"}], ",", 
   RowBox[{"{", 
    RowBox[{"0.016`", ",", "0.081`", ",", "1.215974592013955`"}], "}"}], ",", 
   RowBox[{"{", 
    RowBox[{
    "0.016`", ",", "0.08600000000000001`", ",", "1.2319274551645625`"}], 
    "}"}], ",", 
   RowBox[{"{", 
    RowBox[{
    "0.016`", ",", "0.09100000000000001`", ",", "1.2453435538078546`"}], 
    "}"}], ",", 
   RowBox[{"{", 
    RowBox[{
    "0.016`", ",", "0.09600000000000002`", ",", "1.2567087736292177`"}], 
    "}"}], ",", 
   RowBox[{"{", 
    RowBox[{"0.021`", ",", "0.001`", ",", 
     RowBox[{"-", "1.649792054877922`"}]}], "}"}], ",", 
   RowBox[{"{", 
    RowBox[{"0.021`", ",", "0.006`", ",", 
     RowBox[{"-", "0.9524591499808887`"}]}], "}"}], ",", 
   RowBox[{"{", 
    RowBox[{"0.021`", ",", "0.011`", ",", 
     RowBox[{"-", "0.4858761193571214`"}]}], "}"}], ",", 
   RowBox[{"{", 
    RowBox[{"0.021`", ",", "0.016`", ",", 
     RowBox[{"-", "0.14968382548851172`"}]}], "}"}], ",", 
   RowBox[{"{", 
    RowBox[{"0.021`", ",", "0.021`", ",", "0.10243187486553491`"}], "}"}], 
   ",", 
   RowBox[{"{", 
    RowBox[{
    "0.021`", ",", "0.026000000000000002`", ",", "0.2962833773903819`"}], 
    "}"}], ",", 
   RowBox[{"{", 
    RowBox[{
    "0.021`", ",", "0.031000000000000003`", ",", "0.44790222918077116`"}], 
    "}"}], ",", 
   RowBox[{"{", 
    RowBox[{
    "0.021`", ",", "0.036000000000000004`", ",", "0.5679680748902557`"}], 
    "}"}], ",", 
   RowBox[{"{", 
    RowBox[{"0.021`", ",", "0.041`", ",", "0.6639492084574834`"}], "}"}], ",", 
   RowBox[{"{", 
    RowBox[{"0.021`", ",", "0.046`", ",", "0.7412549648776092`"}], "}"}], ",", 
   RowBox[{"{", 
    RowBox[{"0.021`", ",", "0.051`", ",", "0.8039074344024305`"}], "}"}], ",", 
   RowBox[{"{", 
    RowBox[{
    "0.021`", ",", "0.055999999999999994`", ",", "0.8549576490299201`"}], 
    "}"}], ",", 
   RowBox[{"{", 
    RowBox[{
    "0.021`", ",", "0.06099999999999999`", ",", "0.8967562325801797`"}], 
    "}"}], ",", 
   RowBox[{"{", 
    RowBox[{
    "0.021`", ",", "0.06599999999999999`", ",", "0.931136441836071`"}], "}"}],
    ",", 
   RowBox[{"{", 
    RowBox[{"0.021`", ",", "0.071`", ",", "0.959541997544159`"}], "}"}], ",", 
   RowBox[{"{", 
    RowBox[{"0.021`", ",", "0.076`", ",", "0.9831187606372265`"}], "}"}], ",", 
   RowBox[{"{", 
    RowBox[{"0.021`", ",", "0.081`", ",", "1.0027819483530165`"}], "}"}], ",", 
   RowBox[{"{", 
    RowBox[{
    "0.021`", ",", "0.08600000000000001`", ",", "1.0192663368468475`"}], 
    "}"}], ",", 
   RowBox[{"{", 
    RowBox[{
    "0.021`", ",", "0.09100000000000001`", ",", "1.033164333206395`"}], "}"}],
    ",", 
   RowBox[{"{", 
    RowBox[{
    "0.021`", ",", "0.09600000000000002`", ",", "1.044955227050572`"}], "}"}],
    ",", 
   RowBox[{"{", 
    RowBox[{"0.026000000000000002`", ",", "0.001`", ",", 
     RowBox[{"-", "1.7412354726855441`"}]}], "}"}], ",", 
   RowBox[{"{", 
    RowBox[{"0.026000000000000002`", ",", "0.006`", ",", 
     RowBox[{"-", "1.0733431447847135`"}]}], "}"}], ",", 
   RowBox[{"{", 
    RowBox[{"0.026000000000000002`", ",", "0.011`", ",", 
     RowBox[{"-", "0.6220096838722037`"}]}], "}"}], ",", 
   RowBox[{"{", 
    RowBox[{"0.026000000000000002`", ",", "0.016`", ",", 
     RowBox[{"-", "0.29474933910294326`"}]}], "}"}], ",", 
   RowBox[{"{", 
    RowBox[{"0.026000000000000002`", ",", "0.021`", ",", 
     RowBox[{"-", "0.048096159163279736`"}]}], "}"}], ",", 
   RowBox[{"{", 
    RowBox[{
    "0.026000000000000002`", ",", "0.026000000000000002`", ",", 
     "0.14240894000940363`"}], "}"}], ",", 
   RowBox[{"{", 
    RowBox[{
    "0.026000000000000002`", ",", "0.031000000000000003`", ",", 
     "0.29204926528969594`"}], "}"}], ",", 
   RowBox[{"{", 
    RowBox[{
    "0.026000000000000002`", ",", "0.036000000000000004`", ",", 
     "0.4110496117557601`"}], "}"}], ",", 
   RowBox[{"{", 
    RowBox[{
    "0.026000000000000002`", ",", "0.041`", ",", "0.506583785665402`"}], 
    "}"}], ",", 
   RowBox[{"{", 
    RowBox[{
    "0.026000000000000002`", ",", "0.046`", ",", "0.5838620953804503`"}], 
    "}"}], ",", 
   RowBox[{"{", 
    RowBox[{
    "0.026000000000000002`", ",", "0.051`", ",", "0.6467680656870958`"}], 
    "}"}], ",", 
   RowBox[{"{", 
    RowBox[{
    "0.026000000000000002`", ",", "0.055999999999999994`", ",", 
     "0.6982543928014909`"}], "}"}], ",", 
   RowBox[{"{", 
    RowBox[{
    "0.026000000000000002`", ",", "0.06099999999999999`", ",", 
     "0.740601020899249`"}], "}"}], ",", 
   RowBox[{"{", 
    RowBox[{
    "0.026000000000000002`", ",", "0.06599999999999999`", ",", 
     "0.7755901549232043`"}], "}"}], ",", 
   RowBox[{"{", 
    RowBox[{
    "0.026000000000000002`", ",", "0.071`", ",", "0.8046286261109292`"}], 
    "}"}], ",", 
   RowBox[{"{", 
    RowBox[{
    "0.026000000000000002`", ",", "0.076`", ",", "0.828835820072633`"}], 
    "}"}], ",", 
   RowBox[{"{", 
    RowBox[{
    "0.026000000000000002`", ",", "0.081`", ",", "0.8491082027569499`"}], 
    "}"}], ",", 
   RowBox[{"{", 
    RowBox[{
    "0.026000000000000002`", ",", "0.08600000000000001`", ",", 
     "0.8661675576781562`"}], "}"}], ",", 
   RowBox[{"{", 
    RowBox[{
    "0.026000000000000002`", ",", "0.09100000000000001`", ",", 
     "0.8805976324829307`"}], "}"}], ",", 
   RowBox[{"{", 
    RowBox[{
    "0.026000000000000002`", ",", "0.09600000000000002`", ",", 
     "0.8928722963018577`"}], "}"}], ",", 
   RowBox[{"{", 
    RowBox[{"0.031000000000000003`", ",", "0.001`", ",", 
     RowBox[{"-", "1.805465623096651`"}]}], "}"}], ",", 
   RowBox[{"{", 
    RowBox[{"0.031000000000000003`", ",", "0.006`", ",", 
     RowBox[{"-", "1.1623837619276183`"}]}], "}"}], ",", 
   RowBox[{"{", 
    RowBox[{"0.031000000000000003`", ",", "0.011`", ",", 
     RowBox[{"-", "0.7239028615638842`"}]}], "}"}], ",", 
   RowBox[{"{", 
    RowBox[{"0.031000000000000003`", ",", "0.016`", ",", 
     RowBox[{"-", "0.40413122844922716`"}]}], "}"}], ",", 
   RowBox[{"{", 
    RowBox[{"0.031000000000000003`", ",", "0.021`", ",", 
     RowBox[{"-", "0.16202096747315042`"}]}], "}"}], ",", 
   RowBox[{"{", 
    RowBox[{
    "0.031000000000000003`", ",", "0.026000000000000002`", ",", 
     "0.025735117106376354`"}], "}"}], ",", 
   RowBox[{"{", 
    RowBox[{
    "0.031000000000000003`", ",", "0.031000000000000003`", ",", 
     "0.17378404942049458`"}], "}"}], ",", 
   RowBox[{"{", 
    RowBox[{
    "0.031000000000000003`", ",", "0.036000000000000004`", ",", 
     "0.29196459921582935`"}], "}"}], ",", 
   RowBox[{"{", 
    RowBox[{
    "0.031000000000000003`", ",", "0.041`", ",", "0.3872011840924813`"}], 
    "}"}], ",", 
   RowBox[{"{", 
    RowBox[{
    "0.031000000000000003`", ",", "0.046`", ",", "0.464535869997714`"}], 
    "}"}], ",", 
   RowBox[{"{", 
    RowBox[{
    "0.031000000000000003`", ",", "0.051`", ",", "0.5277352760942559`"}], 
    "}"}], ",", 
   RowBox[{"{", 
    RowBox[{
    "0.031000000000000003`", ",", "0.055999999999999994`", ",", 
     "0.5796691608094221`"}], "}"}], ",", 
   RowBox[{"{", 
    RowBox[{
    "0.031000000000000003`", ",", "0.06099999999999999`", ",", 
     "0.6225579435014158`"}], "}"}], ",", 
   RowBox[{"{", 
    RowBox[{
    "0.031000000000000003`", ",", "0.06599999999999999`", ",", 
     "0.6581408117488516`"}], "}"}], ",", 
   RowBox[{"{", 
    RowBox[{
    "0.031000000000000003`", ",", "0.071`", ",", "0.6877935172035349`"}], 
    "}"}], ",", 
   RowBox[{"{", 
    RowBox[{
    "0.031000000000000003`", ",", "0.076`", ",", "0.712613104789836`"}], 
    "}"}], ",", 
   RowBox[{"{", 
    RowBox[{
    "0.031000000000000003`", ",", "0.081`", ",", "0.7334801803668272`"}], 
    "}"}], ",", 
   RowBox[{"{", 
    RowBox[{
    "0.031000000000000003`", ",", "0.08600000000000001`", ",", 
     "0.7511055211155055`"}], "}"}], ",", 
   RowBox[{"{", 
    RowBox[{
    "0.031000000000000003`", ",", "0.09100000000000001`", ",", 
     "0.7660654796139856`"}], "}"}], ",", 
   RowBox[{"{", 
    RowBox[{
    "0.031000000000000003`", ",", "0.09600000000000002`", ",", 
     "0.7788292619419436`"}], "}"}], ",", 
   RowBox[{"{", 
    RowBox[{"0.036000000000000004`", ",", "0.001`", ",", 
     RowBox[{"-", "1.8521652455953739`"}]}], "}"}], ",", 
   RowBox[{"{", 
    RowBox[{"0.036000000000000004`", ",", "0.006`", ",", 
     RowBox[{"-", "1.2301818957932775`"}]}], "}"}], ",", 
   RowBox[{"{", 
    RowBox[{"0.036000000000000004`", ",", "0.011`", ",", 
     RowBox[{"-", "0.8026705573603445`"}]}], "}"}], ",", 
   RowBox[{"{", 
    RowBox[{"0.036000000000000004`", ",", "0.016`", ",", 
     RowBox[{"-", "0.48928043781211084`"}]}], "}"}], ",", 
   RowBox[{"{", 
    RowBox[{"0.036000000000000004`", ",", "0.021`", ",", 
     RowBox[{"-", "0.2510261974911424`"}]}], "}"}], ",", 
   RowBox[{"{", 
    RowBox[{"0.036000000000000004`", ",", "0.026000000000000002`", ",", 
     RowBox[{"-", "0.06558770306341578`"}]}], "}"}], ",", 
   RowBox[{"{", 
    RowBox[{
    "0.036000000000000004`", ",", "0.031000000000000003`", ",", 
     "0.08113632482352479`"}], "}"}], ",", 
   RowBox[{"{", 
    RowBox[{
    "0.036000000000000004`", ",", "0.036000000000000004`", ",", 
     "0.1986536967265068`"}], "}"}], ",", 
   RowBox[{"{", 
    RowBox[{
    "0.036000000000000004`", ",", "0.041`", ",", "0.2936751990421282`"}], 
    "}"}], ",", 
   RowBox[{"{", 
    RowBox[{
    "0.036000000000000004`", ",", "0.046`", ",", "0.37109890286829883`"}], 
    "}"}], ",", 
   RowBox[{"{", 
    RowBox[{
    "0.036000000000000004`", ",", "0.051`", ",", "0.43459140362263515`"}], 
    "}"}], ",", 
   RowBox[{"{", 
    RowBox[{
    "0.036000000000000004`", ",", "0.055999999999999994`", ",", 
     "0.4869515441918203`"}], "}"}], ",", 
   RowBox[{"{", 
    RowBox[{
    "0.036000000000000004`", ",", "0.06099999999999999`", ",", 
     "0.5303488280784004`"}], "}"}], ",", 
   RowBox[{"{", 
    RowBox[{
    "0.036000000000000004`", ",", "0.06599999999999999`", ",", 
     "0.5664856134962687`"}], "}"}], ",", 
   RowBox[{"{", 
    RowBox[{
    "0.036000000000000004`", ",", "0.071`", ",", "0.5967110170557223`"}], 
    "}"}], ",", 
   RowBox[{"{", 
    RowBox[{
    "0.036000000000000004`", ",", "0.076`", ",", "0.6221028815976845`"}], 
    "}"}], ",", 
   RowBox[{"{", 
    RowBox[{
    "0.036000000000000004`", ",", "0.081`", ",", "0.6435281519250253`"}], 
    "}"}], ",", 
   RowBox[{"{", 
    RowBox[{
    "0.036000000000000004`", ",", "0.08600000000000001`", ",", 
     "0.6616880643691181`"}], "}"}], ",", 
   RowBox[{"{", 
    RowBox[{
    "0.036000000000000004`", ",", "0.09100000000000001`", ",", 
     "0.6771525310308036`"}], "}"}], ",", 
   RowBox[{"{", 
    RowBox[{
    "0.036000000000000004`", ",", "0.09600000000000002`", ",", 
     "0.6903866249404911`"}], "}"}], ",", 
   RowBox[{"{", 
    RowBox[{"0.041`", ",", "0.001`", ",", 
     RowBox[{"-", "1.887090617507223`"}]}], "}"}], ",", 
   RowBox[{"{", 
    RowBox[{"0.041`", ",", "0.006`", ",", 
     RowBox[{"-", "1.2832035121414787`"}]}], "}"}], ",", 
   RowBox[{"{", 
    RowBox[{"0.041`", ",", "0.011`", ",", 
     RowBox[{"-", "0.8651528433352719`"}]}], "}"}], ",", 
   RowBox[{"{", 
    RowBox[{"0.041`", ",", "0.016`", ",", 
     RowBox[{"-", "0.5572703717961565`"}]}], "}"}], ",", 
   RowBox[{"{", 
    RowBox[{"0.041`", ",", "0.021`", ",", 
     RowBox[{"-", "0.32234015412707084`"}]}], "}"}], ",", 
   RowBox[{"{", 
    RowBox[{"0.041`", ",", "0.026000000000000002`", ",", 
     RowBox[{"-", "0.1388935609929831`"}]}], "}"}], ",", 
   RowBox[{"{", 
    RowBox[{
    "0.041`", ",", "0.031000000000000003`", ",", "0.006698926005332127`"}], 
    "}"}], ",", 
   RowBox[{"{", 
    RowBox[{
    "0.041`", ",", "0.036000000000000004`", ",", "0.12365887215709793`"}], 
    "}"}], ",", 
   RowBox[{"{", 
    RowBox[{"0.041`", ",", "0.041`", ",", "0.21851229322743118`"}], "}"}], 
   ",", 
   RowBox[{"{", 
    RowBox[{"0.041`", ",", "0.046`", ",", "0.29603273135533015`"}], "}"}], 
   ",", 
   RowBox[{"{", 
    RowBox[{"0.041`", ",", "0.051`", ",", "0.3598002754973757`"}], "}"}], ",", 
   RowBox[{"{", 
    RowBox[{
    "0.041`", ",", "0.055999999999999994`", ",", "0.41255242478956206`"}], 
    "}"}], ",", 
   RowBox[{"{", 
    RowBox[{
    "0.041`", ",", "0.06099999999999999`", ",", "0.45641458004763086`"}], 
    "}"}], ",", 
   RowBox[{"{", 
    RowBox[{
    "0.041`", ",", "0.06599999999999999`", ",", "0.4930571895400962`"}], 
    "}"}], ",", 
   RowBox[{"{", 
    RowBox[{"0.041`", ",", "0.071`", ",", "0.5238062184362423`"}], "}"}], ",", 
   RowBox[{"{", 
    RowBox[{"0.041`", ",", "0.076`", ",", "0.5497228063953592`"}], "}"}], ",", 
   RowBox[{"{", 
    RowBox[{"0.041`", ",", "0.081`", ",", "0.571661945443838`"}], "}"}], ",", 
   RowBox[{"{", 
    RowBox[{
    "0.041`", ",", "0.08600000000000001`", ",", "0.5903164797956558`"}], 
    "}"}], ",", 
   RowBox[{"{", 
    RowBox[{
    "0.041`", ",", "0.09100000000000001`", ",", "0.6062506032815835`"}], 
    "}"}], ",", 
   RowBox[{"{", 
    RowBox[{
    "0.041`", ",", "0.09600000000000002`", ",", "0.6199256863115525`"}], 
    "}"}], ",", 
   RowBox[{"{", 
    RowBox[{"0.046`", ",", "0.001`", ",", 
     RowBox[{"-", "1.9138379259667038`"}]}], "}"}], ",", 
   RowBox[{"{", 
    RowBox[{"0.046`", ",", "0.006`", ",", 
     RowBox[{"-", "1.3255953785583263`"}]}], "}"}], ",", 
   RowBox[{"{", 
    RowBox[{"0.046`", ",", "0.011`", ",", 
     RowBox[{"-", "0.9157765376371627`"}]}], "}"}], ",", 
   RowBox[{"{", 
    RowBox[{"0.046`", ",", "0.016`", ",", 
     RowBox[{"-", "0.6126965744804541`"}]}], "}"}], ",", 
   RowBox[{"{", 
    RowBox[{"0.046`", ",", "0.021`", ",", 
     RowBox[{"-", "0.38066662707567334`"}]}], "}"}], ",", 
   RowBox[{"{", 
    RowBox[{"0.046`", ",", "0.026000000000000002`", ",", 
     RowBox[{"-", "0.19895735535067952`"}]}], "}"}], ",", 
   RowBox[{"{", 
    RowBox[{"0.046`", ",", "0.031000000000000003`", ",", 
     RowBox[{"-", "0.05434990687280834`"}]}], "}"}], ",", 
   RowBox[{"{", 
    RowBox[{
    "0.046`", ",", "0.036000000000000004`", ",", "0.062127811428720245`"}], 
    "}"}], ",", 
   RowBox[{"{", 
    RowBox[{"0.046`", ",", "0.041`", ",", "0.15684068997444497`"}], "}"}], 
   ",", 
   RowBox[{"{", 
    RowBox[{"0.046`", ",", "0.046`", ",", "0.23445362982002688`"}], "}"}], 
   ",", 
   RowBox[{"{", 
    RowBox[{"0.046`", ",", "0.051`", ",", "0.29847121725193143`"}], "}"}], 
   ",", 
   RowBox[{"{", 
    RowBox[{
    "0.046`", ",", "0.055999999999999994`", ",", "0.35157736591200867`"}], 
    "}"}], ",", 
   RowBox[{"{", 
    RowBox[{
    "0.046`", ",", "0.06099999999999999`", ",", "0.39585892284348084`"}], 
    "}"}], ",", 
   RowBox[{"{", 
    RowBox[{
    "0.046`", ",", "0.06599999999999999`", ",", "0.43295838609304876`"}], 
    "}"}], ",", 
   RowBox[{"{", 
    RowBox[{"0.046`", ",", "0.071`", ",", "0.46418141272810337`"}], "}"}], 
   ",", 
   RowBox[{"{", 
    RowBox[{"0.046`", ",", "0.076`", ",", "0.49057443282081176`"}], "}"}], 
   ",", 
   RowBox[{"{", 
    RowBox[{"0.046`", ",", "0.081`", ",", "0.5129818798515109`"}], "}"}], ",", 
   RowBox[{"{", 
    RowBox[{
    "0.046`", ",", "0.08600000000000001`", ",", "0.5320891425636901`"}], 
    "}"}], ",", 
   RowBox[{"{", 
    RowBox[{
    "0.046`", ",", "0.09100000000000001`", ",", "0.548455291072616`"}], "}"}],
    ",", 
   RowBox[{"{", 
    RowBox[{
    "0.046`", ",", "0.09600000000000002`", ",", "0.5625383253756809`"}], 
    "}"}], ",", 
   RowBox[{"{", 
    RowBox[{"0.051`", ",", "0.001`", ",", 
     RowBox[{"-", "1.9347471004248418`"}]}], "}"}], ",", 
   RowBox[{"{", 
    RowBox[{"0.051`", ",", "0.006`", ",", 
     RowBox[{"-", "1.360128223763724`"}]}], "}"}], ",", 
   RowBox[{"{", 
    RowBox[{"0.051`", ",", "0.011`", ",", 
     RowBox[{"-", "0.9575270157195008`"}]}], "}"}], ",", 
   RowBox[{"{", 
    RowBox[{"0.051`", ",", "0.016`", ",", 
     RowBox[{"-", "0.6586705923694578`"}]}], "}"}], ",", 
   RowBox[{"{", 
    RowBox[{"0.051`", ",", "0.021`", ",", 
     RowBox[{"-", "0.4291959387498725`"}]}], "}"}], ",", 
   RowBox[{"{", 
    RowBox[{"0.051`", ",", "0.026000000000000002`", ",", 
     RowBox[{"-", "0.249019467880977`"}]}], "}"}], ",", 
   RowBox[{"{", 
    RowBox[{"0.051`", ",", "0.031000000000000003`", ",", 
     RowBox[{"-", "0.10528209696799185`"}]}], "}"}], ",", 
   RowBox[{"{", 
    RowBox[{
    "0.051`", ",", "0.036000000000000004`", ",", "0.0107693697049074`"}], 
    "}"}], ",", 
   RowBox[{"{", 
    RowBox[{"0.051`", ",", "0.041`", ",", "0.10535830799396095`"}], "}"}], 
   ",", 
   RowBox[{"{", 
    RowBox[{"0.051`", ",", "0.046`", ",", "0.18305413445487967`"}], "}"}], 
   ",", 
   RowBox[{"{", 
    RowBox[{"0.051`", ",", "0.051`", ",", "0.247295023835407`"}], "}"}], ",", 
   RowBox[{"{", 
    RowBox[{
    "0.051`", ",", "0.055999999999999994`", ",", "0.3007177089987125`"}], 
    "}"}], ",", 
   RowBox[{"{", 
    RowBox[{
    "0.051`", ",", "0.06099999999999999`", ",", "0.3453750523591744`"}], 
    "}"}], ",", 
   RowBox[{"{", 
    RowBox[{
    "0.051`", ",", "0.06599999999999999`", ",", "0.3828848720655012`"}], 
    "}"}], ",", 
   RowBox[{"{", 
    RowBox[{"0.051`", ",", "0.071`", ",", "0.41453484596349044`"}], "}"}], 
   ",", 
   RowBox[{"{", 
    RowBox[{"0.051`", ",", "0.076`", ",", "0.4413583469892644`"}], "}"}], ",", 
   RowBox[{"{", 
    RowBox[{"0.051`", ",", "0.081`", ",", "0.46419040103921055`"}], "}"}], 
   ",", 
   RowBox[{"{", 
    RowBox[{
    "0.051`", ",", "0.08600000000000001`", ",", "0.4837097123217586`"}], 
    "}"}], ",", 
   RowBox[{"{", 
    RowBox[{
    "0.051`", ",", "0.09100000000000001`", ",", "0.5004707182618586`"}], 
    "}"}], ",", 
   RowBox[{"{", 
    RowBox[{
    "0.051`", ",", "0.09600000000000002`", ",", "0.5149283337418347`"}], 
    "}"}], ",", 
   RowBox[{"{", 
    RowBox[{"0.055999999999999994`", ",", "0.001`", ",", 
     RowBox[{"-", "1.9513931611944964`"}]}], "}"}], ",", 
   RowBox[{"{", 
    RowBox[{"0.055999999999999994`", ",", "0.006`", ",", 
     RowBox[{"-", "1.3887173370977564`"}]}], "}"}], ",", 
   RowBox[{"{", 
    RowBox[{"0.055999999999999994`", ",", "0.011`", ",", 
     RowBox[{"-", "0.9924872637509277`"}]}], "}"}], ",", 
   RowBox[{"{", 
    RowBox[{"0.055999999999999994`", ",", "0.016`", ",", 
     RowBox[{"-", "0.6973722894294945`"}]}], "}"}], ",", 
   RowBox[{"{", 
    RowBox[{"0.055999999999999994`", ",", "0.021`", ",", 
     RowBox[{"-", "0.4701671901349786`"}]}], "}"}], ",", 
   RowBox[{"{", 
    RowBox[{"0.055999999999999994`", ",", "0.026000000000000002`", ",", 
     RowBox[{"-", "0.29135563624605904`"}]}], "}"}], ",", 
   RowBox[{"{", 
    RowBox[{"0.055999999999999994`", ",", "0.031000000000000003`", ",", 
     RowBox[{"-", "0.1483955646492952`"}]}], "}"}], ",", 
   RowBox[{"{", 
    RowBox[{"0.055999999999999994`", ",", "0.036000000000000004`", ",", 
     RowBox[{"-", "0.032727010378081435`"}]}], "}"}], ",", 
   RowBox[{"{", 
    RowBox[{
    "0.055999999999999994`", ",", "0.041`", ",", "0.06174833697732864`"}], 
    "}"}], ",", 
   RowBox[{"{", 
    RowBox[{
    "0.055999999999999994`", ",", "0.046`", ",", "0.13951541816724136`"}], 
    "}"}], ",", 
   RowBox[{"{", 
    RowBox[{
    "0.055999999999999994`", ",", "0.051`", ",", "0.20395360012248534`"}], 
    "}"}], ",", 
   RowBox[{"{", 
    RowBox[{
    "0.055999999999999994`", ",", "0.055999999999999994`", ",", 
     "0.2576577928940316`"}], "}"}], ",", 
   RowBox[{"{", 
    RowBox[{
    "0.055999999999999994`", ",", "0.06099999999999999`", ",", 
     "0.3026506880769855`"}], "}"}], ",", 
   RowBox[{"{", 
    RowBox[{
    "0.055999999999999994`", ",", "0.06599999999999999`", ",", 
     "0.34052815238489764`"}], "}"}], ",", 
   RowBox[{"{", 
    RowBox[{
    "0.055999999999999994`", ",", "0.071`", ",", "0.37256184769651396`"}], 
    "}"}], ",", 
   RowBox[{"{", 
    RowBox[{
    "0.055999999999999994`", ",", "0.076`", ",", "0.399773471847275`"}], 
    "}"}], ",", 
   RowBox[{"{", 
    RowBox[{
    "0.055999999999999994`", ",", "0.081`", ",", "0.4229895977938121`"}], 
    "}"}], ",", 
   RowBox[{"{", 
    RowBox[{
    "0.055999999999999994`", ",", "0.08600000000000001`", ",", 
     "0.4428828966660835`"}], "}"}], ",", 
   RowBox[{"{", 
    RowBox[{
    "0.055999999999999994`", ",", "0.09100000000000001`", ",", 
     "0.46000363045345255`"}], "}"}], ",", 
   RowBox[{"{", 
    RowBox[{
    "0.055999999999999994`", ",", "0.09600000000000002`", ",", 
     "0.47480382516060404`"}], "}"}], ",", 
   RowBox[{"{", 
    RowBox[{"0.06099999999999999`", ",", "0.001`", ",", 
     RowBox[{"-", "1.9648667483170417`"}]}], "}"}], ",", 
   RowBox[{"{", 
    RowBox[{"0.06099999999999999`", ",", "0.006`", ",", 
     RowBox[{"-", "1.412724830179461`"}]}], "}"}], ",", 
   RowBox[{"{", 
    RowBox[{"0.06099999999999999`", ",", "0.011`", ",", 
     RowBox[{"-", "1.0221525433683156`"}]}], "}"}], ",", 
   RowBox[{"{", 
    RowBox[{"0.06099999999999999`", ",", "0.016`", ",", 
     RowBox[{"-", "0.7303729318493655`"}]}], "}"}], ",", 
   RowBox[{"{", 
    RowBox[{"0.06099999999999999`", ",", "0.021`", ",", 
     RowBox[{"-", "0.505197413804042`"}]}], "}"}], ",", 
   RowBox[{"{", 
    RowBox[{"0.06099999999999999`", ",", "0.026000000000000002`", ",", 
     RowBox[{"-", "0.3276105889026943`"}]}], "}"}], ",", 
   RowBox[{"{", 
    RowBox[{"0.06099999999999999`", ",", "0.031000000000000003`", ",", 
     RowBox[{"-", "0.18535122821032346`"}]}], "}"}], ",", 
   RowBox[{"{", 
    RowBox[{"0.06099999999999999`", ",", "0.036000000000000004`", ",", 
     RowBox[{"-", "0.07003089915528528`"}]}], "}"}], ",", 
   RowBox[{"{", 
    RowBox[{
    "0.06099999999999999`", ",", "0.041`", ",", "0.024337582718671466`"}], 
    "}"}], ",", 
   RowBox[{"{", 
    RowBox[{
    "0.06099999999999999`", ",", "0.046`", ",", "0.10216398344816692`"}], 
    "}"}], ",", 
   RowBox[{"{", 
    RowBox[{
    "0.06099999999999999`", ",", "0.051`", ",", "0.16677528593074836`"}], 
    "}"}], ",", 
   RowBox[{"{", 
    RowBox[{
    "0.06099999999999999`", ",", "0.055999999999999994`", ",", 
     "0.2207291018529924`"}], "}"}], ",", 
   RowBox[{"{", 
    RowBox[{
    "0.06099999999999999`", ",", "0.06099999999999999`", ",", 
     "0.26602117931621266`"}], "}"}], ",", 
   RowBox[{"{", 
    RowBox[{
    "0.06099999999999999`", ",", "0.06599999999999999`", ",", 
     "0.3042277465922179`"}], "}"}], ",", 
   RowBox[{"{", 
    RowBox[{
    "0.06099999999999999`", ",", "0.071`", ",", "0.33660609840772965`"}], 
    "}"}], ",", 
   RowBox[{"{", 
    RowBox[{
    "0.06099999999999999`", ",", "0.076`", ",", "0.3641674349138495`"}], 
    "}"}], ",", 
   RowBox[{"{", 
    RowBox[{
    "0.06099999999999999`", ",", "0.081`", ",", "0.38773070441627483`"}], 
    "}"}], ",", 
   RowBox[{"{", 
    RowBox[{
    "0.06099999999999999`", ",", "0.08600000000000001`", ",", 
     "0.4079631091995633`"}], "}"}], ",", 
   RowBox[{"{", 
    RowBox[{
    "0.06099999999999999`", ",", "0.09100000000000001`", ",", 
     "0.42541102819322973`"}], "}"}], ",", 
   RowBox[{"{", 
    RowBox[{
    "0.06099999999999999`", ",", "0.09600000000000002`", ",", 
     "0.44052392075187874`"}], "}"}], ",", 
   RowBox[{"{", 
    RowBox[{"0.06599999999999999`", ",", "0.001`", ",", 
     RowBox[{"-", "1.9759415798476667`"}]}], "}"}], ",", 
   RowBox[{"{", 
    RowBox[{"0.06599999999999999`", ",", "0.006`", ",", 
     RowBox[{"-", "1.4331430063028963`"}]}], "}"}], ",", 
   RowBox[{"{", 
    RowBox[{"0.06599999999999999`", ",", "0.011`", ",", 
     RowBox[{"-", "1.0476223311116997`"}]}], "}"}], ",", 
   RowBox[{"{", 
    RowBox[{"0.06599999999999999`", ",", "0.016`", ",", 
     RowBox[{"-", "0.7588327013471862`"}]}], "}"}], ",", 
   RowBox[{"{", 
    RowBox[{"0.06599999999999999`", ",", "0.021`", ",", 
     RowBox[{"-", "0.5354829035693756`"}]}], "}"}], ",", 
   RowBox[{"{", 
    RowBox[{"0.06599999999999999`", ",", "0.026000000000000002`", ",", 
     RowBox[{"-", "0.35900210353373063`"}]}], "}"}], ",", 
   RowBox[{"{", 
    RowBox[{"0.06599999999999999`", ",", "0.031000000000000003`", ",", 
     RowBox[{"-", "0.21737909031583924`"}]}], "}"}], ",", 
   RowBox[{"{", 
    RowBox[{"0.06599999999999999`", ",", "0.036000000000000004`", ",", 
     RowBox[{"-", "0.10237839998424682`"}]}], "}"}], ",", 
   RowBox[{"{", 
    RowBox[{"0.06599999999999999`", ",", "0.041`", ",", 
     RowBox[{"-", "0.008112175682229205`"}]}], "}"}], ",", 
   RowBox[{"{", 
    RowBox[{
    "0.06599999999999999`", ",", "0.046`", ",", "0.06976214736566307`"}], 
    "}"}], ",", 
   RowBox[{"{", 
    RowBox[{
    "0.06599999999999999`", ",", "0.051`", ",", "0.1345246449776054`"}], 
    "}"}], ",", 
   RowBox[{"{", 
    RowBox[{
    "0.06599999999999999`", ",", "0.055999999999999994`", ",", 
     "0.1886994908691061`"}], "}"}], ",", 
   RowBox[{"{", 
    RowBox[{
    "0.06599999999999999`", ",", "0.06099999999999999`", ",", 
     "0.2342582368565855`"}], "}"}], ",", 
   RowBox[{"{", 
    RowBox[{
    "0.06599999999999999`", ",", "0.06599999999999999`", ",", 
     "0.2727594491823973`"}], "}"}], ",", 
   RowBox[{"{", 
    RowBox[{
    "0.06599999999999999`", ",", "0.071`", ",", "0.3054474744297983`"}], 
    "}"}], ",", 
   RowBox[{"{", 
    RowBox[{
    "0.06599999999999999`", ",", "0.076`", ",", "0.33332401965509495`"}], 
    "}"}], ",", 
   RowBox[{"{", 
    RowBox[{
    "0.06599999999999999`", ",", "0.081`", ",", "0.35720111605503063`"}], 
    "}"}], ",", 
   RowBox[{"{", 
    RowBox[{
    "0.06599999999999999`", ",", "0.08600000000000001`", ",", 
     "0.377740974171005`"}], "}"}], ",", 
   RowBox[{"{", 
    RowBox[{
    "0.06599999999999999`", ",", "0.09100000000000001`", ",", 
     "0.3954864473570355`"}], "}"}], ",", 
   RowBox[{"{", 
    RowBox[{
    "0.06599999999999999`", ",", "0.09600000000000002`", ",", 
     "0.4108845627928138`"}], "}"}], ",", 
   RowBox[{"{", 
    RowBox[{"0.071`", ",", "0.001`", ",", 
     RowBox[{"-", "1.9851778048981181`"}]}], "}"}], ",", 
   RowBox[{"{", 
    RowBox[{"0.071`", ",", "0.006`", ",", 
     RowBox[{"-", "1.4507096302303566`"}]}], "}"}], ",", 
   RowBox[{"{", 
    RowBox[{"0.071`", ",", "0.011`", ",", 
     RowBox[{"-", "1.0697216472476734`"}]}], "}"}], ",", 
   RowBox[{"{", 
    RowBox[{"0.071`", ",", "0.016`", ",", 
     RowBox[{"-", "0.7836258280307247`"}]}], "}"}], ",", 
   RowBox[{"{", 
    RowBox[{"0.071`", ",", "0.021`", ",", 
     RowBox[{"-", "0.5619269492885189`"}]}], "}"}], ",", 
   RowBox[{"{", 
    RowBox[{"0.071`", ",", "0.026000000000000002`", ",", 
     RowBox[{"-", "0.38645054739094065`"}]}], "}"}], ",", 
   RowBox[{"{", 
    RowBox[{"0.071`", ",", "0.031000000000000003`", ",", 
     RowBox[{"-", "0.24540899951974623`"}]}], "}"}], ",", 
   RowBox[{"{", 
    RowBox[{"0.071`", ",", "0.036000000000000004`", ",", 
     RowBox[{"-", "0.13070392877640716`"}]}], "}"}], ",", 
   RowBox[{"{", 
    RowBox[{"0.071`", ",", "0.041`", ",", 
     RowBox[{"-", "0.036536594718499356`"}]}], "}"}], ",", 
   RowBox[{"{", 
    RowBox[{"0.071`", ",", "0.046`", ",", "0.04137516809124405`"}], "}"}], 
   ",", 
   RowBox[{"{", 
    RowBox[{"0.071`", ",", "0.051`", ",", "0.10626924079897591`"}], "}"}], 
   ",", 
   RowBox[{"{", 
    RowBox[{
    "0.071`", ",", "0.055999999999999994`", ",", "0.16063967511735855`"}], 
    "}"}], ",", 
   RowBox[{"{", 
    RowBox[{
    "0.071`", ",", "0.06099999999999999`", ",", "0.2064361959026873`"}], 
    "}"}], ",", 
   RowBox[{"{", 
    RowBox[{
    "0.071`", ",", "0.06599999999999999`", ",", "0.24520140670635984`"}], 
    "}"}], ",", 
   RowBox[{"{", 
    RowBox[{"0.071`", ",", "0.071`", ",", "0.2781679245085281`"}], "}"}], ",", 
   RowBox[{"{", 
    RowBox[{"0.071`", ",", "0.076`", ",", "0.30632883953387213`"}], "}"}], 
   ",", 
   RowBox[{"{", 
    RowBox[{"0.071`", ",", "0.081`", ",", "0.3304898768743384`"}], "}"}], ",", 
   RowBox[{"{", 
    RowBox[{
    "0.071`", ",", "0.08600000000000001`", ",", "0.35130868427461703`"}], 
    "}"}], ",", 
   RowBox[{"{", 
    RowBox[{
    "0.071`", ",", "0.09100000000000001`", ",", "0.36932485518999264`"}], 
    "}"}], ",", 
   RowBox[{"{", 
    RowBox[{
    "0.071`", ",", "0.09600000000000002`", ",", "0.38498316586244324`"}], 
    "}"}], ",", 
   RowBox[{"{", 
    RowBox[{"0.076`", ",", "0.001`", ",", 
     RowBox[{"-", "1.9929883577079315`"}]}], "}"}], ",", 
   RowBox[{"{", 
    RowBox[{"0.076`", ",", "0.006`", ",", 
     RowBox[{"-", "1.4659831561243977`"}]}], "}"}], ",", 
   RowBox[{"{", 
    RowBox[{"0.076`", ",", "0.011`", ",", 
     RowBox[{"-", "1.0890807067178687`"}]}], "}"}], ",", 
   RowBox[{"{", 
    RowBox[{"0.076`", ",", "0.016`", ",", 
     RowBox[{"-", "0.8054228830657917`"}]}], "}"}], ",", 
   RowBox[{"{", 
    RowBox[{"0.076`", ",", "0.021`", ",", 
     RowBox[{"-", "0.5852238088630074`"}]}], "}"}], ",", 
   RowBox[{"{", 
    RowBox[{"0.076`", ",", "0.026000000000000002`", ",", 
     RowBox[{"-", "0.41066395817981793`"}]}], "}"}], ",", 
   RowBox[{"{", 
    RowBox[{"0.076`", ",", "0.031000000000000003`", ",", 
     RowBox[{"-", "0.27015651298386395`"}]}], "}"}], ",", 
   RowBox[{"{", 
    RowBox[{"0.076`", ",", "0.036000000000000004`", ",", 
     RowBox[{"-", "0.15572646268306012`"}]}], "}"}], ",", 
   RowBox[{"{", 
    RowBox[{"0.076`", ",", "0.041`", ",", 
     RowBox[{"-", "0.06165537621209282`"}]}], "}"}], ",", 
   RowBox[{"{", 
    RowBox[{"0.076`", ",", "0.046`", ",", "0.016284405809113774`"}], "}"}], 
   ",", 
   RowBox[{"{", 
    RowBox[{"0.076`", ",", "0.051`", ",", "0.08129264067969662`"}], "}"}], 
   ",", 
   RowBox[{"{", 
    RowBox[{
    "0.076`", ",", "0.055999999999999994`", ",", "0.13583612706367854`"}], 
    "}"}], ",", 
   RowBox[{"{", 
    RowBox[{
    "0.076`", ",", "0.06099999999999999`", ",", "0.18184481664737956`"}], 
    "}"}], ",", 
   RowBox[{"{", 
    RowBox[{
    "0.076`", ",", "0.06599999999999999`", ",", "0.22084682502280606`"}], 
    "}"}], ",", 
   RowBox[{"{", 
    RowBox[{"0.076`", ",", "0.071`", ",", "0.2540641015879246`"}], "}"}], ",", 
   RowBox[{"{", 
    RowBox[{"0.076`", ",", "0.076`", ",", "0.2824818780015647`"}], "}"}], ",", 
   RowBox[{"{", 
    RowBox[{"0.076`", ",", "0.081`", ",", "0.30690011241997855`"}], "}"}], 
   ",", 
   RowBox[{"{", 
    RowBox[{
    "0.076`", ",", "0.08600000000000001`", ",", "0.3279722566737645`"}], 
    "}"}], ",", 
   RowBox[{"{", 
    RowBox[{
    "0.076`", ",", "0.09100000000000001`", ",", "0.3462349000087662`"}], 
    "}"}], ",", 
   RowBox[{"{", 
    RowBox[{
    "0.076`", ",", "0.09600000000000002`", ",", "0.3621307165738856`"}], 
    "}"}], ",", 
   RowBox[{"{", 
    RowBox[{"0.081`", ",", "0.001`", ",", 
     RowBox[{"-", "1.9996821877335473`"}]}], "}"}], ",", 
   RowBox[{"{", 
    RowBox[{"0.081`", ",", "0.006`", ",", 
     RowBox[{"-", "1.479392662902213`"}]}], "}"}], ",", 
   RowBox[{"{", 
    RowBox[{"0.081`", ",", "0.011`", ",", 
     RowBox[{"-", "1.1061881166019873`"}]}], "}"}], ",", 
   RowBox[{"{", 
    RowBox[{"0.081`", ",", "0.016`", ",", 
     RowBox[{"-", "0.8247459279041854`"}]}], "}"}], ",", 
   RowBox[{"{", 
    RowBox[{"0.081`", ",", "0.021`", ",", 
     RowBox[{"-", "0.6059151154983351`"}]}], "}"}], ",", 
   RowBox[{"{", 
    RowBox[{"0.081`", ",", "0.026000000000000002`", ",", 
     RowBox[{"-", "0.43219528471113844`"}]}], "}"}], ",", 
   RowBox[{"{", 
    RowBox[{"0.081`", ",", "0.031000000000000003`", ",", 
     RowBox[{"-", "0.29218067587481544`"}]}], "}"}], ",", 
   RowBox[{"{", 
    RowBox[{"0.081`", ",", "0.036000000000000004`", ",", 
     RowBox[{"-", "0.17800772941406448`"}]}], "}"}], ",", 
   RowBox[{"{", 
    RowBox[{"0.081`", ",", "0.041`", ",", 
     RowBox[{"-", "0.08403067706944697`"}]}], "}"}], ",", 
   RowBox[{"{", 
    RowBox[{"0.081`", ",", "0.046`", ",", 
     RowBox[{"-", "0.0060712373933889795`"}]}], "}"}], ",", 
   RowBox[{"{", 
    RowBox[{"0.081`", ",", "0.051`", ",", "0.05903576398285928`"}], "}"}], 
   ",", 
   RowBox[{"{", 
    RowBox[{
    "0.081`", ",", "0.055999999999999994`", ",", "0.11373237500480604`"}], 
    "}"}], ",", 
   RowBox[{"{", 
    RowBox[{
    "0.081`", ",", "0.06099999999999999`", ",", "0.15993056053928703`"}], 
    "}"}], ",", 
   RowBox[{"{", 
    RowBox[{
    "0.081`", ",", "0.06599999999999999`", ",", "0.19914523595315228`"}], 
    "}"}], ",", 
   RowBox[{"{", 
    RowBox[{"0.081`", ",", "0.071`", ",", "0.23258861252935287`"}], "}"}], 
   ",", 
   RowBox[{"{", 
    RowBox[{"0.081`", ",", "0.076`", ",", "0.26123872954561506`"}], "}"}], 
   ",", 
   RowBox[{"{", 
    RowBox[{"0.081`", ",", "0.081`", ",", "0.2858902504831943`"}], "}"}], ",", 
   RowBox[{"{", 
    RowBox[{
    "0.081`", ",", "0.08600000000000001`", ",", "0.3071927611568574`"}], 
    "}"}], ",", 
   RowBox[{"{", 
    RowBox[{
    "0.081`", ",", "0.09100000000000001`", ",", "0.3256800662420312`"}], 
    "}"}], ",", 
   RowBox[{"{", 
    RowBox[{
    "0.081`", ",", "0.09600000000000002`", ",", "0.3417928784059461`"}], 
    "}"}], ",", 
   RowBox[{"{", 
    RowBox[{"0.08600000000000001`", ",", "0.001`", ",", 
     RowBox[{"-", "2.005493579719312`"}]}], "}"}], ",", 
   RowBox[{"{", 
    RowBox[{"0.08600000000000001`", ",", "0.006`", ",", 
     RowBox[{"-", "1.4912723334488691`"}]}], "}"}], ",", 
   RowBox[{"{", 
    RowBox[{"0.08600000000000001`", ",", "0.011`", ",", 
     RowBox[{"-", "1.1214278315528168`"}]}], "}"}], ",", 
   RowBox[{"{", 
    RowBox[{"0.08600000000000001`", ",", "0.016`", ",", 
     RowBox[{"-", "0.8420068954634776`"}]}], "}"}], ",", 
   RowBox[{"{", 
    RowBox[{"0.08600000000000001`", ",", "0.021`", ",", 
     RowBox[{"-", "0.624429134226909`"}]}], "}"}], ",", 
   RowBox[{"{", 
    RowBox[{"0.08600000000000001`", ",", "0.026000000000000002`", ",", 
     RowBox[{"-", "0.45148218952350955`"}]}], "}"}], ",", 
   RowBox[{"{", 
    RowBox[{"0.08600000000000001`", ",", "0.031000000000000003`", ",", 
     RowBox[{"-", "0.31192416105172366`"}]}], "}"}], ",", 
   RowBox[{"{", 
    RowBox[{"0.08600000000000001`", ",", "0.036000000000000004`", ",", 
     RowBox[{"-", "0.1979925455935263`"}]}], "}"}], ",", 
   RowBox[{"{", 
    RowBox[{"0.08600000000000001`", ",", "0.041`", ",", 
     RowBox[{"-", "0.10410755808789307`"}]}], "}"}], ",", 
   RowBox[{"{", 
    RowBox[{"0.08600000000000001`", ",", "0.046`", ",", 
     RowBox[{"-", "0.026135814456224597`"}]}], "}"}], ",", 
   RowBox[{"{", 
    RowBox[{
    "0.08600000000000001`", ",", "0.051`", ",", "0.039056376801164784`"}], 
    "}"}], ",", 
   RowBox[{"{", 
    RowBox[{
    "0.08600000000000001`", ",", "0.055999999999999994`", ",", 
     "0.0938885013703153`"}], "}"}], ",", 
   RowBox[{"{", 
    RowBox[{
    "0.08600000000000001`", ",", "0.06099999999999999`", ",", 
     "0.14025610524071785`"}], "}"}], ",", 
   RowBox[{"{", 
    RowBox[{
    "0.08600000000000001`", ",", "0.06599999999999999`", ",", 
     "0.1796620344183783`"}], "}"}], ",", 
   RowBox[{"{", 
    RowBox[{
    "0.08600000000000001`", ",", "0.071`", ",", "0.21330957841926976`"}], 
    "}"}], ",", 
   RowBox[{"{", 
    RowBox[{
    "0.08600000000000001`", ",", "0.076`", ",", "0.24217017206964134`"}], 
    "}"}], ",", 
   RowBox[{"{", 
    RowBox[{
    "0.08600000000000001`", ",", "0.081`", ",", "0.2670336027543099`"}], 
    "}"}], ",", 
   RowBox[{"{", 
    RowBox[{
    "0.08600000000000001`", ",", "0.08600000000000001`", ",", 
     "0.2885458821489146`"}], "}"}], ",", 
   RowBox[{"{", 
    RowBox[{
    "0.08600000000000001`", ",", "0.09100000000000001`", ",", 
     "0.3072382282955295`"}], "}"}], ",", 
   RowBox[{"{", 
    RowBox[{
    "0.08600000000000001`", ",", "0.09600000000000002`", ",", 
     "0.32354951955440836`"}], "}"}], ",", 
   RowBox[{"{", 
    RowBox[{"0.09100000000000001`", ",", "0.001`", ",", 
     RowBox[{"-", "2.0106021384248356`"}]}], "}"}], ",", 
   RowBox[{"{", 
    RowBox[{"0.09100000000000001`", ",", "0.006`", ",", 
     RowBox[{"-", "1.5018853916194639`"}]}], "}"}], ",", 
   RowBox[{"{", 
    RowBox[{"0.09100000000000001`", ",", "0.011`", ",", 
     RowBox[{"-", "1.135104976531581`"}]}], "}"}], ",", 
   RowBox[{"{", 
    RowBox[{"0.09100000000000001`", ",", "0.016`", ",", 
     RowBox[{"-", "0.8575344903501149`"}]}], "}"}], ",", 
   RowBox[{"{", 
    RowBox[{"0.09100000000000001`", ",", "0.021`", ",", 
     RowBox[{"-", "0.6411083214042215`"}]}], "}"}], ",", 
   RowBox[{"{", 
    RowBox[{"0.09100000000000001`", ",", "0.026000000000000002`", ",", 
     RowBox[{"-", "0.4688750191949132`"}]}], "}"}], ",", 
   RowBox[{"{", 
    RowBox[{"0.09100000000000001`", ",", "0.031000000000000003`", ",", 
     RowBox[{"-", "0.3297414932857098`"}]}], "}"}], ",", 
   RowBox[{"{", 
    RowBox[{"0.09100000000000001`", ",", "0.036000000000000004`", ",", 
     RowBox[{"-", "0.2160371861650045`"}]}], "}"}], ",", 
   RowBox[{"{", 
    RowBox[{"0.09100000000000001`", ",", "0.041`", ",", 
     RowBox[{"-", "0.12224243468305178`"}]}], "}"}], ",", 
   RowBox[{"{", 
    RowBox[{"0.09100000000000001`", ",", "0.046`", ",", 
     RowBox[{"-", "0.044264815893799374`"}]}], "}"}], ",", 
   RowBox[{"{", 
    RowBox[{
    "0.09100000000000001`", ",", "0.051`", ",", "0.021000603701878087`"}], 
    "}"}], ",", 
   RowBox[{"{", 
    RowBox[{
    "0.09100000000000001`", ",", "0.055999999999999994`", ",", 
     "0.07595267395778102`"}], "}"}], ",", 
   RowBox[{"{", 
    RowBox[{
    "0.09100000000000001`", ",", "0.06099999999999999`", ",", 
     "0.12247190234964735`"}], "}"}], ",", 
   RowBox[{"{", 
    RowBox[{
    "0.09100000000000001`", ",", "0.06599999999999999`", ",", 
     "0.1620500630810267`"}], "}"}], ",", 
   RowBox[{"{", 
    RowBox[{
    "0.09100000000000001`", ",", "0.071`", ",", "0.19588224655705075`"}], 
    "}"}], ",", 
   RowBox[{"{", 
    RowBox[{
    "0.09100000000000001`", ",", "0.076`", ",", "0.22493380355490825`"}], 
    "}"}], ",", 
   RowBox[{"{", 
    RowBox[{
    "0.09100000000000001`", ",", "0.081`", ",", "0.24999001774117757`"}], 
    "}"}], ",", 
   RowBox[{"{", 
    RowBox[{
    "0.09100000000000001`", ",", "0.08600000000000001`", ",", 
     "0.2716935875917912`"}], "}"}], ",", 
   RowBox[{"{", 
    RowBox[{
    "0.09100000000000001`", ",", "0.09100000000000001`", ",", 
     "0.2905733225621437`"}], "}"}], ",", 
   RowBox[{"{", 
    RowBox[{
    "0.09100000000000001`", ",", "0.09600000000000002`", ",", 
     "0.30706638246547835`"}], "}"}], ",", 
   RowBox[{"{", 
    RowBox[{"0.09600000000000002`", ",", "0.001`", ",", 
     RowBox[{"-", "2.015147020675584`"}]}], "}"}], ",", 
   RowBox[{"{", 
    RowBox[{"0.09600000000000002`", ",", "0.006`", ",", 
     RowBox[{"-", "1.5114414266502623`"}]}], "}"}], ",", 
   RowBox[{"{", 
    RowBox[{"0.09600000000000002`", ",", "0.011`", ",", 
     RowBox[{"-", "1.1474646426101989`"}]}], "}"}], ",", 
   RowBox[{"{", 
    RowBox[{"0.09600000000000002`", ",", "0.016`", ",", 
     RowBox[{"-", "0.871593815690325`"}]}], "}"}], ",", 
   RowBox[{"{", 
    RowBox[{"0.09600000000000002`", ",", "0.021`", ",", 
     RowBox[{"-", "0.6562294496621353`"}]}], "}"}], ",", 
   RowBox[{"{", 
    RowBox[{"0.09600000000000002`", ",", "0.026000000000000002`", ",", 
     RowBox[{"-", "0.48465722997808725`"}]}], "}"}], ",", 
   RowBox[{"{", 
    RowBox[{"0.09600000000000002`", ",", "0.031000000000000003`", ",", 
     RowBox[{"-", "0.3459196534448623`"}]}], "}"}], ",", 
   RowBox[{"{", 
    RowBox[{"0.09600000000000002`", ",", "0.036000000000000004`", ",", 
     RowBox[{"-", "0.232430086563499`"}]}], "}"}], ",", 
   RowBox[{"{", 
    RowBox[{"0.09600000000000002`", ",", "0.041`", ",", 
     RowBox[{"-", "0.13872382175298298`"}]}], "}"}], ",", 
   RowBox[{"{", 
    RowBox[{"0.09600000000000002`", ",", "0.046`", ",", 
     RowBox[{"-", "0.060745925270937855`"}]}], "}"}], ",", 
   RowBox[{"{", 
    RowBox[{
    "0.09600000000000002`", ",", "0.051`", ",", "0.004582184028373253`"}], 
    "}"}], ",", 
   RowBox[{"{", 
    RowBox[{
    "0.09600000000000002`", ",", "0.055999999999999994`", ",", 
     "0.0596404234225188`"}], "}"}], ",", 
   RowBox[{"{", 
    RowBox[{
    "0.09600000000000002`", ",", "0.06099999999999999`", ",", 
     "0.10629548505180948`"}], "}"}], ",", 
   RowBox[{"{", 
    RowBox[{
    "0.09600000000000002`", ",", "0.06599999999999999`", ",", 
     "0.14602895539345948`"}], "}"}], ",", 
   RowBox[{"{", 
    RowBox[{
    "0.09600000000000002`", ",", "0.071`", ",", "0.18002836578963707`"}], 
    "}"}], ",", 
   RowBox[{"{", 
    RowBox[{
    "0.09600000000000002`", ",", "0.076`", ",", "0.2092534476869957`"}], 
    "}"}], ",", 
   RowBox[{"{", 
    RowBox[{
    "0.09600000000000002`", ",", "0.081`", ",", "0.23448531245681437`"}], 
    "}"}], ",", 
   RowBox[{"{", 
    RowBox[{
    "0.09600000000000002`", ",", "0.08600000000000001`", ",", 
     "0.2563635800667082`"}], "}"}], ",", 
   RowBox[{"{", 
    RowBox[{
    "0.09600000000000002`", ",", "0.09100000000000001`", ",", 
     "0.27541481195876866`"}], "}"}], ",", 
   RowBox[{"{", 
    RowBox[{
    "0.09600000000000002`", ",", "0.09600000000000002`", ",", 
     "0.2920745544008847`"}], "}"}]}], "}"}]], "Output",
 CellChangeTimes->{{3.9255646094311934`*^9, 3.925564630573842*^9}, 
   3.92557688113725*^9, 3.9255772655366383`*^9, 3.925577310790944*^9, {
   3.925635279656661*^9, 3.925635291977202*^9}, 3.925635436686084*^9, 
   3.925651022028371*^9, 3.9256519687794733`*^9, 3.925652042028132*^9, 
   3.9256521164232807`*^9, 3.926701792296361*^9, 3.926701894319819*^9, 
   3.9267223150481462`*^9, 3.9268449718594437`*^9, 3.926845166352566*^9, 
   3.928136090344883*^9, 3.928136296299859*^9, 3.928136418465543*^9, 
   3.9281366495831223`*^9, {3.9281367047201*^9, 3.928136729366497*^9}, 
   3.928136763093466*^9, 3.9282286595053167`*^9, 3.928228715706019*^9, 
   3.928228801623785*^9, 3.928250235256378*^9, {3.9282502708834763`*^9, 
   3.928250294466662*^9}, {3.932719758985282*^9, 3.932719787724695*^9}, 
   3.9374766927745743`*^9, 3.937477441412714*^9, 3.937477808658225*^9, {
   3.937477866075512*^9, 3.9374778840599957`*^9}, 3.937478008781458*^9, 
   3.937485776026245*^9, 3.937485821092084*^9, 3.93748597162151*^9, 
   3.9374860233723917`*^9, 3.9374861148627443`*^9, 3.937486237176735*^9, 
   3.9374863141646967`*^9, 3.937486355379724*^9, 3.937486462350532*^9, 
   3.937486506925991*^9, 3.9374865905597277`*^9, 3.937486623535308*^9, 
   3.940698752284021*^9, 3.9409253753609858`*^9, 3.9409256241365643`*^9},
 CellLabel->
  "Out[411]=",ExpressionUUID->"fc1774c1-a81e-4ee0-868b-d1f70d5519ae"]
}, Open  ]]
}, Open  ]],

Cell[BoxData[""], "Input",
 CellChangeTimes->{{3.9150049249922028`*^9, 
  3.915004927015871*^9}},ExpressionUUID->"db433aaf-721c-4dcd-b1d1-\
6cc3977e571b"],

Cell["", "PageBreak",
 PageBreakBelow->True,ExpressionUUID->"96bc087e-ddae-4761-b70c-d210d6f97b57"],

Cell[BoxData["\[IndentingNewLine]"], "Input",
 CellChangeTimes->{{3.653247268386902*^9, 3.6532474627786407`*^9}, {
   3.653320826542371*^9, 3.6533210331605444`*^9}, 3.6533210728236556`*^9, {
   3.653321227071025*^9, 3.6533215492422237`*^9}, {3.653321627025918*^9, 
   3.653321773851923*^9}, {3.653321811331249*^9, 3.653321897910079*^9}, {
   3.653321935844412*^9, 3.653321981197608*^9}, {3.6533220994206743`*^9, 
   3.653322186662014*^9}, {3.6533223967829924`*^9, 3.653322411030711*^9}, {
   3.65332252356744*^9, 3.6533225241824493`*^9}, {3.6533226931737947`*^9, 
   3.653322693918806*^9}, {3.6533227970566406`*^9, 3.6533228121418724`*^9}, {
   3.6533234817417583`*^9, 3.653323485203958*^9}, {3.6550364841047583`*^9, 
   3.6550365223747063`*^9}, 3.655036761412655*^9, {3.655037096832376*^9, 
   3.655037097110035*^9}, {3.65503742370538*^9, 3.655037471183861*^9}, {
   3.655037542515315*^9, 3.655037679644986*^9}, {3.6550377783724403`*^9, 
   3.655037785288991*^9}, {3.655038189549324*^9, 3.655038195020384*^9}, 
   3.65505484118611*^9, {3.6550548858926673`*^9, 3.6550549059028115`*^9}, {
   3.657369397107594*^9, 3.657369398085808*^9}, {3.657369779710026*^9, 
   3.657369782555373*^9}, {3.657369852655349*^9, 3.6573698542177773`*^9}, {
   3.6573699755952253`*^9, 3.657370015126904*^9}, {3.6573700724477873`*^9, 
   3.6573700734918203`*^9}, 3.6573701630214453`*^9, 3.657370372361453*^9, {
   3.657370516766447*^9, 3.657370572306499*^9}, {3.657370630672526*^9, 
   3.657370661046012*^9}, {3.6573709305978317`*^9, 3.657370957980176*^9}, {
   3.657371559563623*^9, 3.6573715846044827`*^9}, {3.657371733577929*^9, 
   3.657371756031725*^9}, {3.657371820538991*^9, 3.657371849136921*^9}, {
   3.657371944886696*^9, 3.657371945403162*^9}, 3.6573720162674313`*^9, 
   3.657372099079545*^9, {3.657372282175538*^9, 3.6573724299955053`*^9}, {
   3.657372475276499*^9, 3.657372698573883*^9}, {3.657372728650222*^9, 
   3.657372777136848*^9}, {3.6573728164799337`*^9, 3.657372827930805*^9}, {
   3.6573730293973846`*^9, 3.657373029902038*^9}, {3.65737307195577*^9, 
   3.657373127372175*^9}, {3.657373175613749*^9, 3.657373253913641*^9}, {
   3.657374005505723*^9, 3.657374076907189*^9}, {3.657374110772264*^9, 
   3.657374228973241*^9}, {3.6573742648961*^9, 3.6573742699567347`*^9}, {
   3.6573802284376397`*^9, 3.657380260651696*^9}, {3.6573803748126965`*^9, 
   3.6573804270415883`*^9}, {3.657382089960499*^9, 3.657382090614777*^9}, {
   3.6573821234745073`*^9, 3.6573822269751377`*^9}, {3.657382376566469*^9, 
   3.6573824146244783`*^9}, {3.65738250651718*^9, 3.657382552675152*^9}, {
   3.657382596955759*^9, 3.6573826354849777`*^9}, 3.65738266861747*^9, 
   3.657382730606091*^9, {3.657382817061561*^9, 3.657382820897316*^9}, {
   3.6573895410242453`*^9, 3.657389541371367*^9}, {3.657389754145597*^9, 
   3.657389770151857*^9}, {3.657389961527646*^9, 3.657389968589581*^9}, 
   3.6573900445417624`*^9, 3.657390442093289*^9, {3.657390476719472*^9, 
   3.657390501966501*^9}, {3.657390534083953*^9, 3.6573907124645243`*^9}, {
   3.657391258531086*^9, 3.65739133169946*^9}, {3.657391378949834*^9, 
   3.657391392584557*^9}, {3.657391457725037*^9, 3.657391483855859*^9}, {
   3.6573915247071037`*^9, 3.6573915675333633`*^9}, 3.6573916412904882`*^9, {
   3.6573932038275003`*^9, 3.657393208562319*^9}, {3.657393267242667*^9, 
   3.657393273699592*^9}, {3.657393344642436*^9, 3.657393347826192*^9}, {
   3.6573935112080183`*^9, 3.657393528895235*^9}, {3.657393577202696*^9, 
   3.657393582017933*^9}, 3.6573947682437143`*^9, {3.657394804704145*^9, 
   3.657394819688373*^9}, {3.657395685804956*^9, 3.6573957184300623`*^9}, {
   3.657396395851651*^9, 3.6573964537882442`*^9}, 3.65739672558947*^9, {
   3.657397251977635*^9, 3.657397321366693*^9}, {3.657464340856241*^9, 
   3.657464350124833*^9}, {3.657466721020833*^9, 3.6574667227060413`*^9}, 
   3.65746865168646*^9, {3.657807833787141*^9, 3.6578079741064167`*^9}, {
   3.657808054220083*^9, 3.6578080549739647`*^9}, 3.657811814529766*^9, 
   3.657811873209934*^9, 3.657811971456305*^9, 3.657812003125099*^9, {
   3.65781205456009*^9, 3.657812104823194*^9}, {3.657812164506675*^9, 
   3.657812206669767*^9}, {3.657812514089752*^9, 3.657812521163814*^9}, {
   3.6578132618343077`*^9, 3.6578132665121517`*^9}, {3.657813309038969*^9, 
   3.657813331030745*^9}, {3.657813373028901*^9, 3.657813377358716*^9}, {
   3.657813425623467*^9, 3.6578134408981524`*^9}, {3.6578134756064787`*^9, 
   3.65781350221106*^9}, {3.6578140269607*^9, 3.657814041739428*^9}, {
   3.657814984865302*^9, 3.657814990510161*^9}, {3.65793101658005*^9, 
   3.6579310264585047`*^9}, 3.659366468257968*^9, {3.659366531719572*^9, 
   3.659366578902359*^9}, {3.659466895204194*^9, 3.659466908117853*^9}, {
   3.6594670060863943`*^9, 3.659467006614273*^9}, {3.659467050862961*^9, 
   3.659467067117857*^9}, {3.661092950223248*^9, 3.661092966400025*^9}, {
   3.661093077490988*^9, 3.661093099191681*^9}, 3.6610931583602667`*^9, {
   3.6614615758640203`*^9, 3.661461577928315*^9}, {3.6614616332899113`*^9, 
   3.6614616346157846`*^9}, 3.661461703155459*^9, 3.6614621402178707`*^9, 
   3.661462204230124*^9, {3.661462241252595*^9, 3.661462283750499*^9}, {
   3.663029024694888*^9, 3.663029028678314*^9}, {3.6630296120559*^9, 
   3.663029623288334*^9}, {3.6630798767964478`*^9, 3.663079876969803*^9}, 
   3.663260384335476*^9, {3.7746114894781733`*^9, 3.774611762196517*^9}, {
   3.774611801490264*^9, 3.774612008197073*^9}, {3.774612491720886*^9, 
   3.7746125394504757`*^9}, 3.774614402326852*^9, 3.774614807242587*^9, {
   3.7746151580892076`*^9, 3.774615159357689*^9}, 3.7746152104834146`*^9, 
   3.774615434439691*^9, {3.7746154824049597`*^9, 3.774615501805953*^9}, 
   3.774617898794147*^9, 3.774617974570383*^9, {3.7746180528469687`*^9, 
   3.774618053518429*^9}, 3.774618133062552*^9, 3.774618191603125*^9, {
   3.774618260229295*^9, 3.7746182959251842`*^9}, 3.774618373484644*^9, {
   3.7746184382773237`*^9, 3.774618439403274*^9}, {3.774618508752627*^9, 
   3.774618536112547*^9}, 3.774618615404736*^9, {3.77462954964322*^9, 
   3.774629619296788*^9}, 3.774629673643312*^9, {3.774629764676845*^9, 
   3.774629810409792*^9}, 3.774629849282023*^9, 3.774630003664295*^9, {
   3.7746300586505527`*^9, 3.774630065472042*^9}, {3.774630117030952*^9, 
   3.774630141725759*^9}, {3.7746304656046886`*^9, 3.774630607532247*^9}, {
   3.7746308117868557`*^9, 3.774630814049129*^9}, {3.774630862440342*^9, 
   3.774630864789949*^9}, {3.77463099040982*^9, 3.774631052243286*^9}, 
   3.774631100577279*^9, {3.774636016417511*^9, 3.7746360227488194`*^9}, 
   3.774636055358192*^9, {3.7746362420240507`*^9, 3.774636245654346*^9}, {
   3.77506978220109*^9, 3.775069782670003*^9}, {3.7750699019686327`*^9, 
   3.775069903141609*^9}, {3.7750699925717793`*^9, 3.7750699960645638`*^9}, {
   3.775070032540344*^9, 3.775070081873419*^9}, {3.775070138848036*^9, 
   3.7750701495798883`*^9}, {3.775070224732696*^9, 3.775070308140524*^9}, {
   3.7750703633363457`*^9, 3.7750703730174313`*^9}, {3.775070445163311*^9, 
   3.775070448435231*^9}, {3.775070498939399*^9, 3.775070517184442*^9}, {
   3.7750706101126137`*^9, 3.775070612269294*^9}, {3.7750706441286983`*^9, 
   3.775070691751048*^9}, 3.775070729688648*^9, {3.775070845445738*^9, 
   3.7750708602620363`*^9}, {3.775070891611116*^9, 3.77507090965583*^9}, 
   3.775070954425746*^9, {3.77507099890047*^9, 3.7750710667562304`*^9}, {
   3.775071109370017*^9, 3.775071152585451*^9}, 3.775071278732945*^9, {
   3.7750714073605003`*^9, 3.775071418581065*^9}, 3.775071495634183*^9, {
   3.7750715285087442`*^9, 3.7750715784424343`*^9}, {3.775071612677718*^9, 
   3.7750716452753487`*^9}, {3.775071680505206*^9, 3.775071714346879*^9}, {
   3.775071748054233*^9, 3.775071806743115*^9}, {3.7750718902856073`*^9, 
   3.775071901412496*^9}, {3.7750719826412363`*^9, 3.7750720411444263`*^9}, {
   3.7750720770459957`*^9, 3.775072144557411*^9}, {3.775072194020884*^9, 
   3.775072261125462*^9}, {3.775072291585096*^9, 3.775072334600544*^9}, {
   3.775072383796546*^9, 3.775072465733861*^9}, {3.775072988185377*^9, 
   3.775072989640709*^9}, {3.775073065746872*^9, 3.77507309342382*^9}, {
   3.775073200799087*^9, 3.775073238428521*^9}, {3.775073290957308*^9, 
   3.775073291820553*^9}, {3.7750733904109*^9, 3.7750734256737823`*^9}, {
   3.7750735474170732`*^9, 3.775073672432653*^9}, {3.775073708764161*^9, 
   3.775073709337604*^9}, {3.775073740972989*^9, 3.77507375155249*^9}, {
   3.775073924083591*^9, 3.775073924896276*^9}, {3.77507435891523*^9, 
   3.77507439670752*^9}, {3.775074433204834*^9, 3.7750745228014727`*^9}, {
   3.775074655655004*^9, 3.775074674422749*^9}, {3.775074707069374*^9, 
   3.775074732546793*^9}, 3.7750747983668127`*^9, {3.775074956707987*^9, 
   3.775074973928932*^9}, {3.775075102765415*^9, 3.775075181044448*^9}, {
   3.775075211581959*^9, 3.775075215677636*^9}, {3.775075270988844*^9, 
   3.7750753459770403`*^9}, {3.775075384137694*^9, 3.775075439235055*^9}, {
   3.775075470899809*^9, 3.7750755017553997`*^9}, {3.7750901711737213`*^9, 
   3.775090174180284*^9}, {3.775090208133963*^9, 3.775090210033586*^9}, {
   3.775090250652689*^9, 3.7750902529182653`*^9}, {3.775129337249053*^9, 
   3.775129338813154*^9}, {3.77512942246124*^9, 3.775129424193994*^9}, {
   3.775129478646201*^9, 3.775129504665557*^9}, {3.775129592348343*^9, 
   3.775129594248727*^9}, {3.77513340844464*^9, 3.775133411386312*^9}, {
   3.7751334492266703`*^9, 3.7751334530727386`*^9}, {3.775133483319249*^9, 
   3.7751334843168163`*^9}, {3.7758454733206463`*^9, 3.775845474214369*^9}, {
   3.7758455223164787`*^9, 3.7758455555595922`*^9}, {3.775845593315387*^9, 
   3.775845594513752*^9}, {3.775845669693828*^9, 3.775845699407893*^9}, {
   3.7758457633178043`*^9, 3.775845781787855*^9}, {3.7758458328066807`*^9, 
   3.775845835291419*^9}, {3.775845888245419*^9, 3.775846018609919*^9}, {
   3.775846049549369*^9, 3.7758461045512657`*^9}, {3.7758461372281733`*^9, 
   3.7758461516244917`*^9}, {3.7758461884350224`*^9, 3.775846189640929*^9}, {
   3.775846237866432*^9, 3.775846255167305*^9}, {3.775846322685404*^9, 
   3.775846451597434*^9}, {3.775846529968225*^9, 3.775846530829487*^9}, 
   3.775846571923397*^9, {3.776104580177124*^9, 3.776104656041603*^9}, {
   3.7761046919966707`*^9, 3.776104710924182*^9}, {3.77610477605405*^9, 
   3.776104836181365*^9}, {3.7761048872589684`*^9, 3.776104973171755*^9}, {
   3.776105033893358*^9, 3.776105139851165*^9}, {3.776105195380247*^9, 
   3.7761052068433847`*^9}, {3.7761052674767*^9, 3.7761053053076897`*^9}, {
   3.776105353189152*^9, 3.776105353625288*^9}, {3.776105386219495*^9, 
   3.7761053899616213`*^9}, {3.776105426463915*^9, 3.776105447960731*^9}, {
   3.7761054830769997`*^9, 3.7761054871467667`*^9}, {3.776105556278734*^9, 
   3.776105556682686*^9}, {3.7761056505400867`*^9, 3.77610565564123*^9}, {
   3.7761060655410624`*^9, 3.776106227331457*^9}, {3.776106306466206*^9, 
   3.776106308840023*^9}, {3.776106353951372*^9, 3.776106355892408*^9}, {
   3.776106410630342*^9, 3.77610641157052*^9}, {3.7761065001663923`*^9, 
   3.776106524336583*^9}, {3.77610663922344*^9, 3.7761066451266403`*^9}, {
   3.776106686913005*^9, 3.7761066903429737`*^9}, 3.776106735661783*^9, {
   3.77610676706483*^9, 3.776106769102803*^9}, {3.776106852305928*^9, 
   3.7761068551677094`*^9}, {3.776106965119163*^9, 3.7761069672210207`*^9}, 
   3.776107006456195*^9, {3.776169828666953*^9, 3.7761698578014717`*^9}, {
   3.7761701926489983`*^9, 3.776170213750041*^9}, 3.776170247806487*^9, {
   3.776170278139432*^9, 3.776170282617115*^9}, {3.776170341590212*^9, 
   3.776170370688074*^9}, 3.77617046946837*^9, {3.7761705089518948`*^9, 
   3.776170513710742*^9}, {3.776170742088743*^9, 3.776170751128681*^9}, {
   3.7761707885792837`*^9, 3.77617079892174*^9}, {3.776170857265197*^9, 
   3.776170859806678*^9}, 3.776170946255824*^9, {3.776170985842911*^9, 
   3.776170987950728*^9}, {3.77617103064152*^9, 3.7761711074568853`*^9}, {
   3.77617120902347*^9, 3.7761712210402937`*^9}, {3.7761713180632*^9, 
   3.776171417173594*^9}, 3.776171450478745*^9, {3.776171786942731*^9, 
   3.776171790032731*^9}, {3.77617182815237*^9, 3.7761719093704443`*^9}, {
   3.776171942020685*^9, 3.7761719941604023`*^9}, {3.776172079190749*^9, 
   3.776172116199664*^9}, {3.776172150286435*^9, 3.7761723405605583`*^9}, {
   3.77617243393994*^9, 3.776172488647695*^9}, {3.776172519081566*^9, 
   3.7761725707660103`*^9}, {3.776172664393941*^9, 3.776172694054223*^9}, {
   3.776172780209478*^9, 3.7761728149885187`*^9}, {3.77617287150802*^9, 
   3.776172920426654*^9}, {3.776172956010521*^9, 3.7761729568554153`*^9}, {
   3.776172997223153*^9, 3.776173075735716*^9}, {3.7761731167053633`*^9, 
   3.776173124712381*^9}, {3.7761731685511017`*^9, 3.776173191176517*^9}, {
   3.7761732478542547`*^9, 3.776173275159802*^9}, {3.7761741616708107`*^9, 
   3.77617421798377*^9}, {3.776174347881679*^9, 3.776174365108025*^9}, {
   3.776174454619578*^9, 3.776174458425589*^9}, {3.7761745322417107`*^9, 
   3.776174533134161*^9}, {3.776174621224181*^9, 3.776174623420292*^9}, {
   3.776174677488717*^9, 3.776174697416827*^9}, {3.776174774551894*^9, 
   3.776174782685802*^9}, {3.776191940388699*^9, 3.776191969595704*^9}, {
   3.7761920010470257`*^9, 3.776192020810306*^9}, {3.776192438367869*^9, 
   3.7761924551782703`*^9}, {3.776192487617957*^9, 3.77619261877849*^9}, {
   3.7761930147464437`*^9, 3.776193019460984*^9}, 3.7761930562886677`*^9, {
   3.776198062869349*^9, 3.7761980854752817`*^9}, {3.7761981206297703`*^9, 
   3.776198180402411*^9}, {3.7761986982789707`*^9, 3.776198749188252*^9}, {
   3.7762081615403633`*^9, 3.776208216733534*^9}, {3.7762082575581408`*^9, 
   3.776208263604423*^9}, {3.776214365987418*^9, 3.776214370249948*^9}, 
   3.776214464533751*^9, {3.7762144971530437`*^9, 3.776214500133609*^9}, {
   3.776286221540489*^9, 3.776286224911385*^9}, {3.776286276567678*^9, 
   3.7762863377120953`*^9}, {3.77628638035546*^9, 3.7762865632757273`*^9}, {
   3.776286605009512*^9, 3.776286717027296*^9}, {3.776286940317296*^9, 
   3.776286989812345*^9}, {3.777808229285006*^9, 3.777808356121435*^9}, {
   3.777808399044654*^9, 3.7778084179649677`*^9}, {3.777808484406435*^9, 
   3.777808510592063*^9}, 3.777808541078678*^9, {3.777808572983244*^9, 
   3.7778086112928133`*^9}, {3.777808704678554*^9, 3.777808712693019*^9}, 
   3.777808764053508*^9, {3.777808815548607*^9, 3.7778088229258347`*^9}, {
   3.777808857432047*^9, 3.7778088844262943`*^9}, {3.777808979647832*^9, 
   3.777808992509902*^9}, {3.777809054253422*^9, 3.777809055831149*^9}, {
   3.7778091389289303`*^9, 3.77780919446565*^9}, {3.777809232350696*^9, 
   3.777809239106469*^9}, {3.777809285707122*^9, 3.7778094103313007`*^9}, {
   3.7778095074124823`*^9, 3.777809558163328*^9}, {3.7778095950519247`*^9, 
   3.777809612976215*^9}, {3.777809651484289*^9, 3.777809676942122*^9}, 
   3.777825090948927*^9, 3.77782513422859*^9, {3.7778251917783127`*^9, 
   3.777825192358613*^9}, 3.777825333534017*^9, {3.7778254245503798`*^9, 
   3.7778254247825203`*^9}, 3.7778255375548573`*^9, {3.7778255727983313`*^9, 
   3.777825665953906*^9}, 3.7778256990530767`*^9, 3.777825756950433*^9, {
   3.777825788538871*^9, 3.7778258046574163`*^9}, {3.777825842144497*^9, 
   3.777825931912978*^9}, {3.777825971329496*^9, 3.777826060938593*^9}, {
   3.7778260973846607`*^9, 3.777826125902143*^9}, {3.7778265966600313`*^9, 
   3.7778266007128277`*^9}, {3.7778266677202673`*^9, 3.77782669687852*^9}, {
   3.777826728346332*^9, 3.777826730548468*^9}, {3.7778269603568172`*^9, 
   3.777826979130911*^9}, {3.77782706731946*^9, 3.7778270686035547`*^9}, {
   3.777827145673994*^9, 3.77782714915388*^9}, {3.777827210097035*^9, 
   3.777827214840876*^9}, {3.7778279085487547`*^9, 3.777827939044265*^9}, {
   3.777827973237994*^9, 3.777828028424595*^9}, {3.7778450958176107`*^9, 
   3.7778451160108833`*^9}, {3.7781815476768103`*^9, 3.7781815962925577`*^9}, 
   3.778181636371018*^9, {3.778181730034198*^9, 3.778181747847599*^9}, 
   3.7781818784558687`*^9, {3.778181924674658*^9, 3.778181978179934*^9}, 
   3.7781820174281607`*^9, {3.778182063445712*^9, 3.778182110746537*^9}, {
   3.778182140893857*^9, 3.7781821775018272`*^9}, {3.7781822156402807`*^9, 
   3.778182224615869*^9}, {3.7781822621711807`*^9, 3.778182300905156*^9}, {
   3.78015161770111*^9, 3.780151666772942*^9}, {3.780151818668239*^9, 
   3.780151819900622*^9}, {3.7801520480005207`*^9, 3.7801521393666153`*^9}, {
   3.78015231638943*^9, 3.7801523421718082`*^9}, {3.780152389032331*^9, 
   3.780152438065989*^9}, {3.7801524903997927`*^9, 3.780152566096464*^9}, {
   3.780152645324692*^9, 3.7801526998599157`*^9}, {3.780152752108007*^9, 
   3.7801527533422203`*^9}, {3.780152829531452*^9, 3.780152840340817*^9}, 
   3.780152871896579*^9, {3.780152958299547*^9, 3.7801529594250183`*^9}, {
   3.7801530111061563`*^9, 3.780153017578595*^9}, {3.780153049317478*^9, 
   3.78015307850274*^9}, {3.780153149919909*^9, 3.780153152928872*^9}, {
   3.780153279209545*^9, 3.780153317111644*^9}, {3.780153398681448*^9, 
   3.780153490956195*^9}, {3.780153550472142*^9, 3.780153706981093*^9}, {
   3.780153826207527*^9, 3.780153839711529*^9}, {3.780153873496929*^9, 
   3.78015392164358*^9}, {3.780159334094798*^9, 3.780159345540627*^9}, {
   3.780159397894412*^9, 3.780159417860324*^9}, {3.7801594685452337`*^9, 
   3.780159484905552*^9}, {3.7801595297278767`*^9, 3.780159530365752*^9}, {
   3.7801595628217707`*^9, 3.780159563187298*^9}, {3.780159621242875*^9, 
   3.780159728316444*^9}, {3.78015976692759*^9, 3.780159833245614*^9}, {
   3.78016044085009*^9, 3.7801604504100113`*^9}, {3.780160487966978*^9, 
   3.780160492292816*^9}, {3.7801614049868803`*^9, 3.780161415983885*^9}, 
   3.7801614467936373`*^9, {3.780161480259924*^9, 3.780161501194186*^9}, {
   3.780161544477688*^9, 3.7801615603523703`*^9}, 3.7832911017334146`*^9, {
   3.870461638929525*^9, 3.8704622062788153`*^9}, {3.8704651501798*^9, 
   3.870465207337397*^9}, {3.8704652375607843`*^9, 3.870465306581127*^9}, {
   3.870465428448187*^9, 3.870465454541316*^9}, {3.870465485665107*^9, 
   3.870465800723053*^9}, {3.8704658643556967`*^9, 3.8704658886943407`*^9}, {
   3.870465951370323*^9, 3.870465983795829*^9}, {3.870466045581221*^9, 
   3.870466187546928*^9}, {3.870466221984598*^9, 3.87046622780262*^9}, {
   3.870466270783379*^9, 3.870466520525453*^9}, {3.870466562638829*^9, 
   3.8704665636761723`*^9}, {3.8704665944665956`*^9, 3.870466595592798*^9}, {
   3.870466625679291*^9, 3.870466648541786*^9}, {3.870466697565563*^9, 
   3.870466716039606*^9}, {3.870466753584824*^9, 3.870466754588956*^9}, 
   3.8704667998210297`*^9, {3.870466942130559*^9, 3.870467006055414*^9}, {
   3.870467114708419*^9, 3.87046713986156*^9}, {3.870467171277069*^9, 
   3.870467206624486*^9}, {3.870467262542454*^9, 3.870467308308854*^9}, {
   3.87046868991294*^9, 3.870468732487608*^9}, 3.870468788164741*^9, {
   3.870468864584745*^9, 3.87046896039538*^9}, {3.8704690027274313`*^9, 
   3.870469012917501*^9}, {3.870469100062592*^9, 3.870469100827813*^9}, {
   3.8704692075690193`*^9, 3.870469323769635*^9}, {3.870469358714532*^9, 
   3.870469375940456*^9}, {3.870469407260686*^9, 3.870469412250358*^9}, {
   3.870469535293536*^9, 3.8704695411699877`*^9}, {3.870469579385201*^9, 
   3.870469582633535*^9}, {3.870469672432658*^9, 3.870469696619596*^9}, {
   3.87046994850016*^9, 3.870469951193737*^9}, {3.870470023823306*^9, 
   3.870470058979815*^9}, {3.870470188666957*^9, 3.870470189185655*^9}, {
   3.870470230333221*^9, 3.870470276532872*^9}, {3.87047034128865*^9, 
   3.870470391728579*^9}, {3.870470528006377*^9, 3.870470559000403*^9}, {
   3.8704706162364807`*^9, 3.87047067655931*^9}, {3.8704707474087276`*^9, 
   3.87047075267127*^9}, {3.870471053992971*^9, 3.8704710566975737`*^9}, {
   3.870471163825386*^9, 3.8704711736846237`*^9}, {3.8704712133467484`*^9, 
   3.8704712208563423`*^9}, 3.870471283603155*^9, {3.870471347170898*^9, 
   3.8704713490043497`*^9}, {3.870471459671186*^9, 3.870471470570088*^9}, {
   3.870471520484727*^9, 3.8704715786284657`*^9}, {3.870471618973521*^9, 
   3.870471694064747*^9}, {3.8704720452530317`*^9, 3.870472062342313*^9}, {
   3.8704721991189013`*^9, 3.870472285504406*^9}, {3.870472379901186*^9, 
   3.870472437833014*^9}, {3.870472512906467*^9, 3.870472513775507*^9}, {
   3.8704726403219223`*^9, 3.870472690899927*^9}, {3.870472728369183*^9, 
   3.87047277447263*^9}, {3.870472810316216*^9, 3.870473027085363*^9}, {
   3.870473070019966*^9, 3.870473106389024*^9}, 3.870473531088801*^9, {
   3.870473578584113*^9, 3.8704735790162888`*^9}, {3.870474229996353*^9, 
   3.870474350915873*^9}, {3.870474393283001*^9, 3.870474487091484*^9}, {
   3.870474545880822*^9, 3.870474572170291*^9}, {3.870474605339069*^9, 
   3.870474629069577*^9}, {3.870474671139591*^9, 3.870474793696863*^9}, {
   3.870474887416048*^9, 3.87047490812486*^9}, {3.870474965682139*^9, 
   3.870474968212717*^9}, {3.8705125568733273`*^9, 3.8705125578763523`*^9}, 
   3.870512605433795*^9, {3.870512644597836*^9, 3.8705126451903753`*^9}, {
   3.870512680377565*^9, 3.870512682117045*^9}, {3.870512732485742*^9, 
   3.870512778166568*^9}, {3.870512931764941*^9, 3.870512989888039*^9}, {
   3.8705130204920177`*^9, 3.8705130215679283`*^9}, {3.8705130900343*^9, 
   3.870513090618165*^9}, {3.87051315965401*^9, 3.8705131676517687`*^9}, {
   3.8705132618340683`*^9, 3.8705132630515957`*^9}, {3.870513318328208*^9, 
   3.870513318912682*^9}, {3.870513440561089*^9, 3.870513456699861*^9}, {
   3.870513531391366*^9, 3.870513534965563*^9}, {3.870513671363003*^9, 
   3.870513671894679*^9}, {3.870513730060072*^9, 3.87051374402969*^9}, {
   3.87051381045667*^9, 3.870513813014228*^9}, {3.870514801725209*^9, 
   3.870514802858582*^9}, {3.870514873504382*^9, 3.870514882794517*^9}, {
   3.870527079914145*^9, 3.870527149180952*^9}, {3.870528023559272*^9, 
   3.8705281526953278`*^9}, {3.8705291797703447`*^9, 3.870529214844727*^9}, {
   3.8705293435710697`*^9, 3.870529429984733*^9}, {3.870529784497693*^9, 
   3.870529787333323*^9}, {3.870529844468924*^9, 3.8705298471548347`*^9}, {
   3.870529918714272*^9, 3.870529961163409*^9}, {3.870530009640635*^9, 
   3.870530010964753*^9}, {3.870530045576009*^9, 3.870530051654208*^9}, {
   3.870549121532007*^9, 3.8705491353921623`*^9}, {3.8705492921099863`*^9, 
   3.8705492985630283`*^9}, {3.870686399825539*^9, 3.8706865150580997`*^9}, {
   3.870686592842712*^9, 3.8706866054789467`*^9}, {3.870686636561057*^9, 
   3.87068678379725*^9}, {3.870686824342581*^9, 3.870686897717833*^9}, {
   3.870686933751704*^9, 3.870686952466119*^9}, {3.870686995525578*^9, 
   3.8706871063081207`*^9}, {3.870687186418996*^9, 3.870687189029035*^9}, {
   3.8706872473463697`*^9, 3.870687257798355*^9}, {3.870687337745126*^9, 
   3.870687405083983*^9}, {3.870687445496419*^9, 3.870687449590291*^9}, {
   3.8706876548841543`*^9, 3.870687675817514*^9}, {3.870687719522325*^9, 
   3.8706877934949827`*^9}, {3.870687823685684*^9, 3.8706878734990387`*^9}, {
   3.870687923160472*^9, 3.870687950964181*^9}, {3.87068800192418*^9, 
   3.870688006433304*^9}, {3.870688050832406*^9, 3.8706880623664303`*^9}, {
   3.870688118945343*^9, 3.8706881458804007`*^9}, {3.8706884539897327`*^9, 
   3.8706884543784103`*^9}, {3.870688610624951*^9, 3.87068862607878*^9}, {
   3.870688722765092*^9, 3.870688789592917*^9}, {3.870688844527656*^9, 
   3.8706888485180807`*^9}, {3.8706888788160067`*^9, 3.870688894938146*^9}, {
   3.8706890688045483`*^9, 3.8706890730705843`*^9}, {3.870720256610446*^9, 
   3.870720419009964*^9}, 3.870721338655005*^9, {3.870721391214484*^9, 
   3.870721393391361*^9}, {3.8707214744759903`*^9, 3.870721488175787*^9}, {
   3.870721575428204*^9, 3.870721611609653*^9}, {3.870733041738469*^9, 
   3.8707330922852087`*^9}, {3.870733250758086*^9, 3.8707332708839893`*^9}, {
   3.8707368527272673`*^9, 3.8707368684126*^9}, {3.8707377664736433`*^9, 
   3.870737768999936*^9}, {3.8707663000956907`*^9, 3.8707663829648533`*^9}, {
   3.870766503824993*^9, 3.8707665314707003`*^9}, {3.8707666128237333`*^9, 
   3.870766615716756*^9}, {3.8707666579762983`*^9, 3.87076672345164*^9}, 
   3.870766760502515*^9, {3.870766799278763*^9, 3.8707668031916113`*^9}, {
   3.870766912323512*^9, 3.870767032438366*^9}, {3.870767082917532*^9, 
   3.870767084696109*^9}, {3.870767136082518*^9, 3.8707671748037252`*^9}, {
   3.870767271477035*^9, 3.870767339934782*^9}, {3.8707674279873857`*^9, 
   3.8707674368585978`*^9}, {3.870767558571278*^9, 3.870767581099736*^9}, 
   3.870767695870337*^9, {3.870767728279848*^9, 3.8707677765976353`*^9}, {
   3.870768009310107*^9, 3.8707680430793877`*^9}, {3.8707680951922626`*^9, 
   3.870768143314989*^9}, {3.8707681978708687`*^9, 3.870768210293726*^9}, {
   3.870768247765259*^9, 3.870768276917769*^9}, 3.870772621315982*^9, {
   3.8707737493029203`*^9, 3.870773805901636*^9}, {3.87077383750254*^9, 
   3.870773852912504*^9}, {3.870773895462397*^9, 3.870773933299727*^9}, {
   3.870774527047052*^9, 3.870774527902261*^9}, {3.870775689920691*^9, 
   3.87077569309232*^9}, {3.8707757324954023`*^9, 3.870775746448106*^9}, 
   3.870776072219645*^9, {3.870873852373369*^9, 3.870873860251302*^9}, {
   3.8708749223430233`*^9, 3.870874943430109*^9}, {3.8709505384550343`*^9, 
   3.870950558177848*^9}, {3.8726183656382303`*^9, 3.8726183839462442`*^9}, {
   3.8726213894449463`*^9, 3.8726213947541018`*^9}, {3.8726214325597353`*^9, 
   3.872621437612933*^9}, {3.8726214710962887`*^9, 3.872621514138257*^9}, {
   3.8728400800736322`*^9, 3.8728401164269876`*^9}, {3.872840181723555*^9, 
   3.872840192818182*^9}, {3.872840310641927*^9, 3.8728403220250196`*^9}, {
   3.872840566446973*^9, 3.872840601761808*^9}, {3.872840653615397*^9, 
   3.872840777735692*^9}, {3.872840822179502*^9, 3.872840824849038*^9}, {
   3.872840914526264*^9, 3.8728409188308973`*^9}, {3.872840959063868*^9, 
   3.872840965044032*^9}, {3.872841003587145*^9, 3.872841066645623*^9}, {
   3.8728410968024693`*^9, 3.8728410978256903`*^9}, {3.872841154951151*^9, 
   3.872841221463676*^9}, {3.872841254695581*^9, 3.872841255756393*^9}, {
   3.872841292776895*^9, 3.872841297521448*^9}, {3.8728423448856697`*^9, 
   3.87284236172379*^9}, {3.872967192134417*^9, 3.8729673875301313`*^9}, {
   3.87296742523855*^9, 3.8729674974169273`*^9}, 3.872967632629486*^9, {
   3.872967697959485*^9, 3.872967800566965*^9}, {3.872967840155093*^9, 
   3.872967853174652*^9}, {3.8729679234171352`*^9, 3.872967931717703*^9}, {
   3.872969956453602*^9, 3.8729699593898983`*^9}, {3.8729700052418737`*^9, 
   3.872970016927679*^9}, {3.872970134152485*^9, 3.872970135027219*^9}, 
   3.872970175423523*^9, {3.872970246979011*^9, 3.872970255115405*^9}, {
   3.872970299103969*^9, 3.8729703107315702`*^9}, {3.872970396664908*^9, 
   3.872970418464651*^9}, {3.872970475618905*^9, 3.872970484813579*^9}, 
   3.872980003239285*^9, {3.8730009906742783`*^9, 3.873001046011484*^9}, {
   3.8730012547481623`*^9, 3.8730012876636047`*^9}, {3.8731052116778393`*^9, 
   3.873105213068242*^9}, {3.8731053479844313`*^9, 3.873105368634324*^9}, {
   3.873105947332151*^9, 3.8731060173623543`*^9}, {3.873106171735879*^9, 
   3.8731061746699457`*^9}, {3.873106325239656*^9, 3.873106341713209*^9}, {
   3.873106385269545*^9, 3.873106398718857*^9}, {3.8734405066697493`*^9, 
   3.8734405099305573`*^9}, {3.8734406545055103`*^9, 
   3.8734406833247347`*^9}, {3.873440714776021*^9, 3.8734407353845377`*^9}, {
   3.8734409657199297`*^9, 3.8734409668911657`*^9}, {3.8734410809431267`*^9, 
   3.873441092024212*^9}, {3.873465029386224*^9, 3.873465036471006*^9}, {
   3.873465077984931*^9, 3.8734653274301643`*^9}, {3.873465365887484*^9, 
   3.8734653877593193`*^9}, {3.8734654287729063`*^9, 3.87346546694901*^9}, {
   3.873465576427985*^9, 3.873465596149221*^9}, {3.873465636908971*^9, 
   3.873465637813147*^9}, {3.873465735667*^9, 3.873465800710394*^9}, 
   3.873465853081258*^9, {3.873522761692725*^9, 3.873522950919857*^9}, {
   3.8740549454589567`*^9, 3.8740549706745863`*^9}, {3.874055041563981*^9, 
   3.874055103713134*^9}, {3.8740551493745832`*^9, 3.874055153991585*^9}, {
   3.874055223799679*^9, 3.874055272118866*^9}, {3.8740556403613167`*^9, 
   3.874055703281454*^9}, {3.8740557536549463`*^9, 3.87405577641636*^9}, {
   3.8740559095660353`*^9, 3.874056018172927*^9}, {3.8740560939151163`*^9, 
   3.874056096718974*^9}, {3.8740561676061563`*^9, 3.874056180846115*^9}, {
   3.8740563650102587`*^9, 3.874056366080756*^9}, {3.8740564003171597`*^9, 
   3.874056428538898*^9}, {3.874059086238446*^9, 3.874059087144265*^9}, {
   3.8740591221772346`*^9, 3.8740591226076183`*^9}, {3.874078971101264*^9, 
   3.874078971618848*^9}, {3.87407900465351*^9, 3.8740790788212*^9}, {
   3.874079149715715*^9, 3.87407915612011*^9}, {3.874079373733368*^9, 
   3.874079374713572*^9}, {3.874079427805503*^9, 3.874079428435218*^9}, {
   3.8740881905935698`*^9, 3.87408819942806*^9}, {3.874088768981206*^9, 
   3.8740887789872417`*^9}, {3.8740890851620913`*^9, 3.874089090160749*^9}, {
   3.914265155807268*^9, 3.9142652570646133`*^9}, {3.914265290753783*^9, 
   3.914265292777896*^9}, {3.914265328898855*^9, 3.914265357140836*^9}, {
   3.9142653984756603`*^9, 3.914265430081519*^9}, {3.9142664573618317`*^9, 
   3.914266478505211*^9}, {3.914266846443219*^9, 3.914266940856532*^9}, {
   3.914267143608193*^9, 3.914267333489225*^9}, {3.914267364525136*^9, 
   3.914267389331554*^9}, 3.914267478221139*^9, {3.914267522524147*^9, 
   3.914267564745232*^9}, {3.9142676230196543`*^9, 3.914267649060933*^9}, {
   3.9142677118594112`*^9, 3.914267748292696*^9}, {3.9142677783149137`*^9, 
   3.914267842205755*^9}, {3.9142679049848337`*^9, 3.914267962118929*^9}, {
   3.914268013080346*^9, 3.914268014583229*^9}, {3.9142695220772953`*^9, 
   3.914269664624626*^9}, {3.914269709877179*^9, 3.91426987899054*^9}, {
   3.914269933837929*^9, 3.914269996298996*^9}, {3.914270102315181*^9, 
   3.914270102886881*^9}, {3.914270245166636*^9, 3.9142702694806957`*^9}, {
   3.9142703086112127`*^9, 3.914270424273138*^9}, {3.914270462935031*^9, 
   3.9142704947487707`*^9}, {3.914270533452944*^9, 3.914270565562303*^9}, {
   3.914270704412533*^9, 3.9142707172763166`*^9}, {3.9142707959690742`*^9, 
   3.914270799378765*^9}, {3.914270830459688*^9, 3.9142709332866096`*^9}, {
   3.9142709910560102`*^9, 3.91427103689601*^9}, {3.914272574390356*^9, 
   3.9142725754044037`*^9}, 3.914272617686743*^9, {3.9142754506556177`*^9, 
   3.9142754787028503`*^9}, {3.914275589422962*^9, 3.914275820973651*^9}, {
   3.914282893715404*^9, 3.914282922390729*^9}, {3.914282953879128*^9, 
   3.914282962489519*^9}, {3.9143158622320423`*^9, 3.914315863555181*^9}, {
   3.914316068400744*^9, 3.9143160695894613`*^9}, {3.914316133266217*^9, 
   3.914316133726769*^9}, {3.914316463636063*^9, 3.914316464809823*^9}, {
   3.914316504680901*^9, 3.9143165073816032`*^9}, {3.9143173821774597`*^9, 
   3.914317433605134*^9}, {3.914317472693433*^9, 3.9143175118658733`*^9}, {
   3.914317747705838*^9, 3.914317748363793*^9}, {3.9143564964174337`*^9, 
   3.9143565500025578`*^9}, {3.91435660252664*^9, 3.914356620996099*^9}, {
   3.9143567334747763`*^9, 3.914356826191778*^9}, {3.914356856905685*^9, 
   3.914357078897897*^9}, {3.9143571150564547`*^9, 3.914357137344281*^9}, 
   3.9149223589630613`*^9},ExpressionUUID->"419f4a7c-f0c5-4a7b-9989-\
719eeb85fb43"]
},
CellGrouping->Manual,
WindowSize->{1189, 958},
WindowMargins->{{139, Automatic}, {Automatic, 2}},
PrintingCopies->1,
PrintingPageRange->{1, Automatic},
Magnification:>1.5 Inherited,
FrontEndVersion->"14.1 for Mac OS X x86 (64-bit) (July 16, 2024)",
StyleDefinitions->"Default.nb",
ExpressionUUID->"06fdf6b3-6d4e-4d99-ae0c-b95078a12997"
]
(* End of Notebook Content *)

(* Internal cache information *)
(*CellTagsOutline
CellTagsIndex->{}
*)
(*CellTagsIndex
CellTagsIndex->{}
*)
(*NotebookFileOutline
Notebook[{
Cell[CellGroupData[{
Cell[580, 22, 1049, 15, 127, "Title",ExpressionUUID->"391f4240-eee2-4e2a-b426-1fa52222ca31"],
Cell[CellGroupData[{
Cell[1654, 41, 78772, 1358, 3258, "Input",ExpressionUUID->"250af4f3-9405-4f84-9452-3a2fa154942a"],
Cell[80429, 1401, 23091, 461, 590, "Output",ExpressionUUID->"ed591f7f-1866-4afd-b882-58bccf59a68b"],
Cell[103523, 1864, 50387, 1364, 4125, "Output",ExpressionUUID->"fc1774c1-a81e-4ee0-868b-d1f70d5519ae"]
}, Open  ]]
}, Open  ]],
Cell[153937, 3232, 154, 3, 44, "Input",ExpressionUUID->"db433aaf-721c-4dcd-b1d1-6cc3977e571b"],
Cell[154094, 3237, 99, 1, 1, "PageBreak",ExpressionUUID->"96bc087e-ddae-4761-b70c-d210d6f97b57",
 PageBreakBelow->True],
Cell[154196, 3240, 31139, 420, 74, "Input",ExpressionUUID->"419f4a7c-f0c5-4a7b-9989-719eeb85fb43"]
}
]
*)
